# Supplementary material for: Comparative transcriptome analysis of roots, stems, and leaves of Pueraria lobata (Willd.) Ohwi: identification of genes involved in isoflavonoid biosynthesis
Source: PeerJ. 2021 Feb 22;9:e10885. doi: 10.7717/peerj.10885 (PMC7906042; doi:10.7717/peerj.10885)
Supplement: Supplemental Information 14 [file peerj-09-10885-s014.xlsx]

## Sheet: Root vs Stem KEGG pathway class
Gene ID	Pathway Name	Level 1	Level 2	log2(Root/Stem)
CL1000.Contig4_All	ko01100//Metabolic pathways;ko00280//Valine, leucine and isoleucine degradation;ko00270//Cysteine and methionine metabolism;ko01110//Biosynthesis of secondary metabolites;ko00260//Glycine, serine and threonine metabolism;ko00250//Alanine, aspartate and glutamate metabolism	Metabolism	Global and overview maps;Amino acid metabolism	-1.23816
CL10008.Contig2_All	ko00902//Monoterpenoid biosynthesis;ko00900//Terpenoid backbone biosynthesis;ko01100//Metabolic pathways;ko01110//Biosynthesis of secondary metabolites;ko00909//Sesquiterpenoid and triterpenoid biosynthesis	Metabolism	Global and overview maps;Metabolism of terpenoids and polyketides	-2.64386
CL10012.Contig1_All	ko01110//Biosynthesis of secondary metabolites;ko02010//ABC transporters;ko00941//Flavonoid biosynthesis;ko01100//Metabolic pathways	Environmental Information Processing;Metabolism	Biosynthesis of other secondary metabolites;Membrane transport;Global and overview maps	1.55459
CL10012.Contig3_All	ko00940//Phenylpropanoid biosynthesis;ko02010//ABC transporters;ko01110//Biosynthesis of secondary metabolites;ko00941//Flavonoid biosynthesis;ko01100//Metabolic pathways	Environmental Information Processing;Metabolism	Membrane transport;Global and overview maps;Biosynthesis of other secondary metabolites	-7.96
CL10038.Contig4_All	ko01100//Metabolic pathways;ko00500//Starch and sucrose metabolism	Metabolism	Carbohydrate metabolism;Global and overview maps	-1.03653
CL1004.Contig10_All	ko00052//Galactose metabolism	Metabolism	Carbohydrate metabolism	-4.58496
CL1004.Contig2_All	ko00052//Galactose metabolism	Metabolism	Carbohydrate metabolism	-2.926
CL1004.Contig3_All	ko00052//Galactose metabolism	Metabolism	Carbohydrate metabolism	-1.26583
CL1004.Contig4_All	ko00052//Galactose metabolism	Metabolism	Carbohydrate metabolism	-6.50779
CL1004.Contig5_All	ko00052//Galactose metabolism	Metabolism	Carbohydrate metabolism	-4.58496
CL1004.Contig6_All	ko00052//Galactose metabolism	Metabolism	Carbohydrate metabolism	-3.18442
CL1004.Contig8_All	ko00052//Galactose metabolism	Metabolism	Carbohydrate metabolism	-2.57755
CL1004.Contig9_All	ko00052//Galactose metabolism	Metabolism	Carbohydrate metabolism	-1.91591
CL10054.Contig3_All	ko01100//Metabolic pathways;ko00940//Phenylpropanoid biosynthesis;ko01110//Biosynthesis of secondary metabolites	Metabolism	Global and overview maps;Biosynthesis of other secondary metabolites	2.28011
CL1006.Contig14_All	ko00310//Lysine degradation	Metabolism	Amino acid metabolism	-1.47393
CL1006.Contig16_All	ko00310//Lysine degradation	Metabolism	Amino acid metabolism	1.03332
CL1006.Contig19_All	ko00310//Lysine degradation	Metabolism	Amino acid metabolism	4.39232
CL1006.Contig1_All	ko00310//Lysine degradation	Metabolism	Amino acid metabolism	5.49185
CL1006.Contig5_All	ko00310//Lysine degradation	Metabolism	Amino acid metabolism	-3.15754
CL1006.Contig6_All	ko00310//Lysine degradation	Metabolism	Amino acid metabolism	5.90689
CL1006.Contig8_All	ko00310//Lysine degradation	Metabolism	Amino acid metabolism	1.07325
CL1006.Contig9_All	ko00310//Lysine degradation	Metabolism	Amino acid metabolism	6.12928
CL1007.Contig10_All	ko01100//Metabolic pathways;ko00061//Fatty acid biosynthesis;ko01212//Fatty acid metabolism	Metabolism	Lipid metabolism;Global and overview maps	1.87941
CL1007.Contig11_All	ko01100//Metabolic pathways;ko00061//Fatty acid biosynthesis;ko01212//Fatty acid metabolism	Metabolism	Global and overview maps;Lipid metabolism	5.97728
CL1007.Contig14_All	ko01212//Fatty acid metabolism;ko01100//Metabolic pathways;ko00061//Fatty acid biosynthesis	Metabolism	Global and overview maps;Lipid metabolism	1.22607
CL1007.Contig16_All	ko00061//Fatty acid biosynthesis;ko01212//Fatty acid metabolism;ko01100//Metabolic pathways	Metabolism	Lipid metabolism;Global and overview maps	-6.20945
CL1007.Contig2_All	ko01100//Metabolic pathways;ko00061//Fatty acid biosynthesis;ko01212//Fatty acid metabolism	Metabolism	Global and overview maps;Lipid metabolism	1.70044
CL10070.Contig2_All	ko00010//Glycolysis / Gluconeogenesis;ko01100//Metabolic pathways;ko00500//Starch and sucrose metabolism;ko00520//Amino sugar and nucleotide sugar metabolism;ko01200//Carbon metabolism;ko00052//Galactose metabolism;ko03015//mRNA surveillance pathway;ko01110//Biosynthesis of secondary metabolites;ko00051//Fructose and mannose metabolism	Metabolism;Genetic Information Processing	Global and overview maps;Carbohydrate metabolism;Translation	-3.38933
CL10070.Contig3_All	ko00520//Amino sugar and nucleotide sugar metabolism;ko00053//Ascorbate and aldarate metabolism;ko00052//Galactose metabolism;ko01100//Metabolic pathways;ko00040//Pentose and glucuronate interconversions	Metabolism	Carbohydrate metabolism;Global and overview maps	-2.42066
CL10093.Contig1_All	ko00790//Folate biosynthesis	Metabolism	Metabolism of cofactors and vitamins	-3.56478
CL10093.Contig2_All	ko00790//Folate biosynthesis	Metabolism	Metabolism of cofactors and vitamins	-7.6865
CL10094.Contig1_All	ko00480//Glutathione metabolism	Metabolism	Metabolism of other amino acids	7.02237
CL10097.Contig1_All	ko01100//Metabolic pathways;ko00270//Cysteine and methionine metabolism	Metabolism	Global and overview maps;Amino acid metabolism	-1.25962
CL10097.Contig2_All	ko01100//Metabolic pathways;ko00270//Cysteine and methionine metabolism	Metabolism	Global and overview maps;Amino acid metabolism	-1.28684
CL10098.Contig1_All	ko01100//Metabolic pathways;ko00190//Oxidative phosphorylation	Metabolism	Energy metabolism;Global and overview maps	-1.06097
CL10101.Contig1_All	ko01100//Metabolic pathways;ko01110//Biosynthesis of secondary metabolites;ko00071//Fatty acid degradation;ko00010//Glycolysis / Gluconeogenesis;ko00350//Tyrosine metabolism	Metabolism	Lipid metabolism;Amino acid metabolism;Global and overview maps;Carbohydrate metabolism	1.56172
CL10101.Contig2_All	ko00010//Glycolysis / Gluconeogenesis;ko01110//Biosynthesis of secondary metabolites;ko01100//Metabolic pathways;ko00071//Fatty acid degradation;ko00350//Tyrosine metabolism	Metabolism	Carbohydrate metabolism;Lipid metabolism;Global and overview maps;Amino acid metabolism	1.54625
CL1011.Contig1_All	ko00940//Phenylpropanoid biosynthesis;ko01110//Biosynthesis of secondary metabolites;ko01100//Metabolic pathways	Metabolism	Global and overview maps;Biosynthesis of other secondary metabolites	6.87277
CL1011.Contig2_All	ko01110//Biosynthesis of secondary metabolites;ko01100//Metabolic pathways;ko00940//Phenylpropanoid biosynthesis	Metabolism	Biosynthesis of other secondary metabolites;Global and overview maps	4.86478
CL1011.Contig3_All	ko00940//Phenylpropanoid biosynthesis;ko01110//Biosynthesis of secondary metabolites;ko01100//Metabolic pathways	Metabolism	Global and overview maps;Biosynthesis of other secondary metabolites	2.22182
CL10110.Contig1_All	ko00061//Fatty acid biosynthesis;ko01100//Metabolic pathways;ko01212//Fatty acid metabolism;ko00071//Fatty acid degradation;ko04146//Peroxisome	Cellular Processes;Metabolism	Lipid metabolism;Global and overview maps;Transport and catabolism	-1.36257
CL10128.Contig1_All	ko00500//Starch and sucrose metabolism	Metabolism	Carbohydrate metabolism	-1.0086
CL10132.Contig1_All	ko01230//Biosynthesis of amino acids;ko01210//2-Oxocarboxylic acid metabolism;ko01110//Biosynthesis of secondary metabolites;ko01100//Metabolic pathways;ko00220//Arginine biosynthesis	Metabolism	Global and overview maps;Amino acid metabolism	-6.96578
CL10147.Contig2_All	ko00380//Tryptophan metabolism;ko00360//Phenylalanine metabolism;ko00450//Selenocompound metabolism;ko00950//Isoquinoline alkaloid biosynthesis;ko00400//Phenylalanine, tyrosine and tryptophan biosynthesis;ko00960//Tropane, piperidine and pyridine alkaloid biosynthesis;ko01100//Metabolic pathways;ko00350//Tyrosine metabolism;ko01110//Biosynthesis of secondary metabolites;ko01230//Biosynthesis of a…	Metabolism	Biosynthesis of other secondary metabolites;Global and overview maps;Amino acid metabolism;Metabolism of other amino acids	-1.29546
CL10150.Contig1_All	ko01100//Metabolic pathways;ko00053//Ascorbate and aldarate metabolism;ko03013//RNA transport;ko00052//Galactose metabolism;ko00520//Amino sugar and nucleotide sugar metabolism;ko00040//Pentose and glucuronate interconversions	Genetic Information Processing;Metabolism	Global and overview maps;Translation;Carbohydrate metabolism	-2.5025
CL10159.Contig1_All	ko00230//Purine metabolism;ko01110//Biosynthesis of secondary metabolites;ko00240//Pyrimidine metabolism;ko00760//Nicotinate and nicotinamide metabolism;ko01100//Metabolic pathways	Metabolism	Nucleotide metabolism;Metabolism of cofactors and vitamins;Global and overview maps	-2.53215
CL10159.Contig3_All	ko01100//Metabolic pathways;ko01110//Biosynthesis of secondary metabolites;ko00760//Nicotinate and nicotinamide metabolism;ko00230//Purine metabolism;ko00240//Pyrimidine metabolism	Metabolism	Nucleotide metabolism;Metabolism of cofactors and vitamins;Global and overview maps	1.57961
CL10159.Contig4_All	ko01100//Metabolic pathways;ko01110//Biosynthesis of secondary metabolites;ko00230//Purine metabolism;ko00760//Nicotinate and nicotinamide metabolism;ko00240//Pyrimidine metabolism	Metabolism	Nucleotide metabolism;Metabolism of cofactors and vitamins;Global and overview maps	1.21368
CL10163.Contig2_All	ko01100//Metabolic pathways;ko00531//Glycosaminoglycan degradation	Metabolism	Global and overview maps;Glycan biosynthesis and metabolism	-4.16189
CL10164.Contig1_All	ko00943//Isoflavonoid biosynthesis;ko01110//Biosynthesis of secondary metabolites	Metabolism	Global and overview maps;Biosynthesis of other secondary metabolites	9.09011
CL10164.Contig2_All	ko01110//Biosynthesis of secondary metabolites;ko00943//Isoflavonoid biosynthesis	Metabolism	Biosynthesis of other secondary metabolites;Global and overview maps	-2.40939
CL10164.Contig3_All	ko00943//Isoflavonoid biosynthesis;ko01110//Biosynthesis of secondary metabolites	Metabolism	Biosynthesis of other secondary metabolites;Global and overview maps	-1.30401
CL10169.Contig2_All	ko01212//Fatty acid metabolism;ko01100//Metabolic pathways;ko00061//Fatty acid biosynthesis	Metabolism	Global and overview maps;Lipid metabolism	7.16993
CL1018.Contig1_All	ko00280//Valine, leucine and isoleucine degradation;ko01100//Metabolic pathways	Metabolism	Global and overview maps;Amino acid metabolism	1.27436
CL10180.Contig1_All	ko00480//Glutathione metabolism	Metabolism	Metabolism of other amino acids	-7.50779
CL10180.Contig2_All	ko00480//Glutathione metabolism	Metabolism	Metabolism of other amino acids	-6.2854
CL10180.Contig3_All	ko00480//Glutathione metabolism	Metabolism	Metabolism of other amino acids	-5.14296
CL10187.Contig1_All	ko00564//Glycerophospholipid metabolism	Metabolism	Lipid metabolism	2.58496
CL10187.Contig2_All	ko00564//Glycerophospholipid metabolism	Metabolism	Lipid metabolism	-2.60004
CL10187.Contig4_All	ko00564//Glycerophospholipid metabolism	Metabolism	Lipid metabolism	-3.59128
CL10194.Contig1_All	ko00040//Pentose and glucuronate interconversions;ko01100//Metabolic pathways	Metabolism	Carbohydrate metabolism;Global and overview maps	1.18619
CL10205.Contig1_All	ko01110//Biosynthesis of secondary metabolites;ko00500//Starch and sucrose metabolism;ko01100//Metabolic pathways	Metabolism	Global and overview maps;Carbohydrate metabolism	1.3112
CL10205.Contig2_All	ko00500//Starch and sucrose metabolism;ko01110//Biosynthesis of secondary metabolites;ko01100//Metabolic pathways	Metabolism	Global and overview maps;Carbohydrate metabolism	1.62094
CL1021.Contig2_All	ko00010//Glycolysis / Gluconeogenesis;ko00562//Inositol phosphate metabolism;ko01100//Metabolic pathways	Metabolism	Carbohydrate metabolism;Global and overview maps	-1.74831
CL10210.Contig1_All	ko01110//Biosynthesis of secondary metabolites;ko00040//Pentose and glucuronate interconversions;ko01100//Metabolic pathways;ko00908//Zeatin biosynthesis;ko00053//Ascorbate and aldarate metabolism;ko00860//Porphyrin and chlorophyll metabolism	Metabolism	Metabolism of cofactors and vitamins;Global and overview maps;Carbohydrate metabolism;Metabolism of terpenoids and polyketides	2.811
CL10210.Contig2_All	ko00053//Ascorbate and aldarate metabolism;ko01110//Biosynthesis of secondary metabolites;ko01100//Metabolic pathways;ko00908//Zeatin biosynthesis;ko00040//Pentose and glucuronate interconversions;ko00860//Porphyrin and chlorophyll metabolism	Metabolism	Metabolism of cofactors and vitamins;Metabolism of terpenoids and polyketides;Global and overview maps;Carbohydrate metabolism	4.9542
CL10210.Contig3_All	ko01100//Metabolic pathways;ko00040//Pentose and glucuronate interconversions;ko01110//Biosynthesis of secondary metabolites;ko00908//Zeatin biosynthesis;ko00053//Ascorbate and aldarate metabolism;ko00860//Porphyrin and chlorophyll metabolism	Metabolism	Metabolism of terpenoids and polyketides;Metabolism of cofactors and vitamins;Carbohydrate metabolism;Global and overview maps	-2.25239
CL10210.Contig5_All	ko00860//Porphyrin and chlorophyll metabolism;ko00908//Zeatin biosynthesis;ko01110//Biosynthesis of secondary metabolites;ko00053//Ascorbate and aldarate metabolism;ko00040//Pentose and glucuronate interconversions;ko01100//Metabolic pathways	Metabolism	Global and overview maps;Metabolism of terpenoids and polyketides;Metabolism of cofactors and vitamins;Carbohydrate metabolism	6.50779
CL10212.Contig2_All	ko01100//Metabolic pathways;ko00940//Phenylpropanoid biosynthesis;ko01110//Biosynthesis of secondary metabolites;ko00500//Starch and sucrose metabolism	Metabolism	Global and overview maps;Biosynthesis of other secondary metabolites;Carbohydrate metabolism	2.0156
CL10212.Contig5_All	ko01110//Biosynthesis of secondary metabolites;ko00940//Phenylpropanoid biosynthesis	Metabolism	Global and overview maps;Biosynthesis of other secondary metabolites	2.5638
CL10214.Contig4_All	ko01100//Metabolic pathways;ko00600//Sphingolipid metabolism	Metabolism	Lipid metabolism;Global and overview maps	1.22882
CL10216.Contig1_All	ko00900//Terpenoid backbone biosynthesis;ko01110//Biosynthesis of secondary metabolites;ko01100//Metabolic pathways	Metabolism	Global and overview maps;Metabolism of terpenoids and polyketides	-1.20811
CL10216.Contig2_All	ko01110//Biosynthesis of secondary metabolites;ko01100//Metabolic pathways;ko00900//Terpenoid backbone biosynthesis	Metabolism	Global and overview maps;Metabolism of terpenoids and polyketides	-1.84405
CL10229.Contig3_All	ko00310//Lysine degradation	Metabolism	Amino acid metabolism	2.16241
CL10233.Contig1_All	ko00600//Sphingolipid metabolism;ko01100//Metabolic pathways	Metabolism	Lipid metabolism;Global and overview maps	-6.02237
CL10233.Contig2_All	ko00600//Sphingolipid metabolism;ko01100//Metabolic pathways	Metabolism	Global and overview maps;Lipid metabolism	-8.12928
CL10258.Contig2_All	ko01100//Metabolic pathways;ko00780//Biotin metabolism	Metabolism	Global and overview maps;Metabolism of cofactors and vitamins	3.36194
CL10259.Contig3_All	ko00900//Terpenoid backbone biosynthesis	Metabolism	Metabolism of terpenoids and polyketides	-2.05772
CL10266.Contig1_All	ko01230//Biosynthesis of amino acids;ko00250//Alanine, aspartate and glutamate metabolism;ko00910//Nitrogen metabolism;ko00220//Arginine biosynthesis;ko01100//Metabolic pathways;ko00630//Glyoxylate and dicarboxylate metabolism	Metabolism	Amino acid metabolism;Global and overview maps;Energy metabolism;Carbohydrate metabolism	-7.87652
CL10266.Contig2_All	ko00250//Alanine, aspartate and glutamate metabolism;ko00630//Glyoxylate and dicarboxylate metabolism;ko00220//Arginine biosynthesis;ko01230//Biosynthesis of amino acids;ko01100//Metabolic pathways;ko00910//Nitrogen metabolism	Metabolism	Energy metabolism;Carbohydrate metabolism;Amino acid metabolism;Global and overview maps	-9.79604
CL10270.Contig1_All	ko00402//Benzoxazinoid biosynthesis;ko04141//Protein processing in endoplasmic reticulum	Metabolism;Genetic Information Processing	Folding, sorting and degradation;Biosynthesis of other secondary metabolites	3.12338
CL10270.Contig2_All	ko04141//Protein processing in endoplasmic reticulum;ko00402//Benzoxazinoid biosynthesis	Genetic Information Processing;Metabolism	Biosynthesis of other secondary metabolites;Folding, sorting and degradation	1.21613
CL10270.Contig6_All	ko04141//Protein processing in endoplasmic reticulum;ko00402//Benzoxazinoid biosynthesis	Metabolism;Genetic Information Processing	Folding, sorting and degradation;Biosynthesis of other secondary metabolites	2.14171
CL10272.Contig1_All	ko00500//Starch and sucrose metabolism	Metabolism	Carbohydrate metabolism	-3.04041
CL10278.Contig1_All	ko00270//Cysteine and methionine metabolism;ko01100//Metabolic pathways	Metabolism	Amino acid metabolism;Global and overview maps	1.03133
CL10281.Contig2_All	ko00650//Butanoate metabolism;ko00250//Alanine, aspartate and glutamate metabolism;ko01100//Metabolic pathways	Metabolism	Carbohydrate metabolism;Global and overview maps;Amino acid metabolism	-2.33092
CL10287.Contig1_All	ko00053//Ascorbate and aldarate metabolism;ko01100//Metabolic pathways	Metabolism	Global and overview maps;Carbohydrate metabolism	-1.22324
CL10287.Contig2_All	ko01100//Metabolic pathways;ko00053//Ascorbate and aldarate metabolism	Metabolism	Global and overview maps;Carbohydrate metabolism	-1.39538
CL10287.Contig3_All	ko01100//Metabolic pathways;ko00053//Ascorbate and aldarate metabolism	Metabolism	Carbohydrate metabolism;Global and overview maps	-2.26961
CL10292.Contig1_All	ko01100//Metabolic pathways;ko00510//N-Glycan biosynthesis;ko04141//Protein processing in endoplasmic reticulum	Metabolism;Genetic Information Processing	Global and overview maps;Folding, sorting and degradation;Glycan biosynthesis and metabolism	-1.98336
CL1031.Contig13_All	ko00500//Starch and sucrose metabolism	Metabolism	Carbohydrate metabolism	-7.96
CL1031.Contig14_All	ko00500//Starch and sucrose metabolism	Metabolism	Carbohydrate metabolism	-1.77923
CL1031.Contig15_All	ko00500//Starch and sucrose metabolism	Metabolism	Carbohydrate metabolism	-7.10852
CL1031.Contig2_All	ko00500//Starch and sucrose metabolism	Metabolism	Carbohydrate metabolism	-6.44294
CL1031.Contig7_All	ko00500//Starch and sucrose metabolism	Metabolism	Carbohydrate metabolism	1.14263
CL10318.Contig1_All	ko01100//Metabolic pathways;ko01110//Biosynthesis of secondary metabolites;ko00940//Phenylpropanoid biosynthesis	Metabolism	Global and overview maps;Biosynthesis of other secondary metabolites	-6.55459
CL10321.Contig1_All	ko01110//Biosynthesis of secondary metabolites;ko01100//Metabolic pathways;ko00940//Phenylpropanoid biosynthesis	Metabolism	Biosynthesis of other secondary metabolites;Global and overview maps	1.67417
CL10321.Contig2_All	ko01100//Metabolic pathways;ko00940//Phenylpropanoid biosynthesis;ko01110//Biosynthesis of secondary metabolites	Metabolism	Global and overview maps;Biosynthesis of other secondary metabolites	6.97728
CL10338.Contig2_All	ko01110//Biosynthesis of secondary metabolites;ko01100//Metabolic pathways;ko01230//Biosynthesis of amino acids;ko04146//Peroxisome;ko00480//Glutathione metabolism;ko01200//Carbon metabolism;ko00020//Citrate cycle (TCA cycle);ko01210//2-Oxocarboxylic acid metabolism	Cellular Processes;Metabolism	Metabolism of other amino acids;Global and overview maps;Transport and catabolism;Carbohydrate metabolism	-6.12928
CL1035.Contig1_All	ko00040//Pentose and glucuronate interconversions;ko01100//Metabolic pathways	Metabolism	Global and overview maps;Carbohydrate metabolism	4.16993
CL1035.Contig4_All	ko01100//Metabolic pathways;ko00040//Pentose and glucuronate interconversions	Metabolism	Global and overview maps;Carbohydrate metabolism	-7.14975
CL10352.Contig1_All	ko01100//Metabolic pathways;ko00592//alpha-Linolenic acid metabolism;ko04136//Autophagy - other;ko01040//Biosynthesis of unsaturated fatty acids;ko01110//Biosynthesis of secondary metabolites;ko01212//Fatty acid metabolism;ko00071//Fatty acid degradation;ko04146//Peroxisome	Metabolism;Cellular Processes	Global and overview maps;Lipid metabolism;Transport and catabolism	-1.30591
CL1036.Contig1_All	ko01100//Metabolic pathways;ko00520//Amino sugar and nucleotide sugar metabolism;ko04016//MAPK signaling pathway - plant	Metabolism;Environmental Information Processing	Carbohydrate metabolism;Global and overview maps;Signal transduction	-7.07682
CL10384.Contig2_All	ko04016//MAPK signaling pathway - plant;ko00520//Amino sugar and nucleotide sugar metabolism;ko00040//Pentose and glucuronate interconversions;ko01100//Metabolic pathways	Environmental Information Processing;Metabolism	Carbohydrate metabolism;Signal transduction;Global and overview maps	-6.9542
CL10389.Contig1_All	ko01110//Biosynthesis of secondary metabolites;ko01100//Metabolic pathways;ko00100//Steroid biosynthesis	Metabolism	Global and overview maps;Lipid metabolism	-8.43671
CL10392.Contig1_All	ko01100//Metabolic pathways;ko00520//Amino sugar and nucleotide sugar metabolism	Metabolism	Global and overview maps;Carbohydrate metabolism	1.36324
CL10393.Contig2_All	ko00190//Oxidative phosphorylation;ko01100//Metabolic pathways	Metabolism	Energy metabolism;Global and overview maps	-3.05418
CL10395.Contig1_All	ko00770//Pantothenate and CoA biosynthesis;ko00290//Valine, leucine and isoleucine biosynthesis;ko00270//Cysteine and methionine metabolism;ko01100//Metabolic pathways;ko01230//Biosynthesis of amino acids;ko00280//Valine, leucine and isoleucine degradation;ko01210//2-Oxocarboxylic acid metabolism;ko01110//Biosynthesis of secondary metabolites	Metabolism	Metabolism of cofactors and vitamins;Amino acid metabolism;Global and overview maps	2.20456
CL10395.Contig5_All	ko00270//Cysteine and methionine metabolism;ko00290//Valine, leucine and isoleucine biosynthesis;ko00280//Valine, leucine and isoleucine degradation;ko01100//Metabolic pathways;ko01110//Biosynthesis of secondary metabolites;ko01230//Biosynthesis of amino acids;ko00770//Pantothenate and CoA biosynthesis;ko01210//2-Oxocarboxylic acid metabolism	Metabolism	Global and overview maps;Metabolism of cofactors and vitamins;Amino acid metabolism	-3.81558
CL104.Contig1_All	ko01100//Metabolic pathways;ko01110//Biosynthesis of secondary metabolites;ko00350//Tyrosine metabolism;ko00950//Isoquinoline alkaloid biosynthesis	Metabolism	Global and overview maps;Biosynthesis of other secondary metabolites;Amino acid metabolism	-6.18982
CL104.Contig6_All	ko00950//Isoquinoline alkaloid biosynthesis;ko01110//Biosynthesis of secondary metabolites;ko01100//Metabolic pathways;ko00350//Tyrosine metabolism	Metabolism	Amino acid metabolism;Biosynthesis of other secondary metabolites;Global and overview maps	-1.53051
CL104.Contig7_All	ko01110//Biosynthesis of secondary metabolites;ko01100//Metabolic pathways;ko00950//Isoquinoline alkaloid biosynthesis;ko00350//Tyrosine metabolism	Metabolism	Biosynthesis of other secondary metabolites;Amino acid metabolism;Global and overview maps	-2.88101
CL1040.Contig10_All	ko00040//Pentose and glucuronate interconversions;ko00010//Glycolysis / Gluconeogenesis;ko01100//Metabolic pathways;ko01110//Biosynthesis of secondary metabolites;ko00561//Glycerolipid metabolism	Metabolism	Lipid metabolism;Carbohydrate metabolism;Global and overview maps	1.20966
CL1040.Contig14_All	ko01110//Biosynthesis of secondary metabolites;ko00010//Glycolysis / Gluconeogenesis;ko01100//Metabolic pathways;ko00561//Glycerolipid metabolism;ko00040//Pentose and glucuronate interconversions	Metabolism	Carbohydrate metabolism;Lipid metabolism;Global and overview maps	1.96605
CL1040.Contig15_All	ko00561//Glycerolipid metabolism;ko00010//Glycolysis / Gluconeogenesis;ko01100//Metabolic pathways;ko01110//Biosynthesis of secondary metabolites;ko00040//Pentose and glucuronate interconversions	Metabolism	Lipid metabolism;Carbohydrate metabolism;Global and overview maps	1.53189
CL1040.Contig17_All	ko00040//Pentose and glucuronate interconversions;ko00010//Glycolysis / Gluconeogenesis;ko00561//Glycerolipid metabolism;ko01110//Biosynthesis of secondary metabolites;ko01100//Metabolic pathways	Metabolism	Carbohydrate metabolism;Lipid metabolism;Global and overview maps	1.34023
CL1040.Contig1_All	ko00561//Glycerolipid metabolism;ko00010//Glycolysis / Gluconeogenesis;ko01100//Metabolic pathways;ko01110//Biosynthesis of secondary metabolites;ko00040//Pentose and glucuronate interconversions	Metabolism	Global and overview maps;Carbohydrate metabolism;Lipid metabolism	1.65208
CL10404.Contig1_All	ko00240//Pyrimidine metabolism;ko01100//Metabolic pathways	Metabolism	Global and overview maps;Nucleotide metabolism	-2.35954
CL1041.Contig1_All	ko00040//Pentose and glucuronate interconversions;ko03013//RNA transport;ko01100//Metabolic pathways	Metabolism;Genetic Information Processing	Carbohydrate metabolism;Global and overview maps;Translation	1.71406
CL1041.Contig3_All	ko01100//Metabolic pathways;ko03013//RNA transport;ko00040//Pentose and glucuronate interconversions	Genetic Information Processing;Metabolism	Translation;Global and overview maps;Carbohydrate metabolism	2.27354
CL10428.Contig1_All	ko00220//Arginine biosynthesis;ko00250//Alanine, aspartate and glutamate metabolism;ko00910//Nitrogen metabolism;ko01100//Metabolic pathways	Metabolism	Amino acid metabolism;Global and overview maps;Energy metabolism	-6.76818
CL10430.Contig2_All	ko01110//Biosynthesis of secondary metabolites;ko00100//Steroid biosynthesis;ko01100//Metabolic pathways	Metabolism	Global and overview maps;Lipid metabolism	1.07483
CL10435.Contig2_All	ko00270//Cysteine and methionine metabolism;ko01230//Biosynthesis of amino acids;ko01200//Carbon metabolism;ko00920//Sulfur metabolism;ko01110//Biosynthesis of secondary metabolites;ko01100//Metabolic pathways	Metabolism	Global and overview maps;Amino acid metabolism;Energy metabolism	8.27767
CL10450.Contig1_All	ko01210//2-Oxocarboxylic acid metabolism;ko01110//Biosynthesis of secondary metabolites;ko00020//Citrate cycle (TCA cycle);ko01230//Biosynthesis of amino acids;ko01100//Metabolic pathways;ko01200//Carbon metabolism	Metabolism	Global and overview maps;Carbohydrate metabolism	-6.61961
CL10450.Contig2_All	ko01230//Biosynthesis of amino acids;ko01100//Metabolic pathways;ko01110//Biosynthesis of secondary metabolites;ko01210//2-Oxocarboxylic acid metabolism;ko00020//Citrate cycle (TCA cycle);ko01200//Carbon metabolism	Metabolism	Global and overview maps;Carbohydrate metabolism	-5.02791
CL10450.Contig3_All	ko01210//2-Oxocarboxylic acid metabolism;ko00020//Citrate cycle (TCA cycle);ko01100//Metabolic pathways;ko01230//Biosynthesis of amino acids;ko01200//Carbon metabolism;ko01110//Biosynthesis of secondary metabolites	Metabolism	Carbohydrate metabolism;Global and overview maps	-4.52356
CL10450.Contig4_All	ko01110//Biosynthesis of secondary metabolites;ko00020//Citrate cycle (TCA cycle);ko01200//Carbon metabolism;ko01210//2-Oxocarboxylic acid metabolism;ko01230//Biosynthesis of amino acids;ko01100//Metabolic pathways	Metabolism	Global and overview maps;Carbohydrate metabolism	-7.04439
CL10455.Contig1_All	ko04016//MAPK signaling pathway - plant;ko01100//Metabolic pathways;ko00520//Amino sugar and nucleotide sugar metabolism	Metabolism;Environmental Information Processing	Global and overview maps;Carbohydrate metabolism;Signal transduction	5.04149
CL10455.Contig2_All	ko04016//MAPK signaling pathway - plant;ko01100//Metabolic pathways;ko00520//Amino sugar and nucleotide sugar metabolism	Metabolism;Environmental Information Processing	Carbohydrate metabolism;Global and overview maps;Signal transduction	1.84098
CL10464.Contig1_All	ko00940//Phenylpropanoid biosynthesis;ko01100//Metabolic pathways;ko01110//Biosynthesis of secondary metabolites	Metabolism	Biosynthesis of other secondary metabolites;Global and overview maps	11.8471
CL10464.Contig2_All	ko01110//Biosynthesis of secondary metabolites;ko00940//Phenylpropanoid biosynthesis;ko01100//Metabolic pathways	Metabolism	Biosynthesis of other secondary metabolites;Global and overview maps	10.5048
CL10465.Contig1_All	ko00790//Folate biosynthesis;ko01100//Metabolic pathways	Metabolism	Global and overview maps;Metabolism of cofactors and vitamins	1.53605
CL10494.Contig1_All	ko01230//Biosynthesis of amino acids;ko03018//RNA degradation;ko01200//Carbon metabolism;ko01110//Biosynthesis of secondary metabolites;ko00010//Glycolysis / Gluconeogenesis;ko01100//Metabolic pathways	Genetic Information Processing;Metabolism	Global and overview maps;Folding, sorting and degradation;Carbohydrate metabolism	1.26083
CL10497.Contig3_All	ko01100//Metabolic pathways;ko00730//Thiamine metabolism	Metabolism	Global and overview maps;Metabolism of cofactors and vitamins	-1.49719
CL10498.Contig4_All	ko00590//Arachidonic acid metabolism;ko01100//Metabolic pathways;ko00790//Folate biosynthesis	Metabolism	Global and overview maps;Lipid metabolism;Metabolism of cofactors and vitamins	6.39232
CL105.Contig1_All	ko00500//Starch and sucrose metabolism;ko01110//Biosynthesis of secondary metabolites;ko01100//Metabolic pathways	Metabolism	Carbohydrate metabolism;Global and overview maps	-8.0607
CL105.Contig2_All	ko01110//Biosynthesis of secondary metabolites;ko01100//Metabolic pathways;ko00500//Starch and sucrose metabolism	Metabolism	Carbohydrate metabolism;Global and overview maps	-1.35707
CL10521.Contig3_All	ko01230//Biosynthesis of amino acids;ko01110//Biosynthesis of secondary metabolites;ko00400//Phenylalanine, tyrosine and tryptophan biosynthesis;ko01100//Metabolic pathways	Metabolism	Global and overview maps;Amino acid metabolism	7.3837
CL1053.Contig10_All	ko00010//Glycolysis / Gluconeogenesis;ko00071//Fatty acid degradation;ko00350//Tyrosine metabolism;ko01100//Metabolic pathways;ko01110//Biosynthesis of secondary metabolites;ko00592//alpha-Linolenic acid metabolism	Metabolism	Amino acid metabolism;Global and overview maps;Carbohydrate metabolism;Lipid metabolism	4.9542
CL1053.Contig12_All	ko00071//Fatty acid degradation;ko01100//Metabolic pathways;ko00010//Glycolysis / Gluconeogenesis;ko00592//alpha-Linolenic acid metabolism;ko01110//Biosynthesis of secondary metabolites;ko00350//Tyrosine metabolism	Metabolism	Lipid metabolism;Carbohydrate metabolism;Amino acid metabolism;Global and overview maps	-2.383
CL1053.Contig14_All	ko00071//Fatty acid degradation;ko01110//Biosynthesis of secondary metabolites;ko00010//Glycolysis / Gluconeogenesis;ko00350//Tyrosine metabolism;ko01100//Metabolic pathways;ko00592//alpha-Linolenic acid metabolism	Metabolism	Global and overview maps;Lipid metabolism;Carbohydrate metabolism;Amino acid metabolism	-6.83289
CL1053.Contig1_All	ko00071//Fatty acid degradation;ko00350//Tyrosine metabolism;ko01100//Metabolic pathways;ko00010//Glycolysis / Gluconeogenesis;ko01110//Biosynthesis of secondary metabolites;ko00592//alpha-Linolenic acid metabolism	Metabolism	Amino acid metabolism;Global and overview maps;Carbohydrate metabolism;Lipid metabolism	3.12637
CL1053.Contig20_All	ko01110//Biosynthesis of secondary metabolites;ko00350//Tyrosine metabolism;ko00592//alpha-Linolenic acid metabolism;ko00010//Glycolysis / Gluconeogenesis;ko00071//Fatty acid degradation;ko01100//Metabolic pathways	Metabolism	Global and overview maps;Carbohydrate metabolism;Lipid metabolism;Amino acid metabolism	5.49185
CL1053.Contig22_All	ko00071//Fatty acid degradation;ko00350//Tyrosine metabolism;ko00010//Glycolysis / Gluconeogenesis;ko01110//Biosynthesis of secondary metabolites;ko01100//Metabolic pathways;ko00592//alpha-Linolenic acid metabolism	Metabolism	Carbohydrate metabolism;Amino acid metabolism;Lipid metabolism;Global and overview maps	1.54231
CL1053.Contig24_All	ko01110//Biosynthesis of secondary metabolites;ko00010//Glycolysis / Gluconeogenesis;ko00071//Fatty acid degradation;ko00592//alpha-Linolenic acid metabolism;ko00350//Tyrosine metabolism;ko01100//Metabolic pathways	Metabolism	Amino acid metabolism;Lipid metabolism;Carbohydrate metabolism;Global and overview maps	9.87191
CL1053.Contig25_All	ko01100//Metabolic pathways;ko00592//alpha-Linolenic acid metabolism;ko00071//Fatty acid degradation;ko00350//Tyrosine metabolism;ko00010//Glycolysis / Gluconeogenesis;ko01110//Biosynthesis of secondary metabolites	Metabolism	Global and overview maps;Amino acid metabolism;Carbohydrate metabolism;Lipid metabolism	-3.82852
CL1053.Contig26_All	ko01110//Biosynthesis of secondary metabolites;ko00071//Fatty acid degradation;ko00592//alpha-Linolenic acid metabolism;ko01100//Metabolic pathways;ko00350//Tyrosine metabolism;ko00010//Glycolysis / Gluconeogenesis	Metabolism	Amino acid metabolism;Global and overview maps;Carbohydrate metabolism;Lipid metabolism	1.89162
CL1053.Contig27_All	ko01110//Biosynthesis of secondary metabolites;ko01100//Metabolic pathways;ko00350//Tyrosine metabolism;ko00010//Glycolysis / Gluconeogenesis;ko00592//alpha-Linolenic acid metabolism;ko00071//Fatty acid degradation	Metabolism	Amino acid metabolism;Carbohydrate metabolism;Global and overview maps;Lipid metabolism	5.24793
CL1053.Contig2_All	ko00350//Tyrosine metabolism;ko00071//Fatty acid degradation;ko01110//Biosynthesis of secondary metabolites;ko00592//alpha-Linolenic acid metabolism;ko00010//Glycolysis / Gluconeogenesis;ko01100//Metabolic pathways	Metabolism	Amino acid metabolism;Carbohydrate metabolism;Lipid metabolism;Global and overview maps	-2.404
CL1053.Contig3_All	ko00010//Glycolysis / Gluconeogenesis;ko00071//Fatty acid degradation;ko01110//Biosynthesis of secondary metabolites;ko01100//Metabolic pathways;ko00592//alpha-Linolenic acid metabolism;ko00350//Tyrosine metabolism	Metabolism	Global and overview maps;Lipid metabolism;Amino acid metabolism;Carbohydrate metabolism	-3.37938
CL1053.Contig5_All	ko00350//Tyrosine metabolism;ko00010//Glycolysis / Gluconeogenesis;ko00071//Fatty acid degradation;ko01110//Biosynthesis of secondary metabolites;ko01100//Metabolic pathways;ko00592//alpha-Linolenic acid metabolism	Metabolism	Carbohydrate metabolism;Amino acid metabolism;Global and overview maps;Lipid metabolism	-8.39232
CL1053.Contig7_All	ko01100//Metabolic pathways;ko00592//alpha-Linolenic acid metabolism;ko01110//Biosynthesis of secondary metabolites;ko00071//Fatty acid degradation;ko00350//Tyrosine metabolism;ko00010//Glycolysis / Gluconeogenesis	Metabolism	Lipid metabolism;Amino acid metabolism;Carbohydrate metabolism;Global and overview maps	2.33924
CL1053.Contig8_All	ko00350//Tyrosine metabolism;ko00071//Fatty acid degradation;ko00010//Glycolysis / Gluconeogenesis;ko01100//Metabolic pathways;ko01110//Biosynthesis of secondary metabolites;ko00592//alpha-Linolenic acid metabolism	Metabolism	Lipid metabolism;Global and overview maps;Amino acid metabolism;Carbohydrate metabolism	3.38833
CL1053.Contig9_All	ko00010//Glycolysis / Gluconeogenesis;ko00350//Tyrosine metabolism;ko01100//Metabolic pathways;ko01110//Biosynthesis of secondary metabolites;ko00071//Fatty acid degradation;ko00592//alpha-Linolenic acid metabolism	Metabolism	Global and overview maps;Amino acid metabolism;Lipid metabolism;Carbohydrate metabolism	-5
CL10535.Contig1_All	ko01110//Biosynthesis of secondary metabolites;ko01100//Metabolic pathways;ko00270//Cysteine and methionine metabolism	Metabolism	Global and overview maps;Amino acid metabolism	1.92913
CL10538.Contig1_All	ko01110//Biosynthesis of secondary metabolites;ko00943//Isoflavonoid biosynthesis	Metabolism	Global and overview maps;Biosynthesis of other secondary metabolites	2.26864
CL10544.Contig3_All	ko00071//Fatty acid degradation;ko00061//Fatty acid biosynthesis;ko01100//Metabolic pathways;ko01212//Fatty acid metabolism;ko04146//Peroxisome	Cellular Processes;Metabolism	Transport and catabolism;Lipid metabolism;Global and overview maps	5.36923
CL10546.Contig2_All	ko00010//Glycolysis / Gluconeogenesis;ko00020//Citrate cycle (TCA cycle);ko01200//Carbon metabolism;ko00620//Pyruvate metabolism;ko01100//Metabolic pathways;ko01110//Biosynthesis of secondary metabolites	Metabolism	Global and overview maps;Carbohydrate metabolism	-7.83289
CL10563.Contig1_All	ko01100//Metabolic pathways;ko00920//Sulfur metabolism;ko00230//Purine metabolism	Metabolism	Global and overview maps;Energy metabolism;Nucleotide metabolism	-5.65821
CL10563.Contig2_All	ko00230//Purine metabolism;ko01100//Metabolic pathways;ko00920//Sulfur metabolism	Metabolism	Nucleotide metabolism;Global and overview maps;Energy metabolism	-7.06609
CL10563.Contig3_All	ko00920//Sulfur metabolism;ko00230//Purine metabolism;ko01100//Metabolic pathways	Metabolism	Nucleotide metabolism;Energy metabolism;Global and overview maps	-6.26679
CL10572.Contig2_All	ko01110//Biosynthesis of secondary metabolites;ko00940//Phenylpropanoid biosynthesis;ko04141//Protein processing in endoplasmic reticulum;ko03013//RNA transport;ko01100//Metabolic pathways	Genetic Information Processing;Metabolism	Global and overview maps;Biosynthesis of other secondary metabolites;Folding, sorting and degradation;Translation	-4.61667
CL10576.Contig2_All	ko01100//Metabolic pathways;ko00040//Pentose and glucuronate interconversions	Metabolism	Global and overview maps;Carbohydrate metabolism	-2.19951
CL10584.Contig1_All	ko01100//Metabolic pathways;ko01230//Biosynthesis of amino acids;ko00400//Phenylalanine, tyrosine and tryptophan biosynthesis;ko01110//Biosynthesis of secondary metabolites	Metabolism	Amino acid metabolism;Global and overview maps	-1.42925
CL10586.Contig1_All	ko01200//Carbon metabolism;ko00920//Sulfur metabolism;ko00270//Cysteine and methionine metabolism;ko01110//Biosynthesis of secondary metabolites;ko01230//Biosynthesis of amino acids;ko01100//Metabolic pathways	Metabolism	Global and overview maps;Amino acid metabolism;Energy metabolism	1.36976
CL10586.Contig3_All	ko00270//Cysteine and methionine metabolism;ko01100//Metabolic pathways;ko00920//Sulfur metabolism;ko01230//Biosynthesis of amino acids;ko01200//Carbon metabolism;ko01110//Biosynthesis of secondary metabolites	Metabolism	Energy metabolism;Amino acid metabolism;Global and overview maps	1.68786
CL10586.Contig4_All	ko01230//Biosynthesis of amino acids;ko00270//Cysteine and methionine metabolism;ko01200//Carbon metabolism;ko01110//Biosynthesis of secondary metabolites;ko01100//Metabolic pathways;ko00920//Sulfur metabolism	Metabolism	Amino acid metabolism;Global and overview maps;Energy metabolism	1.17412
CL10586.Contig5_All	ko00920//Sulfur metabolism;ko01100//Metabolic pathways;ko01230//Biosynthesis of amino acids;ko00270//Cysteine and methionine metabolism;ko01110//Biosynthesis of secondary metabolites;ko01200//Carbon metabolism	Metabolism	Amino acid metabolism;Energy metabolism;Global and overview maps	-6.33985
CL10588.Contig1_All	ko00520//Amino sugar and nucleotide sugar metabolism;ko03013//RNA transport;ko00040//Pentose and glucuronate interconversions;ko00053//Ascorbate and aldarate metabolism;ko00052//Galactose metabolism;ko01100//Metabolic pathways	Genetic Information Processing;Metabolism	Carbohydrate metabolism;Global and overview maps;Translation	1.96467
CL10598.Contig1_All	ko01100//Metabolic pathways;ko00944//Flavone and flavonol biosynthesis;ko01110//Biosynthesis of secondary metabolites;ko00941//Flavonoid biosynthesis	Metabolism	Global and overview maps;Biosynthesis of other secondary metabolites	5.02801
CL10598.Contig3_All	ko01110//Biosynthesis of secondary metabolites;ko00944//Flavone and flavonol biosynthesis;ko00941//Flavonoid biosynthesis;ko01100//Metabolic pathways	Metabolism	Biosynthesis of other secondary metabolites;Global and overview maps	3.47131
CL10603.Contig2_All	ko00514//Other types of O-glycan biosynthesis	Metabolism	Glycan biosynthesis and metabolism	-1.8548
CL10614.Contig1_All	ko00920//Sulfur metabolism;ko01100//Metabolic pathways	Metabolism	Energy metabolism;Global and overview maps	-6.55459
CL10614.Contig2_All	ko01100//Metabolic pathways;ko00920//Sulfur metabolism	Metabolism	Energy metabolism;Global and overview maps	-5.58496
CL10615.Contig1_All	ko01100//Metabolic pathways;ko00520//Amino sugar and nucleotide sugar metabolism;ko04016//MAPK signaling pathway - plant	Metabolism;Environmental Information Processing	Global and overview maps;Carbohydrate metabolism;Signal transduction	8.52356
CL10615.Contig2_All	ko00520//Amino sugar and nucleotide sugar metabolism;ko01100//Metabolic pathways;ko04016//MAPK signaling pathway - plant	Environmental Information Processing;Metabolism	Signal transduction;Carbohydrate metabolism;Global and overview maps	7.70736
CL10617.Contig1_All	ko00270//Cysteine and methionine metabolism;ko01100//Metabolic pathways;ko01110//Biosynthesis of secondary metabolites	Metabolism	Global and overview maps;Amino acid metabolism	1.97619
CL10622.Contig1_All	ko03020//RNA polymerase;ko00040//Pentose and glucuronate interconversions;ko01100//Metabolic pathways	Genetic Information Processing;Metabolism	Carbohydrate metabolism;Global and overview maps;Transcription	-6.79442
CL10626.Contig1_All	ko00240//Pyrimidine metabolism;ko00740//Riboflavin metabolism;ko00230//Purine metabolism;ko00500//Starch and sucrose metabolism;ko01100//Metabolic pathways;ko00770//Pantothenate and CoA biosynthesis;ko00760//Nicotinate and nicotinamide metabolism	Metabolism	Metabolism of cofactors and vitamins;Nucleotide metabolism;Carbohydrate metabolism;Global and overview maps	3.12404
CL10630.Contig1_All	ko00500//Starch and sucrose metabolism	Metabolism	Carbohydrate metabolism	3.27952
CL10630.Contig2_All	ko00500//Starch and sucrose metabolism	Metabolism	Carbohydrate metabolism	2.78115
CL10633.Contig1_All	ko00010//Glycolysis / Gluconeogenesis;ko01200//Carbon metabolism;ko00230//Purine metabolism;ko01230//Biosynthesis of amino acids;ko00620//Pyruvate metabolism;ko01100//Metabolic pathways;ko01110//Biosynthesis of secondary metabolites	Metabolism	Carbohydrate metabolism;Nucleotide metabolism;Global and overview maps	-3.62059
CL10633.Contig2_All	ko01200//Carbon metabolism;ko00230//Purine metabolism;ko00620//Pyruvate metabolism;ko01110//Biosynthesis of secondary metabolites;ko01230//Biosynthesis of amino acids;ko01100//Metabolic pathways;ko00010//Glycolysis / Gluconeogenesis	Metabolism	Global and overview maps;Carbohydrate metabolism;Nucleotide metabolism	-7.71425
CL10643.Contig1_All	ko01100//Metabolic pathways;ko00740//Riboflavin metabolism;ko01110//Biosynthesis of secondary metabolites	Metabolism	Metabolism of cofactors and vitamins;Global and overview maps	-3.47947
CL10644.Contig1_All	ko00500//Starch and sucrose metabolism	Metabolism	Carbohydrate metabolism	1.77854
CL10644.Contig2_All	ko00500//Starch and sucrose metabolism	Metabolism	Carbohydrate metabolism	-3.06088
CL10653.Contig1_All	ko00270//Cysteine and methionine metabolism;ko01100//Metabolic pathways	Metabolism	Amino acid metabolism;Global and overview maps	-1.01703
CL10653.Contig2_All	ko00270//Cysteine and methionine metabolism;ko01100//Metabolic pathways	Metabolism	Global and overview maps;Amino acid metabolism	-1.03041
CL1066.Contig12_All	ko00240//Pyrimidine metabolism;ko01110//Biosynthesis of secondary metabolites;ko00230//Purine metabolism;ko01100//Metabolic pathways;ko00760//Nicotinate and nicotinamide metabolism	Metabolism	Global and overview maps;Metabolism of cofactors and vitamins;Nucleotide metabolism	-1.63387
CL1066.Contig14_All	ko00240//Pyrimidine metabolism;ko00760//Nicotinate and nicotinamide metabolism;ko01110//Biosynthesis of secondary metabolites;ko01100//Metabolic pathways;ko00230//Purine metabolism	Metabolism	Global and overview maps;Nucleotide metabolism;Metabolism of cofactors and vitamins	4.70044
CL1066.Contig17_All	ko01110//Biosynthesis of secondary metabolites;ko00760//Nicotinate and nicotinamide metabolism;ko00240//Pyrimidine metabolism;ko01100//Metabolic pathways;ko00230//Purine metabolism	Metabolism	Metabolism of cofactors and vitamins;Global and overview maps;Nucleotide metabolism	4.62449
CL1066.Contig2_All	ko00760//Nicotinate and nicotinamide metabolism;ko00240//Pyrimidine metabolism;ko00230//Purine metabolism;ko01110//Biosynthesis of secondary metabolites;ko01100//Metabolic pathways	Metabolism	Metabolism of cofactors and vitamins;Global and overview maps;Nucleotide metabolism	-1.40881
CL1066.Contig8_All	ko00760//Nicotinate and nicotinamide metabolism;ko00230//Purine metabolism;ko01110//Biosynthesis of secondary metabolites;ko00240//Pyrimidine metabolism;ko01100//Metabolic pathways	Metabolism	Metabolism of cofactors and vitamins;Nucleotide metabolism;Global and overview maps	-1.91073
CL10662.Contig2_All	ko01100//Metabolic pathways;ko00520//Amino sugar and nucleotide sugar metabolism	Metabolism	Global and overview maps;Carbohydrate metabolism	-2.36207
CL10662.Contig3_All	ko00520//Amino sugar and nucleotide sugar metabolism;ko01100//Metabolic pathways	Metabolism	Carbohydrate metabolism;Global and overview maps	-1.78948
CL10673.Contig1_All	ko00360//Phenylalanine metabolism;ko00250//Alanine, aspartate and glutamate metabolism;ko01110//Biosynthesis of secondary metabolites;ko00950//Isoquinoline alkaloid biosynthesis;ko00960//Tropane, piperidine and pyridine alkaloid biosynthesis;ko01210//2-Oxocarboxylic acid metabolism;ko00400//Phenylalanine, tyrosine and tryptophan biosynthesis;ko01100//Metabolic pathways;ko00330//Arginine and proli…	Metabolism	Biosynthesis of other secondary metabolites;Global and overview maps;Amino acid metabolism	1.40682
CL1068.Contig1_All	ko00562//Inositol phosphate metabolism;ko01100//Metabolic pathways	Metabolism	Global and overview maps;Carbohydrate metabolism	-1.33887
CL1068.Contig3_All	ko01100//Metabolic pathways;ko00562//Inositol phosphate metabolism	Metabolism	Global and overview maps;Carbohydrate metabolism	-1.01207
CL10686.Contig1_All	ko01100//Metabolic pathways;ko00640//Propanoate metabolism;ko00280//Valine, leucine and isoleucine degradation;ko00410//beta-Alanine metabolism;ko00040//Pentose and glucuronate interconversions;ko00190//Oxidative phosphorylation;ko01200//Carbon metabolism	Metabolism	Global and overview maps;Amino acid metabolism;Metabolism of other amino acids;Carbohydrate metabolism;Energy metabolism	-3.48308
CL10687.Contig1_All	ko00564//Glycerophospholipid metabolism;ko01110//Biosynthesis of secondary metabolites;ko01100//Metabolic pathways;ko00561//Glycerolipid metabolism	Metabolism	Lipid metabolism;Global and overview maps	-1.08447
CL10699.Contig2_All	ko01100//Metabolic pathways;ko01110//Biosynthesis of secondary metabolites;ko00900//Terpenoid backbone biosynthesis	Metabolism	Metabolism of terpenoids and polyketides;Global and overview maps	-1.4975
CL10701.Contig1_All	ko00330//Arginine and proline metabolism;ko00250//Alanine, aspartate and glutamate metabolism;ko01100//Metabolic pathways	Metabolism	Amino acid metabolism;Global and overview maps	-7.85175
CL10701.Contig2_All	ko01110//Biosynthesis of secondary metabolites;ko01100//Metabolic pathways;ko00903//Limonene and pinene degradation;ko00280//Valine, leucine and isoleucine degradation;ko00410//beta-Alanine metabolism;ko00561//Glycerolipid metabolism;ko00310//Lysine degradation;ko00330//Arginine and proline metabolism;ko00010//Glycolysis / Gluconeogenesis;ko00250//Alanine, aspartate and glutamate metabolism;ko000…	Metabolism	Carbohydrate metabolism;Amino acid metabolism;Lipid metabolism;Global and overview maps;Metabolism of other amino acids;Metabolism of terpenoids and polyketides	-7.32193
CL10702.Contig1_All	ko00190//Oxidative phosphorylation;ko01100//Metabolic pathways	Metabolism	Global and overview maps;Energy metabolism	-3.41375
CL10724.Contig1_All	ko01110//Biosynthesis of secondary metabolites;ko00940//Phenylpropanoid biosynthesis;ko00402//Benzoxazinoid biosynthesis	Metabolism	Global and overview maps;Biosynthesis of other secondary metabolites	-3.39232
CL1073.Contig2_All	ko01110//Biosynthesis of secondary metabolites;ko03015//mRNA surveillance pathway;ko01100//Metabolic pathways;ko00940//Phenylpropanoid biosynthesis;ko03013//RNA transport	Metabolism;Genetic Information Processing	Translation;Global and overview maps;Biosynthesis of other secondary metabolites	-3.96963
CL10739.Contig1_All	ko01110//Biosynthesis of secondary metabolites;ko00130//Ubiquinone and other terpenoid-quinone biosynthesis;ko01100//Metabolic pathways	Metabolism	Metabolism of cofactors and vitamins;Global and overview maps	1.42988
CL10739.Contig2_All	ko01100//Metabolic pathways;ko00130//Ubiquinone and other terpenoid-quinone biosynthesis;ko01110//Biosynthesis of secondary metabolites	Metabolism	Metabolism of cofactors and vitamins;Global and overview maps	5.49185
CL10756.Contig2_All	ko01110//Biosynthesis of secondary metabolites;ko00940//Phenylpropanoid biosynthesis;ko01100//Metabolic pathways	Metabolism	Global and overview maps;Biosynthesis of other secondary metabolites	-3.89482
CL10757.Contig1_All	ko00130//Ubiquinone and other terpenoid-quinone biosynthesis;ko01100//Metabolic pathways;ko01110//Biosynthesis of secondary metabolites	Metabolism	Metabolism of cofactors and vitamins;Global and overview maps	2.2202
CL10758.Contig1_All	ko01110//Biosynthesis of secondary metabolites;ko00730//Thiamine metabolism;ko01100//Metabolic pathways;ko00900//Terpenoid backbone biosynthesis	Metabolism	Metabolism of terpenoids and polyketides;Metabolism of cofactors and vitamins;Global and overview maps	-1.28951
CL10758.Contig2_All	ko00730//Thiamine metabolism;ko01110//Biosynthesis of secondary metabolites;ko01100//Metabolic pathways;ko00900//Terpenoid backbone biosynthesis	Metabolism	Metabolism of terpenoids and polyketides;Global and overview maps;Metabolism of cofactors and vitamins	3.5671
CL10768.Contig2_All	ko00460//Cyanoamino acid metabolism;ko01110//Biosynthesis of secondary metabolites;ko01100//Metabolic pathways;ko00940//Phenylpropanoid biosynthesis;ko00500//Starch and sucrose metabolism	Metabolism	Metabolism of other amino acids;Biosynthesis of other secondary metabolites;Global and overview maps;Carbohydrate metabolism	-3.33151
CL10771.Contig1_All	ko00280//Valine, leucine and isoleucine degradation;ko01100//Metabolic pathways;ko00053//Ascorbate and aldarate metabolism;ko00410//beta-Alanine metabolism;ko00010//Glycolysis / Gluconeogenesis;ko00310//Lysine degradation;ko00561//Glycerolipid metabolism;ko00903//Limonene and pinene degradation;ko00340//Histidine metabolism;ko01110//Biosynthesis of secondary metabolites;ko00330//Arginine and prol…	Metabolism	Carbohydrate metabolism;Global and overview maps;Metabolism of terpenoids and polyketides;Amino acid metabolism;Lipid metabolism;Metabolism of other amino acids	9.25974
CL10790.Contig1_All	ko00600//Sphingolipid metabolism;ko01100//Metabolic pathways;ko00604//Glycosphingolipid biosynthesis - ganglio series;ko00531//Glycosaminoglycan degradation;ko00052//Galactose metabolism;ko00511//Other glycan degradation	Metabolism	Carbohydrate metabolism;Global and overview maps;Glycan biosynthesis and metabolism;Lipid metabolism	6.89482
CL10790.Contig2_All	ko00604//Glycosphingolipid biosynthesis - ganglio series;ko00600//Sphingolipid metabolism;ko01100//Metabolic pathways;ko00052//Galactose metabolism;ko00511//Other glycan degradation;ko00531//Glycosaminoglycan degradation	Metabolism	Lipid metabolism;Global and overview maps;Glycan biosynthesis and metabolism;Carbohydrate metabolism	2.38466
CL10792.Contig2_All	ko01110//Biosynthesis of secondary metabolites;ko00943//Isoflavonoid biosynthesis	Metabolism	Global and overview maps;Biosynthesis of other secondary metabolites	1.22618
CL10817.Contig1_All	ko00906//Carotenoid biosynthesis;ko01110//Biosynthesis of secondary metabolites;ko01100//Metabolic pathways	Metabolism	Global and overview maps;Metabolism of terpenoids and polyketides	2.89996
CL10819.Contig2_All	ko00940//Phenylpropanoid biosynthesis;ko01110//Biosynthesis of secondary metabolites;ko03020//RNA polymerase;ko01100//Metabolic pathways;ko04075//Plant hormone signal transduction	Environmental Information Processing;Metabolism;Genetic Information Processing	Signal transduction;Global and overview maps;Biosynthesis of other secondary metabolites;Transcription	-1.88982
CL10837.Contig1_All	ko00520//Amino sugar and nucleotide sugar metabolism;ko01100//Metabolic pathways	Metabolism	Carbohydrate metabolism;Global and overview maps	7.88264
CL10837.Contig2_All	ko00520//Amino sugar and nucleotide sugar metabolism;ko01100//Metabolic pathways	Metabolism	Carbohydrate metabolism;Global and overview maps	8.03342
CL10837.Contig3_All	ko01100//Metabolic pathways;ko00520//Amino sugar and nucleotide sugar metabolism	Metabolism	Global and overview maps;Carbohydrate metabolism	7.15987
CL10837.Contig4_All	ko01100//Metabolic pathways;ko00520//Amino sugar and nucleotide sugar metabolism	Metabolism	Carbohydrate metabolism;Global and overview maps	5.39232
CL1084.Contig2_All	ko00052//Galactose metabolism;ko00600//Sphingolipid metabolism;ko01100//Metabolic pathways;ko00561//Glycerolipid metabolism;ko00603//Glycosphingolipid biosynthesis - globo and isoglobo series	Metabolism	Global and overview maps;Lipid metabolism;Glycan biosynthesis and metabolism;Carbohydrate metabolism	4.17849
CL1084.Contig3_All	ko01100//Metabolic pathways;ko00561//Glycerolipid metabolism;ko00052//Galactose metabolism;ko00603//Glycosphingolipid biosynthesis - globo and isoglobo series;ko00600//Sphingolipid metabolism	Metabolism	Carbohydrate metabolism;Global and overview maps;Lipid metabolism;Glycan biosynthesis and metabolism	2.15843
CL10841.Contig1_All	ko01100//Metabolic pathways;ko00190//Oxidative phosphorylation	Metabolism	Global and overview maps;Energy metabolism	-2.9649
CL10857.Contig1_All	ko00400//Phenylalanine, tyrosine and tryptophan biosynthesis;ko01100//Metabolic pathways;ko01230//Biosynthesis of amino acids;ko01110//Biosynthesis of secondary metabolites	Metabolism	Global and overview maps;Amino acid metabolism	1.67236
CL10857.Contig2_All	ko01230//Biosynthesis of amino acids;ko01110//Biosynthesis of secondary metabolites;ko01100//Metabolic pathways;ko00400//Phenylalanine, tyrosine and tryptophan biosynthesis	Metabolism	Amino acid metabolism;Global and overview maps	-1.60014
CL10859.Contig1_All	ko00196//Photosynthesis - antenna proteins	Metabolism	Energy metabolism	-5.58496
CL10859.Contig3_All	ko00196//Photosynthesis - antenna proteins	Metabolism	Energy metabolism	1.02096
CL10859.Contig5_All	ko00196//Photosynthesis - antenna proteins	Metabolism	Energy metabolism	1.28011
CL1087.Contig3_All	ko00430//Taurine and hypotaurine metabolism;ko00590//Arachidonic acid metabolism;ko01100//Metabolic pathways;ko00480//Glutathione metabolism;ko00460//Cyanoamino acid metabolism	Metabolism	Global and overview maps;Lipid metabolism;Metabolism of other amino acids	-1.1635
CL1087.Contig4_All	ko00590//Arachidonic acid metabolism;ko00460//Cyanoamino acid metabolism;ko00480//Glutathione metabolism;ko01100//Metabolic pathways;ko00430//Taurine and hypotaurine metabolism	Metabolism	Lipid metabolism;Metabolism of other amino acids;Global and overview maps	-1.58496
CL1087.Contig5_All	ko00460//Cyanoamino acid metabolism;ko00480//Glutathione metabolism;ko01100//Metabolic pathways;ko00430//Taurine and hypotaurine metabolism;ko00590//Arachidonic acid metabolism	Metabolism	Metabolism of other amino acids;Global and overview maps;Lipid metabolism	-1.86075
CL10873.Contig2_All	ko00650//Butanoate metabolism	Metabolism	Carbohydrate metabolism	1.46713
CL10875.Contig1_All	ko00400//Phenylalanine, tyrosine and tryptophan biosynthesis;ko01100//Metabolic pathways;ko01110//Biosynthesis of secondary metabolites;ko01230//Biosynthesis of amino acids	Metabolism	Amino acid metabolism;Global and overview maps	2.02043
CL10875.Contig2_All	ko01110//Biosynthesis of secondary metabolites;ko00400//Phenylalanine, tyrosine and tryptophan biosynthesis;ko01230//Biosynthesis of amino acids;ko01100//Metabolic pathways	Metabolism	Amino acid metabolism;Global and overview maps	-2.45066
CL10875.Contig5_All	ko01100//Metabolic pathways;ko01230//Biosynthesis of amino acids;ko00400//Phenylalanine, tyrosine and tryptophan biosynthesis;ko01110//Biosynthesis of secondary metabolites	Metabolism	Amino acid metabolism;Global and overview maps	1.46504
CL10875.Contig6_All	ko01110//Biosynthesis of secondary metabolites;ko01100//Metabolic pathways;ko01230//Biosynthesis of amino acids;ko00400//Phenylalanine, tyrosine and tryptophan biosynthesis	Metabolism	Amino acid metabolism;Global and overview maps	-7.08746
CL10875.Contig7_All	ko01110//Biosynthesis of secondary metabolites;ko01100//Metabolic pathways;ko01230//Biosynthesis of amino acids;ko00400//Phenylalanine, tyrosine and tryptophan biosynthesis	Metabolism	Amino acid metabolism;Global and overview maps	1.15718
CL10882.Contig1_All	ko00350//Tyrosine metabolism;ko00410//beta-Alanine metabolism;ko01100//Metabolic pathways;ko00950//Isoquinoline alkaloid biosynthesis;ko00260//Glycine, serine and threonine metabolism;ko00360//Phenylalanine metabolism;ko00960//Tropane, piperidine and pyridine alkaloid biosynthesis;ko01110//Biosynthesis of secondary metabolites	Metabolism	Biosynthesis of other secondary metabolites;Global and overview maps;Amino acid metabolism;Metabolism of other amino acids	-2.40858
CL10883.Contig1_All	ko01100//Metabolic pathways;ko01110//Biosynthesis of secondary metabolites;ko00130//Ubiquinone and other terpenoid-quinone biosynthesis	Metabolism	Global and overview maps;Metabolism of cofactors and vitamins	1.79246
CL10883.Contig2_All	ko01110//Biosynthesis of secondary metabolites;ko00130//Ubiquinone and other terpenoid-quinone biosynthesis;ko01100//Metabolic pathways	Metabolism	Metabolism of cofactors and vitamins;Global and overview maps	1.68266
CL10885.Contig1_All	ko00040//Pentose and glucuronate interconversions;ko01100//Metabolic pathways	Metabolism	Carbohydrate metabolism;Global and overview maps	-1.66484
CL10885.Contig2_All	ko01100//Metabolic pathways;ko00040//Pentose and glucuronate interconversions	Metabolism	Carbohydrate metabolism;Global and overview maps	-1.62306
CL1089.Contig4_All	ko03040//Spliceosome;ko04070//Phosphatidylinositol signaling system;ko00562//Inositol phosphate metabolism;ko03015//mRNA surveillance pathway;ko01100//Metabolic pathways;ko03013//RNA transport	Metabolism;Genetic Information Processing;Environmental Information Processing	Translation;Transcription;Signal transduction;Carbohydrate metabolism;Global and overview maps	-1.46181
CL1089.Contig6_All	ko03015//mRNA surveillance pathway;ko03040//Spliceosome;ko03013//RNA transport;ko00562//Inositol phosphate metabolism;ko01100//Metabolic pathways;ko04070//Phosphatidylinositol signaling system	Environmental Information Processing;Genetic Information Processing;Metabolism	Global and overview maps;Transcription;Carbohydrate metabolism;Translation;Signal transduction	-1.09894
CL1089.Contig9_All	ko00360//Phenylalanine metabolism;ko00350//Tyrosine metabolism	Metabolism	Amino acid metabolism	-1.45796
CL10895.Contig1_All	ko00053//Ascorbate and aldarate metabolism;ko00561//Glycerolipid metabolism;ko00380//Tryptophan metabolism;ko00340//Histidine metabolism;ko00010//Glycolysis / Gluconeogenesis;ko00410//beta-Alanine metabolism;ko00310//Lysine degradation;ko00040//Pentose and glucuronate interconversions;ko01100//Metabolic pathways;ko00330//Arginine and proline metabolism;ko01110//Biosynthesis of secondary metabolit…	Metabolism	Amino acid metabolism;Metabolism of other amino acids;Lipid metabolism;Global and overview maps;Carbohydrate metabolism;Metabolism of terpenoids and polyketides	-2.29483
CL10895.Contig2_All	ko00410//beta-Alanine metabolism;ko00330//Arginine and proline metabolism;ko00010//Glycolysis / Gluconeogenesis;ko00340//Histidine metabolism;ko00310//Lysine degradation;ko00380//Tryptophan metabolism;ko01110//Biosynthesis of secondary metabolites;ko00280//Valine, leucine and isoleucine degradation;ko01100//Metabolic pathways;ko00903//Limonene and pinene degradation;ko00071//Fatty acid degradatio…	Metabolism	Carbohydrate metabolism;Metabolism of other amino acids;Amino acid metabolism;Metabolism of terpenoids and polyketides;Lipid metabolism;Global and overview maps	-1.56042
CL10904.Contig1_All	ko00062//Fatty acid elongation;ko01100//Metabolic pathways;ko01110//Biosynthesis of secondary metabolites	Metabolism	Lipid metabolism;Global and overview maps	-4.29059
CL10917.Contig2_All	ko00240//Pyrimidine metabolism;ko01100//Metabolic pathways	Metabolism	Global and overview maps;Nucleotide metabolism	-4.85798
CL10918.Contig2_All	ko01100//Metabolic pathways;ko01110//Biosynthesis of secondary metabolites;ko00940//Phenylpropanoid biosynthesis	Metabolism	Global and overview maps;Biosynthesis of other secondary metabolites	-6.88264
CL10919.Contig1_All	ko03015//mRNA surveillance pathway;ko01100//Metabolic pathways;ko00944//Flavone and flavonol biosynthesis;ko04141//Protein processing in endoplasmic reticulum;ko00510//N-Glycan biosynthesis;ko03013//RNA transport;ko02010//ABC transporters	Genetic Information Processing;Metabolism;Environmental Information Processing	Translation;Global and overview maps;Biosynthesis of other secondary metabolites;Glycan biosynthesis and metabolism;Membrane transport;Folding, sorting and degradation	2.7625
CL10936.Contig1_All	ko01100//Metabolic pathways;ko00531//Glycosaminoglycan degradation	Metabolism	Glycan biosynthesis and metabolism;Global and overview maps	1.11361
CL10936.Contig2_All	ko00531//Glycosaminoglycan degradation;ko01100//Metabolic pathways	Metabolism	Glycan biosynthesis and metabolism;Global and overview maps	-8.11374
CL10949.Contig3_All	ko01110//Biosynthesis of secondary metabolites;ko00280//Valine, leucine and isoleucine degradation;ko01212//Fatty acid metabolism;ko00071//Fatty acid degradation;ko01100//Metabolic pathways	Metabolism	Amino acid metabolism;Global and overview maps;Lipid metabolism	6.79442
CL10950.Contig1_All	ko00350//Tyrosine metabolism;ko01100//Metabolic pathways;ko00950//Isoquinoline alkaloid biosynthesis;ko01110//Biosynthesis of secondary metabolites	Metabolism	Biosynthesis of other secondary metabolites;Global and overview maps;Amino acid metabolism	-7.18982
CL10951.Contig1_All	ko00190//Oxidative phosphorylation	Metabolism	Energy metabolism	-7.96578
CL10951.Contig2_All	ko00190//Oxidative phosphorylation	Metabolism	Energy metabolism	-8.33985
CL10955.Contig1_All	ko00195//Photosynthesis;ko00190//Oxidative phosphorylation;ko01100//Metabolic pathways	Metabolism	Energy metabolism;Global and overview maps	7.41598
CL10955.Contig4_All	ko00190//Oxidative phosphorylation;ko01100//Metabolic pathways;ko00195//Photosynthesis	Metabolism	Global and overview maps;Energy metabolism	7.74435
CL1097.Contig11_All	ko00230//Purine metabolism;ko01100//Metabolic pathways	Metabolism	Global and overview maps;Nucleotide metabolism	7.43463
CL1097.Contig14_All	ko00230//Purine metabolism;ko01100//Metabolic pathways	Metabolism	Nucleotide metabolism;Global and overview maps	-1.37716
CL1097.Contig15_All	ko00230//Purine metabolism;ko01100//Metabolic pathways	Metabolism	Global and overview maps;Nucleotide metabolism	-1.62149
CL1097.Contig16_All	ko00230//Purine metabolism;ko01100//Metabolic pathways	Metabolism	Global and overview maps;Nucleotide metabolism	-1.68806
CL1097.Contig17_All	ko01100//Metabolic pathways;ko00230//Purine metabolism	Metabolism	Nucleotide metabolism;Global and overview maps	-4.06413
CL1097.Contig18_All	ko00230//Purine metabolism;ko01100//Metabolic pathways	Metabolism	Nucleotide metabolism;Global and overview maps	-1.02954
CL1097.Contig1_All	ko00230//Purine metabolism;ko01100//Metabolic pathways	Metabolism	Global and overview maps;Nucleotide metabolism	6.83289
CL1097.Contig22_All	ko01100//Metabolic pathways;ko00230//Purine metabolism	Metabolism	Global and overview maps;Nucleotide metabolism	-2.52725
CL1097.Contig31_All	ko01100//Metabolic pathways;ko00230//Purine metabolism	Metabolism	Nucleotide metabolism;Global and overview maps	1.04509
CL1097.Contig32_All	ko01100//Metabolic pathways;ko00230//Purine metabolism	Metabolism	Nucleotide metabolism;Global and overview maps	-4.3885
CL1097.Contig33_All	ko01100//Metabolic pathways;ko00230//Purine metabolism	Metabolism	Global and overview maps;Nucleotide metabolism	-5.73877
CL1097.Contig34_All	ko00230//Purine metabolism;ko01100//Metabolic pathways	Metabolism	Nucleotide metabolism;Global and overview maps	1.40298
CL1097.Contig35_All	ko00230//Purine metabolism;ko01100//Metabolic pathways	Metabolism	Nucleotide metabolism;Global and overview maps	-4.6009
CL1097.Contig39_All	ko01100//Metabolic pathways;ko00230//Purine metabolism	Metabolism	Nucleotide metabolism;Global and overview maps	-7.14975
CL1097.Contig40_All	ko00230//Purine metabolism;ko01100//Metabolic pathways	Metabolism	Global and overview maps;Nucleotide metabolism	-1.17784
CL1097.Contig5_All	ko01100//Metabolic pathways;ko00230//Purine metabolism	Metabolism	Global and overview maps;Nucleotide metabolism	-7.78136
CL10979.Contig2_All	ko01100//Metabolic pathways;ko04016//MAPK signaling pathway - plant;ko00520//Amino sugar and nucleotide sugar metabolism	Environmental Information Processing;Metabolism	Global and overview maps;Signal transduction;Carbohydrate metabolism	-6.67243
CL10986.Contig1_All	ko00500//Starch and sucrose metabolism;ko00330//Arginine and proline metabolism;ko01100//Metabolic pathways;ko04626//Plant-pathogen interaction;ko04070//Phosphatidylinositol signaling system;ko01110//Biosynthesis of secondary metabolites;ko00460//Cyanoamino acid metabolism;ko00940//Phenylpropanoid biosynthesis;ko04120//Ubiquitin mediated proteolysis;ko00380//Tryptophan metabolism;ko04016//MAPK si…	Organismal Systems;Environmental Information Processing;Metabolism;Genetic Information Processing	Amino acid metabolism;Folding, sorting and degradation;Carbohydrate metabolism;Metabolism of other amino acids;Biosynthesis of other secondary metabolites;Global and overview maps;Environmental adaptation;Signal transduction	-3.27302
CL10986.Contig2_All	ko00940//Phenylpropanoid biosynthesis;ko00330//Arginine and proline metabolism;ko01100//Metabolic pathways;ko00460//Cyanoamino acid metabolism;ko04070//Phosphatidylinositol signaling system;ko04120//Ubiquitin mediated proteolysis;ko00360//Phenylalanine metabolism;ko00380//Tryptophan metabolism;ko01110//Biosynthesis of secondary metabolites;ko00500//Starch and sucrose metabolism;ko04626//Plant-pat…	Organismal Systems;Environmental Information Processing;Genetic Information Processing;Metabolism	Environmental adaptation;Metabolism of other amino acids;Folding, sorting and degradation;Signal transduction;Global and overview maps;Biosynthesis of other secondary metabolites;Amino acid metabolism;Carbohydrate metabolism	-1.28011
CL10987.Contig4_All	ko00500//Starch and sucrose metabolism;ko00770//Pantothenate and CoA biosynthesis;ko00740//Riboflavin metabolism;ko00760//Nicotinate and nicotinamide metabolism;ko00240//Pyrimidine metabolism;ko00230//Purine metabolism;ko00520//Amino sugar and nucleotide sugar metabolism;ko01100//Metabolic pathways	Metabolism	Metabolism of cofactors and vitamins;Global and overview maps;Carbohydrate metabolism;Nucleotide metabolism	1.71006
CL10987.Contig5_All	ko00500//Starch and sucrose metabolism;ko00230//Purine metabolism;ko00770//Pantothenate and CoA biosynthesis;ko00520//Amino sugar and nucleotide sugar metabolism;ko00240//Pyrimidine metabolism;ko01100//Metabolic pathways;ko00740//Riboflavin metabolism;ko00760//Nicotinate and nicotinamide metabolism	Metabolism	Metabolism of cofactors and vitamins;Carbohydrate metabolism;Global and overview maps;Nucleotide metabolism	2.37346
CL1099.Contig1_All	ko00908//Zeatin biosynthesis	Metabolism	Metabolism of terpenoids and polyketides	1.45403
CL1099.Contig2_All	ko00908//Zeatin biosynthesis	Metabolism	Metabolism of terpenoids and polyketides	-1.35284
CL10997.Contig1_All	ko01100//Metabolic pathways;ko00040//Pentose and glucuronate interconversions	Metabolism	Carbohydrate metabolism;Global and overview maps	1.30865
CL11008.Contig1_All	ko01110//Biosynthesis of secondary metabolites;ko00130//Ubiquinone and other terpenoid-quinone biosynthesis;ko01100//Metabolic pathways	Metabolism	Global and overview maps;Metabolism of cofactors and vitamins	-4.25836
CL11011.Contig2_All	ko01100//Metabolic pathways;ko00290//Valine, leucine and isoleucine biosynthesis;ko00650//Butanoate metabolism;ko01110//Biosynthesis of secondary metabolites;ko00660//C5-Branched dibasic acid metabolism;ko01210//2-Oxocarboxylic acid metabolism;ko01230//Biosynthesis of amino acids;ko00770//Pantothenate and CoA biosynthesis	Metabolism	Carbohydrate metabolism;Global and overview maps;Amino acid metabolism;Metabolism of cofactors and vitamins	-8.80413
CL11019.Contig2_All	ko00040//Pentose and glucuronate interconversions;ko00051//Fructose and mannose metabolism;ko01100//Metabolic pathways	Metabolism	Carbohydrate metabolism;Global and overview maps	1.92789
CL11027.Contig3_All	ko01100//Metabolic pathways;ko04016//MAPK signaling pathway - plant;ko00520//Amino sugar and nucleotide sugar metabolism	Environmental Information Processing;Metabolism	Signal transduction;Carbohydrate metabolism;Global and overview maps	-5.39089
CL11040.Contig1_All	ko01200//Carbon metabolism;ko01100//Metabolic pathways;ko00670//One carbon pool by folate	Metabolism	Global and overview maps;Metabolism of cofactors and vitamins	-7.55459
CL11047.Contig2_All	ko01100//Metabolic pathways;ko01110//Biosynthesis of secondary metabolites;ko00909//Sesquiterpenoid and triterpenoid biosynthesis;ko00900//Terpenoid backbone biosynthesis;ko00902//Monoterpenoid biosynthesis	Metabolism	Global and overview maps;Metabolism of terpenoids and polyketides	-7.16993
CL11049.Contig1_All	ko00460//Cyanoamino acid metabolism;ko01110//Biosynthesis of secondary metabolites	Metabolism	Metabolism of other amino acids;Global and overview maps	1.36847
CL11049.Contig2_All	ko00460//Cyanoamino acid metabolism;ko01110//Biosynthesis of secondary metabolites	Metabolism	Global and overview maps;Metabolism of other amino acids	1.64046
CL11049.Contig3_All	ko00460//Cyanoamino acid metabolism;ko01110//Biosynthesis of secondary metabolites	Metabolism	Metabolism of other amino acids;Global and overview maps	1.48007
CL11049.Contig4_All	ko01110//Biosynthesis of secondary metabolites;ko00460//Cyanoamino acid metabolism	Metabolism	Global and overview maps;Metabolism of other amino acids	5.06318
CL1105.Contig1_All	ko00020//Citrate cycle (TCA cycle);ko01100//Metabolic pathways;ko01110//Biosynthesis of secondary metabolites	Metabolism	Global and overview maps;Carbohydrate metabolism	-7.98868
CL1105.Contig2_All	ko01110//Biosynthesis of secondary metabolites;ko01100//Metabolic pathways;ko00020//Citrate cycle (TCA cycle)	Metabolism	Global and overview maps;Carbohydrate metabolism	-7.69349
CL1105.Contig3_All	ko00020//Citrate cycle (TCA cycle);ko01110//Biosynthesis of secondary metabolites;ko01100//Metabolic pathways	Metabolism	Global and overview maps;Carbohydrate metabolism	-7.62936
CL11063.Contig1_All	ko00330//Arginine and proline metabolism	Metabolism	Amino acid metabolism	-1.72991
CL11063.Contig4_All	ko00330//Arginine and proline metabolism	Metabolism	Amino acid metabolism	-1.04972
CL11065.Contig1_All	ko01110//Biosynthesis of secondary metabolites;ko01100//Metabolic pathways;ko00940//Phenylpropanoid biosynthesis	Metabolism	Global and overview maps;Biosynthesis of other secondary metabolites	-1.28976
CL11072.Contig1_All	ko01100//Metabolic pathways;ko00230//Purine metabolism;ko01110//Biosynthesis of secondary metabolites	Metabolism	Global and overview maps;Nucleotide metabolism	-7.88874
CL11072.Contig2_All	ko00230//Purine metabolism;ko01100//Metabolic pathways;ko01110//Biosynthesis of secondary metabolites	Metabolism	Nucleotide metabolism;Global and overview maps	-6.47573
CL11073.Contig1_All	ko00564//Glycerophospholipid metabolism;ko00561//Glycerolipid metabolism;ko01110//Biosynthesis of secondary metabolites	Metabolism	Global and overview maps;Lipid metabolism	2.0765
CL11075.Contig1_All	ko01100//Metabolic pathways;ko00040//Pentose and glucuronate interconversions	Metabolism	Carbohydrate metabolism;Global and overview maps	-5.55459
CL11075.Contig2_All	ko00040//Pentose and glucuronate interconversions;ko01100//Metabolic pathways	Metabolism	Carbohydrate metabolism;Global and overview maps	-7.48382
CL11079.Contig1_All	ko00220//Arginine biosynthesis;ko01110//Biosynthesis of secondary metabolites;ko01230//Biosynthesis of amino acids;ko01100//Metabolic pathways;ko01210//2-Oxocarboxylic acid metabolism	Metabolism	Global and overview maps;Amino acid metabolism	-5.94486
CL111.Contig1_All	ko00940//Phenylpropanoid biosynthesis;ko00945//Stilbenoid, diarylheptanoid and gingerol biosynthesis;ko00941//Flavonoid biosynthesis;ko01110//Biosynthesis of secondary metabolites;ko01100//Metabolic pathways	Metabolism	Biosynthesis of other secondary metabolites;Global and overview maps	1.14565
CL111.Contig3_All	ko00945//Stilbenoid, diarylheptanoid and gingerol biosynthesis;ko00941//Flavonoid biosynthesis;ko00940//Phenylpropanoid biosynthesis;ko01100//Metabolic pathways;ko01110//Biosynthesis of secondary metabolites	Metabolism	Global and overview maps;Biosynthesis of other secondary metabolites	1.2123
CL111.Contig6_All	ko00945//Stilbenoid, diarylheptanoid and gingerol biosynthesis;ko01100//Metabolic pathways;ko00941//Flavonoid biosynthesis;ko01110//Biosynthesis of secondary metabolites;ko00940//Phenylpropanoid biosynthesis	Metabolism	Biosynthesis of other secondary metabolites;Global and overview maps	-1.10692
CL111.Contig7_All	ko01110//Biosynthesis of secondary metabolites;ko00940//Phenylpropanoid biosynthesis;ko00945//Stilbenoid, diarylheptanoid and gingerol biosynthesis;ko00941//Flavonoid biosynthesis;ko01100//Metabolic pathways	Metabolism	Global and overview maps;Biosynthesis of other secondary metabolites	1.81124
CL11107.Contig2_All	ko01212//Fatty acid metabolism;ko01100//Metabolic pathways;ko00061//Fatty acid biosynthesis	Metabolism	Global and overview maps;Lipid metabolism	-2.95198
CL11112.Contig1_All	ko01100//Metabolic pathways;ko00941//Flavonoid biosynthesis;ko01110//Biosynthesis of secondary metabolites;ko00940//Phenylpropanoid biosynthesis	Metabolism	Global and overview maps;Biosynthesis of other secondary metabolites	-3.53945
CL11112.Contig2_All	ko00270//Cysteine and methionine metabolism;ko01100//Metabolic pathways;ko00941//Flavonoid biosynthesis;ko00904//Diterpenoid biosynthesis;ko01110//Biosynthesis of secondary metabolites	Metabolism	Biosynthesis of other secondary metabolites;Metabolism of terpenoids and polyketides;Global and overview maps;Amino acid metabolism	-6.01866
CL11128.Contig2_All	ko01100//Metabolic pathways;ko00730//Thiamine metabolism	Metabolism	Metabolism of cofactors and vitamins;Global and overview maps	1.56789
CL11129.Contig2_All	ko00130//Ubiquinone and other terpenoid-quinone biosynthesis;ko01110//Biosynthesis of secondary metabolites;ko01100//Metabolic pathways;ko00940//Phenylpropanoid biosynthesis;ko00360//Phenylalanine metabolism	Metabolism	Amino acid metabolism;Global and overview maps;Biosynthesis of other secondary metabolites;Metabolism of cofactors and vitamins	-2.65025
CL11135.Contig1_All	ko00500//Starch and sucrose metabolism	Metabolism	Carbohydrate metabolism	-9.03342
CL11135.Contig2_All	ko00500//Starch and sucrose metabolism	Metabolism	Carbohydrate metabolism	-7.5157
CL1114.Contig1_All	ko00480//Glutathione metabolism;ko00030//Pentose phosphate pathway;ko01110//Biosynthesis of secondary metabolites;ko01100//Metabolic pathways;ko01200//Carbon metabolism	Metabolism	Metabolism of other amino acids;Global and overview maps;Carbohydrate metabolism	-6.94251
CL1114.Contig3_All	ko01100//Metabolic pathways;ko00480//Glutathione metabolism;ko01200//Carbon metabolism;ko01110//Biosynthesis of secondary metabolites;ko00030//Pentose phosphate pathway	Metabolism	Global and overview maps;Carbohydrate metabolism;Metabolism of other amino acids	-9.59432
CL1114.Contig5_All	ko01200//Carbon metabolism;ko01110//Biosynthesis of secondary metabolites;ko00030//Pentose phosphate pathway;ko00480//Glutathione metabolism;ko01100//Metabolic pathways	Metabolism	Carbohydrate metabolism;Metabolism of other amino acids;Global and overview maps	-4.62936
CL1114.Contig7_All	ko00480//Glutathione metabolism;ko01200//Carbon metabolism;ko01100//Metabolic pathways;ko01110//Biosynthesis of secondary metabolites;ko00030//Pentose phosphate pathway	Metabolism	Global and overview maps;Carbohydrate metabolism;Metabolism of other amino acids	7.93074
CL11149.Contig1_All	ko01100//Metabolic pathways;ko00500//Starch and sucrose metabolism	Metabolism	Carbohydrate metabolism;Global and overview maps	-1.18641
CL11157.Contig2_All	ko00480//Glutathione metabolism	Metabolism	Metabolism of other amino acids	5.08746
CL1116.Contig11_All	ko00052//Galactose metabolism	Metabolism	Carbohydrate metabolism	1.30666
CL1116.Contig2_All	ko00052//Galactose metabolism	Metabolism	Carbohydrate metabolism	1.1366
CL1116.Contig3_All	ko00052//Galactose metabolism	Metabolism	Carbohydrate metabolism	1.96047
CL11166.Contig4_All	ko00940//Phenylpropanoid biosynthesis;ko03013//RNA transport;ko01110//Biosynthesis of secondary metabolites;ko01100//Metabolic pathways;ko04626//Plant-pathogen interaction;ko01230//Biosynthesis of amino acids;ko00400//Phenylalanine, tyrosine and tryptophan biosynthesis	Genetic Information Processing;Metabolism;Organismal Systems	Environmental adaptation;Global and overview maps;Translation;Amino acid metabolism;Biosynthesis of other secondary metabolites	-6.24793
CL11174.Contig1_All	ko01110//Biosynthesis of secondary metabolites;ko01100//Metabolic pathways;ko00940//Phenylpropanoid biosynthesis;ko03020//RNA polymerase	Genetic Information Processing;Metabolism	Transcription;Biosynthesis of other secondary metabolites;Global and overview maps	1.71978
CL11181.Contig1_All	ko01100//Metabolic pathways;ko00195//Photosynthesis	Metabolism	Energy metabolism;Global and overview maps	1.20366
CL11182.Contig2_All	ko01040//Biosynthesis of unsaturated fatty acids;ko00062//Fatty acid elongation;ko01100//Metabolic pathways;ko01110//Biosynthesis of secondary metabolites	Metabolism	Lipid metabolism;Global and overview maps	2.81103
CL11190.Contig3_All	ko01100//Metabolic pathways;ko00040//Pentose and glucuronate interconversions	Metabolism	Global and overview maps;Carbohydrate metabolism	3.90689
CL11193.Contig2_All	ko00010//Glycolysis / Gluconeogenesis;ko00620//Pyruvate metabolism;ko01110//Biosynthesis of secondary metabolites;ko00630//Glyoxylate and dicarboxylate metabolism;ko01100//Metabolic pathways;ko01200//Carbon metabolism	Metabolism	Carbohydrate metabolism;Global and overview maps	-1.92641
CL11198.Contig3_All	ko01100//Metabolic pathways;ko00190//Oxidative phosphorylation	Metabolism	Energy metabolism;Global and overview maps	-2
CL11208.Contig2_All	ko01110//Biosynthesis of secondary metabolites;ko00270//Cysteine and methionine metabolism;ko01100//Metabolic pathways	Metabolism	Global and overview maps;Amino acid metabolism	1.48113
CL11208.Contig3_All	ko00270//Cysteine and methionine metabolism;ko01100//Metabolic pathways;ko01110//Biosynthesis of secondary metabolites	Metabolism	Amino acid metabolism;Global and overview maps	6.90689
CL11212.Contig1_All	ko00780//Biotin metabolism;ko01100//Metabolic pathways;ko01212//Fatty acid metabolism;ko00061//Fatty acid biosynthesis	Metabolism	Metabolism of cofactors and vitamins;Global and overview maps;Lipid metabolism	-2.54137
CL11220.Contig1_All	ko00520//Amino sugar and nucleotide sugar metabolism;ko01100//Metabolic pathways	Metabolism	Global and overview maps;Carbohydrate metabolism	-1.38405
CL11222.Contig1_All	ko00270//Cysteine and methionine metabolism;ko01230//Biosynthesis of amino acids;ko01100//Metabolic pathways;ko00450//Selenocompound metabolism;ko01110//Biosynthesis of secondary metabolites	Metabolism	Global and overview maps;Metabolism of other amino acids;Amino acid metabolism	7.06609
CL11247.Contig1_All	ko01100//Metabolic pathways;ko00563//Glycosylphosphatidylinositol (GPI)-anchor biosynthesis	Metabolism	Global and overview maps;Glycan biosynthesis and metabolism	1.5797
CL11247.Contig2_All	ko00563//Glycosylphosphatidylinositol (GPI)-anchor biosynthesis;ko01100//Metabolic pathways	Metabolism	Global and overview maps;Glycan biosynthesis and metabolism	-3.42053
CL11248.Contig2_All	ko01040//Biosynthesis of unsaturated fatty acids;ko01212//Fatty acid metabolism	Metabolism	Global and overview maps;Lipid metabolism	-7.49985
CL11257.Contig1_All	ko01100//Metabolic pathways;ko04141//Protein processing in endoplasmic reticulum;ko00600//Sphingolipid metabolism	Genetic Information Processing;Metabolism	Folding, sorting and degradation;Global and overview maps;Lipid metabolism	1.61073
CL11259.Contig1_All	ko00620//Pyruvate metabolism;ko01230//Biosynthesis of amino acids;ko01100//Metabolic pathways;ko01210//2-Oxocarboxylic acid metabolism;ko01110//Biosynthesis of secondary metabolites;ko00290//Valine, leucine and isoleucine biosynthesis	Metabolism	Global and overview maps;Amino acid metabolism;Carbohydrate metabolism	1.97796
CL11259.Contig2_All	ko01110//Biosynthesis of secondary metabolites;ko00620//Pyruvate metabolism;ko01210//2-Oxocarboxylic acid metabolism;ko00290//Valine, leucine and isoleucine biosynthesis;ko01230//Biosynthesis of amino acids;ko01100//Metabolic pathways	Metabolism	Carbohydrate metabolism;Amino acid metabolism;Global and overview maps	3.74474
CL11259.Contig3_All	ko00620//Pyruvate metabolism;ko01230//Biosynthesis of amino acids;ko01100//Metabolic pathways;ko00290//Valine, leucine and isoleucine biosynthesis;ko01210//2-Oxocarboxylic acid metabolism;ko01110//Biosynthesis of secondary metabolites	Metabolism	Carbohydrate metabolism;Global and overview maps;Amino acid metabolism	-1.63399
CL11262.Contig2_All	ko00010//Glycolysis / Gluconeogenesis;ko00030//Pentose phosphate pathway;ko01110//Biosynthesis of secondary metabolites;ko01200//Carbon metabolism;ko00051//Fructose and mannose metabolism;ko01100//Metabolic pathways;ko00710//Carbon fixation in photosynthetic organisms;ko01230//Biosynthesis of amino acids	Metabolism	Carbohydrate metabolism;Energy metabolism;Global and overview maps	1.36481
CL11269.Contig2_All	ko01110//Biosynthesis of secondary metabolites;ko00860//Porphyrin and chlorophyll metabolism;ko01100//Metabolic pathways	Metabolism	Metabolism of cofactors and vitamins;Global and overview maps	1.94753
CL11269.Contig3_All	ko01110//Biosynthesis of secondary metabolites;ko01100//Metabolic pathways;ko00860//Porphyrin and chlorophyll metabolism	Metabolism	Global and overview maps;Metabolism of cofactors and vitamins	2.79586
CL11279.Contig1_All	ko01100//Metabolic pathways;ko01110//Biosynthesis of secondary metabolites;ko00592//alpha-Linolenic acid metabolism	Metabolism	Lipid metabolism;Global and overview maps	3.23447
CL11279.Contig2_All	ko01110//Biosynthesis of secondary metabolites;ko01100//Metabolic pathways;ko00592//alpha-Linolenic acid metabolism	Metabolism	Global and overview maps;Lipid metabolism	-1.5867
CL11279.Contig5_All	ko01110//Biosynthesis of secondary metabolites;ko01100//Metabolic pathways;ko00592//alpha-Linolenic acid metabolism	Metabolism	Global and overview maps;Lipid metabolism	3.37126
CL11279.Contig7_All	ko01100//Metabolic pathways;ko00592//alpha-Linolenic acid metabolism;ko01110//Biosynthesis of secondary metabolites	Metabolism	Global and overview maps;Lipid metabolism	7.73471
CL11290.Contig1_All	ko00130//Ubiquinone and other terpenoid-quinone biosynthesis;ko01100//Metabolic pathways;ko01110//Biosynthesis of secondary metabolites	Metabolism	Metabolism of cofactors and vitamins;Global and overview maps	-8.27612
CL11290.Contig2_All	ko01110//Biosynthesis of secondary metabolites;ko00130//Ubiquinone and other terpenoid-quinone biosynthesis;ko01100//Metabolic pathways	Metabolism	Global and overview maps;Metabolism of cofactors and vitamins	2.8432
CL11293.Contig1_All	ko00860//Porphyrin and chlorophyll metabolism;ko01100//Metabolic pathways;ko01110//Biosynthesis of secondary metabolites;ko00970//Aminoacyl-tRNA biosynthesis	Metabolism;Genetic Information Processing	Translation;Global and overview maps;Metabolism of cofactors and vitamins	1.25829
CL11293.Contig2_All	ko00970//Aminoacyl-tRNA biosynthesis;ko01110//Biosynthesis of secondary metabolites;ko01100//Metabolic pathways;ko00860//Porphyrin and chlorophyll metabolism	Genetic Information Processing;Metabolism	Metabolism of cofactors and vitamins;Translation;Global and overview maps	1.09335
CL11296.Contig1_All	ko01100//Metabolic pathways;ko00040//Pentose and glucuronate interconversions	Metabolism	Carbohydrate metabolism;Global and overview maps	-4.72544
CL11297.Contig2_All	ko00500//Starch and sucrose metabolism	Metabolism	Carbohydrate metabolism	4.81343
CL11297.Contig3_All	ko00500//Starch and sucrose metabolism	Metabolism	Carbohydrate metabolism	-10.1353
CL11309.Contig1_All	ko00073//Cutin, suberine and wax biosynthesis	Metabolism	Lipid metabolism	-1.85062
CL11309.Contig2_All	ko00073//Cutin, suberine and wax biosynthesis	Metabolism	Lipid metabolism	-1.30518
CL11309.Contig3_All	ko00073//Cutin, suberine and wax biosynthesis	Metabolism	Lipid metabolism	-2.25901
CL11309.Contig4_All	ko00073//Cutin, suberine and wax biosynthesis	Metabolism	Lipid metabolism	-2.06696
CL11316.Contig1_All	ko01110//Biosynthesis of secondary metabolites;ko00941//Flavonoid biosynthesis;ko01100//Metabolic pathways	Metabolism	Biosynthesis of other secondary metabolites;Global and overview maps	1.05008
CL11322.Contig1_All	ko01100//Metabolic pathways;ko00520//Amino sugar and nucleotide sugar metabolism	Metabolism	Global and overview maps;Carbohydrate metabolism	3.50346
CL11328.Contig1_All	ko01110//Biosynthesis of secondary metabolites;ko00943//Isoflavonoid biosynthesis	Metabolism	Biosynthesis of other secondary metabolites;Global and overview maps	7.56224
CL11328.Contig2_All	ko00943//Isoflavonoid biosynthesis;ko01110//Biosynthesis of secondary metabolites	Metabolism	Biosynthesis of other secondary metabolites;Global and overview maps	4.7225
CL11328.Contig3_All	ko00943//Isoflavonoid biosynthesis;ko01110//Biosynthesis of secondary metabolites	Metabolism	Global and overview maps;Biosynthesis of other secondary metabolites	5.4667
CL11328.Contig4_All	ko01110//Biosynthesis of secondary metabolites;ko00943//Isoflavonoid biosynthesis	Metabolism	Biosynthesis of other secondary metabolites;Global and overview maps	7.88874
CL11335.Contig1_All	ko00450//Selenocompound metabolism	Metabolism	Metabolism of other amino acids	-3.09398
CL11344.Contig1_All	ko01100//Metabolic pathways;ko00240//Pyrimidine metabolism;ko00250//Alanine, aspartate and glutamate metabolism	Metabolism	Global and overview maps;Nucleotide metabolism;Amino acid metabolism	7.55459
CL11345.Contig1_All	ko00460//Cyanoamino acid metabolism;ko01110//Biosynthesis of secondary metabolites	Metabolism	Global and overview maps;Metabolism of other amino acids	3.75174
CL1135.Contig2_All	ko00910//Nitrogen metabolism	Metabolism	Energy metabolism	-1.80735
CL1135.Contig3_All	ko00910//Nitrogen metabolism	Metabolism	Energy metabolism	-2.92688
CL11354.Contig2_All	ko00100//Steroid biosynthesis	Metabolism	Lipid metabolism	2.64797
CL11358.Contig3_All	ko00196//Photosynthesis - antenna proteins;ko01100//Metabolic pathways	Metabolism	Energy metabolism;Global and overview maps	-7.20945
CL11371.Contig1_All	ko01110//Biosynthesis of secondary metabolites;ko01100//Metabolic pathways;ko00220//Arginine biosynthesis;ko00250//Alanine, aspartate and glutamate metabolism;ko01230//Biosynthesis of amino acids	Metabolism	Global and overview maps;Amino acid metabolism	-4.43741
CL11372.Contig3_All	ko00480//Glutathione metabolism	Metabolism	Metabolism of other amino acids	1.53329
CL11372.Contig4_All	ko00480//Glutathione metabolism	Metabolism	Metabolism of other amino acids	-1.01089
CL1138.Contig2_All	ko01230//Biosynthesis of amino acids;ko01110//Biosynthesis of secondary metabolites;ko00270//Cysteine and methionine metabolism;ko01100//Metabolic pathways;ko00450//Selenocompound metabolism	Metabolism	Global and overview maps;Metabolism of other amino acids;Amino acid metabolism	1.64604
CL1138.Contig4_All	ko00450//Selenocompound metabolism;ko00770//Pantothenate and CoA biosynthesis;ko00290//Valine, leucine and isoleucine biosynthesis;ko00270//Cysteine and methionine metabolism;ko01210//2-Oxocarboxylic acid metabolism;ko00660//C5-Branched dibasic acid metabolism;ko01100//Metabolic pathways;ko01110//Biosynthesis of secondary metabolites;ko01230//Biosynthesis of amino acids;ko00650//Butanoate metabol…	Metabolism	Metabolism of other amino acids;Global and overview maps;Amino acid metabolism;Metabolism of cofactors and vitamins;Carbohydrate metabolism	-1
CL1138.Contig6_All	ko01210//2-Oxocarboxylic acid metabolism;ko01230//Biosynthesis of amino acids;ko00650//Butanoate metabolism;ko00660//C5-Branched dibasic acid metabolism;ko00290//Valine, leucine and isoleucine biosynthesis;ko01100//Metabolic pathways;ko00270//Cysteine and methionine metabolism;ko00450//Selenocompound metabolism;ko00770//Pantothenate and CoA biosynthesis;ko01110//Biosynthesis of secondary metaboli…	Metabolism	Carbohydrate metabolism;Metabolism of cofactors and vitamins;Metabolism of other amino acids;Amino acid metabolism;Global and overview maps	2.924
CL11384.Contig1_All	ko00500//Starch and sucrose metabolism;ko01100//Metabolic pathways;ko01110//Biosynthesis of secondary metabolites	Metabolism	Global and overview maps;Carbohydrate metabolism	-1.43632
CL11384.Contig2_All	ko01100//Metabolic pathways;ko01110//Biosynthesis of secondary metabolites;ko00500//Starch and sucrose metabolism	Metabolism	Carbohydrate metabolism;Global and overview maps	-5.08746
CL11386.Contig1_All	ko01100//Metabolic pathways;ko01110//Biosynthesis of secondary metabolites;ko00270//Cysteine and methionine metabolism	Metabolism	Amino acid metabolism;Global and overview maps	8.67596
CL11386.Contig2_All	ko00904//Diterpenoid biosynthesis;ko01100//Metabolic pathways;ko01110//Biosynthesis of secondary metabolites	Metabolism	Global and overview maps;Metabolism of terpenoids and polyketides	7.56224
CL11392.Contig2_All	ko00500//Starch and sucrose metabolism;ko00460//Cyanoamino acid metabolism;ko00940//Phenylpropanoid biosynthesis;ko00511//Other glycan degradation;ko01110//Biosynthesis of secondary metabolites;ko01100//Metabolic pathways	Metabolism	Metabolism of other amino acids;Carbohydrate metabolism;Global and overview maps;Glycan biosynthesis and metabolism;Biosynthesis of other secondary metabolites	-3.22239
CL11392.Contig3_All	ko01100//Metabolic pathways;ko01110//Biosynthesis of secondary metabolites;ko00460//Cyanoamino acid metabolism;ko00511//Other glycan degradation;ko00500//Starch and sucrose metabolism;ko00940//Phenylpropanoid biosynthesis	Metabolism	Metabolism of other amino acids;Glycan biosynthesis and metabolism;Global and overview maps;Biosynthesis of other secondary metabolites;Carbohydrate metabolism	2.44746
CL11393.Contig2_All	ko00620//Pyruvate metabolism;ko00020//Citrate cycle (TCA cycle);ko01200//Carbon metabolism;ko01110//Biosynthesis of secondary metabolites;ko01100//Metabolic pathways	Metabolism	Carbohydrate metabolism;Global and overview maps	-6.84549
CL11397.Contig2_All	ko00710//Carbon fixation in photosynthetic organisms;ko01200//Carbon metabolism;ko01100//Metabolic pathways;ko00620//Pyruvate metabolism	Metabolism	Global and overview maps;Energy metabolism;Carbohydrate metabolism	1.20975
CL11402.Contig1_All	ko00190//Oxidative phosphorylation;ko01100//Metabolic pathways	Metabolism	Global and overview maps;Energy metabolism	-9.26913
CL1141.Contig1_All	ko01100//Metabolic pathways;ko00240//Pyrimidine metabolism	Metabolism	Global and overview maps;Nucleotide metabolism	2.01398
CL11413.Contig3_All	ko00062//Fatty acid elongation;ko01212//Fatty acid metabolism;ko01100//Metabolic pathways	Metabolism	Global and overview maps;Lipid metabolism	2.31244
CL11443.Contig2_All	ko01110//Biosynthesis of secondary metabolites;ko00941//Flavonoid biosynthesis;ko01100//Metabolic pathways	Metabolism	Global and overview maps;Biosynthesis of other secondary metabolites	1.42648
CL11443.Contig3_All	ko01110//Biosynthesis of secondary metabolites;ko01100//Metabolic pathways;ko00941//Flavonoid biosynthesis	Metabolism	Global and overview maps;Biosynthesis of other secondary metabolites	1.05878
CL11443.Contig4_All	ko00270//Cysteine and methionine metabolism;ko01100//Metabolic pathways;ko01110//Biosynthesis of secondary metabolites	Metabolism	Amino acid metabolism;Global and overview maps	-2.74862
CL11443.Contig5_All	ko01100//Metabolic pathways;ko00941//Flavonoid biosynthesis;ko01110//Biosynthesis of secondary metabolites	Metabolism	Biosynthesis of other secondary metabolites;Global and overview maps	2.03179
CL11447.Contig1_All	ko01100//Metabolic pathways;ko00040//Pentose and glucuronate interconversions;ko00051//Fructose and mannose metabolism	Metabolism	Carbohydrate metabolism;Global and overview maps	1.01093
CL11448.Contig1_All	ko00480//Glutathione metabolism	Metabolism	Metabolism of other amino acids	-1.52915
CL1145.Contig15_All	ko00500//Starch and sucrose metabolism;ko01100//Metabolic pathways;ko01110//Biosynthesis of secondary metabolites;ko00940//Phenylpropanoid biosynthesis;ko00460//Cyanoamino acid metabolism	Metabolism	Biosynthesis of other secondary metabolites;Carbohydrate metabolism;Metabolism of other amino acids;Global and overview maps	-2.87447
CL1145.Contig16_All	ko00940//Phenylpropanoid biosynthesis;ko00460//Cyanoamino acid metabolism;ko01110//Biosynthesis of secondary metabolites;ko00500//Starch and sucrose metabolism;ko01100//Metabolic pathways	Metabolism	Carbohydrate metabolism;Metabolism of other amino acids;Biosynthesis of other secondary metabolites;Global and overview maps	1.16879
CL1145.Contig17_All	ko01110//Biosynthesis of secondary metabolites;ko01100//Metabolic pathways;ko00940//Phenylpropanoid biosynthesis;ko00500//Starch and sucrose metabolism;ko00460//Cyanoamino acid metabolism	Metabolism	Biosynthesis of other secondary metabolites;Carbohydrate metabolism;Metabolism of other amino acids;Global and overview maps	-4.80735
CL1145.Contig18_All	ko00940//Phenylpropanoid biosynthesis;ko00500//Starch and sucrose metabolism;ko01110//Biosynthesis of secondary metabolites;ko01100//Metabolic pathways;ko00460//Cyanoamino acid metabolism	Metabolism	Global and overview maps;Carbohydrate metabolism;Biosynthesis of other secondary metabolites;Metabolism of other amino acids	-4.52356
CL1145.Contig21_All	ko00460//Cyanoamino acid metabolism;ko01110//Biosynthesis of secondary metabolites;ko00940//Phenylpropanoid biosynthesis;ko00500//Starch and sucrose metabolism;ko01100//Metabolic pathways	Metabolism	Metabolism of other amino acids;Biosynthesis of other secondary metabolites;Global and overview maps;Carbohydrate metabolism	-6.18982
CL1145.Contig22_All	ko01100//Metabolic pathways;ko00460//Cyanoamino acid metabolism;ko00940//Phenylpropanoid biosynthesis;ko01110//Biosynthesis of secondary metabolites;ko00500//Starch and sucrose metabolism	Metabolism	Biosynthesis of other secondary metabolites;Metabolism of other amino acids;Carbohydrate metabolism;Global and overview maps	2.71049
CL1145.Contig25_All	ko00460//Cyanoamino acid metabolism;ko00500//Starch and sucrose metabolism;ko01110//Biosynthesis of secondary metabolites;ko00940//Phenylpropanoid biosynthesis;ko01100//Metabolic pathways	Metabolism	Biosynthesis of other secondary metabolites;Global and overview maps;Carbohydrate metabolism;Metabolism of other amino acids	1.52401
CL1145.Contig29_All	ko00460//Cyanoamino acid metabolism;ko00940//Phenylpropanoid biosynthesis;ko00500//Starch and sucrose metabolism;ko01100//Metabolic pathways;ko01110//Biosynthesis of secondary metabolites	Metabolism	Carbohydrate metabolism;Metabolism of other amino acids;Biosynthesis of other secondary metabolites;Global and overview maps	2.25634
CL1145.Contig33_All	ko00460//Cyanoamino acid metabolism;ko01100//Metabolic pathways;ko00500//Starch and sucrose metabolism;ko00940//Phenylpropanoid biosynthesis;ko01110//Biosynthesis of secondary metabolites	Metabolism	Carbohydrate metabolism;Global and overview maps;Biosynthesis of other secondary metabolites;Metabolism of other amino acids	5.24793
CL1145.Contig39_All	ko01110//Biosynthesis of secondary metabolites;ko01100//Metabolic pathways;ko00460//Cyanoamino acid metabolism;ko00500//Starch and sucrose metabolism;ko00940//Phenylpropanoid biosynthesis	Metabolism	Biosynthesis of other secondary metabolites;Global and overview maps;Metabolism of other amino acids;Carbohydrate metabolism	1.37346
CL1145.Contig40_All	ko00460//Cyanoamino acid metabolism;ko00500//Starch and sucrose metabolism;ko01100//Metabolic pathways;ko01110//Biosynthesis of secondary metabolites;ko00940//Phenylpropanoid biosynthesis	Metabolism	Metabolism of other amino acids;Carbohydrate metabolism;Global and overview maps;Biosynthesis of other secondary metabolites	2.40439
CL1145.Contig7_All	ko01110//Biosynthesis of secondary metabolites;ko01100//Metabolic pathways;ko00940//Phenylpropanoid biosynthesis;ko00500//Starch and sucrose metabolism;ko00460//Cyanoamino acid metabolism	Metabolism	Carbohydrate metabolism;Global and overview maps;Biosynthesis of other secondary metabolites;Metabolism of other amino acids	-3.58496
CL11451.Contig1_All	ko00750//Vitamin B6 metabolism;ko01100//Metabolic pathways	Metabolism	Global and overview maps;Metabolism of cofactors and vitamins	1.37981
CL11451.Contig2_All	ko01100//Metabolic pathways;ko00750//Vitamin B6 metabolism	Metabolism	Global and overview maps;Metabolism of cofactors and vitamins	1.54386
CL11458.Contig2_All	ko01110//Biosynthesis of secondary metabolites;ko02010//ABC transporters;ko00941//Flavonoid biosynthesis;ko01100//Metabolic pathways	Metabolism;Environmental Information Processing	Global and overview maps;Membrane transport;Biosynthesis of other secondary metabolites	-5.39232
CL1146.Contig2_All	ko00040//Pentose and glucuronate interconversions;ko01100//Metabolic pathways	Metabolism	Carbohydrate metabolism;Global and overview maps	-5.37479
CL1146.Contig4_All	ko01100//Metabolic pathways;ko00040//Pentose and glucuronate interconversions	Metabolism	Global and overview maps;Carbohydrate metabolism	7.61155
CL11473.Contig1_All	ko00052//Galactose metabolism;ko00940//Phenylpropanoid biosynthesis;ko01100//Metabolic pathways;ko00500//Starch and sucrose metabolism;ko01110//Biosynthesis of secondary metabolites	Metabolism	Global and overview maps;Carbohydrate metabolism;Biosynthesis of other secondary metabolites	-2.55141
CL11473.Contig2_All	ko01110//Biosynthesis of secondary metabolites;ko01100//Metabolic pathways;ko00052//Galactose metabolism;ko00500//Starch and sucrose metabolism;ko00940//Phenylpropanoid biosynthesis	Metabolism	Carbohydrate metabolism;Biosynthesis of other secondary metabolites;Global and overview maps	8.23522
CL11475.Contig1_All	ko01100//Metabolic pathways;ko01110//Biosynthesis of secondary metabolites;ko00940//Phenylpropanoid biosynthesis;ko03020//RNA polymerase	Genetic Information Processing;Metabolism	Transcription;Global and overview maps;Biosynthesis of other secondary metabolites	-3.09192
CL11477.Contig1_All	ko00591//Linoleic acid metabolism	Metabolism	Lipid metabolism	-1.2384
CL11477.Contig2_All	ko00591//Linoleic acid metabolism	Metabolism	Lipid metabolism	-2.44746
CL1148.Contig1_All	ko01100//Metabolic pathways;ko01110//Biosynthesis of secondary metabolites;ko00230//Purine metabolism	Metabolism	Global and overview maps;Nucleotide metabolism	2.58496
CL1148.Contig2_All	ko01110//Biosynthesis of secondary metabolites;ko00230//Purine metabolism;ko01100//Metabolic pathways	Metabolism	Nucleotide metabolism;Global and overview maps	2.05445
CL11484.Contig1_All	ko01110//Biosynthesis of secondary metabolites;ko00564//Glycerophospholipid metabolism	Metabolism	Global and overview maps;Lipid metabolism	-1.73697
CL11487.Contig2_All	ko01040//Biosynthesis of unsaturated fatty acids;ko01212//Fatty acid metabolism	Metabolism	Lipid metabolism;Global and overview maps	7.93074
CL11490.Contig1_All	ko01100//Metabolic pathways;ko00240//Pyrimidine metabolism;ko00250//Alanine, aspartate and glutamate metabolism	Metabolism	Global and overview maps;Amino acid metabolism;Nucleotide metabolism	-6.65821
CL11498.Contig1_All	ko00020//Citrate cycle (TCA cycle);ko01200//Carbon metabolism;ko00190//Oxidative phosphorylation;ko01110//Biosynthesis of secondary metabolites;ko01100//Metabolic pathways	Metabolism	Carbohydrate metabolism;Energy metabolism;Global and overview maps	-4.60486
CL11498.Contig2_All	ko01110//Biosynthesis of secondary metabolites;ko01200//Carbon metabolism;ko01100//Metabolic pathways;ko00190//Oxidative phosphorylation;ko00020//Citrate cycle (TCA cycle)	Metabolism	Global and overview maps;Carbohydrate metabolism;Energy metabolism	-6.97728
CL115.Contig10_All	ko00592//alpha-Linolenic acid metabolism;ko01100//Metabolic pathways;ko01040//Biosynthesis of unsaturated fatty acids;ko01110//Biosynthesis of secondary metabolites;ko04146//Peroxisome;ko00071//Fatty acid degradation;ko01212//Fatty acid metabolism	Cellular Processes;Metabolism	Transport and catabolism;Global and overview maps;Lipid metabolism	2.0133
CL115.Contig3_All	ko01100//Metabolic pathways;ko01040//Biosynthesis of unsaturated fatty acids;ko01212//Fatty acid metabolism;ko04146//Peroxisome;ko00592//alpha-Linolenic acid metabolism;ko01110//Biosynthesis of secondary metabolites;ko00071//Fatty acid degradation	Metabolism;Cellular Processes	Transport and catabolism;Lipid metabolism;Global and overview maps	7.63662
CL115.Contig5_All	ko01100//Metabolic pathways;ko01212//Fatty acid metabolism;ko04146//Peroxisome;ko00071//Fatty acid degradation;ko00592//alpha-Linolenic acid metabolism;ko01040//Biosynthesis of unsaturated fatty acids;ko01110//Biosynthesis of secondary metabolites	Cellular Processes;Metabolism	Transport and catabolism;Lipid metabolism;Global and overview maps	-6.12928
CL115.Contig6_All	ko01212//Fatty acid metabolism;ko00071//Fatty acid degradation;ko04146//Peroxisome;ko01040//Biosynthesis of unsaturated fatty acids;ko01100//Metabolic pathways;ko01110//Biosynthesis of secondary metabolites;ko00592//alpha-Linolenic acid metabolism	Metabolism;Cellular Processes	Lipid metabolism;Transport and catabolism;Global and overview maps	1.77193
CL115.Contig7_All	ko01040//Biosynthesis of unsaturated fatty acids;ko04146//Peroxisome;ko00071//Fatty acid degradation;ko01212//Fatty acid metabolism;ko01110//Biosynthesis of secondary metabolites;ko01100//Metabolic pathways;ko00592//alpha-Linolenic acid metabolism	Cellular Processes;Metabolism	Transport and catabolism;Global and overview maps;Lipid metabolism	1.78163
CL115.Contig8_All	ko00592//alpha-Linolenic acid metabolism;ko01040//Biosynthesis of unsaturated fatty acids;ko00071//Fatty acid degradation;ko01100//Metabolic pathways;ko04146//Peroxisome;ko01110//Biosynthesis of secondary metabolites;ko01212//Fatty acid metabolism	Metabolism;Cellular Processes	Global and overview maps;Transport and catabolism;Lipid metabolism	1.86177
CL11505.Contig4_All	ko00900//Terpenoid backbone biosynthesis;ko01110//Biosynthesis of secondary metabolites;ko01100//Metabolic pathways	Metabolism	Global and overview maps;Metabolism of terpenoids and polyketides	-2.83227
CL11506.Contig1_All	ko00941//Flavonoid biosynthesis;ko00940//Phenylpropanoid biosynthesis;ko01100//Metabolic pathways;ko00945//Stilbenoid, diarylheptanoid and gingerol biosynthesis;ko01110//Biosynthesis of secondary metabolites	Metabolism	Global and overview maps;Biosynthesis of other secondary metabolites	-3.76553
CL11506.Contig2_All	ko01110//Biosynthesis of secondary metabolites;ko00945//Stilbenoid, diarylheptanoid and gingerol biosynthesis;ko00941//Flavonoid biosynthesis;ko01100//Metabolic pathways;ko00940//Phenylpropanoid biosynthesis	Metabolism	Global and overview maps;Biosynthesis of other secondary metabolites	-5.14234
CL11512.Contig2_All	ko00740//Riboflavin metabolism;ko01100//Metabolic pathways;ko00230//Purine metabolism;ko00770//Pantothenate and CoA biosynthesis;ko00500//Starch and sucrose metabolism;ko00760//Nicotinate and nicotinamide metabolism;ko00240//Pyrimidine metabolism	Metabolism	Metabolism of cofactors and vitamins;Global and overview maps;Nucleotide metabolism;Carbohydrate metabolism	1.24384
CL11512.Contig3_All	ko00230//Purine metabolism;ko00770//Pantothenate and CoA biosynthesis;ko01100//Metabolic pathways;ko00500//Starch and sucrose metabolism;ko00740//Riboflavin metabolism;ko00240//Pyrimidine metabolism;ko00760//Nicotinate and nicotinamide metabolism	Metabolism	Nucleotide metabolism;Metabolism of cofactors and vitamins;Global and overview maps;Carbohydrate metabolism	4.26508
CL11512.Contig4_All	ko01100//Metabolic pathways;ko00740//Riboflavin metabolism;ko00230//Purine metabolism;ko00760//Nicotinate and nicotinamide metabolism;ko00240//Pyrimidine metabolism;ko00500//Starch and sucrose metabolism;ko00770//Pantothenate and CoA biosynthesis	Metabolism	Metabolism of cofactors and vitamins;Carbohydrate metabolism;Nucleotide metabolism;Global and overview maps	1.39389
CL11518.Contig2_All	ko01230//Biosynthesis of amino acids;ko01200//Carbon metabolism;ko01100//Metabolic pathways;ko00052//Galactose metabolism;ko00051//Fructose and mannose metabolism;ko00030//Pentose phosphate pathway;ko00010//Glycolysis / Gluconeogenesis;ko01110//Biosynthesis of secondary metabolites;ko00190//Oxidative phosphorylation;ko03018//RNA degradation	Genetic Information Processing;Metabolism	Global and overview maps;Carbohydrate metabolism;Energy metabolism;Folding, sorting and degradation	-6.80735
CL11529.Contig1_All	ko01110//Biosynthesis of secondary metabolites;ko00460//Cyanoamino acid metabolism	Metabolism	Metabolism of other amino acids;Global and overview maps	-5.60288
CL11529.Contig2_All	ko00073//Cutin, suberine and wax biosynthesis	Metabolism	Lipid metabolism	-6.98868
CL1154.Contig2_All	ko04016//MAPK signaling pathway - plant;ko01100//Metabolic pathways;ko00240//Pyrimidine metabolism;ko00230//Purine metabolism;ko01110//Biosynthesis of secondary metabolites	Metabolism;Environmental Information Processing	Signal transduction;Nucleotide metabolism;Global and overview maps	-6.83289
CL11543.Contig2_All	ko01100//Metabolic pathways;ko00040//Pentose and glucuronate interconversions	Metabolism	Global and overview maps;Carbohydrate metabolism	-3.41504
CL11552.Contig1_All	ko01110//Biosynthesis of secondary metabolites;ko00030//Pentose phosphate pathway;ko01200//Carbon metabolism;ko01230//Biosynthesis of amino acids;ko01100//Metabolic pathways	Metabolism	Carbohydrate metabolism;Global and overview maps	-7.96
CL11552.Contig2_All	ko01200//Carbon metabolism;ko01110//Biosynthesis of secondary metabolites;ko01230//Biosynthesis of amino acids;ko00030//Pentose phosphate pathway;ko01100//Metabolic pathways	Metabolism	Carbohydrate metabolism;Global and overview maps	-6.79442
CL11579.Contig1_All	ko00260//Glycine, serine and threonine metabolism;ko00590//Arachidonic acid metabolism;ko01200//Carbon metabolism;ko04146//Peroxisome;ko01230//Biosynthesis of amino acids;ko01100//Metabolic pathways	Cellular Processes;Metabolism	Transport and catabolism;Lipid metabolism;Amino acid metabolism;Global and overview maps	-3.80892
CL11579.Contig2_All	ko01100//Metabolic pathways;ko00590//Arachidonic acid metabolism;ko01230//Biosynthesis of amino acids;ko01200//Carbon metabolism;ko04146//Peroxisome;ko00260//Glycine, serine and threonine metabolism	Cellular Processes;Metabolism	Global and overview maps;Transport and catabolism;Amino acid metabolism;Lipid metabolism	-2.94132
CL11579.Contig3_All	ko01230//Biosynthesis of amino acids;ko01100//Metabolic pathways;ko01200//Carbon metabolism;ko00260//Glycine, serine and threonine metabolism	Metabolism	Global and overview maps;Amino acid metabolism	-5.01919
CL11580.Contig1_All	ko01100//Metabolic pathways;ko04070//Phosphatidylinositol signaling system;ko00562//Inositol phosphate metabolism	Environmental Information Processing;Metabolism	Global and overview maps;Signal transduction;Carbohydrate metabolism	-1.5286
CL11605.Contig3_All	ko00510//N-Glycan biosynthesis;ko01100//Metabolic pathways	Metabolism	Glycan biosynthesis and metabolism;Global and overview maps	-1.13289
CL11607.Contig4_All	ko00760//Nicotinate and nicotinamide metabolism;ko00052//Galactose metabolism;ko01100//Metabolic pathways;ko00053//Ascorbate and aldarate metabolism;ko00040//Pentose and glucuronate interconversions;ko00520//Amino sugar and nucleotide sugar metabolism	Metabolism	Carbohydrate metabolism;Global and overview maps;Metabolism of cofactors and vitamins	-1.32448
CL11613.Contig1_All	ko01100//Metabolic pathways;ko01110//Biosynthesis of secondary metabolites;ko00564//Glycerophospholipid metabolism;ko00592//alpha-Linolenic acid metabolism	Metabolism	Global and overview maps;Lipid metabolism	-1.40614
CL11624.Contig1_All	ko00250//Alanine, aspartate and glutamate metabolism;ko01100//Metabolic pathways;ko01110//Biosynthesis of secondary metabolites;ko00230//Purine metabolism	Metabolism	Nucleotide metabolism;Amino acid metabolism;Global and overview maps	-1.01597
CL11624.Contig2_All	ko00250//Alanine, aspartate and glutamate metabolism;ko00230//Purine metabolism;ko01110//Biosynthesis of secondary metabolites;ko01100//Metabolic pathways	Metabolism	Nucleotide metabolism;Global and overview maps;Amino acid metabolism	-3.2697
CL11624.Contig3_All	ko01100//Metabolic pathways;ko00230//Purine metabolism;ko01110//Biosynthesis of secondary metabolites;ko00250//Alanine, aspartate and glutamate metabolism	Metabolism	Nucleotide metabolism;Amino acid metabolism;Global and overview maps	-5.20945
CL11624.Contig5_All	ko01110//Biosynthesis of secondary metabolites;ko00250//Alanine, aspartate and glutamate metabolism;ko00230//Purine metabolism;ko01100//Metabolic pathways	Metabolism	Global and overview maps;Nucleotide metabolism;Amino acid metabolism	-2.75885
CL11637.Contig1_All	ko00051//Fructose and mannose metabolism;ko00562//Inositol phosphate metabolism;ko01110//Biosynthesis of secondary metabolites;ko01230//Biosynthesis of amino acids;ko04144//Endocytosis;ko00710//Carbon fixation in photosynthetic organisms;ko00010//Glycolysis / Gluconeogenesis;ko01100//Metabolic pathways;ko01200//Carbon metabolism	Metabolism;Cellular Processes	Transport and catabolism;Energy metabolism;Global and overview maps;Carbohydrate metabolism	-1.24365
CL11639.Contig3_All	ko00061//Fatty acid biosynthesis;ko01100//Metabolic pathways;ko00780//Biotin metabolism;ko01212//Fatty acid metabolism	Metabolism	Lipid metabolism;Metabolism of cofactors and vitamins;Global and overview maps	-2.94486
CL1164.Contig1_All	ko00591//Linoleic acid metabolism	Metabolism	Lipid metabolism	-2.61399
CL1164.Contig2_All	ko00591//Linoleic acid metabolism	Metabolism	Lipid metabolism	-2.80735
CL1164.Contig3_All	ko00591//Linoleic acid metabolism	Metabolism	Lipid metabolism	-4.98992
CL1164.Contig4_All	ko00591//Linoleic acid metabolism	Metabolism	Lipid metabolism	-5.20378
CL1164.Contig5_All	ko00591//Linoleic acid metabolism	Metabolism	Lipid metabolism	-6.9542
CL1164.Contig6_All	ko00591//Linoleic acid metabolism	Metabolism	Lipid metabolism	-5.32193
CL1164.Contig8_All	ko00591//Linoleic acid metabolism	Metabolism	Lipid metabolism	-6.22882
CL1164.Contig9_All	ko00591//Linoleic acid metabolism	Metabolism	Lipid metabolism	-4.9126
CL11645.Contig1_All	ko00730//Thiamine metabolism;ko01100//Metabolic pathways;ko01110//Biosynthesis of secondary metabolites;ko00900//Terpenoid backbone biosynthesis	Metabolism	Metabolism of cofactors and vitamins;Global and overview maps;Metabolism of terpenoids and polyketides	1.14101
CL11645.Contig3_All	ko00900//Terpenoid backbone biosynthesis;ko01110//Biosynthesis of secondary metabolites;ko01100//Metabolic pathways;ko00730//Thiamine metabolism	Metabolism	Metabolism of terpenoids and polyketides;Metabolism of cofactors and vitamins;Global and overview maps	1.44533
CL11650.Contig1_All	ko01200//Carbon metabolism;ko01100//Metabolic pathways;ko01230//Biosynthesis of amino acids;ko00230//Purine metabolism;ko01110//Biosynthesis of secondary metabolites;ko00030//Pentose phosphate pathway	Metabolism	Nucleotide metabolism;Global and overview maps;Carbohydrate metabolism	-8.52748
CL11650.Contig2_All	ko01100//Metabolic pathways;ko01200//Carbon metabolism;ko00030//Pentose phosphate pathway;ko01230//Biosynthesis of amino acids;ko00230//Purine metabolism;ko01110//Biosynthesis of secondary metabolites	Metabolism	Global and overview maps;Nucleotide metabolism;Carbohydrate metabolism	-6.52356
CL11656.Contig2_All	ko01100//Metabolic pathways;ko00760//Nicotinate and nicotinamide metabolism;ko01110//Biosynthesis of secondary metabolites;ko00240//Pyrimidine metabolism;ko00230//Purine metabolism	Metabolism	Global and overview maps;Metabolism of cofactors and vitamins;Nucleotide metabolism	1.95818
CL11657.Contig1_All	ko00020//Citrate cycle (TCA cycle);ko01100//Metabolic pathways;ko01110//Biosynthesis of secondary metabolites	Metabolism	Global and overview maps;Carbohydrate metabolism	-8.13955
CL11657.Contig2_All	ko00020//Citrate cycle (TCA cycle);ko01100//Metabolic pathways;ko01110//Biosynthesis of secondary metabolites	Metabolism	Carbohydrate metabolism;Global and overview maps	-5.03342
CL11663.Contig1_All	ko00500//Starch and sucrose metabolism;ko00460//Cyanoamino acid metabolism;ko01100//Metabolic pathways;ko00940//Phenylpropanoid biosynthesis;ko01110//Biosynthesis of secondary metabolites	Metabolism	Biosynthesis of other secondary metabolites;Global and overview maps;Metabolism of other amino acids;Carbohydrate metabolism	1.62844
CL11677.Contig1_All	ko00520//Amino sugar and nucleotide sugar metabolism	Metabolism	Carbohydrate metabolism	-6.55459
CL11679.Contig4_All	ko01100//Metabolic pathways;ko00500//Starch and sucrose metabolism	Metabolism	Carbohydrate metabolism;Global and overview maps	-2.98026
CL11679.Contig5_All	ko01100//Metabolic pathways;ko00500//Starch and sucrose metabolism	Metabolism	Carbohydrate metabolism;Global and overview maps	-2.62678
CL117.Contig1_All	ko01230//Biosynthesis of amino acids;ko00220//Arginine biosynthesis;ko01110//Biosynthesis of secondary metabolites;ko00250//Alanine, aspartate and glutamate metabolism;ko01100//Metabolic pathways	Metabolism	Amino acid metabolism;Global and overview maps	2.654
CL11701.Contig1_All	ko00240//Pyrimidine metabolism;ko01100//Metabolic pathways;ko00250//Alanine, aspartate and glutamate metabolism	Metabolism	Global and overview maps;Amino acid metabolism;Nucleotide metabolism	-6.39232
CL11701.Contig2_All	ko00240//Pyrimidine metabolism;ko01100//Metabolic pathways;ko00250//Alanine, aspartate and glutamate metabolism	Metabolism	Amino acid metabolism;Global and overview maps;Nucleotide metabolism	-4.17834
CL11702.Contig1_All	ko00940//Phenylpropanoid biosynthesis;ko01110//Biosynthesis of secondary metabolites;ko01100//Metabolic pathways	Metabolism	Biosynthesis of other secondary metabolites;Global and overview maps	-3.22707
CL11702.Contig2_All	ko01110//Biosynthesis of secondary metabolites;ko00940//Phenylpropanoid biosynthesis;ko01100//Metabolic pathways	Metabolism	Global and overview maps;Biosynthesis of other secondary metabolites	-2.54432
CL11718.Contig1_All	ko04070//Phosphatidylinositol signaling system;ko00562//Inositol phosphate metabolism;ko04144//Endocytosis;ko01100//Metabolic pathways	Metabolism;Environmental Information Processing;Cellular Processes	Global and overview maps;Signal transduction;Carbohydrate metabolism;Transport and catabolism	-1.60311
CL11718.Contig2_All	ko00562//Inositol phosphate metabolism;ko04070//Phosphatidylinositol signaling system;ko01100//Metabolic pathways;ko04144//Endocytosis	Environmental Information Processing;Metabolism;Cellular Processes	Carbohydrate metabolism;Global and overview maps;Transport and catabolism;Signal transduction	-7.6865
CL11718.Contig3_All	ko01100//Metabolic pathways;ko04144//Endocytosis;ko00562//Inositol phosphate metabolism;ko04070//Phosphatidylinositol signaling system	Environmental Information Processing;Cellular Processes;Metabolism	Transport and catabolism;Signal transduction;Global and overview maps;Carbohydrate metabolism	-2.32802
CL11728.Contig1_All	ko00040//Pentose and glucuronate interconversions;ko01100//Metabolic pathways;ko01110//Biosynthesis of secondary metabolites;ko00940//Phenylpropanoid biosynthesis	Metabolism	Global and overview maps;Carbohydrate metabolism;Biosynthesis of other secondary metabolites	-1.22091
CL11733.Contig1_All	ko01100//Metabolic pathways;ko00040//Pentose and glucuronate interconversions	Metabolism	Carbohydrate metabolism;Global and overview maps	10.3998
CL11733.Contig2_All	ko01100//Metabolic pathways;ko00040//Pentose and glucuronate interconversions	Metabolism	Carbohydrate metabolism;Global and overview maps	3.84549
CL11734.Contig1_All	ko01100//Metabolic pathways;ko00563//Glycosylphosphatidylinositol (GPI)-anchor biosynthesis	Metabolism	Glycan biosynthesis and metabolism;Global and overview maps	-2.68627
CL11734.Contig3_All	ko01100//Metabolic pathways;ko00563//Glycosylphosphatidylinositol (GPI)-anchor biosynthesis	Metabolism	Glycan biosynthesis and metabolism;Global and overview maps	-1.77711
CL11761.Contig1_All	ko01110//Biosynthesis of secondary metabolites;ko01230//Biosynthesis of amino acids;ko00300//Lysine biosynthesis;ko00261//Monobactam biosynthesis;ko01100//Metabolic pathways	Metabolism	Biosynthesis of other secondary metabolites;Amino acid metabolism;Global and overview maps	-3.62936
CL11773.Contig1_All	ko04145//Phagosome;ko01100//Metabolic pathways;ko00190//Oxidative phosphorylation	Metabolism;Cellular Processes	Transport and catabolism;Energy metabolism;Global and overview maps	1.6256
CL11775.Contig3_All	ko01100//Metabolic pathways;ko00040//Pentose and glucuronate interconversions	Metabolism	Carbohydrate metabolism;Global and overview maps	6.82018
CL11792.Contig1_All	ko00511//Other glycan degradation;ko01100//Metabolic pathways;ko00600//Sphingolipid metabolism;ko00604//Glycosphingolipid biosynthesis - ganglio series;ko00531//Glycosaminoglycan degradation;ko00052//Galactose metabolism	Metabolism	Glycan biosynthesis and metabolism;Carbohydrate metabolism;Lipid metabolism;Global and overview maps	-3.94062
CL1180.Contig4_All	ko01100//Metabolic pathways;ko00480//Glutathione metabolism;ko00053//Ascorbate and aldarate metabolism	Metabolism	Metabolism of other amino acids;Carbohydrate metabolism;Global and overview maps	-1.1379
CL11806.Contig1_All	ko01110//Biosynthesis of secondary metabolites;ko00940//Phenylpropanoid biosynthesis;ko01100//Metabolic pathways;ko03015//mRNA surveillance pathway;ko03013//RNA transport;ko00965//Betalain biosynthesis	Metabolism;Genetic Information Processing	Global and overview maps;Biosynthesis of other secondary metabolites;Translation	-1.00681
CL11812.Contig1_All	ko01100//Metabolic pathways;ko01110//Biosynthesis of secondary metabolites;ko00860//Porphyrin and chlorophyll metabolism	Metabolism	Global and overview maps;Metabolism of cofactors and vitamins	-4.75489
CL11819.Contig1_All	ko00562//Inositol phosphate metabolism;ko01100//Metabolic pathways;ko04070//Phosphatidylinositol signaling system	Metabolism;Environmental Information Processing	Carbohydrate metabolism;Signal transduction;Global and overview maps	2.45372
CL11819.Contig2_All	ko00562//Inositol phosphate metabolism;ko04070//Phosphatidylinositol signaling system;ko01100//Metabolic pathways	Environmental Information Processing;Metabolism	Carbohydrate metabolism;Signal transduction;Global and overview maps	1.19539
CL11822.Contig2_All	ko00010//Glycolysis / Gluconeogenesis;ko01200//Carbon metabolism;ko01230//Biosynthesis of amino acids;ko01100//Metabolic pathways;ko00230//Purine metabolism;ko01110//Biosynthesis of secondary metabolites;ko00620//Pyruvate metabolism	Metabolism	Global and overview maps;Carbohydrate metabolism;Nucleotide metabolism	-1.34759
CL11822.Contig3_All	ko01200//Carbon metabolism;ko01230//Biosynthesis of amino acids;ko00620//Pyruvate metabolism;ko01100//Metabolic pathways;ko00010//Glycolysis / Gluconeogenesis;ko00230//Purine metabolism;ko01110//Biosynthesis of secondary metabolites	Metabolism	Carbohydrate metabolism;Global and overview maps;Nucleotide metabolism	-4.53998
CL1184.Contig1_All	ko00604//Glycosphingolipid biosynthesis - ganglio series;ko01100//Metabolic pathways;ko00531//Glycosaminoglycan degradation;ko00600//Sphingolipid metabolism;ko00511//Other glycan degradation;ko00052//Galactose metabolism	Metabolism	Carbohydrate metabolism;Global and overview maps;Glycan biosynthesis and metabolism;Lipid metabolism	1.57862
CL1184.Contig2_All	ko00600//Sphingolipid metabolism;ko01100//Metabolic pathways;ko00531//Glycosaminoglycan degradation;ko00052//Galactose metabolism;ko00604//Glycosphingolipid biosynthesis - ganglio series;ko00511//Other glycan degradation	Metabolism	Carbohydrate metabolism;Global and overview maps;Lipid metabolism;Glycan biosynthesis and metabolism	-5.05745
CL11857.Contig2_All	ko00520//Amino sugar and nucleotide sugar metabolism	Metabolism	Carbohydrate metabolism	-2.29451
CL11865.Contig2_All	ko01100//Metabolic pathways;ko00040//Pentose and glucuronate interconversions	Metabolism	Global and overview maps;Carbohydrate metabolism	2.08057
CL11871.Contig2_All	ko00310//Lysine degradation	Metabolism	Amino acid metabolism	-3.61369
CL11880.Contig1_All	ko01100//Metabolic pathways;ko01110//Biosynthesis of secondary metabolites;ko00940//Phenylpropanoid biosynthesis	Metabolism	Global and overview maps;Biosynthesis of other secondary metabolites	-6.33825
CL11884.Contig1_All	ko00350//Tyrosine metabolism;ko01100//Metabolic pathways;ko00360//Phenylalanine metabolism;ko00130//Ubiquinone and other terpenoid-quinone biosynthesis	Metabolism	Metabolism of cofactors and vitamins;Amino acid metabolism;Global and overview maps	1.56991
CL11885.Contig1_All	ko00500//Starch and sucrose metabolism;ko01100//Metabolic pathways	Metabolism	Global and overview maps;Carbohydrate metabolism	1.11023
CL1189.Contig1_All	ko00340//Histidine metabolism	Metabolism	Amino acid metabolism	1.73697
CL1189.Contig3_All	ko00340//Histidine metabolism	Metabolism	Amino acid metabolism	1.36773
CL11900.Contig2_All	ko01100//Metabolic pathways;ko00600//Sphingolipid metabolism;ko04141//Protein processing in endoplasmic reticulum	Metabolism;Genetic Information Processing	Lipid metabolism;Global and overview maps;Folding, sorting and degradation	2.25919
CL11902.Contig1_All	ko01100//Metabolic pathways;ko00500//Starch and sucrose metabolism	Metabolism	Global and overview maps;Carbohydrate metabolism	1.40439
CL11915.Contig1_All	ko00943//Isoflavonoid biosynthesis;ko01100//Metabolic pathways;ko01110//Biosynthesis of secondary metabolites;ko00130//Ubiquinone and other terpenoid-quinone biosynthesis	Metabolism	Global and overview maps;Metabolism of cofactors and vitamins;Biosynthesis of other secondary metabolites	2.24404
CL11915.Contig2_All	ko01110//Biosynthesis of secondary metabolites;ko00943//Isoflavonoid biosynthesis	Metabolism	Biosynthesis of other secondary metabolites;Global and overview maps	3.05319
CL11918.Contig1_All	ko00061//Fatty acid biosynthesis;ko01200//Carbon metabolism;ko01110//Biosynthesis of secondary metabolites;ko00640//Propanoate metabolism;ko00620//Pyruvate metabolism;ko01212//Fatty acid metabolism;ko01100//Metabolic pathways	Metabolism	Lipid metabolism;Global and overview maps;Carbohydrate metabolism	2.36684
CL11918.Contig2_All	ko01110//Biosynthesis of secondary metabolites;ko01200//Carbon metabolism;ko00620//Pyruvate metabolism;ko00061//Fatty acid biosynthesis;ko00640//Propanoate metabolism;ko01100//Metabolic pathways;ko01212//Fatty acid metabolism	Metabolism	Global and overview maps;Carbohydrate metabolism;Lipid metabolism	2.13093
CL11922.Contig1_All	ko01110//Biosynthesis of secondary metabolites;ko00941//Flavonoid biosynthesis;ko01100//Metabolic pathways	Metabolism	Global and overview maps;Biosynthesis of other secondary metabolites	1.93161
CL11922.Contig2_All	ko01110//Biosynthesis of secondary metabolites;ko00941//Flavonoid biosynthesis;ko01100//Metabolic pathways	Metabolism	Global and overview maps;Biosynthesis of other secondary metabolites	-1.81923
CL11939.Contig1_All	ko00900//Terpenoid backbone biosynthesis;ko01100//Metabolic pathways;ko01110//Biosynthesis of secondary metabolites;ko00040//Pentose and glucuronate interconversions	Metabolism	Carbohydrate metabolism;Metabolism of terpenoids and polyketides;Global and overview maps	-2.08784
CL11939.Contig2_All	ko00040//Pentose and glucuronate interconversions;ko00900//Terpenoid backbone biosynthesis;ko01110//Biosynthesis of secondary metabolites;ko01100//Metabolic pathways	Metabolism	Metabolism of terpenoids and polyketides;Global and overview maps;Carbohydrate metabolism	-7.35755
CL11939.Contig3_All	ko01100//Metabolic pathways;ko00900//Terpenoid backbone biosynthesis;ko00040//Pentose and glucuronate interconversions;ko01110//Biosynthesis of secondary metabolites	Metabolism	Carbohydrate metabolism;Global and overview maps;Metabolism of terpenoids and polyketides	-1.55569
CL1194.Contig3_All	ko01110//Biosynthesis of secondary metabolites;ko01212//Fatty acid metabolism;ko01100//Metabolic pathways;ko00592//alpha-Linolenic acid metabolism;ko04136//Autophagy - other;ko01040//Biosynthesis of unsaturated fatty acids;ko04146//Peroxisome;ko00071//Fatty acid degradation	Metabolism;Cellular Processes	Lipid metabolism;Transport and catabolism;Global and overview maps	1.182
CL1194.Contig5_All	ko00592//alpha-Linolenic acid metabolism;ko04146//Peroxisome;ko04136//Autophagy - other;ko01100//Metabolic pathways;ko00071//Fatty acid degradation;ko01040//Biosynthesis of unsaturated fatty acids;ko01212//Fatty acid metabolism;ko01110//Biosynthesis of secondary metabolites	Metabolism;Cellular Processes	Transport and catabolism;Global and overview maps;Lipid metabolism	1.46796
CL1194.Contig6_All	ko01212//Fatty acid metabolism;ko04146//Peroxisome;ko00592//alpha-Linolenic acid metabolism;ko00071//Fatty acid degradation;ko04136//Autophagy - other;ko01110//Biosynthesis of secondary metabolites;ko01100//Metabolic pathways;ko01040//Biosynthesis of unsaturated fatty acids	Metabolism;Cellular Processes	Lipid metabolism;Global and overview maps;Transport and catabolism	1.21573
CL11942.Contig2_All	ko00940//Phenylpropanoid biosynthesis	Metabolism	Biosynthesis of other secondary metabolites	1.68571
CL11950.Contig1_All	ko00230//Purine metabolism;ko00250//Alanine, aspartate and glutamate metabolism;ko01100//Metabolic pathways	Metabolism	Amino acid metabolism;Global and overview maps;Nucleotide metabolism	-6.53398
CL11957.Contig1_All	ko01100//Metabolic pathways;ko03020//RNA polymerase;ko00040//Pentose and glucuronate interconversions	Genetic Information Processing;Metabolism	Carbohydrate metabolism;Global and overview maps;Transcription	-7.16993
CL11958.Contig1_All	ko00640//Propanoate metabolism;ko01200//Carbon metabolism;ko00620//Pyruvate metabolism;ko01110//Biosynthesis of secondary metabolites;ko00061//Fatty acid biosynthesis;ko01212//Fatty acid metabolism;ko01100//Metabolic pathways	Metabolism	Carbohydrate metabolism;Global and overview maps;Lipid metabolism	1.27892
CL11979.Contig1_All	ko00511//Other glycan degradation	Metabolism	Glycan biosynthesis and metabolism	-1.50815
CL11984.Contig2_All	ko00040//Pentose and glucuronate interconversions;ko01100//Metabolic pathways	Metabolism	Carbohydrate metabolism;Global and overview maps	-1.61471
CL11984.Contig3_All	ko01100//Metabolic pathways;ko00040//Pentose and glucuronate interconversions	Metabolism	Global and overview maps;Carbohydrate metabolism	4.42194
CL11993.Contig2_All	ko01110//Biosynthesis of secondary metabolites;ko00900//Terpenoid backbone biosynthesis;ko01100//Metabolic pathways;ko00280//Valine, leucine and isoleucine degradation;ko00072//Synthesis and degradation of ketone bodies;ko00650//Butanoate metabolism	Metabolism	Carbohydrate metabolism;Global and overview maps;Amino acid metabolism;Lipid metabolism;Metabolism of terpenoids and polyketides	-7.83289
CL11998.Contig2_All	ko01110//Biosynthesis of secondary metabolites;ko00940//Phenylpropanoid biosynthesis;ko01100//Metabolic pathways;ko00040//Pentose and glucuronate interconversions	Metabolism	Global and overview maps;Biosynthesis of other secondary metabolites;Carbohydrate metabolism	-7.19967
CL11999.Contig3_All	ko01230//Biosynthesis of amino acids;ko01100//Metabolic pathways;ko01110//Biosynthesis of secondary metabolites;ko00300//Lysine biosynthesis	Metabolism	Amino acid metabolism;Global and overview maps	7.19967
CL1200.Contig4_All	ko01110//Biosynthesis of secondary metabolites;ko00400//Phenylalanine, tyrosine and tryptophan biosynthesis;ko01230//Biosynthesis of amino acids;ko01100//Metabolic pathways	Metabolism	Global and overview maps;Amino acid metabolism	1.01475
CL12003.Contig1_All	ko00940//Phenylpropanoid biosynthesis;ko01100//Metabolic pathways;ko03020//RNA polymerase;ko01110//Biosynthesis of secondary metabolites	Genetic Information Processing;Metabolism	Transcription;Global and overview maps;Biosynthesis of other secondary metabolites	6.64386
CL12003.Contig2_All	ko01110//Biosynthesis of secondary metabolites;ko03020//RNA polymerase;ko01100//Metabolic pathways;ko00940//Phenylpropanoid biosynthesis	Metabolism;Genetic Information Processing	Biosynthesis of other secondary metabolites;Transcription;Global and overview maps	7.12928
CL12004.Contig1_All	ko01100//Metabolic pathways;ko01200//Carbon metabolism;ko00020//Citrate cycle (TCA cycle);ko01210//2-Oxocarboxylic acid metabolism;ko01110//Biosynthesis of secondary metabolites;ko00630//Glyoxylate and dicarboxylate metabolism;ko01230//Biosynthesis of amino acids	Metabolism	Global and overview maps;Carbohydrate metabolism	-6.20945
CL12004.Contig2_All	ko00630//Glyoxylate and dicarboxylate metabolism;ko01100//Metabolic pathways;ko01230//Biosynthesis of amino acids;ko01110//Biosynthesis of secondary metabolites;ko01200//Carbon metabolism;ko00020//Citrate cycle (TCA cycle);ko01210//2-Oxocarboxylic acid metabolism	Metabolism	Carbohydrate metabolism;Global and overview maps	-6.76818
CL12006.Contig2_All	ko01110//Biosynthesis of secondary metabolites;ko00270//Cysteine and methionine metabolism;ko01100//Metabolic pathways;ko00904//Diterpenoid biosynthesis	Metabolism	Metabolism of terpenoids and polyketides;Amino acid metabolism;Global and overview maps	2.78887
CL1201.Contig3_All	ko00410//beta-Alanine metabolism;ko04146//Peroxisome;ko00640//Propanoate metabolism;ko01100//Metabolic pathways	Metabolism;Cellular Processes	Global and overview maps;Metabolism of other amino acids;Transport and catabolism;Carbohydrate metabolism	1.68118
CL12011.Contig2_All	ko01110//Biosynthesis of secondary metabolites;ko00030//Pentose phosphate pathway;ko00010//Glycolysis / Gluconeogenesis;ko01100//Metabolic pathways;ko00051//Fructose and mannose metabolism	Metabolism	Global and overview maps;Carbohydrate metabolism	-5.80735
CL12011.Contig5_All	ko00051//Fructose and mannose metabolism;ko00010//Glycolysis / Gluconeogenesis;ko00030//Pentose phosphate pathway;ko01100//Metabolic pathways;ko01110//Biosynthesis of secondary metabolites	Metabolism	Carbohydrate metabolism;Global and overview maps	-8.54689
CL12011.Contig6_All	ko01100//Metabolic pathways;ko01110//Biosynthesis of secondary metabolites;ko00010//Glycolysis / Gluconeogenesis;ko00051//Fructose and mannose metabolism;ko00030//Pentose phosphate pathway	Metabolism	Carbohydrate metabolism;Global and overview maps	-3.13906
CL12027.Contig1_All	ko00511//Other glycan degradation;ko03040//Spliceosome	Genetic Information Processing;Metabolism	Glycan biosynthesis and metabolism;Transcription	-3.47897
CL12027.Contig2_All	ko03040//Spliceosome;ko00511//Other glycan degradation	Metabolism;Genetic Information Processing	Glycan biosynthesis and metabolism;Transcription	-4.18587
CL12030.Contig1_All	ko01100//Metabolic pathways;ko03020//RNA polymerase;ko00040//Pentose and glucuronate interconversions	Metabolism;Genetic Information Processing	Transcription;Global and overview maps;Carbohydrate metabolism	-4.23777
CL1204.Contig1_All	ko01100//Metabolic pathways;ko00250//Alanine, aspartate and glutamate metabolism;ko00650//Butanoate metabolism	Metabolism	Global and overview maps;Carbohydrate metabolism;Amino acid metabolism	1.84628
CL1204.Contig2_All	ko00250//Alanine, aspartate and glutamate metabolism;ko00650//Butanoate metabolism;ko01100//Metabolic pathways	Metabolism	Carbohydrate metabolism;Global and overview maps;Amino acid metabolism	4.96963
CL1204.Contig3_All	ko01100//Metabolic pathways;ko00650//Butanoate metabolism;ko00250//Alanine, aspartate and glutamate metabolism	Metabolism	Global and overview maps;Carbohydrate metabolism;Amino acid metabolism	-2.15505
CL12048.Contig2_All	ko00940//Phenylpropanoid biosynthesis;ko01110//Biosynthesis of secondary metabolites;ko03020//RNA polymerase;ko01100//Metabolic pathways	Genetic Information Processing;Metabolism	Biosynthesis of other secondary metabolites;Global and overview maps;Transcription	1.00531
CL12066.Contig1_All	ko00900//Terpenoid backbone biosynthesis;ko01100//Metabolic pathways;ko01110//Biosynthesis of secondary metabolites	Metabolism	Global and overview maps;Metabolism of terpenoids and polyketides	-7.61471
CL12067.Contig1_All	ko01100//Metabolic pathways;ko00220//Arginine biosynthesis;ko01230//Biosynthesis of amino acids;ko01210//2-Oxocarboxylic acid metabolism;ko01110//Biosynthesis of secondary metabolites	Metabolism	Global and overview maps;Amino acid metabolism	1.72973
CL12072.Contig2_All	ko01100//Metabolic pathways;ko04120//Ubiquitin mediated proteolysis;ko00230//Purine metabolism	Genetic Information Processing;Metabolism	Global and overview maps;Folding, sorting and degradation;Nucleotide metabolism	-1.41756
CL12074.Contig2_All	ko00073//Cutin, suberine and wax biosynthesis	Metabolism	Lipid metabolism	2.15955
CL12082.Contig1_All	ko01100//Metabolic pathways;ko01110//Biosynthesis of secondary metabolites;ko00906//Carotenoid biosynthesis	Metabolism	Global and overview maps;Metabolism of terpenoids and polyketides	3.30403
CL12082.Contig2_All	ko01100//Metabolic pathways;ko01110//Biosynthesis of secondary metabolites;ko00906//Carotenoid biosynthesis	Metabolism	Global and overview maps;Metabolism of terpenoids and polyketides	1.88753
CL12113.Contig1_All	ko00410//beta-Alanine metabolism;ko01100//Metabolic pathways;ko00250//Alanine, aspartate and glutamate metabolism;ko00650//Butanoate metabolism;ko01110//Biosynthesis of secondary metabolites;ko00430//Taurine and hypotaurine metabolism	Metabolism	Amino acid metabolism;Carbohydrate metabolism;Global and overview maps;Metabolism of other amino acids	-1.0462
CL12113.Contig2_All	ko00430//Taurine and hypotaurine metabolism;ko00250//Alanine, aspartate and glutamate metabolism;ko01110//Biosynthesis of secondary metabolites;ko00410//beta-Alanine metabolism;ko01100//Metabolic pathways;ko00650//Butanoate metabolism	Metabolism	Amino acid metabolism;Carbohydrate metabolism;Global and overview maps;Metabolism of other amino acids	-2.50779
CL12113.Contig3_All	ko00650//Butanoate metabolism;ko00250//Alanine, aspartate and glutamate metabolism;ko00410//beta-Alanine metabolism;ko01100//Metabolic pathways;ko01110//Biosynthesis of secondary metabolites;ko00430//Taurine and hypotaurine metabolism	Metabolism	Global and overview maps;Carbohydrate metabolism;Metabolism of other amino acids;Amino acid metabolism	-1.35693
CL12113.Contig6_All	ko00430//Taurine and hypotaurine metabolism;ko00650//Butanoate metabolism;ko01110//Biosynthesis of secondary metabolites;ko00250//Alanine, aspartate and glutamate metabolism;ko01100//Metabolic pathways;ko00410//beta-Alanine metabolism	Metabolism	Global and overview maps;Amino acid metabolism;Metabolism of other amino acids;Carbohydrate metabolism	-1.52131
CL12116.Contig1_All	ko01100//Metabolic pathways;ko00510//N-Glycan biosynthesis	Metabolism	Global and overview maps;Glycan biosynthesis and metabolism	1
CL1212.Contig2_All	ko00940//Phenylpropanoid biosynthesis	Metabolism	Biosynthesis of other secondary metabolites	1.1209
CL1212.Contig3_All	ko00940//Phenylpropanoid biosynthesis	Metabolism	Biosynthesis of other secondary metabolites	-2.91488
CL1214.Contig1_All	ko00270//Cysteine and methionine metabolism;ko01110//Biosynthesis of secondary metabolites;ko01100//Metabolic pathways	Metabolism	Global and overview maps;Amino acid metabolism	2.82287
CL1214.Contig7_All	ko00270//Cysteine and methionine metabolism;ko01100//Metabolic pathways;ko01110//Biosynthesis of secondary metabolites	Metabolism	Amino acid metabolism;Global and overview maps	-2.0392
CL12143.Contig1_All	ko01040//Biosynthesis of unsaturated fatty acids;ko01212//Fatty acid metabolism	Metabolism	Global and overview maps;Lipid metabolism	-5.08746
CL12143.Contig2_All	ko01040//Biosynthesis of unsaturated fatty acids;ko01212//Fatty acid metabolism	Metabolism	Lipid metabolism;Global and overview maps	-6.96578
CL1215.Contig1_All	ko01100//Metabolic pathways;ko00940//Phenylpropanoid biosynthesis;ko01110//Biosynthesis of secondary metabolites	Metabolism	Global and overview maps;Biosynthesis of other secondary metabolites	-1.63489
CL12164.Contig2_All	ko00053//Ascorbate and aldarate metabolism;ko01100//Metabolic pathways	Metabolism	Global and overview maps;Carbohydrate metabolism	-1.78978
CL12167.Contig2_All	ko01110//Biosynthesis of secondary metabolites;ko00900//Terpenoid backbone biosynthesis	Metabolism	Metabolism of terpenoids and polyketides;Global and overview maps	-5.78136
CL12167.Contig3_All	ko01110//Biosynthesis of secondary metabolites;ko00900//Terpenoid backbone biosynthesis	Metabolism	Global and overview maps;Metabolism of terpenoids and polyketides	-1.1375
CL12178.Contig2_All	ko01110//Biosynthesis of secondary metabolites;ko00250//Alanine, aspartate and glutamate metabolism;ko01100//Metabolic pathways;ko00230//Purine metabolism	Metabolism	Amino acid metabolism;Nucleotide metabolism;Global and overview maps	-2.4039
CL12184.Contig1_All	ko00630//Glyoxylate and dicarboxylate metabolism;ko01110//Biosynthesis of secondary metabolites;ko01100//Metabolic pathways;ko01200//Carbon metabolism	Metabolism	Carbohydrate metabolism;Global and overview maps	6.62936
CL12196.Contig2_All	ko01110//Biosynthesis of secondary metabolites;ko01100//Metabolic pathways;ko00340//Histidine metabolism	Metabolism	Amino acid metabolism;Global and overview maps	-1.39232
CL12196.Contig3_All	ko00340//Histidine metabolism;ko01100//Metabolic pathways;ko01110//Biosynthesis of secondary metabolites	Metabolism	Amino acid metabolism;Global and overview maps	-1.97628
CL122.Contig1_All	ko00940//Phenylpropanoid biosynthesis;ko00402//Benzoxazinoid biosynthesis;ko01110//Biosynthesis of secondary metabolites	Metabolism	Biosynthesis of other secondary metabolites;Global and overview maps	1.98942
CL122.Contig3_All	ko00402//Benzoxazinoid biosynthesis;ko01110//Biosynthesis of secondary metabolites;ko00940//Phenylpropanoid biosynthesis	Metabolism	Global and overview maps;Biosynthesis of other secondary metabolites	6.91886
CL12202.Contig2_All	ko00073//Cutin, suberine and wax biosynthesis	Metabolism	Lipid metabolism	1.97863
CL12205.Contig1_All	ko00620//Pyruvate metabolism	Metabolism	Carbohydrate metabolism	1.19265
CL12218.Contig1_All	ko00514//Other types of O-glycan biosynthesis	Metabolism	Glycan biosynthesis and metabolism	-2.30535
CL12222.Contig1_All	ko00945//Stilbenoid, diarylheptanoid and gingerol biosynthesis;ko00941//Flavonoid biosynthesis;ko00940//Phenylpropanoid biosynthesis;ko01110//Biosynthesis of secondary metabolites;ko01100//Metabolic pathways	Metabolism	Global and overview maps;Biosynthesis of other secondary metabolites	-1.13029
CL12222.Contig2_All	ko01100//Metabolic pathways;ko01110//Biosynthesis of secondary metabolites;ko00945//Stilbenoid, diarylheptanoid and gingerol biosynthesis;ko00940//Phenylpropanoid biosynthesis;ko00941//Flavonoid biosynthesis	Metabolism	Biosynthesis of other secondary metabolites;Global and overview maps	-5.55459
CL12228.Contig1_All	ko01230//Biosynthesis of amino acids;ko01100//Metabolic pathways;ko00250//Alanine, aspartate and glutamate metabolism;ko00220//Arginine biosynthesis;ko01110//Biosynthesis of secondary metabolites	Metabolism	Amino acid metabolism;Global and overview maps	-8.86728
CL12228.Contig2_All	ko01100//Metabolic pathways;ko01110//Biosynthesis of secondary metabolites;ko00220//Arginine biosynthesis;ko00250//Alanine, aspartate and glutamate metabolism;ko01230//Biosynthesis of amino acids	Metabolism	Amino acid metabolism;Global and overview maps	-6.6865
CL12228.Contig3_All	ko01110//Biosynthesis of secondary metabolites;ko00220//Arginine biosynthesis;ko01230//Biosynthesis of amino acids;ko01100//Metabolic pathways;ko00250//Alanine, aspartate and glutamate metabolism	Metabolism	Amino acid metabolism;Global and overview maps	-4.88613
CL12228.Contig4_All	ko00250//Alanine, aspartate and glutamate metabolism;ko01100//Metabolic pathways;ko01230//Biosynthesis of amino acids;ko00220//Arginine biosynthesis;ko01110//Biosynthesis of secondary metabolites	Metabolism	Amino acid metabolism;Global and overview maps	-7.15987
CL1223.Contig1_All	ko01100//Metabolic pathways;ko04141//Protein processing in endoplasmic reticulum;ko00510//N-Glycan biosynthesis	Metabolism;Genetic Information Processing	Global and overview maps;Folding, sorting and degradation;Glycan biosynthesis and metabolism	1.71157
CL12230.Contig3_All	ko01100//Metabolic pathways;ko01110//Biosynthesis of secondary metabolites;ko00330//Arginine and proline metabolism;ko01230//Biosynthesis of amino acids;ko00220//Arginine biosynthesis	Metabolism	Amino acid metabolism;Global and overview maps	1.37697
CL12230.Contig4_All	ko01100//Metabolic pathways;ko01110//Biosynthesis of secondary metabolites;ko00220//Arginine biosynthesis;ko01230//Biosynthesis of amino acids;ko00330//Arginine and proline metabolism	Metabolism	Global and overview maps;Amino acid metabolism	-2.7425
CL1224.Contig1_All	ko01100//Metabolic pathways;ko00510//N-Glycan biosynthesis	Metabolism	Global and overview maps;Glycan biosynthesis and metabolism	3.96963
CL12246.Contig1_All	ko01100//Metabolic pathways;ko00240//Pyrimidine metabolism	Metabolism	Global and overview maps;Nucleotide metabolism	-2.078
CL12249.Contig1_All	ko00760//Nicotinate and nicotinamide metabolism;ko01100//Metabolic pathways	Metabolism	Metabolism of cofactors and vitamins;Global and overview maps	-1.03756
CL12259.Contig2_All	ko01110//Biosynthesis of secondary metabolites;ko00906//Carotenoid biosynthesis	Metabolism	Metabolism of terpenoids and polyketides;Global and overview maps	-5.80735
CL12268.Contig4_All	ko01100//Metabolic pathways;ko00561//Glycerolipid metabolism	Metabolism	Global and overview maps;Lipid metabolism	-1.31211
CL1227.Contig2_All	ko01100//Metabolic pathways;ko00500//Starch and sucrose metabolism	Metabolism	Carbohydrate metabolism;Global and overview maps	2.29624
CL1227.Contig3_All	ko01100//Metabolic pathways;ko00500//Starch and sucrose metabolism	Metabolism	Global and overview maps;Carbohydrate metabolism	5.48543
CL12276.Contig4_All	ko01110//Biosynthesis of secondary metabolites;ko00460//Cyanoamino acid metabolism	Metabolism	Metabolism of other amino acids;Global and overview maps	1.70044
CL12279.Contig1_All	ko00910//Nitrogen metabolism	Metabolism	Energy metabolism	-1.66669
CL12279.Contig2_All	ko00910//Nitrogen metabolism	Metabolism	Energy metabolism	-1.54926
CL12281.Contig1_All	ko00040//Pentose and glucuronate interconversions;ko01100//Metabolic pathways	Metabolism	Global and overview maps;Carbohydrate metabolism	-2.27367
CL12289.Contig2_All	ko00520//Amino sugar and nucleotide sugar metabolism	Metabolism	Carbohydrate metabolism	-6.49185
CL1230.Contig10_All	ko00906//Carotenoid biosynthesis	Metabolism	Metabolism of terpenoids and polyketides	3.06585
CL1230.Contig11_All	ko00906//Carotenoid biosynthesis	Metabolism	Metabolism of terpenoids and polyketides	5.18998
CL1230.Contig12_All	ko00906//Carotenoid biosynthesis	Metabolism	Metabolism of terpenoids and polyketides	11.1861
CL1230.Contig15_All	ko00906//Carotenoid biosynthesis	Metabolism	Metabolism of terpenoids and polyketides	10.6008
CL1230.Contig16_All	ko00906//Carotenoid biosynthesis	Metabolism	Metabolism of terpenoids and polyketides	4.28808
CL1230.Contig19_All	ko00906//Carotenoid biosynthesis	Metabolism	Metabolism of terpenoids and polyketides	1.08622
CL1230.Contig1_All	ko00906//Carotenoid biosynthesis	Metabolism	Metabolism of terpenoids and polyketides	1.40349
CL1230.Contig22_All	ko00906//Carotenoid biosynthesis	Metabolism	Metabolism of terpenoids and polyketides	11.9211
CL1230.Contig23_All	ko00906//Carotenoid biosynthesis	Metabolism	Metabolism of terpenoids and polyketides	1.28023
CL1230.Contig24_All	ko00906//Carotenoid biosynthesis	Metabolism	Metabolism of terpenoids and polyketides	3.93203
CL1230.Contig25_All	ko00906//Carotenoid biosynthesis	Metabolism	Metabolism of terpenoids and polyketides	5.08746
CL1230.Contig3_All	ko00906//Carotenoid biosynthesis	Metabolism	Metabolism of terpenoids and polyketides	3
CL1230.Contig4_All	ko00906//Carotenoid biosynthesis	Metabolism	Metabolism of terpenoids and polyketides	2.97924
CL1230.Contig5_All	ko00906//Carotenoid biosynthesis	Metabolism	Metabolism of terpenoids and polyketides	2.74899
CL12304.Contig1_All	ko01100//Metabolic pathways;ko01110//Biosynthesis of secondary metabolites;ko01212//Fatty acid metabolism;ko01040//Biosynthesis of unsaturated fatty acids;ko00062//Fatty acid elongation	Metabolism	Global and overview maps;Lipid metabolism	-3.97728
CL12310.Contig1_All	ko01100//Metabolic pathways;ko00920//Sulfur metabolism;ko00230//Purine metabolism;ko00261//Monobactam biosynthesis;ko00450//Selenocompound metabolism	Metabolism	Energy metabolism;Nucleotide metabolism;Biosynthesis of other secondary metabolites;Metabolism of other amino acids;Global and overview maps	-8.59246
CL12318.Contig2_All	ko00760//Nicotinate and nicotinamide metabolism;ko00240//Pyrimidine metabolism	Metabolism	Metabolism of cofactors and vitamins;Nucleotide metabolism	3.39635
CL1232.Contig4_All	ko00480//Glutathione metabolism	Metabolism	Metabolism of other amino acids	1.30319
CL12329.Contig2_All	ko00710//Carbon fixation in photosynthetic organisms;ko01100//Metabolic pathways;ko01200//Carbon metabolism;ko00630//Glyoxylate and dicarboxylate metabolism	Metabolism	Global and overview maps;Carbohydrate metabolism;Energy metabolism	-1.39518
CL12334.Contig2_All	ko01100//Metabolic pathways;ko00040//Pentose and glucuronate interconversions	Metabolism	Carbohydrate metabolism;Global and overview maps	-6.72451
CL12335.Contig1_All	ko00965//Betalain biosynthesis	Metabolism	Biosynthesis of other secondary metabolites	-3.18914
CL12335.Contig2_All	ko00965//Betalain biosynthesis	Metabolism	Biosynthesis of other secondary metabolites	-2.16257
CL12338.Contig1_All	ko01230//Biosynthesis of amino acids;ko00910//Nitrogen metabolism;ko00250//Alanine, aspartate and glutamate metabolism;ko01110//Biosynthesis of secondary metabolites;ko01100//Metabolic pathways	Metabolism	Amino acid metabolism;Energy metabolism;Global and overview maps	-8.26679
CL12344.Contig2_All	ko00220//Arginine biosynthesis;ko00250//Alanine, aspartate and glutamate metabolism;ko01230//Biosynthesis of amino acids;ko01100//Metabolic pathways;ko00630//Glyoxylate and dicarboxylate metabolism;ko00910//Nitrogen metabolism	Metabolism	Amino acid metabolism;Global and overview maps;Energy metabolism;Carbohydrate metabolism	-4.44294
CL12368.Contig2_All	ko00480//Glutathione metabolism;ko00240//Pyrimidine metabolism;ko00230//Purine metabolism;ko01100//Metabolic pathways	Metabolism	Nucleotide metabolism;Global and overview maps;Metabolism of other amino acids	6.70044
CL12374.Contig1_All	ko00250//Alanine, aspartate and glutamate metabolism;ko01110//Biosynthesis of secondary metabolites;ko00430//Taurine and hypotaurine metabolism;ko01100//Metabolic pathways;ko00410//beta-Alanine metabolism;ko00650//Butanoate metabolism	Metabolism	Carbohydrate metabolism;Global and overview maps;Amino acid metabolism;Metabolism of other amino acids	1.0181
CL12375.Contig2_All	ko00040//Pentose and glucuronate interconversions;ko01100//Metabolic pathways	Metabolism	Global and overview maps;Carbohydrate metabolism	-2.17982
CL1238.Contig4_All	ko01110//Biosynthesis of secondary metabolites;ko00940//Phenylpropanoid biosynthesis;ko01100//Metabolic pathways;ko03020//RNA polymerase	Metabolism;Genetic Information Processing	Global and overview maps;Biosynthesis of other secondary metabolites;Transcription	-1.73697
CL12384.Contig2_All	ko00520//Amino sugar and nucleotide sugar metabolism	Metabolism	Carbohydrate metabolism	-1.28451
CL12395.Contig1_All	ko01100//Metabolic pathways;ko00592//alpha-Linolenic acid metabolism;ko00564//Glycerophospholipid metabolism;ko01110//Biosynthesis of secondary metabolites	Metabolism	Lipid metabolism;Global and overview maps	-1.96857
CL12400.Contig1_All	ko01100//Metabolic pathways;ko00920//Sulfur metabolism	Metabolism	Global and overview maps;Energy metabolism	-7.50779
CL12400.Contig2_All	ko00920//Sulfur metabolism;ko01100//Metabolic pathways	Metabolism	Global and overview maps;Energy metabolism	-3.89308
CL12402.Contig1_All	ko00310//Lysine degradation	Metabolism	Amino acid metabolism	1.0674
CL1243.Contig3_All	ko01100//Metabolic pathways;ko00563//Glycosylphosphatidylinositol (GPI)-anchor biosynthesis	Metabolism	Global and overview maps;Glycan biosynthesis and metabolism	1.04793
CL1243.Contig4_All	ko01100//Metabolic pathways;ko00563//Glycosylphosphatidylinositol (GPI)-anchor biosynthesis	Metabolism	Global and overview maps;Glycan biosynthesis and metabolism	1.42803
CL1243.Contig6_All	ko00563//Glycosylphosphatidylinositol (GPI)-anchor biosynthesis;ko01100//Metabolic pathways	Metabolism	Global and overview maps;Glycan biosynthesis and metabolism	-2.19438
CL12431.Contig1_All	ko00073//Cutin, suberine and wax biosynthesis	Metabolism	Lipid metabolism	1.21178
CL12431.Contig2_All	ko00073//Cutin, suberine and wax biosynthesis	Metabolism	Lipid metabolism	1.49692
CL12435.Contig1_All	ko00670//One carbon pool by folate;ko00630//Glyoxylate and dicarboxylate metabolism	Metabolism	Metabolism of cofactors and vitamins;Carbohydrate metabolism	-7.12928
CL12435.Contig2_All	ko00630//Glyoxylate and dicarboxylate metabolism;ko00670//One carbon pool by folate	Metabolism	Metabolism of cofactors and vitamins;Carbohydrate metabolism	-7.06609
CL12441.Contig1_All	ko00910//Nitrogen metabolism;ko01230//Biosynthesis of amino acids;ko01100//Metabolic pathways;ko00630//Glyoxylate and dicarboxylate metabolism;ko00220//Arginine biosynthesis;ko00250//Alanine, aspartate and glutamate metabolism	Metabolism	Energy metabolism;Global and overview maps;Carbohydrate metabolism;Amino acid metabolism	8.633
CL12444.Contig1_All	ko01110//Biosynthesis of secondary metabolites;ko00902//Monoterpenoid biosynthesis	Metabolism	Global and overview maps;Metabolism of terpenoids and polyketides	-3.02647
CL12449.Contig2_All	ko00450//Selenocompound metabolism;ko00270//Cysteine and methionine metabolism;ko01100//Metabolic pathways;ko01230//Biosynthesis of amino acids;ko01110//Biosynthesis of secondary metabolites	Metabolism	Metabolism of other amino acids;Amino acid metabolism;Global and overview maps	-2.38215
CL12458.Contig1_All	ko00402//Benzoxazinoid biosynthesis;ko01110//Biosynthesis of secondary metabolites;ko00940//Phenylpropanoid biosynthesis	Metabolism	Biosynthesis of other secondary metabolites;Global and overview maps	-1.92129
CL12466.Contig1_All	ko01110//Biosynthesis of secondary metabolites;ko00020//Citrate cycle (TCA cycle);ko01100//Metabolic pathways	Metabolism	Global and overview maps;Carbohydrate metabolism	-7.66534
CL12473.Contig1_All	ko00941//Flavonoid biosynthesis;ko01110//Biosynthesis of secondary metabolites	Metabolism	Global and overview maps;Biosynthesis of other secondary metabolites	1.01213
CL12478.Contig2_All	ko00040//Pentose and glucuronate interconversions;ko01100//Metabolic pathways	Metabolism	Global and overview maps;Carbohydrate metabolism	1.21426
CL12490.Contig1_All	ko00500//Starch and sucrose metabolism	Metabolism	Carbohydrate metabolism	1.62555
CL12490.Contig2_All	ko00500//Starch and sucrose metabolism	Metabolism	Carbohydrate metabolism	3.36296
CL12509.Contig1_All	ko00040//Pentose and glucuronate interconversions;ko01100//Metabolic pathways	Metabolism	Global and overview maps;Carbohydrate metabolism	-4.26835
CL12509.Contig2_All	ko00040//Pentose and glucuronate interconversions;ko01100//Metabolic pathways	Metabolism	Global and overview maps;Carbohydrate metabolism	-4.27302
CL12511.Contig2_All	ko00280//Valine, leucine and isoleucine degradation;ko00770//Pantothenate and CoA biosynthesis;ko01210//2-Oxocarboxylic acid metabolism;ko00270//Cysteine and methionine metabolism;ko01110//Biosynthesis of secondary metabolites;ko01230//Biosynthesis of amino acids;ko01100//Metabolic pathways;ko00290//Valine, leucine and isoleucine biosynthesis	Metabolism	Amino acid metabolism;Metabolism of cofactors and vitamins;Global and overview maps	-1.05481
CL12520.Contig1_All	ko01100//Metabolic pathways;ko01110//Biosynthesis of secondary metabolites;ko01230//Biosynthesis of amino acids;ko00400//Phenylalanine, tyrosine and tryptophan biosynthesis	Metabolism	Global and overview maps;Amino acid metabolism	1.98388
CL12520.Contig2_All	ko01230//Biosynthesis of amino acids;ko00400//Phenylalanine, tyrosine and tryptophan biosynthesis;ko01110//Biosynthesis of secondary metabolites;ko01100//Metabolic pathways	Metabolism	Amino acid metabolism;Global and overview maps	-6.67243
CL12520.Contig4_All	ko01230//Biosynthesis of amino acids;ko00400//Phenylalanine, tyrosine and tryptophan biosynthesis;ko01100//Metabolic pathways;ko01110//Biosynthesis of secondary metabolites	Metabolism	Global and overview maps;Amino acid metabolism	1.27501
CL12520.Contig6_All	ko01100//Metabolic pathways;ko01230//Biosynthesis of amino acids;ko01110//Biosynthesis of secondary metabolites;ko00400//Phenylalanine, tyrosine and tryptophan biosynthesis	Metabolism	Amino acid metabolism;Global and overview maps	6.90689
CL12522.Contig1_All	ko01110//Biosynthesis of secondary metabolites;ko01210//2-Oxocarboxylic acid metabolism;ko00220//Arginine biosynthesis;ko01230//Biosynthesis of amino acids;ko01100//Metabolic pathways	Metabolism	Amino acid metabolism;Global and overview maps	6.70044
CL12524.Contig2_All	ko00630//Glyoxylate and dicarboxylate metabolism;ko01100//Metabolic pathways;ko01200//Carbon metabolism	Metabolism	Global and overview maps;Carbohydrate metabolism	-6.47573
CL12528.Contig1_All	ko00310//Lysine degradation	Metabolism	Amino acid metabolism	6.61471
CL12532.Contig2_All	ko00240//Pyrimidine metabolism;ko01100//Metabolic pathways	Metabolism	Nucleotide metabolism;Global and overview maps	1.50054
CL12539.Contig1_All	ko00450//Selenocompound metabolism	Metabolism	Metabolism of other amino acids	-1.05527
CL12539.Contig2_All	ko00450//Selenocompound metabolism	Metabolism	Metabolism of other amino acids	3.60106
CL12540.Contig1_All	ko00450//Selenocompound metabolism	Metabolism	Metabolism of other amino acids	1.03829
CL12548.Contig1_All	ko01110//Biosynthesis of secondary metabolites;ko00620//Pyruvate metabolism;ko01230//Biosynthesis of amino acids;ko00230//Purine metabolism;ko00010//Glycolysis / Gluconeogenesis;ko01200//Carbon metabolism;ko01100//Metabolic pathways	Metabolism	Carbohydrate metabolism;Nucleotide metabolism;Global and overview maps	-7.53916
CL12565.Contig10_All	ko01100//Metabolic pathways;ko00061//Fatty acid biosynthesis;ko01212//Fatty acid metabolism	Metabolism	Lipid metabolism;Global and overview maps	-6.10852
CL12586.Contig2_All	ko00230//Purine metabolism;ko01100//Metabolic pathways;ko01110//Biosynthesis of secondary metabolites	Metabolism	Global and overview maps;Nucleotide metabolism	-7.7211
CL12599.Contig1_All	ko01110//Biosynthesis of secondary metabolites;ko00020//Citrate cycle (TCA cycle);ko01100//Metabolic pathways	Metabolism	Global and overview maps;Carbohydrate metabolism	1.29262
CL12600.Contig1_All	ko01100//Metabolic pathways;ko00195//Photosynthesis	Metabolism	Energy metabolism;Global and overview maps	-2.90925
CL12600.Contig2_All	ko00195//Photosynthesis;ko01100//Metabolic pathways	Metabolism	Global and overview maps;Energy metabolism	-3.15252
CL12613.Contig1_All	ko00052//Galactose metabolism	Metabolism	Carbohydrate metabolism	-6.08746
CL12613.Contig2_All	ko00052//Galactose metabolism	Metabolism	Carbohydrate metabolism	-9.26444
CL12626.Contig1_All	ko00310//Lysine degradation;ko01200//Carbon metabolism;ko00380//Tryptophan metabolism;ko00020//Citrate cycle (TCA cycle);ko01110//Biosynthesis of secondary metabolites;ko01100//Metabolic pathways	Metabolism	Amino acid metabolism;Carbohydrate metabolism;Global and overview maps	-3.72662
CL12626.Contig2_All	ko00380//Tryptophan metabolism;ko00020//Citrate cycle (TCA cycle);ko00310//Lysine degradation;ko01110//Biosynthesis of secondary metabolites;ko01200//Carbon metabolism;ko01100//Metabolic pathways	Metabolism	Carbohydrate metabolism;Amino acid metabolism;Global and overview maps	7.47573
CL12630.Contig3_All	ko00600//Sphingolipid metabolism;ko01100//Metabolic pathways	Metabolism	Lipid metabolism;Global and overview maps	-1.16474
CL12633.Contig2_All	ko01100//Metabolic pathways;ko00040//Pentose and glucuronate interconversions	Metabolism	Carbohydrate metabolism;Global and overview maps	-6.47032
CL12636.Contig1_All	ko00190//Oxidative phosphorylation	Metabolism	Energy metabolism	7.98299
CL1264.Contig3_All	ko01100//Metabolic pathways;ko00561//Glycerolipid metabolism;ko01110//Biosynthesis of secondary metabolites;ko00564//Glycerophospholipid metabolism	Metabolism	Lipid metabolism;Global and overview maps	2.29123
CL1264.Contig4_All	ko01100//Metabolic pathways;ko01110//Biosynthesis of secondary metabolites;ko00561//Glycerolipid metabolism;ko00564//Glycerophospholipid metabolism	Metabolism	Global and overview maps;Lipid metabolism	2.20309
CL1264.Contig6_All	ko01110//Biosynthesis of secondary metabolites;ko01100//Metabolic pathways;ko00564//Glycerophospholipid metabolism;ko00561//Glycerolipid metabolism	Metabolism	Global and overview maps;Lipid metabolism	1.63953
CL1264.Contig7_All	ko00561//Glycerolipid metabolism;ko00564//Glycerophospholipid metabolism;ko01100//Metabolic pathways;ko01110//Biosynthesis of secondary metabolites	Metabolism	Lipid metabolism;Global and overview maps	1.33608
CL12654.Contig1_All	ko01230//Biosynthesis of amino acids;ko00400//Phenylalanine, tyrosine and tryptophan biosynthesis;ko01100//Metabolic pathways;ko01110//Biosynthesis of secondary metabolites	Metabolism	Amino acid metabolism;Global and overview maps	1.44113
CL12654.Contig2_All	ko01230//Biosynthesis of amino acids;ko01110//Biosynthesis of secondary metabolites;ko01100//Metabolic pathways;ko00400//Phenylalanine, tyrosine and tryptophan biosynthesis	Metabolism	Global and overview maps;Amino acid metabolism	-4.00899
CL12659.Contig2_All	ko00944//Flavone and flavonol biosynthesis	Metabolism	Biosynthesis of other secondary metabolites	-1.28773
CL12662.Contig1_All	ko00040//Pentose and glucuronate interconversions;ko01100//Metabolic pathways	Metabolism	Global and overview maps;Carbohydrate metabolism	-2.81943
CL12662.Contig2_All	ko00040//Pentose and glucuronate interconversions;ko01100//Metabolic pathways	Metabolism	Carbohydrate metabolism;Global and overview maps	-4.74925
CL12677.Contig1_All	ko00230//Purine metabolism;ko01100//Metabolic pathways	Metabolism	Global and overview maps;Nucleotide metabolism	-7.98584
CL12678.Contig1_All	ko00511//Other glycan degradation	Metabolism	Glycan biosynthesis and metabolism	3.10188
CL12690.Contig1_All	ko01100//Metabolic pathways;ko00230//Purine metabolism;ko00232//Caffeine metabolism	Metabolism	Global and overview maps;Biosynthesis of other secondary metabolites;Nucleotide metabolism	1.13776
CL12690.Contig3_All	ko00230//Purine metabolism;ko00232//Caffeine metabolism;ko01100//Metabolic pathways	Metabolism	Global and overview maps;Biosynthesis of other secondary metabolites;Nucleotide metabolism	1.75789
CL12698.Contig1_All	ko00030//Pentose phosphate pathway;ko01200//Carbon metabolism;ko01100//Metabolic pathways;ko01110//Biosynthesis of secondary metabolites	Metabolism	Global and overview maps;Carbohydrate metabolism	1.58599
CL127.Contig1_All	ko00564//Glycerophospholipid metabolism;ko01100//Metabolic pathways;ko04070//Phosphatidylinositol signaling system;ko01110//Biosynthesis of secondary metabolites;ko00561//Glycerolipid metabolism	Environmental Information Processing;Metabolism	Global and overview maps;Lipid metabolism;Signal transduction	1.37046
CL127.Contig2_All	ko01110//Biosynthesis of secondary metabolites;ko00561//Glycerolipid metabolism;ko00564//Glycerophospholipid metabolism;ko04070//Phosphatidylinositol signaling system;ko01100//Metabolic pathways	Environmental Information Processing;Metabolism	Signal transduction;Global and overview maps;Lipid metabolism	1.81943
CL127.Contig4_All	ko01110//Biosynthesis of secondary metabolites;ko01100//Metabolic pathways;ko00564//Glycerophospholipid metabolism;ko04070//Phosphatidylinositol signaling system;ko00561//Glycerolipid metabolism	Environmental Information Processing;Metabolism	Global and overview maps;Signal transduction;Lipid metabolism	-1.4866
CL127.Contig7_All	ko04070//Phosphatidylinositol signaling system;ko00564//Glycerophospholipid metabolism;ko01100//Metabolic pathways;ko01110//Biosynthesis of secondary metabolites;ko00561//Glycerolipid metabolism	Environmental Information Processing;Metabolism	Global and overview maps;Lipid metabolism;Signal transduction	1.10434
CL12702.Contig1_All	ko00330//Arginine and proline metabolism;ko01100//Metabolic pathways	Metabolism	Amino acid metabolism;Global and overview maps	1.08194
CL12709.Contig1_All	ko01100//Metabolic pathways;ko00270//Cysteine and methionine metabolism	Metabolism	Global and overview maps;Amino acid metabolism	-3.12653
CL12709.Contig2_All	ko00270//Cysteine and methionine metabolism;ko01100//Metabolic pathways	Metabolism	Amino acid metabolism;Global and overview maps	-8.56986
CL12709.Contig6_All	ko01100//Metabolic pathways;ko00270//Cysteine and methionine metabolism	Metabolism	Amino acid metabolism;Global and overview maps	-10.2831
CL12713.Contig2_All	ko00909//Sesquiterpenoid and triterpenoid biosynthesis;ko01100//Metabolic pathways;ko01110//Biosynthesis of secondary metabolites;ko00100//Steroid biosynthesis	Metabolism	Lipid metabolism;Metabolism of terpenoids and polyketides;Global and overview maps	4.97728
CL12716.Contig1_All	ko00360//Phenylalanine metabolism;ko01110//Biosynthesis of secondary metabolites;ko00941//Flavonoid biosynthesis;ko00945//Stilbenoid, diarylheptanoid and gingerol biosynthesis;ko01100//Metabolic pathways;ko00940//Phenylpropanoid biosynthesis	Metabolism	Global and overview maps;Biosynthesis of other secondary metabolites;Amino acid metabolism	1.29517
CL12716.Contig2_All	ko01110//Biosynthesis of secondary metabolites;ko01100//Metabolic pathways;ko00360//Phenylalanine metabolism;ko00945//Stilbenoid, diarylheptanoid and gingerol biosynthesis;ko00941//Flavonoid biosynthesis;ko00940//Phenylpropanoid biosynthesis	Metabolism	Biosynthesis of other secondary metabolites;Global and overview maps;Amino acid metabolism	6.55459
CL12726.Contig1_All	ko01200//Carbon metabolism;ko00670//One carbon pool by folate;ko01230//Biosynthesis of amino acids;ko01110//Biosynthesis of secondary metabolites;ko00460//Cyanoamino acid metabolism;ko01100//Metabolic pathways;ko00260//Glycine, serine and threonine metabolism;ko00630//Glyoxylate and dicarboxylate metabolism	Metabolism	Global and overview maps;Carbohydrate metabolism;Metabolism of cofactors and vitamins;Amino acid metabolism;Metabolism of other amino acids	-4.84967
CL12726.Contig2_All	ko01110//Biosynthesis of secondary metabolites;ko00630//Glyoxylate and dicarboxylate metabolism;ko01100//Metabolic pathways;ko00260//Glycine, serine and threonine metabolism;ko00670//One carbon pool by folate;ko01230//Biosynthesis of amino acids;ko00460//Cyanoamino acid metabolism;ko01200//Carbon metabolism	Metabolism	Global and overview maps;Amino acid metabolism;Carbohydrate metabolism;Metabolism of cofactors and vitamins;Metabolism of other amino acids	-4.90689
CL12728.Contig2_All	ko00020//Citrate cycle (TCA cycle);ko00620//Pyruvate metabolism;ko01200//Carbon metabolism;ko00010//Glycolysis / Gluconeogenesis;ko01110//Biosynthesis of secondary metabolites;ko01100//Metabolic pathways	Metabolism	Carbohydrate metabolism;Global and overview maps	-1.078
CL1273.Contig1_All	ko00040//Pentose and glucuronate interconversions;ko03020//RNA polymerase;ko01100//Metabolic pathways	Genetic Information Processing;Metabolism	Carbohydrate metabolism;Global and overview maps;Transcription	-11.1662
CL1273.Contig2_All	ko00040//Pentose and glucuronate interconversions;ko01100//Metabolic pathways	Metabolism	Carbohydrate metabolism;Global and overview maps	-6.06609
CL1273.Contig3_All	ko01100//Metabolic pathways;ko00040//Pentose and glucuronate interconversions	Metabolism	Global and overview maps;Carbohydrate metabolism	-7.11894
CL1273.Contig4_All	ko01100//Metabolic pathways;ko00940//Phenylpropanoid biosynthesis;ko00040//Pentose and glucuronate interconversions;ko01110//Biosynthesis of secondary metabolites	Metabolism	Global and overview maps;Biosynthesis of other secondary metabolites;Carbohydrate metabolism	-9.96723
CL12743.Contig1_All	ko01110//Biosynthesis of secondary metabolites;ko00270//Cysteine and methionine metabolism;ko01100//Metabolic pathways;ko01200//Carbon metabolism;ko01230//Biosynthesis of amino acids;ko00920//Sulfur metabolism	Metabolism	Global and overview maps;Energy metabolism;Amino acid metabolism	-7.36632
CL12749.Contig1_All	ko01100//Metabolic pathways;ko03040//Spliceosome;ko00510//N-Glycan biosynthesis	Genetic Information Processing;Metabolism	Transcription;Global and overview maps;Glycan biosynthesis and metabolism	1.08366
CL12754.Contig1_All	ko00790//Folate biosynthesis;ko01100//Metabolic pathways	Metabolism	Metabolism of cofactors and vitamins;Global and overview maps	-7.12928
CL1276.Contig10_All	ko00561//Glycerolipid metabolism;ko00052//Galactose metabolism;ko01100//Metabolic pathways;ko00600//Sphingolipid metabolism;ko00603//Glycosphingolipid biosynthesis - globo and isoglobo series	Metabolism	Global and overview maps;Lipid metabolism;Glycan biosynthesis and metabolism;Carbohydrate metabolism	5
CL1276.Contig14_All	ko01100//Metabolic pathways;ko00603//Glycosphingolipid biosynthesis - globo and isoglobo series;ko00561//Glycerolipid metabolism;ko00052//Galactose metabolism;ko00600//Sphingolipid metabolism	Metabolism	Carbohydrate metabolism;Lipid metabolism;Glycan biosynthesis and metabolism;Global and overview maps	-4
CL1276.Contig18_All	ko00603//Glycosphingolipid biosynthesis - globo and isoglobo series;ko00052//Galactose metabolism;ko00600//Sphingolipid metabolism;ko01100//Metabolic pathways;ko00561//Glycerolipid metabolism	Metabolism	Global and overview maps;Lipid metabolism;Glycan biosynthesis and metabolism;Carbohydrate metabolism	-5.04439
CL1276.Contig1_All	ko00052//Galactose metabolism;ko00600//Sphingolipid metabolism;ko00561//Glycerolipid metabolism;ko01100//Metabolic pathways;ko00603//Glycosphingolipid biosynthesis - globo and isoglobo series	Metabolism	Glycan biosynthesis and metabolism;Carbohydrate metabolism;Lipid metabolism;Global and overview maps	1.04951
CL1276.Contig2_All	ko01100//Metabolic pathways;ko00052//Galactose metabolism;ko00561//Glycerolipid metabolism;ko00600//Sphingolipid metabolism;ko00603//Glycosphingolipid biosynthesis - globo and isoglobo series	Metabolism	Carbohydrate metabolism;Glycan biosynthesis and metabolism;Global and overview maps;Lipid metabolism	3.7866
CL1276.Contig3_All	ko00561//Glycerolipid metabolism;ko01100//Metabolic pathways;ko00600//Sphingolipid metabolism;ko00603//Glycosphingolipid biosynthesis - globo and isoglobo series;ko00052//Galactose metabolism	Metabolism	Glycan biosynthesis and metabolism;Carbohydrate metabolism;Global and overview maps;Lipid metabolism	3.61471
CL1276.Contig4_All	ko00600//Sphingolipid metabolism;ko00561//Glycerolipid metabolism;ko00603//Glycosphingolipid biosynthesis - globo and isoglobo series;ko00052//Galactose metabolism;ko01100//Metabolic pathways	Metabolism	Global and overview maps;Glycan biosynthesis and metabolism;Carbohydrate metabolism;Lipid metabolism	5.45943
CL1276.Contig6_All	ko01100//Metabolic pathways;ko00052//Galactose metabolism;ko00561//Glycerolipid metabolism;ko00600//Sphingolipid metabolism;ko00603//Glycosphingolipid biosynthesis - globo and isoglobo series	Metabolism	Glycan biosynthesis and metabolism;Lipid metabolism;Carbohydrate metabolism;Global and overview maps	-4.64386
CL12763.Contig2_All	ko00053//Ascorbate and aldarate metabolism;ko00520//Amino sugar and nucleotide sugar metabolism;ko00040//Pentose and glucuronate interconversions;ko01100//Metabolic pathways	Metabolism	Carbohydrate metabolism;Global and overview maps	1.05318
CL12763.Contig3_All	ko01100//Metabolic pathways;ko00520//Amino sugar and nucleotide sugar metabolism;ko00040//Pentose and glucuronate interconversions;ko00053//Ascorbate and aldarate metabolism	Metabolism	Carbohydrate metabolism;Global and overview maps	1.7145
CL12763.Contig5_All	ko00040//Pentose and glucuronate interconversions;ko00520//Amino sugar and nucleotide sugar metabolism;ko00053//Ascorbate and aldarate metabolism;ko01100//Metabolic pathways	Metabolism	Carbohydrate metabolism;Global and overview maps	-7
CL12773.Contig1_All	ko00040//Pentose and glucuronate interconversions;ko01100//Metabolic pathways;ko04075//Plant hormone signal transduction	Metabolism;Environmental Information Processing	Signal transduction;Global and overview maps;Carbohydrate metabolism	-1.34065
CL1280.Contig5_All	ko00514//Other types of O-glycan biosynthesis	Metabolism	Glycan biosynthesis and metabolism	-1.30829
CL12811.Contig2_All	ko00062//Fatty acid elongation;ko01110//Biosynthesis of secondary metabolites;ko01100//Metabolic pathways	Metabolism	Global and overview maps;Lipid metabolism	-4.64111
CL12814.Contig1_All	ko00514//Other types of O-glycan biosynthesis	Metabolism	Glycan biosynthesis and metabolism	1.23901
CL12817.Contig1_All	ko00260//Glycine, serine and threonine metabolism	Metabolism	Amino acid metabolism	-7.92481
CL12817.Contig2_All	ko00260//Glycine, serine and threonine metabolism	Metabolism	Amino acid metabolism	-6.62936
CL12818.Contig1_All	ko00940//Phenylpropanoid biosynthesis;ko03015//mRNA surveillance pathway;ko01110//Biosynthesis of secondary metabolites;ko01100//Metabolic pathways;ko03040//Spliceosome;ko03013//RNA transport	Genetic Information Processing;Metabolism	Global and overview maps;Translation;Transcription;Biosynthesis of other secondary metabolites	1.31706
CL12818.Contig2_All	ko03013//RNA transport;ko03015//mRNA surveillance pathway;ko01100//Metabolic pathways;ko01110//Biosynthesis of secondary metabolites;ko00940//Phenylpropanoid biosynthesis;ko03040//Spliceosome	Metabolism;Genetic Information Processing	Global and overview maps;Translation;Biosynthesis of other secondary metabolites;Transcription	-2.5502
CL12820.Contig2_All	ko00940//Phenylpropanoid biosynthesis;ko01110//Biosynthesis of secondary metabolites;ko01100//Metabolic pathways	Metabolism	Biosynthesis of other secondary metabolites;Global and overview maps	-3.74953
CL12821.Contig2_All	ko00190//Oxidative phosphorylation;ko03020//RNA polymerase	Genetic Information Processing;Metabolism	Energy metabolism;Transcription	1.06667
CL12823.Contig2_All	ko00020//Citrate cycle (TCA cycle);ko00190//Oxidative phosphorylation;ko01200//Carbon metabolism;ko01110//Biosynthesis of secondary metabolites;ko01100//Metabolic pathways	Metabolism	Global and overview maps;Energy metabolism;Carbohydrate metabolism	-8.37069
CL12825.Contig2_All	ko01230//Biosynthesis of amino acids;ko01100//Metabolic pathways;ko00400//Phenylalanine, tyrosine and tryptophan biosynthesis;ko01110//Biosynthesis of secondary metabolites	Metabolism	Global and overview maps;Amino acid metabolism	1.59409
CL12825.Contig3_All	ko00400//Phenylalanine, tyrosine and tryptophan biosynthesis;ko01230//Biosynthesis of amino acids;ko01110//Biosynthesis of secondary metabolites;ko01100//Metabolic pathways	Metabolism	Amino acid metabolism;Global and overview maps	-1.0497
CL12834.Contig1_All	ko01100//Metabolic pathways;ko00240//Pyrimidine metabolism;ko00770//Pantothenate and CoA biosynthesis;ko00410//beta-Alanine metabolism	Metabolism	Global and overview maps;Nucleotide metabolism;Metabolism of other amino acids;Metabolism of cofactors and vitamins	1.58928
CL12834.Contig2_All	ko00770//Pantothenate and CoA biosynthesis;ko00410//beta-Alanine metabolism;ko01100//Metabolic pathways;ko00240//Pyrimidine metabolism	Metabolism	Global and overview maps;Nucleotide metabolism;Metabolism of other amino acids;Metabolism of cofactors and vitamins	3.71446
CL12860.Contig1_All	ko00280//Valine, leucine and isoleucine degradation;ko01100//Metabolic pathways	Metabolism	Global and overview maps;Amino acid metabolism	1.32272
CL12860.Contig2_All	ko00280//Valine, leucine and isoleucine degradation;ko03013//RNA transport;ko01100//Metabolic pathways	Metabolism;Genetic Information Processing	Global and overview maps;Amino acid metabolism;Translation	1.51602
CL12896.Contig2_All	ko04626//Plant-pathogen interaction;ko00940//Phenylpropanoid biosynthesis;ko00460//Cyanoamino acid metabolism;ko01110//Biosynthesis of secondary metabolites;ko01100//Metabolic pathways;ko04016//MAPK signaling pathway - plant;ko00500//Starch and sucrose metabolism	Environmental Information Processing;Organismal Systems;Metabolism	Biosynthesis of other secondary metabolites;Global and overview maps;Metabolism of other amino acids;Signal transduction;Environmental adaptation;Carbohydrate metabolism	2.67948
CL12898.Contig1_All	ko01100//Metabolic pathways;ko01110//Biosynthesis of secondary metabolites;ko03020//RNA polymerase;ko00940//Phenylpropanoid biosynthesis	Genetic Information Processing;Metabolism	Transcription;Biosynthesis of other secondary metabolites;Global and overview maps	9.72281
CL12909.Contig1_All	ko00510//N-Glycan biosynthesis;ko01100//Metabolic pathways	Metabolism	Global and overview maps;Glycan biosynthesis and metabolism	-2
CL12917.Contig1_All	ko01100//Metabolic pathways;ko00520//Amino sugar and nucleotide sugar metabolism;ko00053//Ascorbate and aldarate metabolism;ko00040//Pentose and glucuronate interconversions;ko00052//Galactose metabolism;ko00760//Nicotinate and nicotinamide metabolism	Metabolism	Global and overview maps;Metabolism of cofactors and vitamins;Carbohydrate metabolism	-1.3089
CL12922.Contig1_All	ko00940//Phenylpropanoid biosynthesis;ko01110//Biosynthesis of secondary metabolites;ko01100//Metabolic pathways	Metabolism	Biosynthesis of other secondary metabolites;Global and overview maps	-9.66534
CL12927.Contig2_All	ko03013//RNA transport;ko03040//Spliceosome;ko01110//Biosynthesis of secondary metabolites;ko00940//Phenylpropanoid biosynthesis;ko00910//Nitrogen metabolism;ko03015//mRNA surveillance pathway;ko01100//Metabolic pathways	Genetic Information Processing;Metabolism	Translation;Energy metabolism;Biosynthesis of other secondary metabolites;Transcription;Global and overview maps	-5.23266
CL12929.Contig1_All	ko01110//Biosynthesis of secondary metabolites;ko01100//Metabolic pathways;ko00966//Glucosinolate biosynthesis;ko01210//2-Oxocarboxylic acid metabolism;ko00565//Ether lipid metabolism;ko00600//Sphingolipid metabolism;ko00380//Tryptophan metabolism	Metabolism	Amino acid metabolism;Global and overview maps;Lipid metabolism;Biosynthesis of other secondary metabolites	3.43227
CL12936.Contig1_All	ko00710//Carbon fixation in photosynthetic organisms;ko00010//Glycolysis / Gluconeogenesis;ko01110//Biosynthesis of secondary metabolites;ko01100//Metabolic pathways;ko00620//Pyruvate metabolism;ko01200//Carbon metabolism;ko00020//Citrate cycle (TCA cycle)	Metabolism	Carbohydrate metabolism;Global and overview maps;Energy metabolism	8.60363
CL12936.Contig2_All	ko01110//Biosynthesis of secondary metabolites;ko01100//Metabolic pathways;ko00020//Citrate cycle (TCA cycle);ko00620//Pyruvate metabolism;ko00010//Glycolysis / Gluconeogenesis;ko01200//Carbon metabolism;ko00710//Carbon fixation in photosynthetic organisms	Metabolism	Carbohydrate metabolism;Global and overview maps;Energy metabolism	5.88264
CL12936.Contig3_All	ko01200//Carbon metabolism;ko01100//Metabolic pathways;ko00020//Citrate cycle (TCA cycle);ko00620//Pyruvate metabolism;ko01110//Biosynthesis of secondary metabolites;ko00710//Carbon fixation in photosynthetic organisms;ko00010//Glycolysis / Gluconeogenesis	Metabolism	Global and overview maps;Energy metabolism;Carbohydrate metabolism	7.33985
CL12936.Contig4_All	ko00620//Pyruvate metabolism;ko00020//Citrate cycle (TCA cycle);ko01110//Biosynthesis of secondary metabolites;ko00710//Carbon fixation in photosynthetic organisms;ko01100//Metabolic pathways;ko01200//Carbon metabolism;ko00010//Glycolysis / Gluconeogenesis	Metabolism	Energy metabolism;Global and overview maps;Carbohydrate metabolism	8.61471
CL12936.Contig7_All	ko00020//Citrate cycle (TCA cycle);ko01100//Metabolic pathways;ko01200//Carbon metabolism;ko00620//Pyruvate metabolism;ko00710//Carbon fixation in photosynthetic organisms;ko00010//Glycolysis / Gluconeogenesis;ko01110//Biosynthesis of secondary metabolites	Metabolism	Energy metabolism;Global and overview maps;Carbohydrate metabolism	7.81378
CL12936.Contig8_All	ko00620//Pyruvate metabolism;ko00010//Glycolysis / Gluconeogenesis;ko01110//Biosynthesis of secondary metabolites;ko00020//Citrate cycle (TCA cycle);ko00710//Carbon fixation in photosynthetic organisms;ko01200//Carbon metabolism;ko01100//Metabolic pathways	Metabolism	Global and overview maps;Carbohydrate metabolism;Energy metabolism	-7.35755
CL12945.Contig2_All	ko00190//Oxidative phosphorylation;ko01100//Metabolic pathways	Metabolism	Global and overview maps;Energy metabolism	-7.96
CL1298.Contig1_All	ko00860//Porphyrin and chlorophyll metabolism;ko01100//Metabolic pathways;ko01110//Biosynthesis of secondary metabolites	Metabolism	Global and overview maps;Metabolism of cofactors and vitamins	-2.27684
CL1298.Contig3_All	ko01100//Metabolic pathways;ko00860//Porphyrin and chlorophyll metabolism;ko01110//Biosynthesis of secondary metabolites	Metabolism	Global and overview maps;Metabolism of cofactors and vitamins	3.91754
CL12992.Contig1_All	ko00230//Purine metabolism;ko00920//Sulfur metabolism;ko00450//Selenocompound metabolism;ko01100//Metabolic pathways;ko00261//Monobactam biosynthesis	Metabolism	Energy metabolism;Nucleotide metabolism;Metabolism of other amino acids;Global and overview maps;Biosynthesis of other secondary metabolites	-7.76155
CL12992.Contig2_All	ko01100//Metabolic pathways;ko00920//Sulfur metabolism;ko00261//Monobactam biosynthesis;ko00450//Selenocompound metabolism;ko00230//Purine metabolism	Metabolism	Energy metabolism;Global and overview maps;Nucleotide metabolism;Biosynthesis of other secondary metabolites;Metabolism of other amino acids	-6.53916
CL13016.Contig2_All	ko00620//Pyruvate metabolism;ko01100//Metabolic pathways;ko01110//Biosynthesis of secondary metabolites;ko01200//Carbon metabolism;ko00020//Citrate cycle (TCA cycle)	Metabolism	Carbohydrate metabolism;Global and overview maps	-8.60733
CL13021.Contig1_All	ko00920//Sulfur metabolism;ko01110//Biosynthesis of secondary metabolites;ko00260//Glycine, serine and threonine metabolism;ko00270//Cysteine and methionine metabolism;ko01200//Carbon metabolism;ko01100//Metabolic pathways;ko01230//Biosynthesis of amino acids	Metabolism	Energy metabolism;Global and overview maps;Amino acid metabolism	-6.53916
CL13021.Contig2_All	ko00270//Cysteine and methionine metabolism;ko01110//Biosynthesis of secondary metabolites;ko01200//Carbon metabolism;ko01100//Metabolic pathways;ko00260//Glycine, serine and threonine metabolism;ko01230//Biosynthesis of amino acids;ko00920//Sulfur metabolism	Metabolism	Amino acid metabolism;Global and overview maps;Energy metabolism	-6.10852
CL13025.Contig1_All	ko00230//Purine metabolism;ko00920//Sulfur metabolism;ko00450//Selenocompound metabolism;ko01100//Metabolic pathways;ko00261//Monobactam biosynthesis	Metabolism	Global and overview maps;Biosynthesis of other secondary metabolites;Metabolism of other amino acids;Nucleotide metabolism;Energy metabolism	-4.33628
CL13025.Contig2_All	ko01100//Metabolic pathways;ko00261//Monobactam biosynthesis;ko00920//Sulfur metabolism;ko00230//Purine metabolism;ko00450//Selenocompound metabolism	Metabolism	Global and overview maps;Metabolism of other amino acids;Biosynthesis of other secondary metabolites;Energy metabolism;Nucleotide metabolism	-6.58496
CL13031.Contig1_All	ko01100//Metabolic pathways;ko00520//Amino sugar and nucleotide sugar metabolism;ko04016//MAPK signaling pathway - plant	Metabolism;Environmental Information Processing	Global and overview maps;Carbohydrate metabolism;Signal transduction	2.61648
CL13034.Contig1_All	ko00520//Amino sugar and nucleotide sugar metabolism	Metabolism	Carbohydrate metabolism	-6.89482
CL13035.Contig2_All	ko01100//Metabolic pathways;ko00590//Arachidonic acid metabolism	Metabolism	Lipid metabolism;Global and overview maps	1.2854
CL1304.Contig10_All	ko01110//Biosynthesis of secondary metabolites;ko01100//Metabolic pathways;ko00130//Ubiquinone and other terpenoid-quinone biosynthesis	Metabolism	Metabolism of cofactors and vitamins;Global and overview maps	-5.83289
CL1304.Contig1_All	ko01100//Metabolic pathways;ko01110//Biosynthesis of secondary metabolites;ko00130//Ubiquinone and other terpenoid-quinone biosynthesis	Metabolism	Metabolism of cofactors and vitamins;Global and overview maps	-5.75489
CL1304.Contig5_All	ko00130//Ubiquinone and other terpenoid-quinone biosynthesis;ko01110//Biosynthesis of secondary metabolites;ko01100//Metabolic pathways	Metabolism	Global and overview maps;Metabolism of cofactors and vitamins	-5.04439
CL1304.Contig6_All	ko00130//Ubiquinone and other terpenoid-quinone biosynthesis;ko01100//Metabolic pathways;ko01110//Biosynthesis of secondary metabolites	Metabolism	Global and overview maps;Metabolism of cofactors and vitamins	-4.64386
CL1304.Contig7_All	ko01100//Metabolic pathways;ko01110//Biosynthesis of secondary metabolites;ko00130//Ubiquinone and other terpenoid-quinone biosynthesis	Metabolism	Metabolism of cofactors and vitamins;Global and overview maps	-5.58496
CL1304.Contig8_All	ko01110//Biosynthesis of secondary metabolites;ko01100//Metabolic pathways;ko00130//Ubiquinone and other terpenoid-quinone biosynthesis	Metabolism	Metabolism of cofactors and vitamins;Global and overview maps	-5.83289
CL13041.Contig1_All	ko01100//Metabolic pathways;ko00040//Pentose and glucuronate interconversions;ko03013//RNA transport	Metabolism;Genetic Information Processing	Translation;Carbohydrate metabolism;Global and overview maps	-7.32193
CL1305.Contig2_All	ko01110//Biosynthesis of secondary metabolites;ko00400//Phenylalanine, tyrosine and tryptophan biosynthesis;ko01100//Metabolic pathways;ko01230//Biosynthesis of amino acids	Metabolism	Amino acid metabolism;Global and overview maps	1.70314
CL13050.Contig1_All	ko01212//Fatty acid metabolism;ko01040//Biosynthesis of unsaturated fatty acids	Metabolism	Lipid metabolism;Global and overview maps	-6.06609
CL13050.Contig2_All	ko01212//Fatty acid metabolism;ko01040//Biosynthesis of unsaturated fatty acids	Metabolism	Global and overview maps;Lipid metabolism	-7.19967
CL13057.Contig2_All	ko00650//Butanoate metabolism;ko01110//Biosynthesis of secondary metabolites;ko00660//C5-Branched dibasic acid metabolism;ko01100//Metabolic pathways;ko01230//Biosynthesis of amino acids;ko00770//Pantothenate and CoA biosynthesis;ko01210//2-Oxocarboxylic acid metabolism;ko00290//Valine, leucine and isoleucine biosynthesis	Metabolism	Global and overview maps;Metabolism of cofactors and vitamins;Carbohydrate metabolism;Amino acid metabolism	1.21154
CL13060.Contig3_All	ko01230//Biosynthesis of amino acids;ko01100//Metabolic pathways;ko01110//Biosynthesis of secondary metabolites;ko00260//Glycine, serine and threonine metabolism	Metabolism	Global and overview maps;Amino acid metabolism	1.34967
CL13061.Contig1_All	ko01040//Biosynthesis of unsaturated fatty acids;ko01212//Fatty acid metabolism	Metabolism	Global and overview maps;Lipid metabolism	-7.29462
CL13066.Contig1_All	ko01100//Metabolic pathways;ko00010//Glycolysis / Gluconeogenesis;ko00380//Tryptophan metabolism;ko01230//Biosynthesis of amino acids;ko00710//Carbon fixation in photosynthetic organisms;ko00908//Zeatin biosynthesis;ko01110//Biosynthesis of secondary metabolites;ko01200//Carbon metabolism	Metabolism	Energy metabolism;Carbohydrate metabolism;Metabolism of terpenoids and polyketides;Global and overview maps;Amino acid metabolism	-1.05445
CL13067.Contig2_All	ko01100//Metabolic pathways;ko00940//Phenylpropanoid biosynthesis;ko01110//Biosynthesis of secondary metabolites	Metabolism	Global and overview maps;Biosynthesis of other secondary metabolites	-1.3443
CL13074.Contig2_All	ko04146//Peroxisome;ko00260//Glycine, serine and threonine metabolism;ko01200//Carbon metabolism;ko00590//Arachidonic acid metabolism;ko01100//Metabolic pathways;ko01230//Biosynthesis of amino acids	Metabolism;Cellular Processes	Lipid metabolism;Global and overview maps;Transport and catabolism;Amino acid metabolism	-1.0467
CL13078.Contig5_All	ko01100//Metabolic pathways;ko00860//Porphyrin and chlorophyll metabolism;ko01110//Biosynthesis of secondary metabolites	Metabolism	Metabolism of cofactors and vitamins;Global and overview maps	-2.8731
CL13079.Contig1_All	ko00270//Cysteine and methionine metabolism;ko01100//Metabolic pathways;ko01230//Biosynthesis of amino acids;ko00450//Selenocompound metabolism;ko01110//Biosynthesis of secondary metabolites	Metabolism	Global and overview maps;Metabolism of other amino acids;Amino acid metabolism	-6.76818
CL13079.Contig5_All	ko01100//Metabolic pathways;ko00450//Selenocompound metabolism;ko01230//Biosynthesis of amino acids;ko00270//Cysteine and methionine metabolism;ko01110//Biosynthesis of secondary metabolites	Metabolism	Global and overview maps;Amino acid metabolism;Metabolism of other amino acids	-6.91886
CL1308.Contig1_All	ko01100//Metabolic pathways;ko00190//Oxidative phosphorylation	Metabolism	Energy metabolism;Global and overview maps	-8.30769
CL1309.Contig7_All	ko00564//Glycerophospholipid metabolism;ko04070//Phosphatidylinositol signaling system;ko00562//Inositol phosphate metabolism;ko01100//Metabolic pathways	Metabolism;Environmental Information Processing	Signal transduction;Carbohydrate metabolism;Global and overview maps;Lipid metabolism	-3.11894
CL13092.Contig2_All	ko00910//Nitrogen metabolism;ko04626//Plant-pathogen interaction	Organismal Systems;Metabolism	Energy metabolism;Environmental adaptation	-7.88264
CL13094.Contig2_All	ko01100//Metabolic pathways;ko00380//Tryptophan metabolism	Metabolism	Amino acid metabolism;Global and overview maps	1.44793
CL13106.Contig2_All	ko01110//Biosynthesis of secondary metabolites;ko00940//Phenylpropanoid biosynthesis;ko01100//Metabolic pathways	Metabolism	Biosynthesis of other secondary metabolites;Global and overview maps	-7.74819
CL13110.Contig2_All	ko00061//Fatty acid biosynthesis;ko00945//Stilbenoid, diarylheptanoid and gingerol biosynthesis;ko01212//Fatty acid metabolism;ko01100//Metabolic pathways	Metabolism	Biosynthesis of other secondary metabolites;Global and overview maps;Lipid metabolism	2.8365
CL13116.Contig2_All	ko01230//Biosynthesis of amino acids;ko01210//2-Oxocarboxylic acid metabolism;ko00290//Valine, leucine and isoleucine biosynthesis;ko00620//Pyruvate metabolism;ko01100//Metabolic pathways;ko01110//Biosynthesis of secondary metabolites	Metabolism	Amino acid metabolism;Carbohydrate metabolism;Global and overview maps	-7.44294
CL13121.Contig1_All	ko02010//ABC transporters;ko00940//Phenylpropanoid biosynthesis;ko01110//Biosynthesis of secondary metabolites	Environmental Information Processing;Metabolism	Biosynthesis of other secondary metabolites;Global and overview maps;Membrane transport	1.53303
CL13121.Contig2_All	ko02010//ABC transporters;ko01110//Biosynthesis of secondary metabolites;ko01100//Metabolic pathways;ko00270//Cysteine and methionine metabolism;ko00940//Phenylpropanoid biosynthesis	Metabolism;Environmental Information Processing	Membrane transport;Amino acid metabolism;Global and overview maps;Biosynthesis of other secondary metabolites	1.75854
CL13121.Contig4_All	ko00941//Flavonoid biosynthesis;ko01110//Biosynthesis of secondary metabolites;ko02010//ABC transporters;ko01100//Metabolic pathways	Environmental Information Processing;Metabolism	Global and overview maps;Membrane transport;Biosynthesis of other secondary metabolites	3.9648
CL13127.Contig2_All	ko00480//Glutathione metabolism;ko01100//Metabolic pathways	Metabolism	Global and overview maps;Metabolism of other amino acids	-8.37504
CL13131.Contig2_All	ko00270//Cysteine and methionine metabolism;ko01230//Biosynthesis of amino acids;ko01100//Metabolic pathways;ko01110//Biosynthesis of secondary metabolites	Metabolism	Amino acid metabolism;Global and overview maps	-6.93074
CL13132.Contig1_All	ko00630//Glyoxylate and dicarboxylate metabolism;ko00040//Pentose and glucuronate interconversions;ko01100//Metabolic pathways;ko00520//Amino sugar and nucleotide sugar metabolism;ko00910//Nitrogen metabolism;ko00052//Galactose metabolism;ko00053//Ascorbate and aldarate metabolism	Metabolism	Energy metabolism;Global and overview maps;Carbohydrate metabolism	-4.45943
CL13132.Contig2_All	ko00053//Ascorbate and aldarate metabolism;ko00052//Galactose metabolism;ko00040//Pentose and glucuronate interconversions;ko00630//Glyoxylate and dicarboxylate metabolism;ko00520//Amino sugar and nucleotide sugar metabolism;ko00910//Nitrogen metabolism;ko01100//Metabolic pathways	Metabolism	Energy metabolism;Carbohydrate metabolism;Global and overview maps	-1.90689
CL13132.Contig3_All	ko00630//Glyoxylate and dicarboxylate metabolism;ko01100//Metabolic pathways;ko00053//Ascorbate and aldarate metabolism;ko00520//Amino sugar and nucleotide sugar metabolism;ko00910//Nitrogen metabolism;ko00040//Pentose and glucuronate interconversions;ko03020//RNA polymerase;ko00052//Galactose metabolism	Genetic Information Processing;Metabolism	Transcription;Carbohydrate metabolism;Energy metabolism;Global and overview maps	-2.21874
CL13132.Contig4_All	ko00760//Nicotinate and nicotinamide metabolism;ko00053//Ascorbate and aldarate metabolism;ko00520//Amino sugar and nucleotide sugar metabolism;ko00052//Galactose metabolism;ko01100//Metabolic pathways;ko00040//Pentose and glucuronate interconversions	Metabolism	Carbohydrate metabolism;Metabolism of cofactors and vitamins;Global and overview maps	-1.14029
CL13132.Contig5_All	ko00630//Glyoxylate and dicarboxylate metabolism;ko00910//Nitrogen metabolism	Metabolism	Energy metabolism;Carbohydrate metabolism	-1.51037
CL13136.Contig1_All	ko03013//RNA transport;ko00564//Glycerophospholipid metabolism;ko00561//Glycerolipid metabolism;ko01110//Biosynthesis of secondary metabolites	Metabolism;Genetic Information Processing	Lipid metabolism;Global and overview maps;Translation	-1.37402
CL13142.Contig1_All	ko00620//Pyruvate metabolism;ko00965//Betalain biosynthesis	Metabolism	Biosynthesis of other secondary metabolites;Carbohydrate metabolism	-1.24197
CL13142.Contig2_All	ko00410//beta-Alanine metabolism;ko00640//Propanoate metabolism;ko00190//Oxidative phosphorylation;ko01100//Metabolic pathways;ko00040//Pentose and glucuronate interconversions;ko01200//Carbon metabolism;ko00280//Valine, leucine and isoleucine degradation	Metabolism	Amino acid metabolism;Global and overview maps;Energy metabolism;Carbohydrate metabolism;Metabolism of other amino acids	-3.90689
CL13142.Contig3_All	ko00520//Amino sugar and nucleotide sugar metabolism;ko00410//beta-Alanine metabolism;ko01110//Biosynthesis of secondary metabolites;ko00030//Pentose phosphate pathway;ko00640//Propanoate metabolism;ko00010//Glycolysis / Gluconeogenesis;ko01100//Metabolic pathways;ko01200//Carbon metabolism;ko00280//Valine, leucine and isoleucine degradation;ko00190//Oxidative phosphorylation;ko00500//Starch and …	Metabolism	Global and overview maps;Carbohydrate metabolism;Energy metabolism;Amino acid metabolism;Metabolism of other amino acids	-6.61471
CL1316.Contig2_All	ko01100//Metabolic pathways;ko01110//Biosynthesis of secondary metabolites;ko00750//Vitamin B6 metabolism;ko00053//Ascorbate and aldarate metabolism	Metabolism	Metabolism of cofactors and vitamins;Carbohydrate metabolism;Global and overview maps	7.56224
CL1316.Contig4_All	ko01110//Biosynthesis of secondary metabolites;ko00053//Ascorbate and aldarate metabolism;ko01100//Metabolic pathways	Metabolism	Carbohydrate metabolism;Global and overview maps	1.01693
CL1316.Contig5_All	ko01100//Metabolic pathways;ko00750//Vitamin B6 metabolism	Metabolism	Global and overview maps;Metabolism of cofactors and vitamins	-10.1799
CL13168.Contig2_All	ko00520//Amino sugar and nucleotide sugar metabolism	Metabolism	Carbohydrate metabolism	2.84158
CL1317.Contig7_All	ko00500//Starch and sucrose metabolism;ko03022//Basal transcription factors;ko01100//Metabolic pathways;ko01110//Biosynthesis of secondary metabolites;ko00940//Phenylpropanoid biosynthesis;ko00460//Cyanoamino acid metabolism	Genetic Information Processing;Metabolism	Biosynthesis of other secondary metabolites;Metabolism of other amino acids;Carbohydrate metabolism;Transcription;Global and overview maps	-2.42033
CL13182.Contig2_All	ko00040//Pentose and glucuronate interconversions;ko00053//Ascorbate and aldarate metabolism;ko01100//Metabolic pathways;ko00520//Amino sugar and nucleotide sugar metabolism	Metabolism	Global and overview maps;Carbohydrate metabolism	-9.0954
CL13199.Contig2_All	ko00190//Oxidative phosphorylation;ko01100//Metabolic pathways	Metabolism	Global and overview maps;Energy metabolism	-1.33861
CL13203.Contig1_All	ko01100//Metabolic pathways;ko00905//Brassinosteroid biosynthesis;ko00230//Purine metabolism;ko00240//Pyrimidine metabolism;ko01110//Biosynthesis of secondary metabolites	Metabolism	Global and overview maps;Metabolism of terpenoids and polyketides;Nucleotide metabolism	-2.44478
CL13203.Contig2_All	ko00230//Purine metabolism;ko01110//Biosynthesis of secondary metabolites;ko00905//Brassinosteroid biosynthesis;ko01100//Metabolic pathways;ko00240//Pyrimidine metabolism	Metabolism	Metabolism of terpenoids and polyketides;Global and overview maps;Nucleotide metabolism	-8.45533
CL13204.Contig1_All	ko00640//Propanoate metabolism;ko01110//Biosynthesis of secondary metabolites;ko01212//Fatty acid metabolism;ko00061//Fatty acid biosynthesis;ko00620//Pyruvate metabolism;ko01100//Metabolic pathways	Metabolism	Global and overview maps;Lipid metabolism;Carbohydrate metabolism	-7.87036
CL13207.Contig1_All	ko00910//Nitrogen metabolism;ko00220//Arginine biosynthesis;ko01100//Metabolic pathways;ko01200//Carbon metabolism;ko00250//Alanine, aspartate and glutamate metabolism	Metabolism	Global and overview maps;Energy metabolism;Amino acid metabolism	-1.66583
CL13207.Contig2_All	ko00250//Alanine, aspartate and glutamate metabolism;ko01100//Metabolic pathways;ko01200//Carbon metabolism;ko00910//Nitrogen metabolism;ko00220//Arginine biosynthesis	Metabolism	Energy metabolism;Amino acid metabolism;Global and overview maps	2.55147
CL13207.Contig3_All	ko00250//Alanine, aspartate and glutamate metabolism;ko00220//Arginine biosynthesis;ko00910//Nitrogen metabolism;ko01100//Metabolic pathways;ko01200//Carbon metabolism	Metabolism	Amino acid metabolism;Energy metabolism;Global and overview maps	2.26719
CL13207.Contig5_All	ko01200//Carbon metabolism;ko00220//Arginine biosynthesis;ko00910//Nitrogen metabolism;ko01100//Metabolic pathways;ko00250//Alanine, aspartate and glutamate metabolism	Metabolism	Amino acid metabolism;Energy metabolism;Global and overview maps	2.9386
CL13207.Contig6_All	ko01200//Carbon metabolism;ko00220//Arginine biosynthesis;ko01100//Metabolic pathways;ko00250//Alanine, aspartate and glutamate metabolism;ko00910//Nitrogen metabolism	Metabolism	Global and overview maps;Energy metabolism;Amino acid metabolism	3.04775
CL13207.Contig7_All	ko00910//Nitrogen metabolism;ko01200//Carbon metabolism;ko01100//Metabolic pathways;ko00220//Arginine biosynthesis;ko00250//Alanine, aspartate and glutamate metabolism	Metabolism	Energy metabolism;Global and overview maps;Amino acid metabolism	1.06898
CL13215.Contig1_All	ko00500//Starch and sucrose metabolism;ko01110//Biosynthesis of secondary metabolites;ko01100//Metabolic pathways;ko00030//Pentose phosphate pathway;ko00520//Amino sugar and nucleotide sugar metabolism;ko00010//Glycolysis / Gluconeogenesis;ko01200//Carbon metabolism	Metabolism	Carbohydrate metabolism;Global and overview maps	-3.184
CL13219.Contig1_All	ko01110//Biosynthesis of secondary metabolites;ko00130//Ubiquinone and other terpenoid-quinone biosynthesis;ko01100//Metabolic pathways	Metabolism	Global and overview maps;Metabolism of cofactors and vitamins	1.37638
CL13220.Contig3_All	ko01100//Metabolic pathways;ko00940//Phenylpropanoid biosynthesis;ko00360//Phenylalanine metabolism;ko00130//Ubiquinone and other terpenoid-quinone biosynthesis;ko01110//Biosynthesis of secondary metabolites	Metabolism	Biosynthesis of other secondary metabolites;Global and overview maps;Amino acid metabolism;Metabolism of cofactors and vitamins	-1.4397
CL13220.Contig4_All	ko01110//Biosynthesis of secondary metabolites;ko00130//Ubiquinone and other terpenoid-quinone biosynthesis;ko00360//Phenylalanine metabolism;ko01100//Metabolic pathways;ko00940//Phenylpropanoid biosynthesis	Metabolism	Global and overview maps;Biosynthesis of other secondary metabolites;Amino acid metabolism;Metabolism of cofactors and vitamins	-2.78887
CL13220.Contig5_All	ko00940//Phenylpropanoid biosynthesis;ko01100//Metabolic pathways;ko00130//Ubiquinone and other terpenoid-quinone biosynthesis;ko00360//Phenylalanine metabolism;ko01110//Biosynthesis of secondary metabolites	Metabolism	Metabolism of cofactors and vitamins;Biosynthesis of other secondary metabolites;Amino acid metabolism;Global and overview maps	-2.34239
CL13228.Contig10_All	ko00500//Starch and sucrose metabolism;ko00940//Phenylpropanoid biosynthesis;ko01110//Biosynthesis of secondary metabolites;ko01100//Metabolic pathways;ko00460//Cyanoamino acid metabolism	Metabolism	Biosynthesis of other secondary metabolites;Metabolism of other amino acids;Global and overview maps;Carbohydrate metabolism	3.55592
CL13228.Contig1_All	ko00500//Starch and sucrose metabolism;ko01110//Biosynthesis of secondary metabolites;ko01100//Metabolic pathways;ko00460//Cyanoamino acid metabolism;ko00940//Phenylpropanoid biosynthesis	Metabolism	Carbohydrate metabolism;Global and overview maps;Metabolism of other amino acids;Biosynthesis of other secondary metabolites	6.9542
CL13234.Contig1_All	ko00564//Glycerophospholipid metabolism	Metabolism	Lipid metabolism	-3.14613
CL13256.Contig2_All	ko01100//Metabolic pathways;ko04070//Phosphatidylinositol signaling system;ko00562//Inositol phosphate metabolism	Metabolism;Environmental Information Processing	Global and overview maps;Signal transduction;Carbohydrate metabolism	-6.14975
CL13262.Contig1_All	ko01200//Carbon metabolism;ko00410//beta-Alanine metabolism;ko01100//Metabolic pathways;ko00280//Valine, leucine and isoleucine degradation;ko00562//Inositol phosphate metabolism;ko00640//Propanoate metabolism	Metabolism	Amino acid metabolism;Carbohydrate metabolism;Metabolism of other amino acids;Global and overview maps	2.00998
CL13262.Contig2_All	ko00640//Propanoate metabolism;ko01100//Metabolic pathways;ko00280//Valine, leucine and isoleucine degradation;ko00562//Inositol phosphate metabolism;ko01200//Carbon metabolism;ko00410//beta-Alanine metabolism	Metabolism	Carbohydrate metabolism;Global and overview maps;Amino acid metabolism;Metabolism of other amino acids	1.47644
CL13266.Contig2_All	ko00051//Fructose and mannose metabolism	Metabolism	Carbohydrate metabolism	-8.52356
CL1327.Contig1_All	ko00230//Purine metabolism;ko00240//Pyrimidine metabolism	Metabolism	Nucleotide metabolism	-1.31366
CL1327.Contig2_All	ko00240//Pyrimidine metabolism;ko00230//Purine metabolism	Metabolism	Nucleotide metabolism	1.35205
CL1327.Contig5_All	ko00240//Pyrimidine metabolism;ko00230//Purine metabolism	Metabolism	Nucleotide metabolism	-7.47573
CL13273.Contig5_All	ko01100//Metabolic pathways;ko00620//Pyruvate metabolism;ko00710//Carbon fixation in photosynthetic organisms;ko01200//Carbon metabolism	Metabolism	Global and overview maps;Energy metabolism;Carbohydrate metabolism	1.3311
CL13273.Contig6_All	ko01200//Carbon metabolism;ko01100//Metabolic pathways;ko00620//Pyruvate metabolism;ko00710//Carbon fixation in photosynthetic organisms	Metabolism	Carbohydrate metabolism;Global and overview maps;Energy metabolism	7.59246
CL13273.Contig9_All	ko00710//Carbon fixation in photosynthetic organisms;ko00620//Pyruvate metabolism;ko01200//Carbon metabolism;ko01100//Metabolic pathways	Metabolism	Energy metabolism;Carbohydrate metabolism;Global and overview maps	-2.08746
CL13290.Contig2_All	ko00190//Oxidative phosphorylation;ko01100//Metabolic pathways	Metabolism	Global and overview maps;Energy metabolism	7.61471
CL13292.Contig2_All	ko00500//Starch and sucrose metabolism;ko01100//Metabolic pathways	Metabolism	Carbohydrate metabolism;Global and overview maps	1.54543
CL13299.Contig1_All	ko00630//Glyoxylate and dicarboxylate metabolism;ko00460//Cyanoamino acid metabolism;ko01110//Biosynthesis of secondary metabolites;ko01100//Metabolic pathways;ko01200//Carbon metabolism;ko00670//One carbon pool by folate;ko00260//Glycine, serine and threonine metabolism;ko01230//Biosynthesis of amino acids	Metabolism	Metabolism of cofactors and vitamins;Carbohydrate metabolism;Metabolism of other amino acids;Global and overview maps;Amino acid metabolism	-8.53138
CL13302.Contig1_All	ko03013//RNA transport;ko00500//Starch and sucrose metabolism	Metabolism;Genetic Information Processing	Carbohydrate metabolism;Translation	-7.10852
CL13303.Contig13_All	ko00480//Glutathione metabolism;ko01110//Biosynthesis of secondary metabolites;ko01100//Metabolic pathways;ko00940//Phenylpropanoid biosynthesis	Metabolism	Global and overview maps;Metabolism of other amino acids;Biosynthesis of other secondary metabolites	-7.70966
CL13315.Contig1_All	ko01100//Metabolic pathways;ko00040//Pentose and glucuronate interconversions	Metabolism	Global and overview maps;Carbohydrate metabolism	-9.05257
CL13315.Contig2_All	ko01100//Metabolic pathways;ko00040//Pentose and glucuronate interconversions	Metabolism	Global and overview maps;Carbohydrate metabolism	-8.01123
CL1335.Contig1_All	ko00280//Valine, leucine and isoleucine degradation;ko00640//Propanoate metabolism;ko01110//Biosynthesis of secondary metabolites;ko01100//Metabolic pathways	Metabolism	Carbohydrate metabolism;Global and overview maps;Amino acid metabolism	1.2676
CL1335.Contig2_All	ko00640//Propanoate metabolism;ko01100//Metabolic pathways;ko01110//Biosynthesis of secondary metabolites;ko00280//Valine, leucine and isoleucine degradation	Metabolism	Amino acid metabolism;Carbohydrate metabolism;Global and overview maps	1.24393
CL1335.Contig3_All	ko01100//Metabolic pathways;ko00640//Propanoate metabolism;ko01110//Biosynthesis of secondary metabolites;ko00280//Valine, leucine and isoleucine degradation	Metabolism	Global and overview maps;Carbohydrate metabolism;Amino acid metabolism	-5.20945
CL1335.Contig4_All	ko00280//Valine, leucine and isoleucine degradation;ko00640//Propanoate metabolism;ko01100//Metabolic pathways;ko01110//Biosynthesis of secondary metabolites	Metabolism	Global and overview maps;Amino acid metabolism;Carbohydrate metabolism	7.57743
CL13370.Contig1_All	ko00040//Pentose and glucuronate interconversions;ko01100//Metabolic pathways	Metabolism	Carbohydrate metabolism;Global and overview maps	-2.87683
CL13370.Contig2_All	ko00040//Pentose and glucuronate interconversions;ko01100//Metabolic pathways	Metabolism	Global and overview maps;Carbohydrate metabolism	-3.5502
CL13371.Contig1_All	ko01100//Metabolic pathways;ko00940//Phenylpropanoid biosynthesis;ko01110//Biosynthesis of secondary metabolites	Metabolism	Biosynthesis of other secondary metabolites;Global and overview maps	6.34228
CL13371.Contig2_All	ko01100//Metabolic pathways;ko00940//Phenylpropanoid biosynthesis;ko01110//Biosynthesis of secondary metabolites	Metabolism	Global and overview maps;Biosynthesis of other secondary metabolites	4.90689
CL13382.Contig1_All	ko01110//Biosynthesis of secondary metabolites;ko01100//Metabolic pathways;ko00230//Purine metabolism;ko00010//Glycolysis / Gluconeogenesis;ko01200//Carbon metabolism;ko01230//Biosynthesis of amino acids;ko00620//Pyruvate metabolism	Metabolism	Carbohydrate metabolism;Global and overview maps;Nucleotide metabolism	1.51837
CL13389.Contig1_All	ko01110//Biosynthesis of secondary metabolites;ko01100//Metabolic pathways;ko01212//Fatty acid metabolism;ko01040//Biosynthesis of unsaturated fatty acids;ko00062//Fatty acid elongation	Metabolism	Lipid metabolism;Global and overview maps	-4.67646
CL1339.Contig2_All	ko04070//Phosphatidylinositol signaling system;ko01100//Metabolic pathways;ko00562//Inositol phosphate metabolism	Environmental Information Processing;Metabolism	Carbohydrate metabolism;Signal transduction;Global and overview maps	-1.04427
CL1339.Contig7_All	ko04070//Phosphatidylinositol signaling system;ko00562//Inositol phosphate metabolism;ko01100//Metabolic pathways	Metabolism;Environmental Information Processing	Global and overview maps;Carbohydrate metabolism;Signal transduction	1.19002
CL13409.Contig1_All	ko01110//Biosynthesis of secondary metabolites;ko00944//Flavone and flavonol biosynthesis;ko00941//Flavonoid biosynthesis	Metabolism	Global and overview maps;Biosynthesis of other secondary metabolites	3.58033
CL1341.Contig3_All	ko00750//Vitamin B6 metabolism	Metabolism	Metabolism of cofactors and vitamins	-1.04345
CL13411.Contig2_All	ko01110//Biosynthesis of secondary metabolites;ko01100//Metabolic pathways;ko00940//Phenylpropanoid biosynthesis	Metabolism	Global and overview maps;Biosynthesis of other secondary metabolites	-1.06857
CL13413.Contig1_All	ko00270//Cysteine and methionine metabolism;ko01110//Biosynthesis of secondary metabolites;ko01100//Metabolic pathways;ko01230//Biosynthesis of amino acids	Metabolism	Global and overview maps;Amino acid metabolism	-9.0921
CL13416.Contig2_All	ko00940//Phenylpropanoid biosynthesis;ko03040//Spliceosome;ko03020//RNA polymerase;ko01110//Biosynthesis of secondary metabolites;ko01100//Metabolic pathways	Metabolism;Genetic Information Processing	Biosynthesis of other secondary metabolites;Transcription;Global and overview maps	1.03513
CL1342.Contig3_All	ko01100//Metabolic pathways;ko00040//Pentose and glucuronate interconversions	Metabolism	Global and overview maps;Carbohydrate metabolism	3.58496
CL13420.Contig1_All	ko00940//Phenylpropanoid biosynthesis	Metabolism	Biosynthesis of other secondary metabolites	2.91054
CL13420.Contig2_All	ko00940//Phenylpropanoid biosynthesis	Metabolism	Biosynthesis of other secondary metabolites	3.05179
CL13422.Contig1_All	ko00052//Galactose metabolism;ko00500//Starch and sucrose metabolism;ko01100//Metabolic pathways	Metabolism	Carbohydrate metabolism;Global and overview maps	-3.00462
CL13422.Contig2_All	ko00052//Galactose metabolism;ko00500//Starch and sucrose metabolism;ko01100//Metabolic pathways	Metabolism	Carbohydrate metabolism;Global and overview maps	-3.47805
CL13427.Contig1_All	ko00195//Photosynthesis;ko01100//Metabolic pathways	Metabolism	Energy metabolism;Global and overview maps	-6.39232
CL13446.Contig2_All	ko00330//Arginine and proline metabolism;ko01100//Metabolic pathways	Metabolism	Amino acid metabolism;Global and overview maps	-1.49652
CL13464.Contig2_All	ko01110//Biosynthesis of secondary metabolites;ko00010//Glycolysis / Gluconeogenesis;ko01100//Metabolic pathways;ko00561//Glycerolipid metabolism;ko00040//Pentose and glucuronate interconversions	Metabolism	Global and overview maps;Carbohydrate metabolism;Lipid metabolism	-1.14684
CL13464.Contig3_All	ko01100//Metabolic pathways;ko00010//Glycolysis / Gluconeogenesis;ko01110//Biosynthesis of secondary metabolites;ko00561//Glycerolipid metabolism;ko00040//Pentose and glucuronate interconversions	Metabolism	Global and overview maps;Lipid metabolism;Carbohydrate metabolism	-1.71049
CL13470.Contig2_All	ko01100//Metabolic pathways;ko01110//Biosynthesis of secondary metabolites;ko00940//Phenylpropanoid biosynthesis;ko03013//RNA transport	Metabolism;Genetic Information Processing	Biosynthesis of other secondary metabolites;Global and overview maps;Translation	9.10066
CL13481.Contig1_All	ko04016//MAPK signaling pathway - plant;ko00270//Cysteine and methionine metabolism;ko01110//Biosynthesis of secondary metabolites;ko01100//Metabolic pathways	Environmental Information Processing;Metabolism	Amino acid metabolism;Signal transduction;Global and overview maps	3.41472
CL13481.Contig2_All	ko00270//Cysteine and methionine metabolism;ko04016//MAPK signaling pathway - plant;ko01110//Biosynthesis of secondary metabolites;ko01100//Metabolic pathways	Environmental Information Processing;Metabolism	Signal transduction;Amino acid metabolism;Global and overview maps	4.87036
CL13481.Contig3_All	ko01100//Metabolic pathways;ko01110//Biosynthesis of secondary metabolites;ko04016//MAPK signaling pathway - plant;ko00270//Cysteine and methionine metabolism	Metabolism;Environmental Information Processing	Amino acid metabolism;Global and overview maps;Signal transduction	2.57934
CL13481.Contig4_All	ko04016//MAPK signaling pathway - plant;ko00270//Cysteine and methionine metabolism;ko01100//Metabolic pathways;ko01110//Biosynthesis of secondary metabolites	Environmental Information Processing;Metabolism	Signal transduction;Global and overview maps;Amino acid metabolism	2.78136
CL13481.Contig5_All	ko04016//MAPK signaling pathway - plant;ko01110//Biosynthesis of secondary metabolites;ko01100//Metabolic pathways;ko00270//Cysteine and methionine metabolism	Environmental Information Processing;Metabolism	Amino acid metabolism;Signal transduction;Global and overview maps	7.27612
CL13482.Contig1_All	ko01100//Metabolic pathways;ko04070//Phosphatidylinositol signaling system;ko00562//Inositol phosphate metabolism	Metabolism;Environmental Information Processing	Signal transduction;Carbohydrate metabolism;Global and overview maps	1.04503
CL13490.Contig1_All	ko00520//Amino sugar and nucleotide sugar metabolism;ko01100//Metabolic pathways	Metabolism	Global and overview maps;Carbohydrate metabolism	-2.92715
CL13494.Contig1_All	ko00910//Nitrogen metabolism;ko00630//Glyoxylate and dicarboxylate metabolism;ko00040//Pentose and glucuronate interconversions;ko01100//Metabolic pathways;ko04144//Endocytosis;ko00053//Ascorbate and aldarate metabolism;ko00052//Galactose metabolism;ko00520//Amino sugar and nucleotide sugar metabolism	Cellular Processes;Metabolism	Transport and catabolism;Energy metabolism;Global and overview maps;Carbohydrate metabolism	-2.6845
CL13495.Contig1_All	ko01100//Metabolic pathways;ko00500//Starch and sucrose metabolism	Metabolism	Carbohydrate metabolism;Global and overview maps	2.15146
CL13499.Contig2_All	ko01100//Metabolic pathways;ko00071//Fatty acid degradation;ko00590//Arachidonic acid metabolism	Metabolism	Lipid metabolism;Global and overview maps	5.32193
CL135.Contig10_All	ko01230//Biosynthesis of amino acids;ko00270//Cysteine and methionine metabolism;ko01110//Biosynthesis of secondary metabolites;ko01100//Metabolic pathways	Metabolism	Global and overview maps;Amino acid metabolism	-1.22192
CL135.Contig5_All	ko00270//Cysteine and methionine metabolism;ko01110//Biosynthesis of secondary metabolites;ko01100//Metabolic pathways;ko01230//Biosynthesis of amino acids	Metabolism	Global and overview maps;Amino acid metabolism	-1.00946
CL135.Contig6_All	ko01100//Metabolic pathways;ko00270//Cysteine and methionine metabolism;ko01110//Biosynthesis of secondary metabolites;ko01230//Biosynthesis of amino acids	Metabolism	Global and overview maps;Amino acid metabolism	1.53049
CL13500.Contig1_All	ko01100//Metabolic pathways;ko01230//Biosynthesis of amino acids;ko01110//Biosynthesis of secondary metabolites;ko00400//Phenylalanine, tyrosine and tryptophan biosynthesis	Metabolism	Amino acid metabolism;Global and overview maps	1.54253
CL13500.Contig5_All	ko00400//Phenylalanine, tyrosine and tryptophan biosynthesis;ko01230//Biosynthesis of amino acids;ko01110//Biosynthesis of secondary metabolites;ko01100//Metabolic pathways	Metabolism	Global and overview maps;Amino acid metabolism	1.83458
CL13506.Contig1_All	ko00950//Isoquinoline alkaloid biosynthesis;ko00360//Phenylalanine metabolism;ko00220//Arginine biosynthesis;ko00710//Carbon fixation in photosynthetic organisms;ko00350//Tyrosine metabolism;ko01100//Metabolic pathways;ko01200//Carbon metabolism;ko00960//Tropane, piperidine and pyridine alkaloid biosynthesis;ko00400//Phenylalanine, tyrosine and tryptophan biosynthesis;ko00250//Alanine, aspartate …	Metabolism	Biosynthesis of other secondary metabolites;Energy metabolism;Global and overview maps;Amino acid metabolism	-7.6865
CL13506.Contig2_All	ko00960//Tropane, piperidine and pyridine alkaloid biosynthesis;ko01110//Biosynthesis of secondary metabolites;ko00250//Alanine, aspartate and glutamate metabolism;ko00350//Tyrosine metabolism;ko00220//Arginine biosynthesis;ko01200//Carbon metabolism;ko00400//Phenylalanine, tyrosine and tryptophan biosynthesis;ko00330//Arginine and proline metabolism;ko00950//Isoquinoline alkaloid biosynthesis;ko…	Metabolism	Biosynthesis of other secondary metabolites;Global and overview maps;Energy metabolism;Amino acid metabolism	7.38802
CL13509.Contig1_All	ko00630//Glyoxylate and dicarboxylate metabolism;ko00910//Nitrogen metabolism	Metabolism	Energy metabolism;Carbohydrate metabolism	-2.56837
CL13510.Contig1_All	ko00250//Alanine, aspartate and glutamate metabolism;ko00220//Arginine biosynthesis;ko00910//Nitrogen metabolism;ko01100//Metabolic pathways	Metabolism	Amino acid metabolism;Energy metabolism;Global and overview maps	-8.46148
CL13510.Contig2_All	ko00220//Arginine biosynthesis;ko00250//Alanine, aspartate and glutamate metabolism;ko01100//Metabolic pathways;ko00910//Nitrogen metabolism	Metabolism	Energy metabolism;Global and overview maps;Amino acid metabolism	-8.53138
CL13510.Contig3_All	ko00250//Alanine, aspartate and glutamate metabolism;ko01100//Metabolic pathways;ko00220//Arginine biosynthesis;ko00910//Nitrogen metabolism	Metabolism	Energy metabolism;Amino acid metabolism;Global and overview maps	-7.59246
CL13525.Contig1_All	ko03040//Spliceosome;ko01100//Metabolic pathways;ko00190//Oxidative phosphorylation	Metabolism;Genetic Information Processing	Transcription;Global and overview maps;Energy metabolism	-7.39232
CL13525.Contig2_All	ko00190//Oxidative phosphorylation;ko01100//Metabolic pathways	Metabolism	Energy metabolism;Global and overview maps	-4.66025
CL13529.Contig3_All	ko01110//Biosynthesis of secondary metabolites;ko00340//Histidine metabolism;ko01100//Metabolic pathways;ko01230//Biosynthesis of amino acids	Metabolism	Amino acid metabolism;Global and overview maps	-3.27798
CL1353.Contig3_All	ko01110//Biosynthesis of secondary metabolites;ko01100//Metabolic pathways;ko00564//Glycerophospholipid metabolism;ko00592//alpha-Linolenic acid metabolism	Metabolism	Global and overview maps;Lipid metabolism	-5.55459
CL13532.Contig1_All	ko00260//Glycine, serine and threonine metabolism;ko00950//Isoquinoline alkaloid biosynthesis;ko00960//Tropane, piperidine and pyridine alkaloid biosynthesis;ko01110//Biosynthesis of secondary metabolites;ko01100//Metabolic pathways;ko00410//beta-Alanine metabolism;ko00360//Phenylalanine metabolism;ko00350//Tyrosine metabolism	Metabolism	Amino acid metabolism;Metabolism of other amino acids;Global and overview maps;Biosynthesis of other secondary metabolites	4.20294
CL13532.Contig2_All	ko01110//Biosynthesis of secondary metabolites;ko00360//Phenylalanine metabolism;ko01100//Metabolic pathways;ko00260//Glycine, serine and threonine metabolism;ko00950//Isoquinoline alkaloid biosynthesis;ko00350//Tyrosine metabolism;ko00960//Tropane, piperidine and pyridine alkaloid biosynthesis;ko00410//beta-Alanine metabolism	Metabolism	Biosynthesis of other secondary metabolites;Amino acid metabolism;Metabolism of other amino acids;Global and overview maps	5.75489
CL13536.Contig2_All	ko01110//Biosynthesis of secondary metabolites;ko00130//Ubiquinone and other terpenoid-quinone biosynthesis;ko01100//Metabolic pathways	Metabolism	Metabolism of cofactors and vitamins;Global and overview maps	2.25634
CL13536.Contig5_All	ko01110//Biosynthesis of secondary metabolites;ko01100//Metabolic pathways;ko00941//Flavonoid biosynthesis	Metabolism	Global and overview maps;Biosynthesis of other secondary metabolites	2.01937
CL13536.Contig7_All	ko01110//Biosynthesis of secondary metabolites;ko00130//Ubiquinone and other terpenoid-quinone biosynthesis;ko01100//Metabolic pathways	Metabolism	Global and overview maps;Metabolism of cofactors and vitamins	8.06609
CL13537.Contig1_All	ko00073//Cutin, suberine and wax biosynthesis	Metabolism	Lipid metabolism	-1.43346
CL13537.Contig2_All	ko00073//Cutin, suberine and wax biosynthesis	Metabolism	Lipid metabolism	1.91539
CL13548.Contig1_All	ko00195//Photosynthesis;ko00190//Oxidative phosphorylation;ko01100//Metabolic pathways	Metabolism	Energy metabolism;Global and overview maps	-1.1296
CL13548.Contig2_All	ko01100//Metabolic pathways;ko00195//Photosynthesis;ko00190//Oxidative phosphorylation	Metabolism	Global and overview maps;Energy metabolism	5.75489
CL1355.Contig10_All	ko01100//Metabolic pathways;ko01110//Biosynthesis of secondary metabolites;ko00010//Glycolysis / Gluconeogenesis	Metabolism	Global and overview maps;Carbohydrate metabolism	1.20429
CL1355.Contig2_All	ko00010//Glycolysis / Gluconeogenesis;ko01100//Metabolic pathways;ko01110//Biosynthesis of secondary metabolites	Metabolism	Global and overview maps;Carbohydrate metabolism	7.93664
CL1355.Contig3_All	ko00010//Glycolysis / Gluconeogenesis;ko01100//Metabolic pathways;ko01110//Biosynthesis of secondary metabolites	Metabolism	Carbohydrate metabolism;Global and overview maps	10.6698
CL1355.Contig5_All	ko00010//Glycolysis / Gluconeogenesis;ko01100//Metabolic pathways;ko01110//Biosynthesis of secondary metabolites	Metabolism	Carbohydrate metabolism;Global and overview maps	6.5355
CL1355.Contig7_All	ko01110//Biosynthesis of secondary metabolites;ko01100//Metabolic pathways;ko00010//Glycolysis / Gluconeogenesis	Metabolism	Global and overview maps;Carbohydrate metabolism	1.63522
CL1355.Contig9_All	ko01110//Biosynthesis of secondary metabolites;ko00010//Glycolysis / Gluconeogenesis;ko01100//Metabolic pathways	Metabolism	Global and overview maps;Carbohydrate metabolism	1.12535
CL13552.Contig1_All	ko01100//Metabolic pathways;ko00940//Phenylpropanoid biosynthesis;ko01110//Biosynthesis of secondary metabolites	Metabolism	Biosynthesis of other secondary metabolites;Global and overview maps	-5.3981
CL13552.Contig2_All	ko00940//Phenylpropanoid biosynthesis;ko01110//Biosynthesis of secondary metabolites;ko01100//Metabolic pathways	Metabolism	Biosynthesis of other secondary metabolites;Global and overview maps	2.84374
CL13552.Contig3_All	ko01100//Metabolic pathways;ko01110//Biosynthesis of secondary metabolites;ko00940//Phenylpropanoid biosynthesis	Metabolism	Biosynthesis of other secondary metabolites;Global and overview maps	-8.60363
CL13552.Contig4_All	ko01100//Metabolic pathways;ko01110//Biosynthesis of secondary metabolites;ko00940//Phenylpropanoid biosynthesis	Metabolism	Biosynthesis of other secondary metabolites;Global and overview maps	-5.44965
CL13558.Contig3_All	ko01110//Biosynthesis of secondary metabolites;ko00410//beta-Alanine metabolism;ko00330//Arginine and proline metabolism;ko00340//Histidine metabolism;ko00280//Valine, leucine and isoleucine degradation;ko00053//Ascorbate and aldarate metabolism;ko01100//Metabolic pathways;ko00620//Pyruvate metabolism;ko00071//Fatty acid degradation;ko00380//Tryptophan metabolism;ko00310//Lysine degradation;ko005…	Metabolism	Carbohydrate metabolism;Lipid metabolism;Metabolism of terpenoids and polyketides;Metabolism of other amino acids;Global and overview maps;Amino acid metabolism	-1.42939
CL1356.Contig10_All	ko00650//Butanoate metabolism;ko00250//Alanine, aspartate and glutamate metabolism;ko01100//Metabolic pathways;ko01110//Biosynthesis of secondary metabolites;ko00410//beta-Alanine metabolism;ko00430//Taurine and hypotaurine metabolism	Metabolism	Global and overview maps;Amino acid metabolism;Metabolism of other amino acids;Carbohydrate metabolism	1.17544
CL1356.Contig11_All	ko00430//Taurine and hypotaurine metabolism;ko00410//beta-Alanine metabolism;ko00650//Butanoate metabolism;ko00250//Alanine, aspartate and glutamate metabolism;ko01100//Metabolic pathways;ko01110//Biosynthesis of secondary metabolites	Metabolism	Carbohydrate metabolism;Global and overview maps;Metabolism of other amino acids;Amino acid metabolism	1.56875
CL1356.Contig1_All	ko01100//Metabolic pathways;ko00250//Alanine, aspartate and glutamate metabolism;ko01110//Biosynthesis of secondary metabolites;ko00430//Taurine and hypotaurine metabolism;ko00650//Butanoate metabolism;ko00410//beta-Alanine metabolism	Metabolism	Carbohydrate metabolism;Amino acid metabolism;Global and overview maps;Metabolism of other amino acids	1.19385
CL1356.Contig5_All	ko00410//beta-Alanine metabolism;ko00430//Taurine and hypotaurine metabolism;ko01100//Metabolic pathways;ko00650//Butanoate metabolism;ko00250//Alanine, aspartate and glutamate metabolism;ko01110//Biosynthesis of secondary metabolites	Metabolism	Amino acid metabolism;Global and overview maps;Metabolism of other amino acids;Carbohydrate metabolism	3.58118
CL1356.Contig6_All	ko01100//Metabolic pathways;ko00250//Alanine, aspartate and glutamate metabolism;ko00430//Taurine and hypotaurine metabolism;ko01110//Biosynthesis of secondary metabolites;ko00410//beta-Alanine metabolism;ko00650//Butanoate metabolism	Metabolism	Global and overview maps;Carbohydrate metabolism;Metabolism of other amino acids;Amino acid metabolism	5.32193
CL1356.Contig8_All	ko01110//Biosynthesis of secondary metabolites;ko00430//Taurine and hypotaurine metabolism;ko00410//beta-Alanine metabolism;ko00250//Alanine, aspartate and glutamate metabolism;ko00650//Butanoate metabolism;ko01100//Metabolic pathways	Metabolism	Carbohydrate metabolism;Global and overview maps;Metabolism of other amino acids;Amino acid metabolism	3.32532
CL1357.Contig1_All	ko00460//Cyanoamino acid metabolism;ko01110//Biosynthesis of secondary metabolites;ko00940//Phenylpropanoid biosynthesis;ko00500//Starch and sucrose metabolism;ko01100//Metabolic pathways	Metabolism	Metabolism of other amino acids;Carbohydrate metabolism;Biosynthesis of other secondary metabolites;Global and overview maps	-1.19287
CL1357.Contig4_All	ko01110//Biosynthesis of secondary metabolites;ko01100//Metabolic pathways;ko00460//Cyanoamino acid metabolism;ko00940//Phenylpropanoid biosynthesis;ko00500//Starch and sucrose metabolism	Metabolism	Global and overview maps;Carbohydrate metabolism;Metabolism of other amino acids;Biosynthesis of other secondary metabolites	-1.12628
CL1357.Contig6_All	ko00940//Phenylpropanoid biosynthesis;ko01100//Metabolic pathways;ko00460//Cyanoamino acid metabolism;ko00500//Starch and sucrose metabolism;ko01110//Biosynthesis of secondary metabolites	Metabolism	Global and overview maps;Biosynthesis of other secondary metabolites;Carbohydrate metabolism;Metabolism of other amino acids	-1.82534
CL1357.Contig7_All	ko01100//Metabolic pathways;ko00460//Cyanoamino acid metabolism;ko00500//Starch and sucrose metabolism;ko01110//Biosynthesis of secondary metabolites;ko00940//Phenylpropanoid biosynthesis	Metabolism	Metabolism of other amino acids;Carbohydrate metabolism;Biosynthesis of other secondary metabolites;Global and overview maps	5.20945
CL13575.Contig1_All	ko01110//Biosynthesis of secondary metabolites;ko00940//Phenylpropanoid biosynthesis;ko01100//Metabolic pathways	Metabolism	Biosynthesis of other secondary metabolites;Global and overview maps	11.3998
CL13575.Contig2_All	ko01100//Metabolic pathways;ko01110//Biosynthesis of secondary metabolites;ko00940//Phenylpropanoid biosynthesis	Metabolism	Global and overview maps;Biosynthesis of other secondary metabolites	4.34873
CL13575.Contig3_All	ko01110//Biosynthesis of secondary metabolites;ko01100//Metabolic pathways;ko00940//Phenylpropanoid biosynthesis	Metabolism	Biosynthesis of other secondary metabolites;Global and overview maps	1.77524
CL13575.Contig4_All	ko01110//Biosynthesis of secondary metabolites;ko00940//Phenylpropanoid biosynthesis;ko01100//Metabolic pathways	Metabolism	Biosynthesis of other secondary metabolites;Global and overview maps	-3.09482
CL13579.Contig1_All	ko00250//Alanine, aspartate and glutamate metabolism;ko00520//Amino sugar and nucleotide sugar metabolism;ko01100//Metabolic pathways	Metabolism	Carbohydrate metabolism;Global and overview maps;Amino acid metabolism	-6.83289
CL1358.Contig2_All	ko00500//Starch and sucrose metabolism;ko00052//Galactose metabolism;ko01100//Metabolic pathways	Metabolism	Global and overview maps;Carbohydrate metabolism	-1.99751
CL13589.Contig2_All	ko00010//Glycolysis / Gluconeogenesis;ko03020//RNA polymerase;ko01100//Metabolic pathways;ko01110//Biosynthesis of secondary metabolites;ko00940//Phenylpropanoid biosynthesis;ko01200//Carbon metabolism;ko01230//Biosynthesis of amino acids;ko00260//Glycine, serine and threonine metabolism	Genetic Information Processing;Metabolism	Transcription;Carbohydrate metabolism;Global and overview maps;Amino acid metabolism;Biosynthesis of other secondary metabolites	-7.79442
CL1360.Contig4_All	ko02010//ABC transporters;ko01100//Metabolic pathways;ko00941//Flavonoid biosynthesis;ko01110//Biosynthesis of secondary metabolites	Environmental Information Processing;Metabolism	Membrane transport;Biosynthesis of other secondary metabolites;Global and overview maps	2.72142
CL1361.Contig1_All	ko01230//Biosynthesis of amino acids;ko01100//Metabolic pathways;ko01110//Biosynthesis of secondary metabolites;ko00270//Cysteine and methionine metabolism	Metabolism	Amino acid metabolism;Global and overview maps	-8.27878
CL1361.Contig2_All	ko01100//Metabolic pathways;ko00270//Cysteine and methionine metabolism;ko01230//Biosynthesis of amino acids;ko01110//Biosynthesis of secondary metabolites	Metabolism	Amino acid metabolism;Global and overview maps	-4.1964
CL1361.Contig6_All	ko01110//Biosynthesis of secondary metabolites;ko01100//Metabolic pathways;ko01230//Biosynthesis of amino acids;ko00270//Cysteine and methionine metabolism	Metabolism	Amino acid metabolism;Global and overview maps	8.33985
CL13645.Contig1_All	ko01100//Metabolic pathways;ko00040//Pentose and glucuronate interconversions	Metabolism	Global and overview maps;Carbohydrate metabolism	2.65535
CL13645.Contig2_All	ko00040//Pentose and glucuronate interconversions;ko01100//Metabolic pathways	Metabolism	Global and overview maps;Carbohydrate metabolism	2.35509
CL13647.Contig1_All	ko01110//Biosynthesis of secondary metabolites;ko00940//Phenylpropanoid biosynthesis;ko01100//Metabolic pathways	Metabolism	Global and overview maps;Biosynthesis of other secondary metabolites	-7.69465
CL13657.Contig3_All	ko01110//Biosynthesis of secondary metabolites;ko00740//Riboflavin metabolism;ko00790//Folate biosynthesis;ko01100//Metabolic pathways	Metabolism	Metabolism of cofactors and vitamins;Global and overview maps	1.21785
CL13659.Contig2_All	ko01110//Biosynthesis of secondary metabolites;ko01100//Metabolic pathways;ko00906//Carotenoid biosynthesis	Metabolism	Metabolism of terpenoids and polyketides;Global and overview maps	-2.1375
CL13683.Contig1_All	ko01230//Biosynthesis of amino acids;ko01110//Biosynthesis of secondary metabolites;ko00052//Galactose metabolism;ko03018//RNA degradation;ko00051//Fructose and mannose metabolism;ko00010//Glycolysis / Gluconeogenesis;ko01100//Metabolic pathways;ko00030//Pentose phosphate pathway;ko01200//Carbon metabolism	Metabolism;Genetic Information Processing	Global and overview maps;Folding, sorting and degradation;Carbohydrate metabolism	-5.65105
CL13683.Contig2_All	ko00053//Ascorbate and aldarate metabolism;ko00340//Histidine metabolism;ko00010//Glycolysis / Gluconeogenesis;ko00280//Valine, leucine and isoleucine degradation;ko01110//Biosynthesis of secondary metabolites;ko00380//Tryptophan metabolism;ko00310//Lysine degradation;ko00330//Arginine and proline metabolism;ko00071//Fatty acid degradation;ko00561//Glycerolipid metabolism;ko00903//Limonene and pi…	Metabolism	Amino acid metabolism;Metabolism of terpenoids and polyketides;Metabolism of other amino acids;Lipid metabolism;Carbohydrate metabolism;Global and overview maps	-9.40727
CL13686.Contig1_All	ko01200//Carbon metabolism;ko00710//Carbon fixation in photosynthetic organisms;ko01100//Metabolic pathways;ko00620//Pyruvate metabolism	Metabolism	Global and overview maps;Carbohydrate metabolism;Energy metabolism	-5.12928
CL13690.Contig1_All	ko01100//Metabolic pathways;ko03013//RNA transport;ko00040//Pentose and glucuronate interconversions	Metabolism;Genetic Information Processing	Translation;Global and overview maps;Carbohydrate metabolism	-6.78136
CL13690.Contig2_All	ko01100//Metabolic pathways;ko03013//RNA transport;ko00040//Pentose and glucuronate interconversions	Metabolism;Genetic Information Processing	Carbohydrate metabolism;Global and overview maps;Translation	-8.57365
CL13717.Contig2_All	ko01110//Biosynthesis of secondary metabolites;ko00860//Porphyrin and chlorophyll metabolism;ko01100//Metabolic pathways	Metabolism	Metabolism of cofactors and vitamins;Global and overview maps	-1.28121
CL13717.Contig4_All	ko00860//Porphyrin and chlorophyll metabolism;ko01110//Biosynthesis of secondary metabolites;ko01100//Metabolic pathways	Metabolism	Metabolism of cofactors and vitamins;Global and overview maps	-2.91089
CL13722.Contig1_All	ko00909//Sesquiterpenoid and triterpenoid biosynthesis;ko01110//Biosynthesis of secondary metabolites;ko00100//Steroid biosynthesis;ko01100//Metabolic pathways	Metabolism	Global and overview maps;Lipid metabolism;Metabolism of terpenoids and polyketides	-7.14975
CL13727.Contig2_All	ko00190//Oxidative phosphorylation;ko04145//Phagosome;ko01100//Metabolic pathways	Metabolism;Cellular Processes	Transport and catabolism;Energy metabolism;Global and overview maps	1.92845
CL13740.Contig1_All	ko01110//Biosynthesis of secondary metabolites;ko00020//Citrate cycle (TCA cycle);ko01210//2-Oxocarboxylic acid metabolism;ko01200//Carbon metabolism;ko01100//Metabolic pathways;ko01230//Biosynthesis of amino acids	Metabolism	Global and overview maps;Carbohydrate metabolism	-6.76818
CL13761.Contig4_All	ko00906//Carotenoid biosynthesis;ko01110//Biosynthesis of secondary metabolites;ko01100//Metabolic pathways	Metabolism	Global and overview maps;Metabolism of terpenoids and polyketides	-6.26679
CL13768.Contig2_All	ko00520//Amino sugar and nucleotide sugar metabolism;ko01100//Metabolic pathways;ko01110//Biosynthesis of secondary metabolites;ko00051//Fructose and mannose metabolism	Metabolism	Carbohydrate metabolism;Global and overview maps	-1.87683
CL1377.Contig3_All	ko01110//Biosynthesis of secondary metabolites;ko00290//Valine, leucine and isoleucine biosynthesis;ko00260//Glycine, serine and threonine metabolism;ko01100//Metabolic pathways;ko04016//MAPK signaling pathway - plant;ko01200//Carbon metabolism;ko01230//Biosynthesis of amino acids;ko04626//Plant-pathogen interaction	Metabolism;Organismal Systems;Environmental Information Processing	Environmental adaptation;Signal transduction;Amino acid metabolism;Global and overview maps	1.38171
CL13794.Contig3_All	ko01110//Biosynthesis of secondary metabolites;ko00900//Terpenoid backbone biosynthesis	Metabolism	Global and overview maps;Metabolism of terpenoids and polyketides	-6.22882
CL13794.Contig7_All	ko00900//Terpenoid backbone biosynthesis;ko01110//Biosynthesis of secondary metabolites	Metabolism	Metabolism of terpenoids and polyketides;Global and overview maps	1.62963
CL13794.Contig8_All	ko01110//Biosynthesis of secondary metabolites;ko00900//Terpenoid backbone biosynthesis	Metabolism	Metabolism of terpenoids and polyketides;Global and overview maps	-2.05889
CL138.Contig1_All	ko01100//Metabolic pathways;ko00051//Fructose and mannose metabolism;ko01110//Biosynthesis of secondary metabolites;ko00520//Amino sugar and nucleotide sugar metabolism	Metabolism	Global and overview maps;Carbohydrate metabolism	6.75489
CL138.Contig2_All	ko01100//Metabolic pathways;ko00051//Fructose and mannose metabolism;ko00520//Amino sugar and nucleotide sugar metabolism;ko01110//Biosynthesis of secondary metabolites	Metabolism	Carbohydrate metabolism;Global and overview maps	-5.01495
CL138.Contig3_All	ko00051//Fructose and mannose metabolism;ko01110//Biosynthesis of secondary metabolites;ko00520//Amino sugar and nucleotide sugar metabolism;ko01100//Metabolic pathways	Metabolism	Global and overview maps;Carbohydrate metabolism	-8.35315
CL13807.Contig1_All	ko00620//Pyruvate metabolism	Metabolism	Carbohydrate metabolism	-2.70526
CL13807.Contig2_All	ko00620//Pyruvate metabolism	Metabolism	Carbohydrate metabolism	-4.70044
CL1381.Contig1_All	ko00250//Alanine, aspartate and glutamate metabolism;ko00230//Purine metabolism;ko01100//Metabolic pathways	Metabolism	Nucleotide metabolism;Amino acid metabolism;Global and overview maps	4.85798
CL1381.Contig3_All	ko00250//Alanine, aspartate and glutamate metabolism;ko01100//Metabolic pathways;ko00230//Purine metabolism	Metabolism	Global and overview maps;Nucleotide metabolism;Amino acid metabolism	1.5025
CL13810.Contig2_All	ko01100//Metabolic pathways;ko00650//Butanoate metabolism;ko00630//Glyoxylate and dicarboxylate metabolism;ko01200//Carbon metabolism	Metabolism	Carbohydrate metabolism;Global and overview maps	1.89077
CL13812.Contig2_All	ko01200//Carbon metabolism;ko01100//Metabolic pathways;ko01110//Biosynthesis of secondary metabolites;ko00020//Citrate cycle (TCA cycle);ko00190//Oxidative phosphorylation	Metabolism	Energy metabolism;Carbohydrate metabolism;Global and overview maps	-6.85798
CL13815.Contig3_All	ko00562//Inositol phosphate metabolism;ko00710//Carbon fixation in photosynthetic organisms;ko01100//Metabolic pathways;ko00051//Fructose and mannose metabolism;ko00010//Glycolysis / Gluconeogenesis;ko01230//Biosynthesis of amino acids;ko01200//Carbon metabolism;ko01110//Biosynthesis of secondary metabolites	Metabolism	Energy metabolism;Carbohydrate metabolism;Global and overview maps	1.48641
CL1383.Contig1_All	ko00940//Phenylpropanoid biosynthesis;ko01110//Biosynthesis of secondary metabolites;ko01100//Metabolic pathways	Metabolism	Biosynthesis of other secondary metabolites;Global and overview maps	-2.60443
CL1383.Contig2_All	ko01110//Biosynthesis of secondary metabolites;ko01100//Metabolic pathways;ko00940//Phenylpropanoid biosynthesis	Metabolism	Biosynthesis of other secondary metabolites;Global and overview maps	-5.70966
CL1383.Contig4_All	ko01110//Biosynthesis of secondary metabolites;ko00940//Phenylpropanoid biosynthesis;ko01100//Metabolic pathways	Metabolism	Global and overview maps;Biosynthesis of other secondary metabolites	-3.36923
CL13847.Contig6_All	ko01110//Biosynthesis of secondary metabolites;ko00250//Alanine, aspartate and glutamate metabolism;ko01230//Biosynthesis of amino acids;ko01100//Metabolic pathways	Metabolism	Amino acid metabolism;Global and overview maps	-2.08299
CL13862.Contig1_All	ko00190//Oxidative phosphorylation;ko01100//Metabolic pathways;ko00195//Photosynthesis	Metabolism	Global and overview maps;Energy metabolism	5.46447
CL13875.Contig2_All	ko00630//Glyoxylate and dicarboxylate metabolism;ko00052//Galactose metabolism;ko00910//Nitrogen metabolism;ko00040//Pentose and glucuronate interconversions;ko00520//Amino sugar and nucleotide sugar metabolism;ko00053//Ascorbate and aldarate metabolism;ko04144//Endocytosis;ko01100//Metabolic pathways	Cellular Processes;Metabolism	Carbohydrate metabolism;Global and overview maps;Energy metabolism;Transport and catabolism	-1.53542
CL13875.Contig6_All	ko00053//Ascorbate and aldarate metabolism;ko00040//Pentose and glucuronate interconversions;ko01100//Metabolic pathways;ko00520//Amino sugar and nucleotide sugar metabolism;ko03013//RNA transport;ko00052//Galactose metabolism	Metabolism;Genetic Information Processing	Carbohydrate metabolism;Global and overview maps;Translation	-4.75489
CL13883.Contig6_All	ko00195//Photosynthesis;ko01100//Metabolic pathways;ko00190//Oxidative phosphorylation	Metabolism	Global and overview maps;Energy metabolism	4.48113
CL13889.Contig1_All	ko00500//Starch and sucrose metabolism	Metabolism	Carbohydrate metabolism	3.64759
CL13894.Contig1_All	ko00190//Oxidative phosphorylation;ko01100//Metabolic pathways	Metabolism	Global and overview maps;Energy metabolism	-5.64386
CL13910.Contig1_All	ko01100//Metabolic pathways;ko00020//Citrate cycle (TCA cycle);ko01110//Biosynthesis of secondary metabolites	Metabolism	Carbohydrate metabolism;Global and overview maps	-6.80735
CL13910.Contig2_All	ko01110//Biosynthesis of secondary metabolites;ko00020//Citrate cycle (TCA cycle);ko01100//Metabolic pathways	Metabolism	Carbohydrate metabolism;Global and overview maps	7.2384
CL13916.Contig2_All	ko00909//Sesquiterpenoid and triterpenoid biosynthesis;ko01100//Metabolic pathways;ko00100//Steroid biosynthesis;ko01110//Biosynthesis of secondary metabolites	Metabolism	Metabolism of terpenoids and polyketides;Global and overview maps;Lipid metabolism	1.82443
CL13921.Contig1_All	ko00010//Glycolysis / Gluconeogenesis;ko00020//Citrate cycle (TCA cycle);ko01110//Biosynthesis of secondary metabolites;ko00620//Pyruvate metabolism;ko01100//Metabolic pathways;ko01200//Carbon metabolism	Metabolism	Carbohydrate metabolism;Global and overview maps	-7.08746
CL13925.Contig1_All	ko00230//Purine metabolism;ko00010//Glycolysis / Gluconeogenesis;ko00620//Pyruvate metabolism;ko01100//Metabolic pathways;ko01110//Biosynthesis of secondary metabolites;ko01200//Carbon metabolism;ko01230//Biosynthesis of amino acids	Metabolism	Nucleotide metabolism;Global and overview maps;Carbohydrate metabolism	2.31034
CL13928.Contig1_All	ko00330//Arginine and proline metabolism;ko00410//beta-Alanine metabolism	Metabolism	Metabolism of other amino acids;Amino acid metabolism	-6.23522
CL13934.Contig13_All	ko00480//Glutathione metabolism	Metabolism	Metabolism of other amino acids	6
CL13934.Contig3_All	ko00480//Glutathione metabolism	Metabolism	Metabolism of other amino acids	1.53675
CL13955.Contig1_All	ko00900//Terpenoid backbone biosynthesis;ko01110//Biosynthesis of secondary metabolites;ko01100//Metabolic pathways	Metabolism	Global and overview maps;Metabolism of terpenoids and polyketides	1.52356
CL13955.Contig2_All	ko01110//Biosynthesis of secondary metabolites;ko01100//Metabolic pathways;ko00900//Terpenoid backbone biosynthesis	Metabolism	Global and overview maps;Metabolism of terpenoids and polyketides	2.21444
CL13955.Contig3_All	ko00900//Terpenoid backbone biosynthesis;ko01110//Biosynthesis of secondary metabolites;ko01100//Metabolic pathways	Metabolism	Global and overview maps;Metabolism of terpenoids and polyketides	-1.1968
CL13955.Contig4_All	ko00900//Terpenoid backbone biosynthesis;ko01100//Metabolic pathways;ko01110//Biosynthesis of secondary metabolites	Metabolism	Global and overview maps;Metabolism of terpenoids and polyketides	1.18052
CL13955.Contig5_All	ko00900//Terpenoid backbone biosynthesis;ko01100//Metabolic pathways;ko01110//Biosynthesis of secondary metabolites	Metabolism	Global and overview maps;Metabolism of terpenoids and polyketides	2.23004
CL13957.Contig1_All	ko00904//Diterpenoid biosynthesis	Metabolism	Metabolism of terpenoids and polyketides	-8.93664
CL13957.Contig2_All	ko00904//Diterpenoid biosynthesis	Metabolism	Metabolism of terpenoids and polyketides	-3.78136
CL13972.Contig4_All	ko01100//Metabolic pathways;ko00430//Taurine and hypotaurine metabolism	Metabolism	Global and overview maps;Metabolism of other amino acids	-1.40231
CL13975.Contig10_All	ko00592//alpha-Linolenic acid metabolism;ko00350//Tyrosine metabolism;ko00010//Glycolysis / Gluconeogenesis;ko01110//Biosynthesis of secondary metabolites;ko01100//Metabolic pathways;ko00071//Fatty acid degradation	Metabolism	Carbohydrate metabolism;Global and overview maps;Lipid metabolism;Amino acid metabolism	-1.4011
CL13975.Contig12_All	ko00071//Fatty acid degradation;ko01100//Metabolic pathways;ko00592//alpha-Linolenic acid metabolism;ko00350//Tyrosine metabolism;ko01110//Biosynthesis of secondary metabolites;ko00010//Glycolysis / Gluconeogenesis	Metabolism	Amino acid metabolism;Global and overview maps;Lipid metabolism;Carbohydrate metabolism	1.50834
CL13975.Contig15_All	ko00071//Fatty acid degradation;ko01100//Metabolic pathways;ko00010//Glycolysis / Gluconeogenesis;ko00350//Tyrosine metabolism;ko01110//Biosynthesis of secondary metabolites;ko00592//alpha-Linolenic acid metabolism	Metabolism	Global and overview maps;Amino acid metabolism;Lipid metabolism;Carbohydrate metabolism	-2.50414
CL13975.Contig2_All	ko00010//Glycolysis / Gluconeogenesis;ko01110//Biosynthesis of secondary metabolites;ko00592//alpha-Linolenic acid metabolism;ko00350//Tyrosine metabolism;ko01100//Metabolic pathways;ko00071//Fatty acid degradation	Metabolism	Global and overview maps;Carbohydrate metabolism;Lipid metabolism;Amino acid metabolism	1.49706
CL13975.Contig5_All	ko00592//alpha-Linolenic acid metabolism;ko01110//Biosynthesis of secondary metabolites;ko00071//Fatty acid degradation;ko00010//Glycolysis / Gluconeogenesis;ko00350//Tyrosine metabolism;ko01100//Metabolic pathways	Metabolism	Amino acid metabolism;Lipid metabolism;Global and overview maps;Carbohydrate metabolism	1.08944
CL13975.Contig6_All	ko01110//Biosynthesis of secondary metabolites;ko00592//alpha-Linolenic acid metabolism;ko01100//Metabolic pathways;ko00010//Glycolysis / Gluconeogenesis;ko00071//Fatty acid degradation;ko00350//Tyrosine metabolism	Metabolism	Amino acid metabolism;Global and overview maps;Carbohydrate metabolism;Lipid metabolism	2.23627
CL13975.Contig7_All	ko01100//Metabolic pathways;ko00071//Fatty acid degradation;ko01110//Biosynthesis of secondary metabolites;ko00010//Glycolysis / Gluconeogenesis;ko00350//Tyrosine metabolism;ko00592//alpha-Linolenic acid metabolism	Metabolism	Global and overview maps;Carbohydrate metabolism;Lipid metabolism;Amino acid metabolism	1.00942
CL13976.Contig1_All	ko00520//Amino sugar and nucleotide sugar metabolism;ko00250//Alanine, aspartate and glutamate metabolism;ko01100//Metabolic pathways	Metabolism	Carbohydrate metabolism;Amino acid metabolism;Global and overview maps	-7.40939
CL13976.Contig2_All	ko01100//Metabolic pathways;ko00250//Alanine, aspartate and glutamate metabolism;ko00520//Amino sugar and nucleotide sugar metabolism	Metabolism	Carbohydrate metabolism;Global and overview maps;Amino acid metabolism	7.06609
CL13990.Contig2_All	ko00230//Purine metabolism;ko01230//Biosynthesis of amino acids;ko00620//Pyruvate metabolism;ko01110//Biosynthesis of secondary metabolites;ko00010//Glycolysis / Gluconeogenesis;ko01100//Metabolic pathways;ko01200//Carbon metabolism	Metabolism	Nucleotide metabolism;Carbohydrate metabolism;Global and overview maps	7.31288
CL13991.Contig2_All	ko01100//Metabolic pathways;ko00430//Taurine and hypotaurine metabolism	Metabolism	Metabolism of other amino acids;Global and overview maps	-1.50725
CL13991.Contig3_All	ko01100//Metabolic pathways;ko00430//Taurine and hypotaurine metabolism	Metabolism	Global and overview maps;Metabolism of other amino acids	-3.22607
CL13993.Contig6_All	ko00904//Diterpenoid biosynthesis;ko01100//Metabolic pathways;ko01110//Biosynthesis of secondary metabolites;ko00941//Flavonoid biosynthesis	Metabolism	Metabolism of terpenoids and polyketides;Biosynthesis of other secondary metabolites;Global and overview maps	4.97154
CL13994.Contig3_All	ko00500//Starch and sucrose metabolism;ko01110//Biosynthesis of secondary metabolites;ko01100//Metabolic pathways	Metabolism	Carbohydrate metabolism;Global and overview maps	5.9542
CL13994.Contig4_All	ko00500//Starch and sucrose metabolism;ko01100//Metabolic pathways;ko01110//Biosynthesis of secondary metabolites	Metabolism	Global and overview maps;Carbohydrate metabolism	2.00734
CL13994.Contig6_All	ko00500//Starch and sucrose metabolism;ko01100//Metabolic pathways;ko01110//Biosynthesis of secondary metabolites	Metabolism	Carbohydrate metabolism;Global and overview maps	2.35147
CL14000.Contig10_All	ko00380//Tryptophan metabolism;ko00620//Pyruvate metabolism;ko00053//Ascorbate and aldarate metabolism;ko00280//Valine, leucine and isoleucine degradation;ko00071//Fatty acid degradation;ko00010//Glycolysis / Gluconeogenesis;ko00903//Limonene and pinene degradation;ko00330//Arginine and proline metabolism;ko01100//Metabolic pathways;ko01110//Biosynthesis of secondary metabolites;ko00561//Glycerol…	Metabolism	Metabolism of other amino acids;Amino acid metabolism;Carbohydrate metabolism;Metabolism of terpenoids and polyketides;Lipid metabolism;Global and overview maps	3.36673
CL14000.Contig11_All	ko00410//beta-Alanine metabolism;ko01100//Metabolic pathways;ko00903//Limonene and pinene degradation;ko00053//Ascorbate and aldarate metabolism;ko00380//Tryptophan metabolism;ko00561//Glycerolipid metabolism;ko00340//Histidine metabolism;ko00071//Fatty acid degradation;ko00310//Lysine degradation;ko00620//Pyruvate metabolism;ko00330//Arginine and proline metabolism;ko00010//Glycolysis / Gluconeo…	Metabolism	Metabolism of other amino acids;Amino acid metabolism;Carbohydrate metabolism;Lipid metabolism;Global and overview maps;Metabolism of terpenoids and polyketides	1.09516
CL14000.Contig12_All	ko00410//beta-Alanine metabolism;ko00071//Fatty acid degradation;ko00620//Pyruvate metabolism;ko00010//Glycolysis / Gluconeogenesis;ko00310//Lysine degradation;ko00380//Tryptophan metabolism;ko00053//Ascorbate and aldarate metabolism;ko01100//Metabolic pathways;ko00280//Valine, leucine and isoleucine degradation;ko01110//Biosynthesis of secondary metabolites;ko00330//Arginine and proline metaboli…	Metabolism	Global and overview maps;Amino acid metabolism;Metabolism of terpenoids and polyketides;Lipid metabolism;Carbohydrate metabolism;Metabolism of other amino acids	1.38247
CL14000.Contig13_All	ko01100//Metabolic pathways;ko00903//Limonene and pinene degradation;ko00380//Tryptophan metabolism;ko00280//Valine, leucine and isoleucine degradation;ko00071//Fatty acid degradation;ko00410//beta-Alanine metabolism;ko00330//Arginine and proline metabolism;ko01110//Biosynthesis of secondary metabolites;ko00010//Glycolysis / Gluconeogenesis;ko00340//Histidine metabolism;ko00053//Ascorbate and ald…	Metabolism	Carbohydrate metabolism;Metabolism of other amino acids;Metabolism of terpenoids and polyketides;Lipid metabolism;Global and overview maps;Amino acid metabolism	1.62344
CL14000.Contig2_All	ko00330//Arginine and proline metabolism;ko00071//Fatty acid degradation;ko00010//Glycolysis / Gluconeogenesis;ko01110//Biosynthesis of secondary metabolites;ko00053//Ascorbate and aldarate metabolism;ko00410//beta-Alanine metabolism;ko00561//Glycerolipid metabolism;ko00903//Limonene and pinene degradation;ko01100//Metabolic pathways;ko00380//Tryptophan metabolism;ko00280//Valine, leucine and iso…	Metabolism	Carbohydrate metabolism;Metabolism of terpenoids and polyketides;Metabolism of other amino acids;Amino acid metabolism;Lipid metabolism;Global and overview maps	2.38348
CL14000.Contig5_All	ko00561//Glycerolipid metabolism;ko00010//Glycolysis / Gluconeogenesis;ko00280//Valine, leucine and isoleucine degradation;ko00340//Histidine metabolism;ko00620//Pyruvate metabolism;ko00903//Limonene and pinene degradation;ko00330//Arginine and proline metabolism;ko00053//Ascorbate and aldarate metabolism;ko01110//Biosynthesis of secondary metabolites;ko00071//Fatty acid degradation;ko00380//Tryp…	Metabolism	Lipid metabolism;Metabolism of terpenoids and polyketides;Global and overview maps;Amino acid metabolism;Carbohydrate metabolism;Metabolism of other amino acids	6.40939
CL14000.Contig9_All	ko00280//Valine, leucine and isoleucine degradation;ko00010//Glycolysis / Gluconeogenesis;ko00561//Glycerolipid metabolism;ko00071//Fatty acid degradation;ko01100//Metabolic pathways;ko00330//Arginine and proline metabolism;ko00380//Tryptophan metabolism;ko00903//Limonene and pinene degradation;ko00340//Histidine metabolism;ko00053//Ascorbate and aldarate metabolism;ko00310//Lysine degradation;ko…	Metabolism	Metabolism of terpenoids and polyketides;Lipid metabolism;Global and overview maps;Carbohydrate metabolism;Amino acid metabolism;Metabolism of other amino acids	4.9542
CL14003.Contig1_All	ko01100//Metabolic pathways;ko00750//Vitamin B6 metabolism	Metabolism	Metabolism of cofactors and vitamins;Global and overview maps	-6.04127
CL14006.Contig1_All	ko01100//Metabolic pathways;ko00520//Amino sugar and nucleotide sugar metabolism	Metabolism	Carbohydrate metabolism;Global and overview maps	1.64008
CL14009.Contig2_All	ko01110//Biosynthesis of secondary metabolites;ko00062//Fatty acid elongation;ko01100//Metabolic pathways	Metabolism	Lipid metabolism;Global and overview maps	-1.25491
CL14012.Contig1_All	ko01100//Metabolic pathways;ko01110//Biosynthesis of secondary metabolites;ko00062//Fatty acid elongation	Metabolism	Lipid metabolism;Global and overview maps	-8.13443
CL14015.Contig2_All	ko00230//Purine metabolism;ko01100//Metabolic pathways;ko04016//MAPK signaling pathway - plant;ko00240//Pyrimidine metabolism;ko01110//Biosynthesis of secondary metabolites	Environmental Information Processing;Metabolism	Signal transduction;Nucleotide metabolism;Global and overview maps	-6.53916
CL14016.Contig1_All	ko01110//Biosynthesis of secondary metabolites;ko00906//Carotenoid biosynthesis;ko01100//Metabolic pathways;ko00904//Diterpenoid biosynthesis	Metabolism	Global and overview maps;Metabolism of terpenoids and polyketides	7.71425
CL1415.Contig1_All	ko01212//Fatty acid metabolism;ko01040//Biosynthesis of unsaturated fatty acids;ko00071//Fatty acid degradation;ko04146//Peroxisome;ko01100//Metabolic pathways;ko00592//alpha-Linolenic acid metabolism;ko01110//Biosynthesis of secondary metabolites	Cellular Processes;Metabolism	Lipid metabolism;Transport and catabolism;Global and overview maps	-1.45221
CL142.Contig10_All	ko00511//Other glycan degradation	Metabolism	Glycan biosynthesis and metabolism	-1.74147
CL142.Contig1_All	ko00511//Other glycan degradation	Metabolism	Glycan biosynthesis and metabolism	4.84847
CL142.Contig3_All	ko00511//Other glycan degradation	Metabolism	Glycan biosynthesis and metabolism	2.21723
CL142.Contig4_All	ko00511//Other glycan degradation	Metabolism	Glycan biosynthesis and metabolism	7.12928
CL142.Contig8_All	ko00511//Other glycan degradation	Metabolism	Glycan biosynthesis and metabolism	4.47517
CL1420.Contig2_All	ko00909//Sesquiterpenoid and triterpenoid biosynthesis;ko01110//Biosynthesis of secondary metabolites;ko01100//Metabolic pathways	Metabolism	Metabolism of terpenoids and polyketides;Global and overview maps	6.77139
CL1420.Contig3_All	ko01100//Metabolic pathways;ko01110//Biosynthesis of secondary metabolites;ko00909//Sesquiterpenoid and triterpenoid biosynthesis	Metabolism	Global and overview maps;Metabolism of terpenoids and polyketides	5.66353
CL1422.Contig1_All	ko03013//RNA transport;ko00910//Nitrogen metabolism;ko00940//Phenylpropanoid biosynthesis;ko01100//Metabolic pathways;ko03015//mRNA surveillance pathway;ko03040//Spliceosome;ko01110//Biosynthesis of secondary metabolites	Genetic Information Processing;Metabolism	Energy metabolism;Global and overview maps;Translation;Biosynthesis of other secondary metabolites;Transcription	-8.85798
CL1426.Contig1_All	ko03008//Ribosome biogenesis in eukaryotes;ko01100//Metabolic pathways;ko00940//Phenylpropanoid biosynthesis;ko00460//Cyanoamino acid metabolism;ko01110//Biosynthesis of secondary metabolites;ko00500//Starch and sucrose metabolism	Genetic Information Processing;Metabolism	Metabolism of other amino acids;Translation;Biosynthesis of other secondary metabolites;Global and overview maps;Carbohydrate metabolism	-1.20211
CL1426.Contig2_All	ko01110//Biosynthesis of secondary metabolites;ko00940//Phenylpropanoid biosynthesis;ko00460//Cyanoamino acid metabolism;ko01100//Metabolic pathways;ko03008//Ribosome biogenesis in eukaryotes;ko00500//Starch and sucrose metabolism	Genetic Information Processing;Metabolism	Translation;Global and overview maps;Carbohydrate metabolism;Biosynthesis of other secondary metabolites;Metabolism of other amino acids	-1.47741
CL1426.Contig3_All	ko03008//Ribosome biogenesis in eukaryotes;ko01100//Metabolic pathways;ko00460//Cyanoamino acid metabolism;ko01110//Biosynthesis of secondary metabolites;ko00500//Starch and sucrose metabolism;ko00940//Phenylpropanoid biosynthesis	Genetic Information Processing;Metabolism	Global and overview maps;Metabolism of other amino acids;Biosynthesis of other secondary metabolites;Carbohydrate metabolism;Translation	-1.55055
CL1441.Contig1_All	ko00500//Starch and sucrose metabolism;ko01110//Biosynthesis of secondary metabolites;ko01100//Metabolic pathways	Metabolism	Global and overview maps;Carbohydrate metabolism	1.89277
CL1449.Contig1_All	ko00592//alpha-Linolenic acid metabolism;ko00591//Linoleic acid metabolism;ko01110//Biosynthesis of secondary metabolites;ko01100//Metabolic pathways	Metabolism	Global and overview maps;Lipid metabolism	1.88858
CL1450.Contig2_All	ko00909//Sesquiterpenoid and triterpenoid biosynthesis	Metabolism	Metabolism of terpenoids and polyketides	-7.79442
CL1453.Contig2_All	ko00500//Starch and sucrose metabolism	Metabolism	Carbohydrate metabolism	3.03103
CL1461.Contig3_All	ko01100//Metabolic pathways;ko00480//Glutathione metabolism	Metabolism	Global and overview maps;Metabolism of other amino acids	6.2854
CL1461.Contig4_All	ko00480//Glutathione metabolism;ko01100//Metabolic pathways	Metabolism	Metabolism of other amino acids;Global and overview maps	2.93289
CL1461.Contig7_All	ko00480//Glutathione metabolism;ko01100//Metabolic pathways	Metabolism	Global and overview maps;Metabolism of other amino acids	3.5502
CL1464.Contig1_All	ko00520//Amino sugar and nucleotide sugar metabolism;ko01100//Metabolic pathways	Metabolism	Global and overview maps;Carbohydrate metabolism	-8.97355
CL1464.Contig2_All	ko00520//Amino sugar and nucleotide sugar metabolism;ko01100//Metabolic pathways	Metabolism	Carbohydrate metabolism;Global and overview maps	2.57909
CL1469.Contig2_All	ko00062//Fatty acid elongation	Metabolism	Lipid metabolism	-1.01042
CL1470.Contig2_All	ko01100//Metabolic pathways;ko00780//Biotin metabolism	Metabolism	Metabolism of cofactors and vitamins;Global and overview maps	6.70044
CL1474.Contig1_All	ko00052//Galactose metabolism;ko01110//Biosynthesis of secondary metabolites;ko01100//Metabolic pathways;ko00520//Amino sugar and nucleotide sugar metabolism;ko00500//Starch and sucrose metabolism;ko01200//Carbon metabolism;ko00051//Fructose and mannose metabolism;ko00010//Glycolysis / Gluconeogenesis	Metabolism	Global and overview maps;Carbohydrate metabolism	1.12616
CL1474.Contig7_All	ko00010//Glycolysis / Gluconeogenesis;ko01110//Biosynthesis of secondary metabolites;ko00052//Galactose metabolism;ko00500//Starch and sucrose metabolism;ko00051//Fructose and mannose metabolism;ko01100//Metabolic pathways;ko00520//Amino sugar and nucleotide sugar metabolism;ko01200//Carbon metabolism	Metabolism	Carbohydrate metabolism;Global and overview maps	-1.8182
CL1481.Contig12_All	ko00904//Diterpenoid biosynthesis;ko01110//Biosynthesis of secondary metabolites	Metabolism	Metabolism of terpenoids and polyketides;Global and overview maps	1.23954
CL1486.Contig2_All	ko00920//Sulfur metabolism;ko00230//Purine metabolism;ko01100//Metabolic pathways	Metabolism	Nucleotide metabolism;Energy metabolism;Global and overview maps	-1.44876
CL1486.Contig4_All	ko00920//Sulfur metabolism;ko01100//Metabolic pathways;ko00230//Purine metabolism	Metabolism	Global and overview maps;Nucleotide metabolism;Energy metabolism	-1.24868
CL1486.Contig5_All	ko00920//Sulfur metabolism;ko00230//Purine metabolism;ko01100//Metabolic pathways	Metabolism	Global and overview maps;Energy metabolism;Nucleotide metabolism	-1.15393
CL1486.Contig6_All	ko00230//Purine metabolism;ko00920//Sulfur metabolism;ko01100//Metabolic pathways	Metabolism	Nucleotide metabolism;Energy metabolism;Global and overview maps	-5.04924
CL1486.Contig7_All	ko00920//Sulfur metabolism;ko01100//Metabolic pathways;ko00230//Purine metabolism	Metabolism	Energy metabolism;Global and overview maps;Nucleotide metabolism	-4.1375
CL1486.Contig8_All	ko00920//Sulfur metabolism;ko00230//Purine metabolism;ko01100//Metabolic pathways	Metabolism	Energy metabolism;Global and overview maps;Nucleotide metabolism	-2.53694
CL1491.Contig3_All	ko00941//Flavonoid biosynthesis;ko02010//ABC transporters;ko01110//Biosynthesis of secondary metabolites;ko01100//Metabolic pathways	Environmental Information Processing;Metabolism	Biosynthesis of other secondary metabolites;Global and overview maps;Membrane transport	4.37697
CL1491.Contig4_All	ko00941//Flavonoid biosynthesis;ko01110//Biosynthesis of secondary metabolites;ko01100//Metabolic pathways;ko02010//ABC transporters	Metabolism;Environmental Information Processing	Global and overview maps;Biosynthesis of other secondary metabolites;Membrane transport	5.27053
CL1491.Contig5_All	ko00940//Phenylpropanoid biosynthesis;ko01110//Biosynthesis of secondary metabolites;ko02010//ABC transporters	Environmental Information Processing;Metabolism	Membrane transport;Global and overview maps;Biosynthesis of other secondary metabolites	1.00684
CL1491.Contig6_All	ko00941//Flavonoid biosynthesis;ko02010//ABC transporters;ko01110//Biosynthesis of secondary metabolites;ko01100//Metabolic pathways	Environmental Information Processing;Metabolism	Membrane transport;Global and overview maps;Biosynthesis of other secondary metabolites	1.05305
CL1491.Contig7_All	ko02010//ABC transporters;ko01100//Metabolic pathways;ko01110//Biosynthesis of secondary metabolites;ko00941//Flavonoid biosynthesis	Environmental Information Processing;Metabolism	Global and overview maps;Membrane transport;Biosynthesis of other secondary metabolites	5.16993
CL1500.Contig1_All	ko01100//Metabolic pathways;ko00190//Oxidative phosphorylation	Metabolism	Energy metabolism;Global and overview maps	-8.04439
CL1503.Contig1_All	ko00511//Other glycan degradation	Metabolism	Glycan biosynthesis and metabolism	-1.98589
CL1503.Contig3_All	ko00511//Other glycan degradation	Metabolism	Glycan biosynthesis and metabolism	1.6888
CL1503.Contig4_All	ko00511//Other glycan degradation	Metabolism	Glycan biosynthesis and metabolism	-5.70044
CL1503.Contig5_All	ko00511//Other glycan degradation	Metabolism	Glycan biosynthesis and metabolism	-1.87245
CL1509.Contig10_All	ko04070//Phosphatidylinositol signaling system;ko01100//Metabolic pathways;ko00562//Inositol phosphate metabolism	Metabolism;Environmental Information Processing	Global and overview maps;Signal transduction;Carbohydrate metabolism	-5.32193
CL1509.Contig13_All	ko00562//Inositol phosphate metabolism;ko04070//Phosphatidylinositol signaling system;ko01100//Metabolic pathways	Metabolism;Environmental Information Processing	Carbohydrate metabolism;Global and overview maps;Signal transduction	1.286
CL1509.Contig14_All	ko04070//Phosphatidylinositol signaling system;ko00562//Inositol phosphate metabolism;ko01100//Metabolic pathways	Environmental Information Processing;Metabolism	Carbohydrate metabolism;Signal transduction;Global and overview maps	1.23659
CL1509.Contig23_All	ko00562//Inositol phosphate metabolism;ko04070//Phosphatidylinositol signaling system;ko01100//Metabolic pathways	Environmental Information Processing;Metabolism	Global and overview maps;Carbohydrate metabolism;Signal transduction	1.72485
CL1509.Contig26_All	ko01100//Metabolic pathways;ko04070//Phosphatidylinositol signaling system;ko00562//Inositol phosphate metabolism	Environmental Information Processing;Metabolism	Global and overview maps;Signal transduction;Carbohydrate metabolism	4.41741
CL1509.Contig27_All	ko01100//Metabolic pathways;ko00562//Inositol phosphate metabolism;ko04070//Phosphatidylinositol signaling system	Metabolism;Environmental Information Processing	Carbohydrate metabolism;Global and overview maps;Signal transduction	-6.32193
CL1509.Contig5_All	ko00480//Glutathione metabolism	Metabolism	Metabolism of other amino acids	1.23851
CL1509.Contig8_All	ko01100//Metabolic pathways;ko00562//Inositol phosphate metabolism;ko04070//Phosphatidylinositol signaling system	Metabolism;Environmental Information Processing	Signal transduction;Global and overview maps;Carbohydrate metabolism	2
CL1512.Contig1_All	ko00190//Oxidative phosphorylation;ko01100//Metabolic pathways	Metabolism	Global and overview maps;Energy metabolism	-1.176
CL1520.Contig2_All	ko00940//Phenylpropanoid biosynthesis;ko00360//Phenylalanine metabolism;ko00130//Ubiquinone and other terpenoid-quinone biosynthesis;ko01110//Biosynthesis of secondary metabolites;ko01100//Metabolic pathways	Metabolism	Amino acid metabolism;Metabolism of cofactors and vitamins;Global and overview maps;Biosynthesis of other secondary metabolites	-1.86994
CL1520.Contig3_All	ko01100//Metabolic pathways;ko00130//Ubiquinone and other terpenoid-quinone biosynthesis;ko01110//Biosynthesis of secondary metabolites;ko00940//Phenylpropanoid biosynthesis;ko00360//Phenylalanine metabolism	Metabolism	Global and overview maps;Biosynthesis of other secondary metabolites;Amino acid metabolism;Metabolism of cofactors and vitamins	1.2782
CL1524.Contig1_All	ko00261//Monobactam biosynthesis;ko00230//Purine metabolism;ko00450//Selenocompound metabolism;ko00920//Sulfur metabolism;ko01100//Metabolic pathways	Metabolism	Nucleotide metabolism;Energy metabolism;Metabolism of other amino acids;Global and overview maps;Biosynthesis of other secondary metabolites	-8.30834
CL1524.Contig2_All	ko00261//Monobactam biosynthesis;ko00230//Purine metabolism;ko00920//Sulfur metabolism;ko01100//Metabolic pathways;ko00450//Selenocompound metabolism	Metabolism	Nucleotide metabolism;Biosynthesis of other secondary metabolites;Metabolism of other amino acids;Global and overview maps;Energy metabolism	6.79442
CL1533.Contig3_All	ko00520//Amino sugar and nucleotide sugar metabolism	Metabolism	Carbohydrate metabolism	-7.58496
CL1533.Contig6_All	ko00520//Amino sugar and nucleotide sugar metabolism	Metabolism	Carbohydrate metabolism	-1.08628
CL1533.Contig7_All	ko00520//Amino sugar and nucleotide sugar metabolism	Metabolism	Carbohydrate metabolism	2.30142
CL1533.Contig8_All	ko00520//Amino sugar and nucleotide sugar metabolism	Metabolism	Carbohydrate metabolism	3.51868
CL1533.Contig9_All	ko00520//Amino sugar and nucleotide sugar metabolism	Metabolism	Carbohydrate metabolism	7.24793
CL1540.Contig1_All	ko01110//Biosynthesis of secondary metabolites;ko01230//Biosynthesis of amino acids;ko00270//Cysteine and methionine metabolism;ko00450//Selenocompound metabolism;ko01100//Metabolic pathways	Metabolism	Metabolism of other amino acids;Global and overview maps;Amino acid metabolism	-7.62205
CL1540.Contig3_All	ko00270//Cysteine and methionine metabolism;ko01100//Metabolic pathways;ko00450//Selenocompound metabolism;ko01110//Biosynthesis of secondary metabolites;ko01230//Biosynthesis of amino acids	Metabolism	Metabolism of other amino acids;Amino acid metabolism;Global and overview maps	-7.06609
CL1552.Contig6_All	ko04070//Phosphatidylinositol signaling system;ko00562//Inositol phosphate metabolism;ko01100//Metabolic pathways	Metabolism;Environmental Information Processing	Global and overview maps;Carbohydrate metabolism;Signal transduction	2.10188
CL1552.Contig8_All	ko04070//Phosphatidylinositol signaling system;ko01100//Metabolic pathways;ko00562//Inositol phosphate metabolism	Environmental Information Processing;Metabolism	Signal transduction;Carbohydrate metabolism;Global and overview maps	2.95109
CL1557.Contig13_All	ko00450//Selenocompound metabolism;ko01230//Biosynthesis of amino acids;ko00270//Cysteine and methionine metabolism;ko01100//Metabolic pathways;ko01110//Biosynthesis of secondary metabolites	Metabolism	Amino acid metabolism;Global and overview maps;Metabolism of other amino acids	-2.67807
CL1557.Contig20_All	ko00450//Selenocompound metabolism;ko01230//Biosynthesis of amino acids;ko01100//Metabolic pathways;ko01110//Biosynthesis of secondary metabolites;ko00270//Cysteine and methionine metabolism	Metabolism	Metabolism of other amino acids;Amino acid metabolism;Global and overview maps	-5.55459
CL1557.Contig33_All	ko00270//Cysteine and methionine metabolism;ko01230//Biosynthesis of amino acids;ko01110//Biosynthesis of secondary metabolites;ko01100//Metabolic pathways;ko00450//Selenocompound metabolism	Metabolism	Metabolism of other amino acids;Global and overview maps;Amino acid metabolism	7.55459
CL156.Contig2_All	ko01110//Biosynthesis of secondary metabolites;ko01100//Metabolic pathways;ko00710//Carbon fixation in photosynthetic organisms;ko01200//Carbon metabolism;ko01230//Biosynthesis of amino acids;ko00030//Pentose phosphate pathway	Metabolism	Energy metabolism;Carbohydrate metabolism;Global and overview maps	-1.4209
CL156.Contig8_All	ko01230//Biosynthesis of amino acids;ko01110//Biosynthesis of secondary metabolites;ko01200//Carbon metabolism;ko00710//Carbon fixation in photosynthetic organisms;ko00030//Pentose phosphate pathway;ko01100//Metabolic pathways	Metabolism	Energy metabolism;Global and overview maps;Carbohydrate metabolism	-1.46269
CL1569.Contig3_All	ko00280//Valine, leucine and isoleucine degradation;ko01100//Metabolic pathways;ko01110//Biosynthesis of secondary metabolites;ko00640//Propanoate metabolism	Metabolism	Amino acid metabolism;Global and overview maps;Carbohydrate metabolism	6.85798
CL1569.Contig4_All	ko00280//Valine, leucine and isoleucine degradation;ko00640//Propanoate metabolism;ko01100//Metabolic pathways;ko01110//Biosynthesis of secondary metabolites	Metabolism	Amino acid metabolism;Global and overview maps;Carbohydrate metabolism	5.97728
CL1572.Contig14_All	ko00592//alpha-Linolenic acid metabolism;ko01100//Metabolic pathways;ko01110//Biosynthesis of secondary metabolites	Metabolism	Global and overview maps;Lipid metabolism	-2.68453
CL1574.Contig1_All	ko00500//Starch and sucrose metabolism;ko01100//Metabolic pathways	Metabolism	Global and overview maps;Carbohydrate metabolism	2.33593
CL1574.Contig2_All	ko01100//Metabolic pathways;ko00500//Starch and sucrose metabolism	Metabolism	Carbohydrate metabolism;Global and overview maps	2.0282
CL1574.Contig3_All	ko01100//Metabolic pathways;ko00500//Starch and sucrose metabolism	Metabolism	Carbohydrate metabolism;Global and overview maps	2.30875
CL1578.Contig4_All	ko01110//Biosynthesis of secondary metabolites;ko00592//alpha-Linolenic acid metabolism;ko01100//Metabolic pathways;ko00564//Glycerophospholipid metabolism	Metabolism	Lipid metabolism;Global and overview maps	1.47999
CL1581.Contig1_All	ko01110//Biosynthesis of secondary metabolites;ko01200//Carbon metabolism;ko01210//2-Oxocarboxylic acid metabolism;ko00020//Citrate cycle (TCA cycle);ko01230//Biosynthesis of amino acids;ko01100//Metabolic pathways;ko00630//Glyoxylate and dicarboxylate metabolism	Metabolism	Carbohydrate metabolism;Global and overview maps	-3.86561
CL1581.Contig2_All	ko00630//Glyoxylate and dicarboxylate metabolism;ko01210//2-Oxocarboxylic acid metabolism;ko00020//Citrate cycle (TCA cycle);ko01110//Biosynthesis of secondary metabolites;ko01100//Metabolic pathways;ko01230//Biosynthesis of amino acids;ko01200//Carbon metabolism	Metabolism	Carbohydrate metabolism;Global and overview maps	-3.34577
CL1582.Contig12_All	ko00564//Glycerophospholipid metabolism	Metabolism	Lipid metabolism	-5.88264
CL1582.Contig13_All	ko00564//Glycerophospholipid metabolism	Metabolism	Lipid metabolism	2.23704
CL1582.Contig16_All	ko00564//Glycerophospholipid metabolism	Metabolism	Lipid metabolism	1.85054
CL1582.Contig19_All	ko00564//Glycerophospholipid metabolism	Metabolism	Lipid metabolism	-4.08037
CL1582.Contig20_All	ko00564//Glycerophospholipid metabolism	Metabolism	Lipid metabolism	7.18982
CL1582.Contig5_All	ko00564//Glycerophospholipid metabolism	Metabolism	Lipid metabolism	-1.50119
CL1582.Contig6_All	ko00564//Glycerophospholipid metabolism	Metabolism	Lipid metabolism	1.77052
CL1582.Contig9_All	ko00564//Glycerophospholipid metabolism	Metabolism	Lipid metabolism	1.39855
CL1585.Contig4_All	ko00480//Glutathione metabolism	Metabolism	Metabolism of other amino acids	-4.97728
CL1588.Contig2_All	ko00511//Other glycan degradation	Metabolism	Glycan biosynthesis and metabolism	-6.2854
CL1588.Contig3_All	ko00511//Other glycan degradation	Metabolism	Glycan biosynthesis and metabolism	1.58496
CL1588.Contig4_All	ko00511//Other glycan degradation	Metabolism	Glycan biosynthesis and metabolism	2.26946
CL1608.Contig1_All	ko00480//Glutathione metabolism	Metabolism	Metabolism of other amino acids	-1.08964
CL161.Contig10_All	ko00590//Arachidonic acid metabolism;ko00071//Fatty acid degradation;ko01100//Metabolic pathways	Metabolism	Global and overview maps;Lipid metabolism	-1.97409
CL1614.Contig4_All	ko03040//Spliceosome;ko00564//Glycerophospholipid metabolism;ko00592//alpha-Linolenic acid metabolism;ko01100//Metabolic pathways;ko01110//Biosynthesis of secondary metabolites	Genetic Information Processing;Metabolism	Transcription;Lipid metabolism;Global and overview maps	-2.55859
CL1614.Contig8_All	ko00564//Glycerophospholipid metabolism;ko00592//alpha-Linolenic acid metabolism;ko01110//Biosynthesis of secondary metabolites;ko01100//Metabolic pathways	Metabolism	Global and overview maps;Lipid metabolism	1.16864
CL1618.Contig1_All	ko00020//Citrate cycle (TCA cycle);ko01100//Metabolic pathways;ko01110//Biosynthesis of secondary metabolites	Metabolism	Carbohydrate metabolism;Global and overview maps	2.79344
CL1618.Contig2_All	ko01100//Metabolic pathways;ko01110//Biosynthesis of secondary metabolites;ko00020//Citrate cycle (TCA cycle)	Metabolism	Global and overview maps;Carbohydrate metabolism	-2.35796
CL1618.Contig3_All	ko01110//Biosynthesis of secondary metabolites;ko00020//Citrate cycle (TCA cycle);ko01100//Metabolic pathways	Metabolism	Carbohydrate metabolism;Global and overview maps	-4.64265
CL1624.Contig1_All	ko00900//Terpenoid backbone biosynthesis	Metabolism	Metabolism of terpenoids and polyketides	-2.9649
CL1624.Contig2_All	ko00900//Terpenoid backbone biosynthesis	Metabolism	Metabolism of terpenoids and polyketides	-1.42742
CL1635.Contig2_All	ko00909//Sesquiterpenoid and triterpenoid biosynthesis;ko00900//Terpenoid backbone biosynthesis	Metabolism	Metabolism of terpenoids and polyketides	1.34344
CL1635.Contig3_All	ko00900//Terpenoid backbone biosynthesis;ko00909//Sesquiterpenoid and triterpenoid biosynthesis	Metabolism	Metabolism of terpenoids and polyketides	1.39541
CL1635.Contig5_All	ko00900//Terpenoid backbone biosynthesis;ko00909//Sesquiterpenoid and triterpenoid biosynthesis	Metabolism	Metabolism of terpenoids and polyketides	-6.16993
CL1635.Contig6_All	ko00909//Sesquiterpenoid and triterpenoid biosynthesis;ko00900//Terpenoid backbone biosynthesis	Metabolism	Metabolism of terpenoids and polyketides	6.53916
CL1636.Contig2_All	ko01100//Metabolic pathways;ko01110//Biosynthesis of secondary metabolites;ko00564//Glycerophospholipid metabolism;ko04070//Phosphatidylinositol signaling system	Environmental Information Processing;Metabolism	Lipid metabolism;Signal transduction;Global and overview maps	-1.17051
CL1642.Contig11_All	ko00051//Fructose and mannose metabolism;ko00520//Amino sugar and nucleotide sugar metabolism;ko00500//Starch and sucrose metabolism;ko01100//Metabolic pathways	Metabolism	Global and overview maps;Carbohydrate metabolism	10.5943
CL1642.Contig12_All	ko00500//Starch and sucrose metabolism;ko00051//Fructose and mannose metabolism;ko01100//Metabolic pathways;ko00520//Amino sugar and nucleotide sugar metabolism	Metabolism	Global and overview maps;Carbohydrate metabolism	-1.17544
CL1642.Contig1_All	ko00051//Fructose and mannose metabolism;ko00500//Starch and sucrose metabolism;ko00520//Amino sugar and nucleotide sugar metabolism;ko01100//Metabolic pathways	Metabolism	Global and overview maps;Carbohydrate metabolism	-2.61096
CL1642.Contig3_All	ko00500//Starch and sucrose metabolism;ko01100//Metabolic pathways;ko00520//Amino sugar and nucleotide sugar metabolism;ko00051//Fructose and mannose metabolism	Metabolism	Global and overview maps;Carbohydrate metabolism	1.22677
CL1642.Contig9_All	ko00500//Starch and sucrose metabolism;ko00051//Fructose and mannose metabolism;ko00520//Amino sugar and nucleotide sugar metabolism;ko01100//Metabolic pathways	Metabolism	Carbohydrate metabolism;Global and overview maps	-1.2713
CL1654.Contig2_All	ko00900//Terpenoid backbone biosynthesis;ko01100//Metabolic pathways;ko01110//Biosynthesis of secondary metabolites	Metabolism	Global and overview maps;Metabolism of terpenoids and polyketides	3.52356
CL1654.Contig3_All	ko01110//Biosynthesis of secondary metabolites;ko00900//Terpenoid backbone biosynthesis;ko01100//Metabolic pathways	Metabolism	Metabolism of terpenoids and polyketides;Global and overview maps	1.5936
CL1654.Contig5_All	ko01110//Biosynthesis of secondary metabolites;ko00900//Terpenoid backbone biosynthesis;ko01100//Metabolic pathways	Metabolism	Metabolism of terpenoids and polyketides;Global and overview maps	1.6845
CL1662.Contig3_All	ko01100//Metabolic pathways;ko00270//Cysteine and methionine metabolism	Metabolism	Global and overview maps;Amino acid metabolism	-1.06926
CL1664.Contig1_All	ko01110//Biosynthesis of secondary metabolites;ko00904//Diterpenoid biosynthesis	Metabolism	Global and overview maps;Metabolism of terpenoids and polyketides	-1.83689
CL1664.Contig2_All	ko00904//Diterpenoid biosynthesis;ko01110//Biosynthesis of secondary metabolites	Metabolism	Global and overview maps;Metabolism of terpenoids and polyketides	-4.90689
CL1664.Contig3_All	ko01110//Biosynthesis of secondary metabolites;ko00904//Diterpenoid biosynthesis	Metabolism	Global and overview maps;Metabolism of terpenoids and polyketides	-1.58126
CL167.Contig3_All	ko00052//Galactose metabolism;ko01100//Metabolic pathways;ko00310//Lysine degradation;ko00500//Starch and sucrose metabolism	Metabolism	Carbohydrate metabolism;Amino acid metabolism;Global and overview maps	-1.18596
CL167.Contig4_All	ko00052//Galactose metabolism;ko01100//Metabolic pathways;ko00500//Starch and sucrose metabolism	Metabolism	Carbohydrate metabolism;Global and overview maps	-1.86351
CL167.Contig5_All	ko00500//Starch and sucrose metabolism;ko01100//Metabolic pathways;ko00052//Galactose metabolism	Metabolism	Carbohydrate metabolism;Global and overview maps	-1.63898
CL167.Contig7_All	ko00052//Galactose metabolism;ko00500//Starch and sucrose metabolism;ko01100//Metabolic pathways	Metabolism	Carbohydrate metabolism;Global and overview maps	-1.01062
CL1676.Contig1_All	ko00190//Oxidative phosphorylation;ko01100//Metabolic pathways	Metabolism	Global and overview maps;Energy metabolism	-2.41504
CL1676.Contig2_All	ko00190//Oxidative phosphorylation;ko01100//Metabolic pathways	Metabolism	Energy metabolism;Global and overview maps	-3.32193
CL1676.Contig3_All	ko00190//Oxidative phosphorylation;ko01100//Metabolic pathways	Metabolism	Global and overview maps;Energy metabolism	-5.3885
CL1676.Contig4_All	ko00190//Oxidative phosphorylation;ko01100//Metabolic pathways	Metabolism	Global and overview maps;Energy metabolism	-4.25802
CL1676.Contig5_All	ko01100//Metabolic pathways;ko00190//Oxidative phosphorylation	Metabolism	Energy metabolism;Global and overview maps	-5.70858
CL1676.Contig6_All	ko01100//Metabolic pathways;ko00190//Oxidative phosphorylation	Metabolism	Global and overview maps;Energy metabolism	3.2936
CL1676.Contig7_All	ko01100//Metabolic pathways;ko00190//Oxidative phosphorylation	Metabolism	Energy metabolism;Global and overview maps	9.25267
CL1676.Contig8_All	ko01100//Metabolic pathways;ko00190//Oxidative phosphorylation	Metabolism	Energy metabolism;Global and overview maps	-7.11894
CL169.Contig2_All	ko03030//DNA replication;ko00500//Starch and sucrose metabolism	Metabolism;Genetic Information Processing	Replication and repair;Carbohydrate metabolism	-1.49125
CL169.Contig3_All	ko00500//Starch and sucrose metabolism;ko03030//DNA replication	Metabolism;Genetic Information Processing	Replication and repair;Carbohydrate metabolism	-2.14296
CL1695.Contig1_All	ko01100//Metabolic pathways;ko01110//Biosynthesis of secondary metabolites;ko00940//Phenylpropanoid biosynthesis	Metabolism	Biosynthesis of other secondary metabolites;Global and overview maps	8.5651
CL1695.Contig3_All	ko00940//Phenylpropanoid biosynthesis;ko01110//Biosynthesis of secondary metabolites;ko01100//Metabolic pathways	Metabolism	Global and overview maps;Biosynthesis of other secondary metabolites	1.44526
CL1695.Contig4_All	ko00940//Phenylpropanoid biosynthesis;ko01100//Metabolic pathways;ko01110//Biosynthesis of secondary metabolites	Metabolism	Biosynthesis of other secondary metabolites;Global and overview maps	1.73864
CL1695.Contig5_All	ko00940//Phenylpropanoid biosynthesis;ko01110//Biosynthesis of secondary metabolites;ko01100//Metabolic pathways	Metabolism	Biosynthesis of other secondary metabolites;Global and overview maps	6.71611
CL1695.Contig6_All	ko01100//Metabolic pathways;ko00940//Phenylpropanoid biosynthesis;ko01110//Biosynthesis of secondary metabolites	Metabolism	Biosynthesis of other secondary metabolites;Global and overview maps	6.98426
CL1695.Contig7_All	ko00940//Phenylpropanoid biosynthesis;ko01100//Metabolic pathways;ko01110//Biosynthesis of secondary metabolites	Metabolism	Global and overview maps;Biosynthesis of other secondary metabolites	7.08746
CL1695.Contig9_All	ko00940//Phenylpropanoid biosynthesis;ko01110//Biosynthesis of secondary metabolites;ko01100//Metabolic pathways	Metabolism	Global and overview maps;Biosynthesis of other secondary metabolites	-2.92765
CL171.Contig1_All	ko00500//Starch and sucrose metabolism;ko01110//Biosynthesis of secondary metabolites;ko00940//Phenylpropanoid biosynthesis;ko01100//Metabolic pathways;ko04146//Peroxisome;ko00460//Cyanoamino acid metabolism	Cellular Processes;Metabolism	Metabolism of other amino acids;Biosynthesis of other secondary metabolites;Carbohydrate metabolism;Global and overview maps;Transport and catabolism	-1.54226
CL1710.Contig4_All	ko00920//Sulfur metabolism	Metabolism	Energy metabolism	1.73387
CL1721.Contig4_All	ko01100//Metabolic pathways;ko00500//Starch and sucrose metabolism;ko00052//Galactose metabolism	Metabolism	Global and overview maps;Carbohydrate metabolism	-1.27327
CL1725.Contig2_All	ko01212//Fatty acid metabolism;ko01040//Biosynthesis of unsaturated fatty acids;ko01100//Metabolic pathways;ko00071//Fatty acid degradation;ko00592//alpha-Linolenic acid metabolism;ko01110//Biosynthesis of secondary metabolites;ko00280//Valine, leucine and isoleucine degradation;ko04146//Peroxisome	Metabolism;Cellular Processes	Global and overview maps;Amino acid metabolism;Transport and catabolism;Lipid metabolism	6.71425
CL1732.Contig1_All	ko00190//Oxidative phosphorylation;ko01100//Metabolic pathways	Metabolism	Global and overview maps;Energy metabolism	-7.25739
CL1737.Contig12_All	ko00480//Glutathione metabolism	Metabolism	Metabolism of other amino acids	1.74482
CL1737.Contig13_All	ko00480//Glutathione metabolism	Metabolism	Metabolism of other amino acids	8.69697
CL1737.Contig14_All	ko00480//Glutathione metabolism	Metabolism	Metabolism of other amino acids	1.14799
CL1737.Contig1_All	ko00480//Glutathione metabolism	Metabolism	Metabolism of other amino acids	2.29926
CL1737.Contig2_All	ko00480//Glutathione metabolism	Metabolism	Metabolism of other amino acids	3.28776
CL1737.Contig3_All	ko00480//Glutathione metabolism	Metabolism	Metabolism of other amino acids	1.07959
CL1737.Contig4_All	ko00480//Glutathione metabolism	Metabolism	Metabolism of other amino acids	1.03709
CL1737.Contig5_All	ko00480//Glutathione metabolism	Metabolism	Metabolism of other amino acids	2.13607
CL1737.Contig6_All	ko00480//Glutathione metabolism	Metabolism	Metabolism of other amino acids	1.3063
CL1737.Contig8_All	ko00480//Glutathione metabolism	Metabolism	Metabolism of other amino acids	2.35523
CL1737.Contig9_All	ko00480//Glutathione metabolism	Metabolism	Metabolism of other amino acids	1.993
CL1738.Contig1_All	ko01110//Biosynthesis of secondary metabolites;ko01100//Metabolic pathways;ko04146//Peroxisome;ko00900//Terpenoid backbone biosynthesis	Metabolism;Cellular Processes	Global and overview maps;Transport and catabolism;Metabolism of terpenoids and polyketides	-1.16699
CL1738.Contig2_All	ko04146//Peroxisome;ko01110//Biosynthesis of secondary metabolites;ko00900//Terpenoid backbone biosynthesis;ko01100//Metabolic pathways	Cellular Processes;Metabolism	Transport and catabolism;Metabolism of terpenoids and polyketides;Global and overview maps	1.96523
CL1740.Contig2_All	ko00520//Amino sugar and nucleotide sugar metabolism	Metabolism	Carbohydrate metabolism	-6.30378
CL1741.Contig1_All	ko00511//Other glycan degradation	Metabolism	Glycan biosynthesis and metabolism	-4.75192
CL1741.Contig2_All	ko00511//Other glycan degradation	Metabolism	Glycan biosynthesis and metabolism	-4.55877
CL1746.Contig1_All	ko00020//Citrate cycle (TCA cycle);ko01200//Carbon metabolism;ko00310//Lysine degradation;ko01100//Metabolic pathways;ko01110//Biosynthesis of secondary metabolites;ko00380//Tryptophan metabolism	Metabolism	Global and overview maps;Carbohydrate metabolism;Amino acid metabolism	-7.10852
CL1747.Contig11_All	ko01110//Biosynthesis of secondary metabolites;ko00130//Ubiquinone and other terpenoid-quinone biosynthesis;ko01100//Metabolic pathways	Metabolism	Global and overview maps;Metabolism of cofactors and vitamins	-2.44846
CL1747.Contig13_All	ko01110//Biosynthesis of secondary metabolites;ko00130//Ubiquinone and other terpenoid-quinone biosynthesis;ko01100//Metabolic pathways	Metabolism	Global and overview maps;Metabolism of cofactors and vitamins	5.67243
CL1748.Contig5_All	ko00040//Pentose and glucuronate interconversions;ko01100//Metabolic pathways	Metabolism	Carbohydrate metabolism;Global and overview maps	-1.33356
CL1750.Contig12_All	ko00944//Flavone and flavonol biosynthesis	Metabolism	Biosynthesis of other secondary metabolites	1.35663
CL1750.Contig14_All	ko00944//Flavone and flavonol biosynthesis	Metabolism	Biosynthesis of other secondary metabolites	-2.12847
CL1750.Contig6_All	ko00944//Flavone and flavonol biosynthesis	Metabolism	Biosynthesis of other secondary metabolites	-3.59826
CL176.Contig1_All	ko00480//Glutathione metabolism;ko00270//Cysteine and methionine metabolism;ko01100//Metabolic pathways	Metabolism	Global and overview maps;Amino acid metabolism;Metabolism of other amino acids	-1.56331
CL1763.Contig2_All	ko01110//Biosynthesis of secondary metabolites;ko00960//Tropane, piperidine and pyridine alkaloid biosynthesis;ko01100//Metabolic pathways	Metabolism	Biosynthesis of other secondary metabolites;Global and overview maps	2.93074
CL1763.Contig6_All	ko01110//Biosynthesis of secondary metabolites;ko01100//Metabolic pathways;ko00960//Tropane, piperidine and pyridine alkaloid biosynthesis	Metabolism	Biosynthesis of other secondary metabolites;Global and overview maps	-1.86148
CL1764.Contig4_All	ko00562//Inositol phosphate metabolism;ko01100//Metabolic pathways;ko04070//Phosphatidylinositol signaling system	Metabolism;Environmental Information Processing	Carbohydrate metabolism;Global and overview maps;Signal transduction	-4.60944
CL1764.Contig5_All	ko04070//Phosphatidylinositol signaling system;ko00562//Inositol phosphate metabolism;ko01100//Metabolic pathways	Metabolism;Environmental Information Processing	Global and overview maps;Signal transduction;Carbohydrate metabolism	1.1822
CL1768.Contig10_All	ko00500//Starch and sucrose metabolism	Metabolism	Carbohydrate metabolism	-2.93289
CL1768.Contig1_All	ko00500//Starch and sucrose metabolism	Metabolism	Carbohydrate metabolism	2.78117
CL1768.Contig3_All	ko00500//Starch and sucrose metabolism	Metabolism	Carbohydrate metabolism	-3.60126
CL1768.Contig5_All	ko00500//Starch and sucrose metabolism	Metabolism	Carbohydrate metabolism	-1.50031
CL1768.Contig6_All	ko00500//Starch and sucrose metabolism	Metabolism	Carbohydrate metabolism	-3.4021
CL1768.Contig7_All	ko00500//Starch and sucrose metabolism	Metabolism	Carbohydrate metabolism	-2.46966
CL1768.Contig8_All	ko00500//Starch and sucrose metabolism	Metabolism	Carbohydrate metabolism	-2.96055
CL1768.Contig9_All	ko00500//Starch and sucrose metabolism	Metabolism	Carbohydrate metabolism	-3.27302
CL1776.Contig2_All	ko01110//Biosynthesis of secondary metabolites;ko01100//Metabolic pathways;ko00250//Alanine, aspartate and glutamate metabolism;ko01230//Biosynthesis of amino acids	Metabolism	Global and overview maps;Amino acid metabolism	1.51143
CL1776.Contig5_All	ko01230//Biosynthesis of amino acids;ko00250//Alanine, aspartate and glutamate metabolism;ko01100//Metabolic pathways;ko01110//Biosynthesis of secondary metabolites	Metabolism	Global and overview maps;Amino acid metabolism	-4.84645
CL1776.Contig6_All	ko01100//Metabolic pathways;ko00250//Alanine, aspartate and glutamate metabolism;ko01110//Biosynthesis of secondary metabolites;ko01230//Biosynthesis of amino acids	Metabolism	Amino acid metabolism;Global and overview maps	5.61471
CL1782.Contig1_All	ko00020//Citrate cycle (TCA cycle);ko01200//Carbon metabolism;ko01230//Biosynthesis of amino acids;ko00630//Glyoxylate and dicarboxylate metabolism;ko01100//Metabolic pathways;ko01110//Biosynthesis of secondary metabolites;ko01210//2-Oxocarboxylic acid metabolism	Metabolism	Global and overview maps;Carbohydrate metabolism	-1.08829
CL1782.Contig4_All	ko01100//Metabolic pathways;ko00630//Glyoxylate and dicarboxylate metabolism;ko01110//Biosynthesis of secondary metabolites;ko00020//Citrate cycle (TCA cycle);ko01210//2-Oxocarboxylic acid metabolism;ko01230//Biosynthesis of amino acids;ko01200//Carbon metabolism	Metabolism	Global and overview maps;Carbohydrate metabolism	-1.02777
CL1789.Contig1_All	ko01100//Metabolic pathways;ko03013//RNA transport;ko01212//Fatty acid metabolism;ko00061//Fatty acid biosynthesis	Metabolism;Genetic Information Processing	Lipid metabolism;Global and overview maps;Translation	-8.12928
CL1794.Contig1_All	ko01110//Biosynthesis of secondary metabolites;ko00130//Ubiquinone and other terpenoid-quinone biosynthesis;ko01100//Metabolic pathways;ko00945//Stilbenoid, diarylheptanoid and gingerol biosynthesis;ko00941//Flavonoid biosynthesis;ko00360//Phenylalanine metabolism;ko00940//Phenylpropanoid biosynthesis	Metabolism	Biosynthesis of other secondary metabolites;Global and overview maps;Amino acid metabolism;Metabolism of cofactors and vitamins	6.89482
CL1794.Contig2_All	ko00130//Ubiquinone and other terpenoid-quinone biosynthesis;ko01100//Metabolic pathways;ko00940//Phenylpropanoid biosynthesis;ko00941//Flavonoid biosynthesis;ko00360//Phenylalanine metabolism;ko00945//Stilbenoid, diarylheptanoid and gingerol biosynthesis;ko01110//Biosynthesis of secondary metabolites	Metabolism	Biosynthesis of other secondary metabolites;Amino acid metabolism;Global and overview maps;Metabolism of cofactors and vitamins	1.03344
CL1794.Contig3_All	ko00130//Ubiquinone and other terpenoid-quinone biosynthesis;ko01100//Metabolic pathways;ko00940//Phenylpropanoid biosynthesis;ko00945//Stilbenoid, diarylheptanoid and gingerol biosynthesis;ko01110//Biosynthesis of secondary metabolites;ko00941//Flavonoid biosynthesis;ko00360//Phenylalanine metabolism	Metabolism	Amino acid metabolism;Global and overview maps;Biosynthesis of other secondary metabolites;Metabolism of cofactors and vitamins	-3.79442
CL1794.Contig4_All	ko01110//Biosynthesis of secondary metabolites;ko01100//Metabolic pathways;ko00130//Ubiquinone and other terpenoid-quinone biosynthesis;ko00360//Phenylalanine metabolism;ko00940//Phenylpropanoid biosynthesis;ko00941//Flavonoid biosynthesis;ko00945//Stilbenoid, diarylheptanoid and gingerol biosynthesis	Metabolism	Global and overview maps;Amino acid metabolism;Metabolism of cofactors and vitamins;Biosynthesis of other secondary metabolites	-2.79941
CL1794.Contig5_All	ko01110//Biosynthesis of secondary metabolites;ko00941//Flavonoid biosynthesis;ko00360//Phenylalanine metabolism;ko00940//Phenylpropanoid biosynthesis;ko01100//Metabolic pathways;ko00945//Stilbenoid, diarylheptanoid and gingerol biosynthesis;ko00130//Ubiquinone and other terpenoid-quinone biosynthesis	Metabolism	Biosynthesis of other secondary metabolites;Global and overview maps;Metabolism of cofactors and vitamins;Amino acid metabolism	1.50309
CL1795.Contig1_All	ko00902//Monoterpenoid biosynthesis;ko01110//Biosynthesis of secondary metabolites	Metabolism	Global and overview maps;Metabolism of terpenoids and polyketides	1.7731
CL1795.Contig3_All	ko00902//Monoterpenoid biosynthesis;ko01110//Biosynthesis of secondary metabolites	Metabolism	Global and overview maps;Metabolism of terpenoids and polyketides	1.15173
CL1796.Contig12_All	ko04070//Phosphatidylinositol signaling system;ko00562//Inositol phosphate metabolism;ko01100//Metabolic pathways	Metabolism;Environmental Information Processing	Carbohydrate metabolism;Global and overview maps;Signal transduction	1.62293
CL1796.Contig13_All	ko00562//Inositol phosphate metabolism;ko04070//Phosphatidylinositol signaling system;ko01100//Metabolic pathways	Environmental Information Processing;Metabolism	Carbohydrate metabolism;Global and overview maps;Signal transduction	1.0458
CL1796.Contig1_All	ko00562//Inositol phosphate metabolism;ko01100//Metabolic pathways;ko04070//Phosphatidylinositol signaling system	Metabolism;Environmental Information Processing	Global and overview maps;Signal transduction;Carbohydrate metabolism	5.70044
CL1796.Contig4_All	ko04070//Phosphatidylinositol signaling system;ko00562//Inositol phosphate metabolism;ko01100//Metabolic pathways	Metabolism;Environmental Information Processing	Signal transduction;Global and overview maps;Carbohydrate metabolism	1.97728
CL1796.Contig8_All	ko01100//Metabolic pathways;ko04070//Phosphatidylinositol signaling system;ko00562//Inositol phosphate metabolism	Environmental Information Processing;Metabolism	Global and overview maps;Carbohydrate metabolism;Signal transduction	1.68012
CL1798.Contig1_All	ko01100//Metabolic pathways;ko01110//Biosynthesis of secondary metabolites;ko00290//Valine, leucine and isoleucine biosynthesis;ko01230//Biosynthesis of amino acids;ko01210//2-Oxocarboxylic acid metabolism;ko00620//Pyruvate metabolism	Metabolism	Global and overview maps;Carbohydrate metabolism;Amino acid metabolism	-7.29462
CL1798.Contig3_All	ko01230//Biosynthesis of amino acids;ko00290//Valine, leucine and isoleucine biosynthesis;ko01100//Metabolic pathways;ko01210//2-Oxocarboxylic acid metabolism;ko01110//Biosynthesis of secondary metabolites;ko00620//Pyruvate metabolism	Metabolism	Amino acid metabolism;Global and overview maps;Carbohydrate metabolism	-7.48382
CL1800.Contig1_All	ko00906//Carotenoid biosynthesis;ko01110//Biosynthesis of secondary metabolites;ko01100//Metabolic pathways	Metabolism	Metabolism of terpenoids and polyketides;Global and overview maps	8.72792
CL1800.Contig3_All	ko01100//Metabolic pathways;ko01110//Biosynthesis of secondary metabolites;ko00906//Carotenoid biosynthesis	Metabolism	Metabolism of terpenoids and polyketides;Global and overview maps	-2.17513
CL1811.Contig1_All	ko00940//Phenylpropanoid biosynthesis;ko00500//Starch and sucrose metabolism;ko00460//Cyanoamino acid metabolism;ko01100//Metabolic pathways;ko01110//Biosynthesis of secondary metabolites	Metabolism	Global and overview maps;Metabolism of other amino acids;Carbohydrate metabolism;Biosynthesis of other secondary metabolites	4.074
CL1811.Contig4_All	ko00940//Phenylpropanoid biosynthesis;ko00500//Starch and sucrose metabolism;ko00460//Cyanoamino acid metabolism;ko01110//Biosynthesis of secondary metabolites;ko01100//Metabolic pathways	Metabolism	Global and overview maps;Metabolism of other amino acids;Carbohydrate metabolism;Biosynthesis of other secondary metabolites	2.52793
CL1811.Contig6_All	ko01100//Metabolic pathways;ko01110//Biosynthesis of secondary metabolites;ko00460//Cyanoamino acid metabolism;ko00940//Phenylpropanoid biosynthesis;ko00500//Starch and sucrose metabolism	Metabolism	Metabolism of other amino acids;Global and overview maps;Biosynthesis of other secondary metabolites;Carbohydrate metabolism	1.30767
CL1811.Contig7_All	ko00500//Starch and sucrose metabolism;ko00940//Phenylpropanoid biosynthesis;ko01100//Metabolic pathways;ko00460//Cyanoamino acid metabolism;ko01110//Biosynthesis of secondary metabolites	Metabolism	Global and overview maps;Metabolism of other amino acids;Carbohydrate metabolism;Biosynthesis of other secondary metabolites	5.08746
CL1818.Contig2_All	ko01110//Biosynthesis of secondary metabolites;ko01200//Carbon metabolism;ko01100//Metabolic pathways;ko03018//RNA degradation;ko00052//Galactose metabolism;ko00030//Pentose phosphate pathway;ko00010//Glycolysis / Gluconeogenesis;ko00051//Fructose and mannose metabolism;ko01230//Biosynthesis of amino acids	Genetic Information Processing;Metabolism	Folding, sorting and degradation;Global and overview maps;Carbohydrate metabolism	2.16993
CL1823.Contig6_All	ko00562//Inositol phosphate metabolism;ko01110//Biosynthesis of secondary metabolites;ko01100//Metabolic pathways;ko00900//Terpenoid backbone biosynthesis;ko04070//Phosphatidylinositol signaling system	Metabolism;Environmental Information Processing	Signal transduction;Carbohydrate metabolism;Global and overview maps;Metabolism of terpenoids and polyketides	-3.12338
CL1842.Contig2_All	ko00511//Other glycan degradation	Metabolism	Glycan biosynthesis and metabolism	6.45943
CL1844.Contig1_All	ko00511//Other glycan degradation	Metabolism	Glycan biosynthesis and metabolism	1.4975
CL1844.Contig2_All	ko00511//Other glycan degradation	Metabolism	Glycan biosynthesis and metabolism	1.5014
CL186.Contig2_All	ko00100//Steroid biosynthesis;ko01100//Metabolic pathways;ko01110//Biosynthesis of secondary metabolites	Metabolism	Lipid metabolism;Global and overview maps	-3.79256
CL186.Contig3_All	ko01100//Metabolic pathways;ko01110//Biosynthesis of secondary metabolites;ko00100//Steroid biosynthesis	Metabolism	Global and overview maps;Lipid metabolism	-6.16993
CL1864.Contig2_All	ko00020//Citrate cycle (TCA cycle);ko01100//Metabolic pathways;ko01200//Carbon metabolism;ko01230//Biosynthesis of amino acids;ko00630//Glyoxylate and dicarboxylate metabolism;ko01210//2-Oxocarboxylic acid metabolism;ko01110//Biosynthesis of secondary metabolites	Metabolism	Global and overview maps;Carbohydrate metabolism	2.24793
CL1864.Contig4_All	ko01210//2-Oxocarboxylic acid metabolism;ko01230//Biosynthesis of amino acids;ko01100//Metabolic pathways;ko01110//Biosynthesis of secondary metabolites;ko00630//Glyoxylate and dicarboxylate metabolism;ko00020//Citrate cycle (TCA cycle);ko01200//Carbon metabolism	Metabolism	Carbohydrate metabolism;Global and overview maps	-1.96272
CL1864.Contig9_All	ko00020//Citrate cycle (TCA cycle);ko01210//2-Oxocarboxylic acid metabolism;ko01110//Biosynthesis of secondary metabolites;ko01200//Carbon metabolism;ko01100//Metabolic pathways;ko01230//Biosynthesis of amino acids;ko00630//Glyoxylate and dicarboxylate metabolism	Metabolism	Global and overview maps;Carbohydrate metabolism	-1.89077
CL1865.Contig1_All	ko00190//Oxidative phosphorylation;ko01100//Metabolic pathways	Metabolism	Energy metabolism;Global and overview maps	-7.92481
CL1865.Contig2_All	ko01100//Metabolic pathways;ko00190//Oxidative phosphorylation	Metabolism	Global and overview maps;Energy metabolism	-2.47615
CL1865.Contig3_All	ko01100//Metabolic pathways;ko00190//Oxidative phosphorylation	Metabolism	Energy metabolism;Global and overview maps	-10.0154
CL1865.Contig5_All	ko00190//Oxidative phosphorylation;ko01100//Metabolic pathways	Metabolism	Energy metabolism;Global and overview maps	6.53916
CL1873.Contig3_All	ko00270//Cysteine and methionine metabolism;ko01230//Biosynthesis of amino acids;ko01110//Biosynthesis of secondary metabolites;ko01100//Metabolic pathways	Metabolism	Amino acid metabolism;Global and overview maps	2.07505
CL1873.Contig4_All	ko01110//Biosynthesis of secondary metabolites;ko01100//Metabolic pathways;ko00270//Cysteine and methionine metabolism;ko01230//Biosynthesis of amino acids	Metabolism	Global and overview maps;Amino acid metabolism	-1.18903
CL1878.Contig10_All	ko04145//Phagosome;ko01100//Metabolic pathways;ko00190//Oxidative phosphorylation	Metabolism;Cellular Processes	Energy metabolism;Transport and catabolism;Global and overview maps	-2.96963
CL1878.Contig1_All	ko00190//Oxidative phosphorylation;ko01100//Metabolic pathways;ko04145//Phagosome	Cellular Processes;Metabolism	Transport and catabolism;Global and overview maps;Energy metabolism	-7.3837
CL1878.Contig2_All	ko01100//Metabolic pathways;ko00190//Oxidative phosphorylation;ko04145//Phagosome	Cellular Processes;Metabolism	Energy metabolism;Transport and catabolism;Global and overview maps	-4.75489
CL1878.Contig3_All	ko00190//Oxidative phosphorylation;ko01100//Metabolic pathways;ko04145//Phagosome	Cellular Processes;Metabolism	Energy metabolism;Transport and catabolism;Global and overview maps	5.83289
CL1878.Contig4_All	ko04145//Phagosome;ko01100//Metabolic pathways;ko00190//Oxidative phosphorylation	Metabolism;Cellular Processes	Energy metabolism;Global and overview maps;Transport and catabolism	6.06609
CL1878.Contig9_All	ko00190//Oxidative phosphorylation;ko04145//Phagosome;ko01100//Metabolic pathways	Metabolism;Cellular Processes	Energy metabolism;Global and overview maps;Transport and catabolism	-2.45943
CL1881.Contig11_All	ko01100//Metabolic pathways;ko00790//Folate biosynthesis	Metabolism	Metabolism of cofactors and vitamins;Global and overview maps	-3
CL1881.Contig4_All	ko01100//Metabolic pathways;ko00790//Folate biosynthesis	Metabolism	Metabolism of cofactors and vitamins;Global and overview maps	-1.81399
CL1881.Contig5_All	ko00790//Folate biosynthesis;ko01100//Metabolic pathways	Metabolism	Metabolism of cofactors and vitamins;Global and overview maps	1.31288
CL1881.Contig9_All	ko01100//Metabolic pathways;ko00790//Folate biosynthesis	Metabolism	Global and overview maps;Metabolism of cofactors and vitamins	-3.08342
CL1891.Contig2_All	ko00514//Other types of O-glycan biosynthesis	Metabolism	Glycan biosynthesis and metabolism	3.32193
CL1899.Contig2_All	ko01100//Metabolic pathways;ko00052//Galactose metabolism;ko00500//Starch and sucrose metabolism	Metabolism	Carbohydrate metabolism;Global and overview maps	1.04087
CL1900.Contig14_All	ko01100//Metabolic pathways;ko01110//Biosynthesis of secondary metabolites;ko00310//Lysine degradation	Metabolism	Global and overview maps;Amino acid metabolism	2.1527
CL1900.Contig17_All	ko01100//Metabolic pathways;ko00310//Lysine degradation;ko01110//Biosynthesis of secondary metabolites	Metabolism	Global and overview maps;Amino acid metabolism	1.20526
CL1900.Contig1_All	ko00310//Lysine degradation;ko01110//Biosynthesis of secondary metabolites;ko01100//Metabolic pathways	Metabolism	Amino acid metabolism;Global and overview maps	4.06482
CL1900.Contig9_All	ko01100//Metabolic pathways;ko00310//Lysine degradation;ko01110//Biosynthesis of secondary metabolites	Metabolism	Amino acid metabolism;Global and overview maps	-7.35755
CL1905.Contig1_All	ko00500//Starch and sucrose metabolism;ko01110//Biosynthesis of secondary metabolites;ko00940//Phenylpropanoid biosynthesis;ko01100//Metabolic pathways	Metabolism	Global and overview maps;Carbohydrate metabolism;Biosynthesis of other secondary metabolites	-8.11374
CL1905.Contig3_All	ko01110//Biosynthesis of secondary metabolites;ko00500//Starch and sucrose metabolism;ko01100//Metabolic pathways	Metabolism	Carbohydrate metabolism;Global and overview maps	-8.33092
CL1911.Contig1_All	ko00460//Cyanoamino acid metabolism;ko00920//Sulfur metabolism;ko01100//Metabolic pathways;ko01110//Biosynthesis of secondary metabolites;ko00270//Cysteine and methionine metabolism;ko01230//Biosynthesis of amino acids;ko01200//Carbon metabolism	Metabolism	Global and overview maps;Energy metabolism;Amino acid metabolism;Metabolism of other amino acids	1.60671
CL1917.Contig1_All	ko00941//Flavonoid biosynthesis;ko01100//Metabolic pathways;ko02010//ABC transporters;ko01110//Biosynthesis of secondary metabolites;ko00940//Phenylpropanoid biosynthesis	Environmental Information Processing;Metabolism	Biosynthesis of other secondary metabolites;Membrane transport;Global and overview maps	1.98037
CL1917.Contig2_All	ko02010//ABC transporters;ko01110//Biosynthesis of secondary metabolites;ko00940//Phenylpropanoid biosynthesis;ko01100//Metabolic pathways;ko00941//Flavonoid biosynthesis	Metabolism;Environmental Information Processing	Global and overview maps;Biosynthesis of other secondary metabolites;Membrane transport	3.60039
CL1917.Contig5_All	ko02010//ABC transporters;ko00941//Flavonoid biosynthesis;ko00940//Phenylpropanoid biosynthesis;ko01100//Metabolic pathways;ko01110//Biosynthesis of secondary metabolites	Environmental Information Processing;Metabolism	Global and overview maps;Membrane transport;Biosynthesis of other secondary metabolites	-1.50619
CL192.Contig2_All	ko00280//Valine, leucine and isoleucine degradation;ko01200//Carbon metabolism;ko00640//Propanoate metabolism;ko00410//beta-Alanine metabolism;ko01100//Metabolic pathways	Metabolism	Amino acid metabolism;Global and overview maps;Carbohydrate metabolism;Metabolism of other amino acids	1.18241
CL1924.Contig1_All	ko00230//Purine metabolism;ko00760//Nicotinate and nicotinamide metabolism;ko01110//Biosynthesis of secondary metabolites;ko01100//Metabolic pathways;ko00240//Pyrimidine metabolism	Metabolism	Metabolism of cofactors and vitamins;Nucleotide metabolism;Global and overview maps	-6.10852
CL1924.Contig3_All	ko00230//Purine metabolism;ko00240//Pyrimidine metabolism;ko01110//Biosynthesis of secondary metabolites;ko00760//Nicotinate and nicotinamide metabolism;ko00909//Sesquiterpenoid and triterpenoid biosynthesis;ko01100//Metabolic pathways	Metabolism	Metabolism of terpenoids and polyketides;Nucleotide metabolism;Global and overview maps;Metabolism of cofactors and vitamins	-5.43962
CL1924.Contig4_All	ko00909//Sesquiterpenoid and triterpenoid biosynthesis;ko01100//Metabolic pathways;ko00230//Purine metabolism;ko01110//Biosynthesis of secondary metabolites;ko00760//Nicotinate and nicotinamide metabolism;ko00240//Pyrimidine metabolism	Metabolism	Metabolism of terpenoids and polyketides;Metabolism of cofactors and vitamins;Nucleotide metabolism;Global and overview maps	-3.1375
CL1926.Contig16_All	ko00240//Pyrimidine metabolism;ko01100//Metabolic pathways	Metabolism	Global and overview maps;Nucleotide metabolism	-1.83188
CL1926.Contig5_All	ko00240//Pyrimidine metabolism;ko01100//Metabolic pathways	Metabolism	Global and overview maps;Nucleotide metabolism	-1.32193
CL1926.Contig6_All	ko00240//Pyrimidine metabolism;ko01100//Metabolic pathways	Metabolism	Global and overview maps;Nucleotide metabolism	-1.58496
CL1926.Contig7_All	ko01100//Metabolic pathways;ko00240//Pyrimidine metabolism	Metabolism	Nucleotide metabolism;Global and overview maps	-1.66742
CL1926.Contig8_All	ko01100//Metabolic pathways;ko00240//Pyrimidine metabolism	Metabolism	Nucleotide metabolism;Global and overview maps	-3.58496
CL1926.Contig9_All	ko01100//Metabolic pathways;ko00240//Pyrimidine metabolism	Metabolism	Global and overview maps;Nucleotide metabolism	-2.45943
CL1929.Contig4_All	ko00510//N-Glycan biosynthesis;ko01100//Metabolic pathways;ko04141//Protein processing in endoplasmic reticulum	Genetic Information Processing;Metabolism	Folding, sorting and degradation;Glycan biosynthesis and metabolism;Global and overview maps	-1.87621
CL1941.Contig4_All	ko01110//Biosynthesis of secondary metabolites;ko01100//Metabolic pathways;ko00230//Purine metabolism;ko03008//Ribosome biogenesis in eukaryotes	Metabolism;Genetic Information Processing	Translation;Nucleotide metabolism;Global and overview maps	-2.02801
CL1943.Contig11_All	ko00440//Phosphonate and phosphinate metabolism	Metabolism	Metabolism of other amino acids	2.52026
CL1943.Contig14_All	ko00440//Phosphonate and phosphinate metabolism	Metabolism	Metabolism of other amino acids	-6.02237
CL1943.Contig15_All	ko00440//Phosphonate and phosphinate metabolism	Metabolism	Metabolism of other amino acids	1.23704
CL1943.Contig16_All	ko00440//Phosphonate and phosphinate metabolism	Metabolism	Metabolism of other amino acids	1.52496
CL1943.Contig17_All	ko00440//Phosphonate and phosphinate metabolism	Metabolism	Metabolism of other amino acids	-1.54057
CL1943.Contig18_All	ko00440//Phosphonate and phosphinate metabolism	Metabolism	Metabolism of other amino acids	5.45943
CL1943.Contig2_All	ko00440//Phosphonate and phosphinate metabolism	Metabolism	Metabolism of other amino acids	1.67481
CL1943.Contig3_All	ko00440//Phosphonate and phosphinate metabolism	Metabolism	Metabolism of other amino acids	5.04439
CL1946.Contig5_All	ko03020//RNA polymerase;ko01100//Metabolic pathways;ko01110//Biosynthesis of secondary metabolites;ko00940//Phenylpropanoid biosynthesis	Genetic Information Processing;Metabolism	Global and overview maps;Biosynthesis of other secondary metabolites;Transcription	9.24793
CL1946.Contig6_All	ko03020//RNA polymerase;ko01110//Biosynthesis of secondary metabolites;ko01100//Metabolic pathways;ko00940//Phenylpropanoid biosynthesis	Metabolism;Genetic Information Processing	Biosynthesis of other secondary metabolites;Global and overview maps;Transcription	10.7185
CL196.Contig2_All	ko00052//Galactose metabolism;ko00520//Amino sugar and nucleotide sugar metabolism;ko03010//Ribosome;ko04144//Endocytosis;ko00053//Ascorbate and aldarate metabolism;ko00040//Pentose and glucuronate interconversions;ko01100//Metabolic pathways	Genetic Information Processing;Metabolism;Cellular Processes	Transport and catabolism;Translation;Global and overview maps;Carbohydrate metabolism	-1.70695
CL197.Contig15_All	ko00943//Isoflavonoid biosynthesis;ko00944//Flavone and flavonol biosynthesis;ko00330//Arginine and proline metabolism;ko00942//Anthocyanin biosynthesis	Metabolism	Biosynthesis of other secondary metabolites;Amino acid metabolism	-1.39855
CL197.Contig1_All	ko00943//Isoflavonoid biosynthesis;ko00942//Anthocyanin biosynthesis;ko00944//Flavone and flavonol biosynthesis;ko00330//Arginine and proline metabolism	Metabolism	Amino acid metabolism;Biosynthesis of other secondary metabolites	1.69004
CL197.Contig3_All	ko00330//Arginine and proline metabolism;ko00944//Flavone and flavonol biosynthesis;ko00942//Anthocyanin biosynthesis;ko00943//Isoflavonoid biosynthesis	Metabolism	Biosynthesis of other secondary metabolites;Amino acid metabolism	-1
CL197.Contig6_All	ko00942//Anthocyanin biosynthesis;ko00330//Arginine and proline metabolism;ko00944//Flavone and flavonol biosynthesis;ko00943//Isoflavonoid biosynthesis	Metabolism	Amino acid metabolism;Biosynthesis of other secondary metabolites	-5.2854
CL197.Contig8_All	ko00944//Flavone and flavonol biosynthesis;ko00943//Isoflavonoid biosynthesis;ko00942//Anthocyanin biosynthesis;ko00330//Arginine and proline metabolism	Metabolism	Biosynthesis of other secondary metabolites;Amino acid metabolism	2.42146
CL197.Contig9_All	ko00943//Isoflavonoid biosynthesis;ko00944//Flavone and flavonol biosynthesis;ko00330//Arginine and proline metabolism	Metabolism	Biosynthesis of other secondary metabolites;Amino acid metabolism	2
CL1970.Contig3_All	ko00500//Starch and sucrose metabolism;ko00052//Galactose metabolism;ko01100//Metabolic pathways	Metabolism	Carbohydrate metabolism;Global and overview maps	-3.56768
CL1970.Contig4_All	ko00052//Galactose metabolism;ko01100//Metabolic pathways;ko00500//Starch and sucrose metabolism	Metabolism	Global and overview maps;Carbohydrate metabolism	-1.00421
CL1970.Contig6_All	ko01100//Metabolic pathways;ko00500//Starch and sucrose metabolism;ko00052//Galactose metabolism	Metabolism	Carbohydrate metabolism;Global and overview maps	-3.11894
CL198.Contig11_All	ko00710//Carbon fixation in photosynthetic organisms;ko01100//Metabolic pathways;ko00010//Glycolysis / Gluconeogenesis;ko01230//Biosynthesis of amino acids;ko01110//Biosynthesis of secondary metabolites;ko01200//Carbon metabolism	Metabolism	Carbohydrate metabolism;Global and overview maps;Energy metabolism	-2.24793
CL198.Contig13_All	ko01200//Carbon metabolism;ko01100//Metabolic pathways;ko00010//Glycolysis / Gluconeogenesis;ko00710//Carbon fixation in photosynthetic organisms;ko01230//Biosynthesis of amino acids;ko01110//Biosynthesis of secondary metabolites	Metabolism	Energy metabolism;Carbohydrate metabolism;Global and overview maps	-3.12553
CL198.Contig14_All	ko01110//Biosynthesis of secondary metabolites;ko00710//Carbon fixation in photosynthetic organisms;ko01200//Carbon metabolism;ko00010//Glycolysis / Gluconeogenesis;ko01100//Metabolic pathways;ko01230//Biosynthesis of amino acids	Metabolism	Energy metabolism;Carbohydrate metabolism;Global and overview maps	-9.51175
CL198.Contig2_All	ko01110//Biosynthesis of secondary metabolites;ko01200//Carbon metabolism;ko01100//Metabolic pathways;ko00710//Carbon fixation in photosynthetic organisms;ko00010//Glycolysis / Gluconeogenesis;ko01230//Biosynthesis of amino acids	Metabolism	Carbohydrate metabolism;Global and overview maps;Energy metabolism	8.33092
CL198.Contig3_All	ko00710//Carbon fixation in photosynthetic organisms;ko00010//Glycolysis / Gluconeogenesis;ko01110//Biosynthesis of secondary metabolites;ko01200//Carbon metabolism;ko01100//Metabolic pathways;ko01230//Biosynthesis of amino acids	Metabolism	Energy metabolism;Carbohydrate metabolism;Global and overview maps	6.75489
CL198.Contig6_All	ko00010//Glycolysis / Gluconeogenesis;ko01110//Biosynthesis of secondary metabolites;ko01200//Carbon metabolism;ko01230//Biosynthesis of amino acids;ko01100//Metabolic pathways;ko00710//Carbon fixation in photosynthetic organisms	Metabolism	Global and overview maps;Energy metabolism;Carbohydrate metabolism	6.25424
CL198.Contig7_All	ko00010//Glycolysis / Gluconeogenesis;ko01100//Metabolic pathways;ko01200//Carbon metabolism;ko01110//Biosynthesis of secondary metabolites;ko00710//Carbon fixation in photosynthetic organisms;ko01230//Biosynthesis of amino acids	Metabolism	Global and overview maps;Energy metabolism;Carbohydrate metabolism	5.58496
CL1990.Contig2_All	ko01100//Metabolic pathways;ko00750//Vitamin B6 metabolism	Metabolism	Global and overview maps;Metabolism of cofactors and vitamins	-3.03814
CL1995.Contig1_All	ko00500//Starch and sucrose metabolism;ko01100//Metabolic pathways;ko01110//Biosynthesis of secondary metabolites	Metabolism	Carbohydrate metabolism;Global and overview maps	-1.58496
CL2.Contig5_All	ko00520//Amino sugar and nucleotide sugar metabolism;ko01100//Metabolic pathways;ko00908//Zeatin biosynthesis	Metabolism	Metabolism of terpenoids and polyketides;Carbohydrate metabolism;Global and overview maps	-1.46864
CL2.Contig9_All	ko00010//Glycolysis / Gluconeogenesis;ko00520//Amino sugar and nucleotide sugar metabolism;ko00710//Carbon fixation in photosynthetic organisms;ko01100//Metabolic pathways;ko01200//Carbon metabolism;ko01230//Biosynthesis of amino acids;ko01110//Biosynthesis of secondary metabolites	Metabolism	Global and overview maps;Carbohydrate metabolism;Energy metabolism	-1.26442
CL20.Contig4_All	ko01100//Metabolic pathways;ko04016//MAPK signaling pathway - plant;ko00240//Pyrimidine metabolism;ko01110//Biosynthesis of secondary metabolites;ko00230//Purine metabolism	Environmental Information Processing;Metabolism	Global and overview maps;Signal transduction;Nucleotide metabolism	-1.18161
CL200.Contig5_All	ko04016//MAPK signaling pathway - plant;ko04146//Peroxisome;ko00380//Tryptophan metabolism;ko01200//Carbon metabolism;ko01110//Biosynthesis of secondary metabolites;ko00630//Glyoxylate and dicarboxylate metabolism	Cellular Processes;Metabolism;Environmental Information Processing	Amino acid metabolism;Global and overview maps;Signal transduction;Carbohydrate metabolism;Transport and catabolism	-5
CL2000.Contig2_All	ko00480//Glutathione metabolism;ko00590//Arachidonic acid metabolism	Metabolism	Lipid metabolism;Metabolism of other amino acids	2.20827
CL2000.Contig3_All	ko00590//Arachidonic acid metabolism;ko00480//Glutathione metabolism	Metabolism	Lipid metabolism;Metabolism of other amino acids	-5.70044
CL2000.Contig4_All	ko00480//Glutathione metabolism;ko00590//Arachidonic acid metabolism	Metabolism	Metabolism of other amino acids;Lipid metabolism	1.14528
CL2000.Contig5_All	ko00590//Arachidonic acid metabolism;ko00480//Glutathione metabolism	Metabolism	Lipid metabolism;Metabolism of other amino acids	2.36613
CL2000.Contig6_All	ko00480//Glutathione metabolism;ko00590//Arachidonic acid metabolism	Metabolism	Metabolism of other amino acids;Lipid metabolism	3.09192
CL2000.Contig8_All	ko00590//Arachidonic acid metabolism;ko00480//Glutathione metabolism	Metabolism	Metabolism of other amino acids;Lipid metabolism	2.52572
CL2000.Contig9_All	ko00480//Glutathione metabolism;ko00590//Arachidonic acid metabolism	Metabolism	Lipid metabolism;Metabolism of other amino acids	8.09803
CL2002.Contig4_All	ko01100//Metabolic pathways;ko00062//Fatty acid elongation;ko01110//Biosynthesis of secondary metabolites	Metabolism	Lipid metabolism;Global and overview maps	2.62323
CL2002.Contig5_All	ko00062//Fatty acid elongation;ko01100//Metabolic pathways;ko01110//Biosynthesis of secondary metabolites	Metabolism	Global and overview maps;Lipid metabolism	3.56986
CL2006.Contig1_All	ko00250//Alanine, aspartate and glutamate metabolism;ko01100//Metabolic pathways;ko00910//Nitrogen metabolism;ko01230//Biosynthesis of amino acids;ko01110//Biosynthesis of secondary metabolites	Metabolism	Amino acid metabolism;Energy metabolism;Global and overview maps	-7.53916
CL2007.Contig1_All	ko00500//Starch and sucrose metabolism;ko00280//Valine, leucine and isoleucine degradation;ko00940//Phenylpropanoid biosynthesis;ko01100//Metabolic pathways;ko00460//Cyanoamino acid metabolism;ko01110//Biosynthesis of secondary metabolites	Metabolism	Biosynthesis of other secondary metabolites;Global and overview maps;Amino acid metabolism;Carbohydrate metabolism;Metabolism of other amino acids	-5.09319
CL2007.Contig3_All	ko01100//Metabolic pathways;ko00500//Starch and sucrose metabolism;ko01110//Biosynthesis of secondary metabolites;ko00460//Cyanoamino acid metabolism;ko00940//Phenylpropanoid biosynthesis	Metabolism	Biosynthesis of other secondary metabolites;Metabolism of other amino acids;Carbohydrate metabolism;Global and overview maps	5.58496
CL2007.Contig4_All	ko00940//Phenylpropanoid biosynthesis;ko01100//Metabolic pathways;ko00500//Starch and sucrose metabolism;ko01110//Biosynthesis of secondary metabolites;ko00460//Cyanoamino acid metabolism	Metabolism	Biosynthesis of other secondary metabolites;Global and overview maps;Metabolism of other amino acids;Carbohydrate metabolism	-5.95128
CL2007.Contig5_All	ko00561//Glycerolipid metabolism;ko01100//Metabolic pathways	Metabolism	Global and overview maps;Lipid metabolism	-4.67948
CL2011.Contig4_All	ko01110//Biosynthesis of secondary metabolites;ko01100//Metabolic pathways;ko00900//Terpenoid backbone biosynthesis	Metabolism	Metabolism of terpenoids and polyketides;Global and overview maps	-7.2384
CL2015.Contig2_All	ko01100//Metabolic pathways;ko00190//Oxidative phosphorylation	Metabolism	Global and overview maps;Energy metabolism	-7.06609
CL2020.Contig2_All	ko00040//Pentose and glucuronate interconversions;ko01100//Metabolic pathways	Metabolism	Global and overview maps;Carbohydrate metabolism	2.69502
CL2020.Contig3_All	ko01100//Metabolic pathways;ko00040//Pentose and glucuronate interconversions	Metabolism	Global and overview maps;Carbohydrate metabolism	4.5695
CL2022.Contig1_All	ko01230//Biosynthesis of amino acids;ko00620//Pyruvate metabolism;ko00230//Purine metabolism;ko01100//Metabolic pathways;ko01110//Biosynthesis of secondary metabolites;ko01200//Carbon metabolism;ko00010//Glycolysis / Gluconeogenesis	Metabolism	Nucleotide metabolism;Carbohydrate metabolism;Global and overview maps	-10.2831
CL2022.Contig2_All	ko01200//Carbon metabolism;ko01110//Biosynthesis of secondary metabolites;ko00010//Glycolysis / Gluconeogenesis;ko00230//Purine metabolism;ko01230//Biosynthesis of amino acids;ko00620//Pyruvate metabolism;ko01100//Metabolic pathways	Metabolism	Nucleotide metabolism;Global and overview maps;Carbohydrate metabolism	-7.32193
CL2035.Contig2_All	ko03013//RNA transport;ko01100//Metabolic pathways;ko00040//Pentose and glucuronate interconversions	Genetic Information Processing;Metabolism	Carbohydrate metabolism;Global and overview maps;Translation	-10.2958
CL2038.Contig1_All	ko00945//Stilbenoid, diarylheptanoid and gingerol biosynthesis	Metabolism	Biosynthesis of other secondary metabolites	5.30117
CL2038.Contig2_All	ko00945//Stilbenoid, diarylheptanoid and gingerol biosynthesis	Metabolism	Biosynthesis of other secondary metabolites	5.94773
CL2046.Contig11_All	ko01100//Metabolic pathways;ko00900//Terpenoid backbone biosynthesis;ko01110//Biosynthesis of secondary metabolites	Metabolism	Global and overview maps;Metabolism of terpenoids and polyketides	7.7879
CL2046.Contig1_All	ko00900//Terpenoid backbone biosynthesis;ko01110//Biosynthesis of secondary metabolites;ko01100//Metabolic pathways	Metabolism	Metabolism of terpenoids and polyketides;Global and overview maps	1.85601
CL2046.Contig2_All	ko00900//Terpenoid backbone biosynthesis;ko01100//Metabolic pathways;ko01110//Biosynthesis of secondary metabolites	Metabolism	Metabolism of terpenoids and polyketides;Global and overview maps	1.57831
CL2046.Contig4_All	ko01110//Biosynthesis of secondary metabolites;ko01100//Metabolic pathways;ko00900//Terpenoid backbone biosynthesis	Metabolism	Global and overview maps;Metabolism of terpenoids and polyketides	7.49985
CL2046.Contig5_All	ko01110//Biosynthesis of secondary metabolites;ko00900//Terpenoid backbone biosynthesis;ko01100//Metabolic pathways	Metabolism	Metabolism of terpenoids and polyketides;Global and overview maps	2.94708
CL2046.Contig6_All	ko01110//Biosynthesis of secondary metabolites;ko00900//Terpenoid backbone biosynthesis;ko01100//Metabolic pathways	Metabolism	Metabolism of terpenoids and polyketides;Global and overview maps	2.88858
CL2046.Contig8_All	ko00900//Terpenoid backbone biosynthesis;ko01110//Biosynthesis of secondary metabolites;ko01100//Metabolic pathways	Metabolism	Global and overview maps;Metabolism of terpenoids and polyketides	2.73697
CL2046.Contig9_All	ko00900//Terpenoid backbone biosynthesis;ko01100//Metabolic pathways;ko01110//Biosynthesis of secondary metabolites	Metabolism	Global and overview maps;Metabolism of terpenoids and polyketides	6
CL2051.Contig14_All	ko01100//Metabolic pathways;ko00500//Starch and sucrose metabolism	Metabolism	Global and overview maps;Carbohydrate metabolism	-4.58496
CL2051.Contig15_All	ko00500//Starch and sucrose metabolism;ko01100//Metabolic pathways	Metabolism	Global and overview maps;Carbohydrate metabolism	1.50281
CL2058.Contig12_All	ko00710//Carbon fixation in photosynthetic organisms;ko01100//Metabolic pathways;ko01200//Carbon metabolism;ko00620//Pyruvate metabolism	Metabolism	Carbohydrate metabolism;Global and overview maps;Energy metabolism	-3.69523
CL2058.Contig1_All	ko01100//Metabolic pathways;ko01200//Carbon metabolism;ko00620//Pyruvate metabolism;ko00710//Carbon fixation in photosynthetic organisms	Metabolism	Carbohydrate metabolism;Energy metabolism;Global and overview maps	-1.83354
CL2058.Contig2_All	ko00620//Pyruvate metabolism;ko01100//Metabolic pathways;ko01200//Carbon metabolism;ko00710//Carbon fixation in photosynthetic organisms	Metabolism	Carbohydrate metabolism;Global and overview maps;Energy metabolism	-2.44668
CL2058.Contig3_All	ko01100//Metabolic pathways;ko01200//Carbon metabolism;ko00710//Carbon fixation in photosynthetic organisms;ko00620//Pyruvate metabolism	Metabolism	Energy metabolism;Carbohydrate metabolism;Global and overview maps	-6.32193
CL2058.Contig6_All	ko00620//Pyruvate metabolism;ko01100//Metabolic pathways;ko01200//Carbon metabolism;ko00710//Carbon fixation in photosynthetic organisms	Metabolism	Carbohydrate metabolism;Energy metabolism;Global and overview maps	-3.49185
CL2058.Contig8_All	ko01100//Metabolic pathways;ko00620//Pyruvate metabolism;ko00710//Carbon fixation in photosynthetic organisms;ko01200//Carbon metabolism	Metabolism	Carbohydrate metabolism;Energy metabolism;Global and overview maps	-6.88264
CL2058.Contig9_All	ko01100//Metabolic pathways;ko01200//Carbon metabolism;ko00620//Pyruvate metabolism;ko00710//Carbon fixation in photosynthetic organisms	Metabolism	Energy metabolism;Global and overview maps;Carbohydrate metabolism	-7.59991
CL2059.Contig1_All	ko01110//Biosynthesis of secondary metabolites;ko00051//Fructose and mannose metabolism;ko01100//Metabolic pathways;ko00010//Glycolysis / Gluconeogenesis;ko00030//Pentose phosphate pathway	Metabolism	Global and overview maps;Carbohydrate metabolism	-2.15617
CL2059.Contig2_All	ko01110//Biosynthesis of secondary metabolites;ko00010//Glycolysis / Gluconeogenesis;ko00051//Fructose and mannose metabolism;ko00030//Pentose phosphate pathway;ko01100//Metabolic pathways	Metabolism	Carbohydrate metabolism;Global and overview maps	1.7773
CL206.Contig3_All	ko00600//Sphingolipid metabolism;ko01100//Metabolic pathways	Metabolism	Global and overview maps;Lipid metabolism	1.46586
CL206.Contig7_All	ko01100//Metabolic pathways;ko00600//Sphingolipid metabolism	Metabolism	Global and overview maps;Lipid metabolism	-3.60881
CL206.Contig8_All	ko01100//Metabolic pathways;ko00600//Sphingolipid metabolism	Metabolism	Global and overview maps;Lipid metabolism	-6.97728
CL2064.Contig1_All	ko00920//Sulfur metabolism;ko01100//Metabolic pathways	Metabolism	Global and overview maps;Energy metabolism	-1.4082
CL2081.Contig2_All	ko00640//Propanoate metabolism;ko00564//Glycerophospholipid metabolism;ko01110//Biosynthesis of secondary metabolites;ko01100//Metabolic pathways;ko00280//Valine, leucine and isoleucine degradation;ko00561//Glycerolipid metabolism	Metabolism	Amino acid metabolism;Carbohydrate metabolism;Global and overview maps;Lipid metabolism	-1.15784
CL2086.Contig5_All	ko01110//Biosynthesis of secondary metabolites;ko00940//Phenylpropanoid biosynthesis;ko01100//Metabolic pathways	Metabolism	Biosynthesis of other secondary metabolites;Global and overview maps	-2.12587
CL2087.Contig10_All	ko01100//Metabolic pathways;ko00561//Glycerolipid metabolism	Metabolism	Lipid metabolism;Global and overview maps	-1.47897
CL2087.Contig11_All	ko01100//Metabolic pathways;ko00561//Glycerolipid metabolism	Metabolism	Lipid metabolism;Global and overview maps	2.64386
CL2087.Contig12_All	ko01100//Metabolic pathways;ko00561//Glycerolipid metabolism	Metabolism	Global and overview maps;Lipid metabolism	-2.22723
CL2087.Contig13_All	ko01100//Metabolic pathways;ko00561//Glycerolipid metabolism	Metabolism	Lipid metabolism;Global and overview maps	-6.82018
CL2087.Contig14_All	ko00561//Glycerolipid metabolism;ko01100//Metabolic pathways	Metabolism	Lipid metabolism;Global and overview maps	-2
CL2087.Contig15_All	ko01100//Metabolic pathways;ko00561//Glycerolipid metabolism	Metabolism	Lipid metabolism;Global and overview maps	-2.22239
CL2087.Contig2_All	ko01100//Metabolic pathways;ko00561//Glycerolipid metabolism	Metabolism	Global and overview maps;Lipid metabolism	-1.08508
CL2087.Contig4_All	ko01100//Metabolic pathways;ko00561//Glycerolipid metabolism	Metabolism	Global and overview maps;Lipid metabolism	-6.39232
CL2087.Contig6_All	ko01100//Metabolic pathways;ko00561//Glycerolipid metabolism	Metabolism	Lipid metabolism;Global and overview maps	-1.53605
CL2087.Contig8_All	ko01100//Metabolic pathways;ko00561//Glycerolipid metabolism	Metabolism	Global and overview maps;Lipid metabolism	-2.18107
CL2087.Contig9_All	ko00561//Glycerolipid metabolism;ko01100//Metabolic pathways	Metabolism	Global and overview maps;Lipid metabolism	2.55141
CL2088.Contig3_All	ko04016//MAPK signaling pathway - plant;ko01100//Metabolic pathways;ko00520//Amino sugar and nucleotide sugar metabolism	Metabolism;Environmental Information Processing	Global and overview maps;Signal transduction;Carbohydrate metabolism	-2.36187
CL2088.Contig4_All	ko00520//Amino sugar and nucleotide sugar metabolism;ko01100//Metabolic pathways;ko04016//MAPK signaling pathway - plant	Environmental Information Processing;Metabolism	Carbohydrate metabolism;Global and overview maps;Signal transduction	-2.57787
CL2088.Contig7_All	ko00520//Amino sugar and nucleotide sugar metabolism;ko04016//MAPK signaling pathway - plant;ko01100//Metabolic pathways	Metabolism;Environmental Information Processing	Global and overview maps;Signal transduction;Carbohydrate metabolism	-1.22105
CL2094.Contig1_All	ko00511//Other glycan degradation	Metabolism	Glycan biosynthesis and metabolism	1.90689
CL2094.Contig4_All	ko00511//Other glycan degradation	Metabolism	Glycan biosynthesis and metabolism	1.19794
CL210.Contig2_All	ko04075//Plant hormone signal transduction;ko04016//MAPK signaling pathway - plant;ko01100//Metabolic pathways;ko00053//Ascorbate and aldarate metabolism;ko04626//Plant-pathogen interaction	Environmental Information Processing;Metabolism;Organismal Systems	Carbohydrate metabolism;Signal transduction;Environmental adaptation;Global and overview maps	-2.14684
CL2109.Contig1_All	ko01100//Metabolic pathways;ko00531//Glycosaminoglycan degradation	Metabolism	Global and overview maps;Glycan biosynthesis and metabolism	-1.76996
CL2109.Contig2_All	ko00531//Glycosaminoglycan degradation;ko01100//Metabolic pathways	Metabolism	Global and overview maps;Glycan biosynthesis and metabolism	-1.21738
CL2109.Contig4_All	ko00531//Glycosaminoglycan degradation;ko01100//Metabolic pathways	Metabolism	Glycan biosynthesis and metabolism;Global and overview maps	-2.0933
CL2109.Contig5_All	ko00531//Glycosaminoglycan degradation;ko01100//Metabolic pathways	Metabolism	Glycan biosynthesis and metabolism;Global and overview maps	-1.7305
CL2109.Contig6_All	ko00531//Glycosaminoglycan degradation;ko01100//Metabolic pathways	Metabolism	Glycan biosynthesis and metabolism;Global and overview maps	5.35755
CL2115.Contig2_All	ko00900//Terpenoid backbone biosynthesis	Metabolism	Metabolism of terpenoids and polyketides	-1.36678
CL2115.Contig6_All	ko00900//Terpenoid backbone biosynthesis	Metabolism	Metabolism of terpenoids and polyketides	5.52356
CL2118.Contig5_All	ko01100//Metabolic pathways;ko00909//Sesquiterpenoid and triterpenoid biosynthesis;ko00100//Steroid biosynthesis;ko01110//Biosynthesis of secondary metabolites	Metabolism	Lipid metabolism;Metabolism of terpenoids and polyketides;Global and overview maps	-1.37304
CL212.Contig1_All	ko00230//Purine metabolism;ko00232//Caffeine metabolism;ko01100//Metabolic pathways;ko04146//Peroxisome;ko01110//Biosynthesis of secondary metabolites	Cellular Processes;Metabolism	Transport and catabolism;Global and overview maps;Biosynthesis of other secondary metabolites;Nucleotide metabolism	1.2907
CL212.Contig2_All	ko01100//Metabolic pathways;ko01110//Biosynthesis of secondary metabolites;ko04146//Peroxisome;ko00230//Purine metabolism;ko00232//Caffeine metabolism	Cellular Processes;Metabolism	Transport and catabolism;Global and overview maps;Biosynthesis of other secondary metabolites;Nucleotide metabolism	2.53215
CL212.Contig4_All	ko01100//Metabolic pathways;ko01110//Biosynthesis of secondary metabolites;ko00232//Caffeine metabolism;ko04146//Peroxisome;ko00230//Purine metabolism	Metabolism;Cellular Processes	Nucleotide metabolism;Transport and catabolism;Biosynthesis of other secondary metabolites;Global and overview maps	1.24666
CL212.Contig5_All	ko00230//Purine metabolism;ko01100//Metabolic pathways;ko01110//Biosynthesis of secondary metabolites;ko04146//Peroxisome;ko00232//Caffeine metabolism	Metabolism;Cellular Processes	Transport and catabolism;Nucleotide metabolism;Global and overview maps;Biosynthesis of other secondary metabolites	4.16993
CL2122.Contig4_All	ko04075//Plant hormone signal transduction;ko00909//Sesquiterpenoid and triterpenoid biosynthesis	Environmental Information Processing;Metabolism	Metabolism of terpenoids and polyketides;Signal transduction	5.95087
CL2125.Contig12_All	ko00564//Glycerophospholipid metabolism	Metabolism	Lipid metabolism	-1.32698
CL2140.Contig2_All	ko00940//Phenylpropanoid biosynthesis;ko01110//Biosynthesis of secondary metabolites;ko01100//Metabolic pathways	Metabolism	Global and overview maps;Biosynthesis of other secondary metabolites	1.04821
CL2147.Contig1_All	ko00564//Glycerophospholipid metabolism;ko01100//Metabolic pathways;ko04144//Endocytosis;ko01110//Biosynthesis of secondary metabolites;ko00565//Ether lipid metabolism	Cellular Processes;Metabolism	Lipid metabolism;Transport and catabolism;Global and overview maps	1.26868
CL2147.Contig3_All	ko01100//Metabolic pathways;ko01110//Biosynthesis of secondary metabolites;ko00565//Ether lipid metabolism;ko04144//Endocytosis;ko00564//Glycerophospholipid metabolism	Cellular Processes;Metabolism	Lipid metabolism;Transport and catabolism;Global and overview maps	1.41703
CL2148.Contig8_All	ko00195//Photosynthesis;ko01100//Metabolic pathways	Metabolism	Global and overview maps;Energy metabolism	-1.58496
CL2148.Contig9_All	ko01100//Metabolic pathways;ko00195//Photosynthesis	Metabolism	Energy metabolism;Global and overview maps	-3.48609
CL215.Contig1_All	ko00062//Fatty acid elongation	Metabolism	Lipid metabolism	-1.05578
CL215.Contig8_All	ko00062//Fatty acid elongation	Metabolism	Lipid metabolism	-1.98423
CL2151.Contig4_All	ko03018//RNA degradation;ko04016//MAPK signaling pathway - plant;ko00040//Pentose and glucuronate interconversions;ko01100//Metabolic pathways;ko04075//Plant hormone signal transduction	Genetic Information Processing;Environmental Information Processing;Metabolism	Carbohydrate metabolism;Global and overview maps;Signal transduction;Folding, sorting and degradation	-7.12928
CL2160.Contig1_All	ko00520//Amino sugar and nucleotide sugar metabolism;ko01100//Metabolic pathways	Metabolism	Carbohydrate metabolism;Global and overview maps	1.35033
CL2160.Contig2_All	ko00520//Amino sugar and nucleotide sugar metabolism;ko01100//Metabolic pathways	Metabolism	Carbohydrate metabolism;Global and overview maps	1.26338
CL2160.Contig3_All	ko01100//Metabolic pathways;ko00520//Amino sugar and nucleotide sugar metabolism	Metabolism	Global and overview maps;Carbohydrate metabolism	1.38247
CL2160.Contig4_All	ko00520//Amino sugar and nucleotide sugar metabolism;ko01100//Metabolic pathways	Metabolism	Carbohydrate metabolism;Global and overview maps	2.2923
CL2163.Contig1_All	ko00514//Other types of O-glycan biosynthesis	Metabolism	Glycan biosynthesis and metabolism	3.53825
CL2163.Contig2_All	ko00514//Other types of O-glycan biosynthesis	Metabolism	Glycan biosynthesis and metabolism	2.19094
CL2163.Contig3_All	ko01100//Metabolic pathways;ko01110//Biosynthesis of secondary metabolites;ko00230//Purine metabolism	Metabolism	Global and overview maps;Nucleotide metabolism	1.68714
CL2163.Contig4_All	ko00514//Other types of O-glycan biosynthesis	Metabolism	Glycan biosynthesis and metabolism	-5.12928
CL2163.Contig5_All	ko00514//Other types of O-glycan biosynthesis	Metabolism	Glycan biosynthesis and metabolism	2.13542
CL2197.Contig1_All	ko00040//Pentose and glucuronate interconversions;ko01100//Metabolic pathways	Metabolism	Carbohydrate metabolism;Global and overview maps	1.27934
CL2197.Contig2_All	ko01100//Metabolic pathways;ko00040//Pentose and glucuronate interconversions	Metabolism	Global and overview maps;Carbohydrate metabolism	1.18099
CL2203.Contig1_All	ko00052//Galactose metabolism;ko00520//Amino sugar and nucleotide sugar metabolism;ko00500//Starch and sucrose metabolism;ko01110//Biosynthesis of secondary metabolites;ko01100//Metabolic pathways;ko00230//Purine metabolism;ko00010//Glycolysis / Gluconeogenesis;ko00030//Pentose phosphate pathway	Metabolism	Nucleotide metabolism;Global and overview maps;Carbohydrate metabolism	-7.66534
CL2203.Contig2_All	ko00052//Galactose metabolism;ko00010//Glycolysis / Gluconeogenesis;ko00500//Starch and sucrose metabolism;ko00520//Amino sugar and nucleotide sugar metabolism;ko00030//Pentose phosphate pathway;ko01100//Metabolic pathways;ko01110//Biosynthesis of secondary metabolites;ko00230//Purine metabolism	Metabolism	Nucleotide metabolism;Global and overview maps;Carbohydrate metabolism	-5.2555
CL2203.Contig3_All	ko00500//Starch and sucrose metabolism;ko00230//Purine metabolism;ko00052//Galactose metabolism;ko01100//Metabolic pathways;ko01110//Biosynthesis of secondary metabolites;ko00030//Pentose phosphate pathway;ko00520//Amino sugar and nucleotide sugar metabolism;ko00010//Glycolysis / Gluconeogenesis	Metabolism	Carbohydrate metabolism;Nucleotide metabolism;Global and overview maps	-7.11894
CL2203.Contig4_All	ko00520//Amino sugar and nucleotide sugar metabolism;ko00230//Purine metabolism;ko01100//Metabolic pathways;ko01110//Biosynthesis of secondary metabolites;ko00030//Pentose phosphate pathway;ko00500//Starch and sucrose metabolism;ko00052//Galactose metabolism;ko00010//Glycolysis / Gluconeogenesis	Metabolism	Nucleotide metabolism;Global and overview maps;Carbohydrate metabolism	-5.78136
CL2207.Contig1_All	ko00330//Arginine and proline metabolism;ko01100//Metabolic pathways;ko00270//Cysteine and methionine metabolism;ko00480//Glutathione metabolism;ko00410//beta-Alanine metabolism	Metabolism	Global and overview maps;Metabolism of other amino acids;Amino acid metabolism	1.79177
CL2207.Contig2_All	ko00410//beta-Alanine metabolism;ko00330//Arginine and proline metabolism;ko01100//Metabolic pathways;ko00270//Cysteine and methionine metabolism;ko00480//Glutathione metabolism	Metabolism	Amino acid metabolism;Metabolism of other amino acids;Global and overview maps	-3.88069
CL2207.Contig3_All	ko00270//Cysteine and methionine metabolism;ko00330//Arginine and proline metabolism;ko00480//Glutathione metabolism;ko00410//beta-Alanine metabolism;ko01100//Metabolic pathways	Metabolism	Metabolism of other amino acids;Global and overview maps;Amino acid metabolism	-2.34023
CL2207.Contig4_All	ko00270//Cysteine and methionine metabolism;ko00480//Glutathione metabolism;ko00330//Arginine and proline metabolism;ko00410//beta-Alanine metabolism;ko01100//Metabolic pathways	Metabolism	Metabolism of other amino acids;Global and overview maps;Amino acid metabolism	-4.48138
CL2211.Contig1_All	ko01100//Metabolic pathways;ko00040//Pentose and glucuronate interconversions	Metabolism	Global and overview maps;Carbohydrate metabolism	-9.03617
CL2213.Contig1_All	ko00040//Pentose and glucuronate interconversions;ko00520//Amino sugar and nucleotide sugar metabolism;ko01100//Metabolic pathways	Metabolism	Carbohydrate metabolism;Global and overview maps	-3.71484
CL2213.Contig4_All	ko00040//Pentose and glucuronate interconversions;ko04144//Endocytosis;ko01100//Metabolic pathways	Metabolism;Cellular Processes	Carbohydrate metabolism;Global and overview maps;Transport and catabolism	-4.85798
CL2216.Contig1_All	ko00630//Glyoxylate and dicarboxylate metabolism;ko01200//Carbon metabolism;ko01100//Metabolic pathways;ko01110//Biosynthesis of secondary metabolites;ko04146//Peroxisome	Cellular Processes;Metabolism	Carbohydrate metabolism;Global and overview maps;Transport and catabolism	1.68886
CL2216.Contig2_All	ko04146//Peroxisome;ko00630//Glyoxylate and dicarboxylate metabolism;ko01100//Metabolic pathways;ko01110//Biosynthesis of secondary metabolites;ko01200//Carbon metabolism	Cellular Processes;Metabolism	Carbohydrate metabolism;Global and overview maps;Transport and catabolism	1.3559
CL2216.Contig3_All	ko01100//Metabolic pathways;ko04146//Peroxisome;ko01200//Carbon metabolism;ko00630//Glyoxylate and dicarboxylate metabolism;ko01110//Biosynthesis of secondary metabolites	Metabolism;Cellular Processes	Carbohydrate metabolism;Global and overview maps;Transport and catabolism	-6.27612
CL2216.Contig4_All	ko01100//Metabolic pathways;ko01200//Carbon metabolism;ko01110//Biosynthesis of secondary metabolites;ko00630//Glyoxylate and dicarboxylate metabolism;ko04146//Peroxisome	Cellular Processes;Metabolism	Transport and catabolism;Global and overview maps;Carbohydrate metabolism	1.31159
CL2216.Contig7_All	ko04146//Peroxisome;ko01100//Metabolic pathways;ko01110//Biosynthesis of secondary metabolites;ko00630//Glyoxylate and dicarboxylate metabolism;ko01200//Carbon metabolism	Cellular Processes;Metabolism	Global and overview maps;Carbohydrate metabolism;Transport and catabolism	5.45943
CL2217.Contig1_All	ko00230//Purine metabolism	Metabolism	Nucleotide metabolism	-3.37504
CL2217.Contig3_All	ko00230//Purine metabolism	Metabolism	Nucleotide metabolism	-2.00873
CL2217.Contig7_All	ko00230//Purine metabolism	Metabolism	Nucleotide metabolism	-1.87184
CL2219.Contig1_All	ko00190//Oxidative phosphorylation	Metabolism	Energy metabolism	8.96
CL2219.Contig2_All	ko00190//Oxidative phosphorylation	Metabolism	Energy metabolism	-5.6865
CL2219.Contig3_All	ko00190//Oxidative phosphorylation	Metabolism	Energy metabolism	-7.81805
CL2219.Contig4_All	ko00190//Oxidative phosphorylation	Metabolism	Energy metabolism	-7.91289
CL222.Contig5_All	ko01100//Metabolic pathways;ko00190//Oxidative phosphorylation	Metabolism	Energy metabolism;Global and overview maps	-2.19555
CL2222.Contig1_All	ko01100//Metabolic pathways;ko00190//Oxidative phosphorylation	Metabolism	Energy metabolism;Global and overview maps	-3.1867
CL2222.Contig2_All	ko01100//Metabolic pathways;ko00190//Oxidative phosphorylation	Metabolism	Energy metabolism;Global and overview maps	-6.42626
CL2222.Contig3_All	ko00190//Oxidative phosphorylation;ko01100//Metabolic pathways	Metabolism	Energy metabolism;Global and overview maps	-3.49399
CL2222.Contig4_All	ko00190//Oxidative phosphorylation;ko01100//Metabolic pathways	Metabolism	Global and overview maps;Energy metabolism	-7.96193
CL2231.Contig3_All	ko01100//Metabolic pathways;ko01110//Biosynthesis of secondary metabolites;ko00860//Porphyrin and chlorophyll metabolism	Metabolism	Global and overview maps;Metabolism of cofactors and vitamins	4.08746
CL2236.Contig5_All	ko01100//Metabolic pathways;ko00750//Vitamin B6 metabolism	Metabolism	Metabolism of cofactors and vitamins;Global and overview maps	5.83289
CL2237.Contig10_All	ko01100//Metabolic pathways;ko01110//Biosynthesis of secondary metabolites;ko00053//Ascorbate and aldarate metabolism	Metabolism	Global and overview maps;Carbohydrate metabolism	2.86109
CL2237.Contig11_All	ko01110//Biosynthesis of secondary metabolites;ko00053//Ascorbate and aldarate metabolism;ko01100//Metabolic pathways	Metabolism	Global and overview maps;Carbohydrate metabolism	1.08121
CL2237.Contig12_All	ko01110//Biosynthesis of secondary metabolites;ko01100//Metabolic pathways;ko00750//Vitamin B6 metabolism;ko00053//Ascorbate and aldarate metabolism	Metabolism	Global and overview maps;Metabolism of cofactors and vitamins;Carbohydrate metabolism	-7.16993
CL2237.Contig14_All	ko00750//Vitamin B6 metabolism;ko01100//Metabolic pathways	Metabolism	Global and overview maps;Metabolism of cofactors and vitamins	-1.31204
CL2237.Contig16_All	ko01100//Metabolic pathways;ko01110//Biosynthesis of secondary metabolites;ko00053//Ascorbate and aldarate metabolism	Metabolism	Global and overview maps;Carbohydrate metabolism	-1.9301
CL2237.Contig18_All	ko01110//Biosynthesis of secondary metabolites;ko00053//Ascorbate and aldarate metabolism;ko01100//Metabolic pathways	Metabolism	Carbohydrate metabolism;Global and overview maps	-5.32193
CL2237.Contig3_All	ko00750//Vitamin B6 metabolism;ko01100//Metabolic pathways	Metabolism	Metabolism of cofactors and vitamins;Global and overview maps	-3.2647
CL2237.Contig4_All	ko01110//Biosynthesis of secondary metabolites;ko00053//Ascorbate and aldarate metabolism;ko01100//Metabolic pathways	Metabolism	Global and overview maps;Carbohydrate metabolism	-1.90689
CL2237.Contig6_All	ko00750//Vitamin B6 metabolism;ko01100//Metabolic pathways;ko00053//Ascorbate and aldarate metabolism;ko01110//Biosynthesis of secondary metabolites	Metabolism	Metabolism of cofactors and vitamins;Carbohydrate metabolism;Global and overview maps	-2.35509
CL2237.Contig8_All	ko00053//Ascorbate and aldarate metabolism;ko01110//Biosynthesis of secondary metabolites;ko00750//Vitamin B6 metabolism;ko01100//Metabolic pathways	Metabolism	Global and overview maps;Carbohydrate metabolism;Metabolism of cofactors and vitamins	-1.11622
CL2237.Contig9_All	ko01110//Biosynthesis of secondary metabolites;ko00053//Ascorbate and aldarate metabolism;ko01100//Metabolic pathways	Metabolism	Global and overview maps;Carbohydrate metabolism	4.57399
CL2238.Contig14_All	ko01200//Carbon metabolism;ko00051//Fructose and mannose metabolism;ko00561//Glycerolipid metabolism;ko01100//Metabolic pathways	Metabolism	Lipid metabolism;Carbohydrate metabolism;Global and overview maps	5.72792
CL2238.Contig1_All	ko00051//Fructose and mannose metabolism;ko01200//Carbon metabolism;ko01100//Metabolic pathways;ko00561//Glycerolipid metabolism	Metabolism	Lipid metabolism;Carbohydrate metabolism;Global and overview maps	1.16463
CL2238.Contig3_All	ko01100//Metabolic pathways;ko01200//Carbon metabolism;ko00561//Glycerolipid metabolism;ko00051//Fructose and mannose metabolism	Metabolism	Lipid metabolism;Carbohydrate metabolism;Global and overview maps	1.41093
CL2238.Contig5_All	ko01200//Carbon metabolism;ko00561//Glycerolipid metabolism;ko00051//Fructose and mannose metabolism;ko01100//Metabolic pathways	Metabolism	Lipid metabolism;Global and overview maps;Carbohydrate metabolism	1.43155
CL2238.Contig6_All	ko01100//Metabolic pathways;ko00561//Glycerolipid metabolism;ko01200//Carbon metabolism;ko00051//Fructose and mannose metabolism	Metabolism	Carbohydrate metabolism;Global and overview maps;Lipid metabolism	1.0863
CL2238.Contig7_All	ko01200//Carbon metabolism;ko01100//Metabolic pathways;ko00561//Glycerolipid metabolism;ko00051//Fructose and mannose metabolism	Metabolism	Global and overview maps;Lipid metabolism;Carbohydrate metabolism	4.26053
CL2238.Contig8_All	ko01100//Metabolic pathways;ko01200//Carbon metabolism;ko00051//Fructose and mannose metabolism;ko00561//Glycerolipid metabolism	Metabolism	Global and overview maps;Carbohydrate metabolism;Lipid metabolism	-3.67377
CL2238.Contig9_All	ko01100//Metabolic pathways;ko00561//Glycerolipid metabolism;ko01200//Carbon metabolism;ko00051//Fructose and mannose metabolism	Metabolism	Carbohydrate metabolism;Lipid metabolism;Global and overview maps	5.60363
CL2242.Contig5_All	ko00330//Arginine and proline metabolism;ko01100//Metabolic pathways	Metabolism	Global and overview maps;Amino acid metabolism	-1.19033
CL2242.Contig7_All	ko01100//Metabolic pathways;ko00330//Arginine and proline metabolism	Metabolism	Amino acid metabolism;Global and overview maps	4.9542
CL2244.Contig2_All	ko00940//Phenylpropanoid biosynthesis;ko01110//Biosynthesis of secondary metabolites;ko01100//Metabolic pathways	Metabolism	Global and overview maps;Biosynthesis of other secondary metabolites	-2.13529
CL2251.Contig4_All	ko01100//Metabolic pathways;ko00190//Oxidative phosphorylation	Metabolism	Global and overview maps;Energy metabolism	7.84549
CL2251.Contig5_All	ko01100//Metabolic pathways;ko00190//Oxidative phosphorylation	Metabolism	Energy metabolism;Global and overview maps	-3.44057
CL2251.Contig6_All	ko00190//Oxidative phosphorylation;ko01100//Metabolic pathways	Metabolism	Energy metabolism;Global and overview maps	-2.74794
CL2254.Contig1_All	ko01100//Metabolic pathways;ko00040//Pentose and glucuronate interconversions	Metabolism	Global and overview maps;Carbohydrate metabolism	2.3837
CL2254.Contig5_All	ko00040//Pentose and glucuronate interconversions;ko01100//Metabolic pathways	Metabolism	Carbohydrate metabolism;Global and overview maps	2.32193
CL2263.Contig3_All	ko01110//Biosynthesis of secondary metabolites;ko01100//Metabolic pathways;ko00130//Ubiquinone and other terpenoid-quinone biosynthesis	Metabolism	Global and overview maps;Metabolism of cofactors and vitamins	6.56986
CL2263.Contig4_All	ko00130//Ubiquinone and other terpenoid-quinone biosynthesis;ko01110//Biosynthesis of secondary metabolites;ko01100//Metabolic pathways	Metabolism	Metabolism of cofactors and vitamins;Global and overview maps	-2.69349
CL2263.Contig5_All	ko00130//Ubiquinone and other terpenoid-quinone biosynthesis;ko01110//Biosynthesis of secondary metabolites;ko01100//Metabolic pathways	Metabolism	Metabolism of cofactors and vitamins;Global and overview maps	-6.88264
CL2263.Contig6_All	ko01110//Biosynthesis of secondary metabolites;ko01100//Metabolic pathways;ko00130//Ubiquinone and other terpenoid-quinone biosynthesis	Metabolism	Metabolism of cofactors and vitamins;Global and overview maps	4.70044
CL2268.Contig1_All	ko01110//Biosynthesis of secondary metabolites;ko01100//Metabolic pathways;ko00940//Phenylpropanoid biosynthesis	Metabolism	Biosynthesis of other secondary metabolites;Global and overview maps	-5.07435
CL2268.Contig2_All	ko00940//Phenylpropanoid biosynthesis;ko01110//Biosynthesis of secondary metabolites;ko01100//Metabolic pathways	Metabolism	Global and overview maps;Biosynthesis of other secondary metabolites	-2.89345
CL2268.Contig3_All	ko01110//Biosynthesis of secondary metabolites;ko00940//Phenylpropanoid biosynthesis;ko01100//Metabolic pathways	Metabolism	Global and overview maps;Biosynthesis of other secondary metabolites	-5.02066
CL2268.Contig4_All	ko00940//Phenylpropanoid biosynthesis;ko01100//Metabolic pathways;ko01110//Biosynthesis of secondary metabolites	Metabolism	Global and overview maps;Biosynthesis of other secondary metabolites	-1.5323
CL2268.Contig5_All	ko01100//Metabolic pathways;ko00940//Phenylpropanoid biosynthesis;ko01110//Biosynthesis of secondary metabolites	Metabolism	Biosynthesis of other secondary metabolites;Global and overview maps	2.6423
CL2268.Contig6_All	ko00940//Phenylpropanoid biosynthesis;ko01110//Biosynthesis of secondary metabolites;ko01100//Metabolic pathways	Metabolism	Biosynthesis of other secondary metabolites;Global and overview maps	-3.28675
CL2270.Contig1_All	ko01110//Biosynthesis of secondary metabolites;ko01100//Metabolic pathways;ko00592//alpha-Linolenic acid metabolism	Metabolism	Global and overview maps;Lipid metabolism	-1.0307
CL2270.Contig2_All	ko00592//alpha-Linolenic acid metabolism;ko01110//Biosynthesis of secondary metabolites;ko01100//Metabolic pathways	Metabolism	Global and overview maps;Lipid metabolism	-1.51079
CL2271.Contig1_All	ko00520//Amino sugar and nucleotide sugar metabolism;ko00053//Ascorbate and aldarate metabolism;ko00040//Pentose and glucuronate interconversions;ko04075//Plant hormone signal transduction;ko04016//MAPK signaling pathway - plant;ko01100//Metabolic pathways	Environmental Information Processing;Metabolism	Signal transduction;Carbohydrate metabolism;Global and overview maps	9.75489
CL2271.Contig2_All	ko01100//Metabolic pathways;ko00053//Ascorbate and aldarate metabolism;ko04016//MAPK signaling pathway - plant;ko04075//Plant hormone signal transduction;ko00040//Pentose and glucuronate interconversions;ko00520//Amino sugar and nucleotide sugar metabolism	Environmental Information Processing;Metabolism	Signal transduction;Carbohydrate metabolism;Global and overview maps	2.53605
CL2271.Contig3_All	ko04075//Plant hormone signal transduction;ko00040//Pentose and glucuronate interconversions;ko00520//Amino sugar and nucleotide sugar metabolism;ko04016//MAPK signaling pathway - plant;ko00053//Ascorbate and aldarate metabolism;ko01100//Metabolic pathways	Metabolism;Environmental Information Processing	Carbohydrate metabolism;Signal transduction;Global and overview maps	3.04235
CL2290.Contig1_All	ko00073//Cutin, suberine and wax biosynthesis	Metabolism	Lipid metabolism	-4.7761
CL2308.Contig1_All	ko00561//Glycerolipid metabolism;ko01100//Metabolic pathways	Metabolism	Lipid metabolism;Global and overview maps	-6.54844
CL2308.Contig2_All	ko00561//Glycerolipid metabolism;ko01100//Metabolic pathways	Metabolism	Global and overview maps;Lipid metabolism	-9.15482
CL2308.Contig3_All	ko01100//Metabolic pathways;ko00561//Glycerolipid metabolism	Metabolism	Lipid metabolism;Global and overview maps	-5.1375
CL2308.Contig4_All	ko01100//Metabolic pathways;ko00561//Glycerolipid metabolism	Metabolism	Lipid metabolism;Global and overview maps	-4.90689
CL2308.Contig5_All	ko01100//Metabolic pathways;ko00561//Glycerolipid metabolism	Metabolism	Lipid metabolism;Global and overview maps	-4.37851
CL2308.Contig6_All	ko01100//Metabolic pathways;ko00561//Glycerolipid metabolism	Metabolism	Lipid metabolism;Global and overview maps	-5.35168
CL2308.Contig8_All	ko01100//Metabolic pathways;ko00561//Glycerolipid metabolism	Metabolism	Lipid metabolism;Global and overview maps	-6.35285
CL2311.Contig1_All	ko01110//Biosynthesis of secondary metabolites;ko01100//Metabolic pathways;ko00940//Phenylpropanoid biosynthesis	Metabolism	Global and overview maps;Biosynthesis of other secondary metabolites	-4.51355
CL2311.Contig2_All	ko00940//Phenylpropanoid biosynthesis;ko01100//Metabolic pathways;ko01110//Biosynthesis of secondary metabolites	Metabolism	Global and overview maps;Biosynthesis of other secondary metabolites	-3.05218
CL2317.Contig1_All	ko00230//Purine metabolism;ko01100//Metabolic pathways;ko00240//Pyrimidine metabolism;ko04016//MAPK signaling pathway - plant;ko01110//Biosynthesis of secondary metabolites	Metabolism;Environmental Information Processing	Signal transduction;Nucleotide metabolism;Global and overview maps	-6.62936
CL2317.Contig2_All	ko00240//Pyrimidine metabolism;ko04016//MAPK signaling pathway - plant;ko00230//Purine metabolism;ko01100//Metabolic pathways;ko01110//Biosynthesis of secondary metabolites	Metabolism;Environmental Information Processing	Signal transduction;Nucleotide metabolism;Global and overview maps	-3.39232
CL2317.Contig3_All	ko00240//Pyrimidine metabolism;ko01100//Metabolic pathways;ko00230//Purine metabolism;ko01110//Biosynthesis of secondary metabolites;ko04016//MAPK signaling pathway - plant	Metabolism;Environmental Information Processing	Global and overview maps;Signal transduction;Nucleotide metabolism	-2.31079
CL2318.Contig5_All	ko01100//Metabolic pathways;ko00010//Glycolysis / Gluconeogenesis;ko00020//Citrate cycle (TCA cycle);ko01110//Biosynthesis of secondary metabolites;ko00620//Pyruvate metabolism;ko01200//Carbon metabolism	Metabolism	Carbohydrate metabolism;Global and overview maps	-1.66395
CL2318.Contig7_All	ko00010//Glycolysis / Gluconeogenesis;ko00020//Citrate cycle (TCA cycle);ko01110//Biosynthesis of secondary metabolites;ko01200//Carbon metabolism;ko00620//Pyruvate metabolism;ko01100//Metabolic pathways	Metabolism	Global and overview maps;Carbohydrate metabolism	-1.29393
CL2324.Contig2_All	ko00780//Biotin metabolism;ko01100//Metabolic pathways	Metabolism	Metabolism of cofactors and vitamins;Global and overview maps	1.87168
CL2324.Contig4_All	ko00780//Biotin metabolism;ko01100//Metabolic pathways	Metabolism	Metabolism of cofactors and vitamins;Global and overview maps	2.55943
CL2327.Contig4_All	ko00730//Thiamine metabolism;ko01110//Biosynthesis of secondary metabolites;ko00230//Purine metabolism;ko01100//Metabolic pathways	Metabolism	Nucleotide metabolism;Global and overview maps;Metabolism of cofactors and vitamins	-2.03905
CL2331.Contig1_All	ko01100//Metabolic pathways;ko00020//Citrate cycle (TCA cycle);ko01110//Biosynthesis of secondary metabolites	Metabolism	Global and overview maps;Carbohydrate metabolism	1.45328
CL2331.Contig2_All	ko00020//Citrate cycle (TCA cycle);ko01110//Biosynthesis of secondary metabolites;ko01100//Metabolic pathways	Metabolism	Carbohydrate metabolism;Global and overview maps	-1.0222
CL2331.Contig5_All	ko00020//Citrate cycle (TCA cycle);ko01100//Metabolic pathways;ko01110//Biosynthesis of secondary metabolites	Metabolism	Carbohydrate metabolism;Global and overview maps	-4.2239
CL2344.Contig1_All	ko00630//Glyoxylate and dicarboxylate metabolism;ko01230//Biosynthesis of amino acids;ko00460//Cyanoamino acid metabolism;ko01200//Carbon metabolism;ko00260//Glycine, serine and threonine metabolism;ko01100//Metabolic pathways;ko00670//One carbon pool by folate;ko01110//Biosynthesis of secondary metabolites	Metabolism	Carbohydrate metabolism;Metabolism of other amino acids;Amino acid metabolism;Global and overview maps;Metabolism of cofactors and vitamins	-10.4252
CL2344.Contig3_All	ko01100//Metabolic pathways;ko00460//Cyanoamino acid metabolism;ko01110//Biosynthesis of secondary metabolites;ko01200//Carbon metabolism;ko00260//Glycine, serine and threonine metabolism;ko00670//One carbon pool by folate;ko00630//Glyoxylate and dicarboxylate metabolism;ko01230//Biosynthesis of amino acids	Metabolism	Metabolism of cofactors and vitamins;Metabolism of other amino acids;Carbohydrate metabolism;Amino acid metabolism;Global and overview maps	-6.11548
CL2344.Contig4_All	ko01100//Metabolic pathways;ko03020//RNA polymerase;ko01230//Biosynthesis of amino acids;ko01200//Carbon metabolism;ko00460//Cyanoamino acid metabolism;ko00260//Glycine, serine and threonine metabolism;ko00670//One carbon pool by folate;ko00630//Glyoxylate and dicarboxylate metabolism;ko01110//Biosynthesis of secondary metabolites	Genetic Information Processing;Metabolism	Amino acid metabolism;Global and overview maps;Metabolism of other amino acids;Transcription;Metabolism of cofactors and vitamins;Carbohydrate metabolism	-4.80266
CL2347.Contig1_All	ko00561//Glycerolipid metabolism;ko01100//Metabolic pathways	Metabolism	Lipid metabolism;Global and overview maps	1.24327
CL2347.Contig3_All	ko00561//Glycerolipid metabolism;ko01100//Metabolic pathways	Metabolism	Lipid metabolism;Global and overview maps	-8.59991
CL2347.Contig6_All	ko01100//Metabolic pathways;ko00561//Glycerolipid metabolism	Metabolism	Lipid metabolism;Global and overview maps	8.12153
CL2354.Contig4_All	ko00909//Sesquiterpenoid and triterpenoid biosynthesis;ko00900//Terpenoid backbone biosynthesis	Metabolism	Metabolism of terpenoids and polyketides	-2.1822
CL2359.Contig3_All	ko00073//Cutin, suberine and wax biosynthesis	Metabolism	Lipid metabolism	1.06326
CL2359.Contig4_All	ko00073//Cutin, suberine and wax biosynthesis	Metabolism	Lipid metabolism	1.56937
CL2359.Contig5_All	ko00073//Cutin, suberine and wax biosynthesis	Metabolism	Lipid metabolism	1.18864
CL2359.Contig7_All	ko00073//Cutin, suberine and wax biosynthesis	Metabolism	Lipid metabolism	1.75743
CL236.Contig6_All	ko01100//Metabolic pathways;ko00860//Porphyrin and chlorophyll metabolism;ko01110//Biosynthesis of secondary metabolites	Metabolism	Metabolism of cofactors and vitamins;Global and overview maps	1.85316
CL2365.Contig2_All	ko00330//Arginine and proline metabolism;ko00410//beta-Alanine metabolism;ko01100//Metabolic pathways	Metabolism	Metabolism of other amino acids;Amino acid metabolism;Global and overview maps	-3.60881
CL2365.Contig3_All	ko01100//Metabolic pathways;ko00410//beta-Alanine metabolism;ko00330//Arginine and proline metabolism	Metabolism	Global and overview maps;Amino acid metabolism;Metabolism of other amino acids	-2
CL2365.Contig4_All	ko00410//beta-Alanine metabolism;ko00330//Arginine and proline metabolism;ko01100//Metabolic pathways	Metabolism	Metabolism of other amino acids;Global and overview maps;Amino acid metabolism	-4.37638
CL2365.Contig5_All	ko00410//beta-Alanine metabolism;ko00330//Arginine and proline metabolism;ko01100//Metabolic pathways	Metabolism	Global and overview maps;Amino acid metabolism;Metabolism of other amino acids	-6
CL2365.Contig6_All	ko01100//Metabolic pathways;ko00330//Arginine and proline metabolism;ko00410//beta-Alanine metabolism	Metabolism	Amino acid metabolism;Metabolism of other amino acids;Global and overview maps	-1.55486
CL2368.Contig6_All	ko00670//One carbon pool by folate;ko01100//Metabolic pathways	Metabolism	Metabolism of cofactors and vitamins;Global and overview maps	1.82834
CL237.Contig1_All	ko00430//Taurine and hypotaurine metabolism;ko01100//Metabolic pathways	Metabolism	Metabolism of other amino acids;Global and overview maps	-2.16152
CL237.Contig2_All	ko00430//Taurine and hypotaurine metabolism;ko01100//Metabolic pathways	Metabolism	Metabolism of other amino acids;Global and overview maps	1.08442
CL237.Contig5_All	ko01100//Metabolic pathways;ko00430//Taurine and hypotaurine metabolism	Metabolism	Metabolism of other amino acids;Global and overview maps	-3.11268
CL2380.Contig1_All	ko01100//Metabolic pathways;ko00280//Valine, leucine and isoleucine degradation	Metabolism	Amino acid metabolism;Global and overview maps	-7.09803
CL2380.Contig5_All	ko00280//Valine, leucine and isoleucine degradation;ko01100//Metabolic pathways	Metabolism	Global and overview maps;Amino acid metabolism	4.12928
CL2382.Contig1_All	ko00040//Pentose and glucuronate interconversions;ko01100//Metabolic pathways	Metabolism	Global and overview maps;Carbohydrate metabolism	2.14048
CL2382.Contig2_All	ko00073//Cutin, suberine and wax biosynthesis	Metabolism	Lipid metabolism	2.31458
CL2384.Contig6_All	ko00330//Arginine and proline metabolism;ko00250//Alanine, aspartate and glutamate metabolism;ko01100//Metabolic pathways	Metabolism	Global and overview maps;Amino acid metabolism	-3.66297
CL2387.Contig1_All	ko03010//Ribosome;ko04141//Protein processing in endoplasmic reticulum;ko01100//Metabolic pathways;ko03013//RNA transport;ko03015//mRNA surveillance pathway;ko02010//ABC transporters;ko00270//Cysteine and methionine metabolism;ko01110//Biosynthesis of secondary metabolites	Genetic Information Processing;Metabolism;Environmental Information Processing	Global and overview maps;Amino acid metabolism;Translation;Folding, sorting and degradation;Membrane transport	-2.60334
CL2390.Contig1_All	ko00310//Lysine degradation	Metabolism	Amino acid metabolism	2.44264
CL2392.Contig1_All	ko01110//Biosynthesis of secondary metabolites;ko00010//Glycolysis / Gluconeogenesis;ko01100//Metabolic pathways	Metabolism	Carbohydrate metabolism;Global and overview maps	-2.0061
CL2392.Contig3_All	ko00010//Glycolysis / Gluconeogenesis;ko01100//Metabolic pathways;ko01110//Biosynthesis of secondary metabolites	Metabolism	Global and overview maps;Carbohydrate metabolism	-2.75829
CL2392.Contig4_All	ko01100//Metabolic pathways;ko01110//Biosynthesis of secondary metabolites;ko00010//Glycolysis / Gluconeogenesis	Metabolism	Global and overview maps;Carbohydrate metabolism	-1.9486
CL2396.Contig3_All	ko00480//Glutathione metabolism;ko00053//Ascorbate and aldarate metabolism	Metabolism	Carbohydrate metabolism;Metabolism of other amino acids	2.89308
CL24.Contig6_All	ko00040//Pentose and glucuronate interconversions;ko01100//Metabolic pathways	Metabolism	Carbohydrate metabolism;Global and overview maps	-2.7829
CL24.Contig7_All	ko00040//Pentose and glucuronate interconversions;ko01100//Metabolic pathways	Metabolism	Global and overview maps;Carbohydrate metabolism	-2.12199
CL2403.Contig1_All	ko01230//Biosynthesis of amino acids;ko00250//Alanine, aspartate and glutamate metabolism;ko01110//Biosynthesis of secondary metabolites;ko01100//Metabolic pathways	Metabolism	Amino acid metabolism;Global and overview maps	-2.48174
CL2403.Contig2_All	ko01110//Biosynthesis of secondary metabolites;ko01230//Biosynthesis of amino acids;ko01100//Metabolic pathways;ko00250//Alanine, aspartate and glutamate metabolism	Metabolism	Amino acid metabolism;Global and overview maps	-7.33092
CL2403.Contig3_All	ko01110//Biosynthesis of secondary metabolites;ko00250//Alanine, aspartate and glutamate metabolism;ko01230//Biosynthesis of amino acids;ko01100//Metabolic pathways	Metabolism	Global and overview maps;Amino acid metabolism	-7.3837
CL2403.Contig4_All	ko01230//Biosynthesis of amino acids;ko01100//Metabolic pathways;ko01110//Biosynthesis of secondary metabolites;ko00250//Alanine, aspartate and glutamate metabolism	Metabolism	Global and overview maps;Amino acid metabolism	-9.15474
CL2403.Contig6_All	ko01100//Metabolic pathways;ko01230//Biosynthesis of amino acids;ko00250//Alanine, aspartate and glutamate metabolism;ko01110//Biosynthesis of secondary metabolites	Metabolism	Global and overview maps;Amino acid metabolism	-7.19476
CL2432.Contig3_All	ko00520//Amino sugar and nucleotide sugar metabolism	Metabolism	Carbohydrate metabolism	-1.24262
CL2438.Contig3_All	ko00740//Riboflavin metabolism;ko01110//Biosynthesis of secondary metabolites;ko01100//Metabolic pathways	Metabolism	Metabolism of cofactors and vitamins;Global and overview maps	1.62709
CL2438.Contig4_All	ko00740//Riboflavin metabolism;ko01110//Biosynthesis of secondary metabolites;ko01100//Metabolic pathways	Metabolism	Metabolism of cofactors and vitamins;Global and overview maps	-6.14975
CL2444.Contig2_All	ko00360//Phenylalanine metabolism;ko01110//Biosynthesis of secondary metabolites;ko00945//Stilbenoid, diarylheptanoid and gingerol biosynthesis;ko01100//Metabolic pathways;ko00130//Ubiquinone and other terpenoid-quinone biosynthesis;ko00940//Phenylpropanoid biosynthesis;ko00941//Flavonoid biosynthesis	Metabolism	Biosynthesis of other secondary metabolites;Amino acid metabolism;Global and overview maps;Metabolism of cofactors and vitamins	1.53316
CL2445.Contig3_All	ko00350//Tyrosine metabolism;ko01210//2-Oxocarboxylic acid metabolism;ko00220//Arginine biosynthesis;ko00710//Carbon fixation in photosynthetic organisms;ko00960//Tropane, piperidine and pyridine alkaloid biosynthesis;ko00250//Alanine, aspartate and glutamate metabolism;ko01230//Biosynthesis of amino acids;ko00360//Phenylalanine metabolism;ko00270//Cysteine and methionine metabolism;ko01110//Bios…	Metabolism	Global and overview maps;Amino acid metabolism;Energy metabolism;Biosynthesis of other secondary metabolites	1.13327
CL2455.Contig2_All	ko00730//Thiamine metabolism;ko01100//Metabolic pathways	Metabolism	Metabolism of cofactors and vitamins;Global and overview maps	-1.11298
CL2455.Contig4_All	ko01100//Metabolic pathways;ko01110//Biosynthesis of secondary metabolites;ko00940//Phenylpropanoid biosynthesis;ko00730//Thiamine metabolism	Metabolism	Global and overview maps;Biosynthesis of other secondary metabolites;Metabolism of cofactors and vitamins	5.85798
CL2461.Contig2_All	ko01100//Metabolic pathways;ko00520//Amino sugar and nucleotide sugar metabolism	Metabolism	Global and overview maps;Carbohydrate metabolism	-2.09311
CL2480.Contig4_All	ko01100//Metabolic pathways;ko01110//Biosynthesis of secondary metabolites;ko01200//Carbon metabolism;ko00010//Glycolysis / Gluconeogenesis;ko00230//Purine metabolism;ko00620//Pyruvate metabolism;ko01230//Biosynthesis of amino acids	Metabolism	Nucleotide metabolism;Carbohydrate metabolism;Global and overview maps	-7.45121
CL2495.Contig2_All	ko00904//Diterpenoid biosynthesis;ko01100//Metabolic pathways;ko01110//Biosynthesis of secondary metabolites;ko00941//Flavonoid biosynthesis	Metabolism	Metabolism of terpenoids and polyketides;Biosynthesis of other secondary metabolites;Global and overview maps	-7.46761
CL2495.Contig3_All	ko00904//Diterpenoid biosynthesis;ko01100//Metabolic pathways;ko01110//Biosynthesis of secondary metabolites;ko00941//Flavonoid biosynthesis	Metabolism	Metabolism of terpenoids and polyketides;Biosynthesis of other secondary metabolites;Global and overview maps	1.03616
CL2495.Contig4_All	ko00904//Diterpenoid biosynthesis;ko01100//Metabolic pathways;ko00941//Flavonoid biosynthesis;ko01110//Biosynthesis of secondary metabolites	Metabolism	Biosynthesis of other secondary metabolites;Metabolism of terpenoids and polyketides;Global and overview maps	2.18161
CL2495.Contig7_All	ko00941//Flavonoid biosynthesis;ko00904//Diterpenoid biosynthesis;ko01110//Biosynthesis of secondary metabolites;ko01100//Metabolic pathways	Metabolism	Global and overview maps;Biosynthesis of other secondary metabolites;Metabolism of terpenoids and polyketides	2.27085
CL2504.Contig1_All	ko00061//Fatty acid biosynthesis;ko01100//Metabolic pathways;ko01212//Fatty acid metabolism	Metabolism	Global and overview maps;Lipid metabolism	4.63331
CL2511.Contig2_All	ko00562//Inositol phosphate metabolism;ko00410//beta-Alanine metabolism;ko01200//Carbon metabolism;ko01100//Metabolic pathways;ko00640//Propanoate metabolism;ko00280//Valine, leucine and isoleucine degradation	Metabolism	Metabolism of other amino acids;Carbohydrate metabolism;Amino acid metabolism;Global and overview maps	1.24116
CL2511.Contig3_All	ko01100//Metabolic pathways;ko00562//Inositol phosphate metabolism;ko00280//Valine, leucine and isoleucine degradation;ko00410//beta-Alanine metabolism;ko01200//Carbon metabolism;ko00640//Propanoate metabolism	Metabolism	Amino acid metabolism;Carbohydrate metabolism;Global and overview maps;Metabolism of other amino acids	2.5325
CL2511.Contig4_All	ko01100//Metabolic pathways;ko00562//Inositol phosphate metabolism;ko00640//Propanoate metabolism;ko00410//beta-Alanine metabolism;ko00280//Valine, leucine and isoleucine degradation;ko01200//Carbon metabolism	Metabolism	Amino acid metabolism;Metabolism of other amino acids;Global and overview maps;Carbohydrate metabolism	1.3388
CL2511.Contig6_All	ko01200//Carbon metabolism;ko00562//Inositol phosphate metabolism;ko00410//beta-Alanine metabolism;ko00640//Propanoate metabolism;ko01100//Metabolic pathways;ko00280//Valine, leucine and isoleucine degradation	Metabolism	Amino acid metabolism;Carbohydrate metabolism;Metabolism of other amino acids;Global and overview maps	1.36751
CL2518.Contig2_All	ko01110//Biosynthesis of secondary metabolites;ko01100//Metabolic pathways;ko00960//Tropane, piperidine and pyridine alkaloid biosynthesis	Metabolism	Biosynthesis of other secondary metabolites;Global and overview maps	1.17803
CL2518.Contig7_All	ko00960//Tropane, piperidine and pyridine alkaloid biosynthesis;ko01100//Metabolic pathways;ko01110//Biosynthesis of secondary metabolites	Metabolism	Global and overview maps;Biosynthesis of other secondary metabolites	3.79286
CL2520.Contig1_All	ko01110//Biosynthesis of secondary metabolites;ko00630//Glyoxylate and dicarboxylate metabolism;ko01210//2-Oxocarboxylic acid metabolism;ko00020//Citrate cycle (TCA cycle);ko01230//Biosynthesis of amino acids;ko01100//Metabolic pathways;ko01200//Carbon metabolism	Metabolism	Carbohydrate metabolism;Global and overview maps	2.88404
CL2528.Contig15_All	ko00910//Nitrogen metabolism	Metabolism	Energy metabolism	2.4957
CL2528.Contig16_All	ko00910//Nitrogen metabolism	Metabolism	Energy metabolism	1.45588
CL2528.Contig17_All	ko00910//Nitrogen metabolism	Metabolism	Energy metabolism	-3.45943
CL2528.Contig4_All	ko00910//Nitrogen metabolism	Metabolism	Energy metabolism	6.58496
CL2530.Contig2_All	ko01200//Carbon metabolism;ko00710//Carbon fixation in photosynthetic organisms;ko01100//Metabolic pathways;ko01110//Biosynthesis of secondary metabolites;ko01230//Biosynthesis of amino acids;ko00030//Pentose phosphate pathway	Metabolism	Global and overview maps;Energy metabolism;Carbohydrate metabolism	-3.41748
CL2530.Contig3_All	ko00710//Carbon fixation in photosynthetic organisms;ko00030//Pentose phosphate pathway;ko01110//Biosynthesis of secondary metabolites;ko01100//Metabolic pathways;ko01230//Biosynthesis of amino acids;ko01200//Carbon metabolism	Metabolism	Global and overview maps;Carbohydrate metabolism;Energy metabolism	-2.8402
CL2532.Contig1_All	ko01110//Biosynthesis of secondary metabolites;ko01100//Metabolic pathways;ko00905//Brassinosteroid biosynthesis	Metabolism	Global and overview maps;Metabolism of terpenoids and polyketides	-1.44861
CL2535.Contig4_All	ko00480//Glutathione metabolism	Metabolism	Metabolism of other amino acids	-1.70426
CL2553.Contig4_All	ko00480//Glutathione metabolism;ko00053//Ascorbate and aldarate metabolism	Metabolism	Carbohydrate metabolism;Metabolism of other amino acids	2.88881
CL2558.Contig1_All	ko00195//Photosynthesis;ko01100//Metabolic pathways	Metabolism	Energy metabolism;Global and overview maps	-1.89037
CL2558.Contig2_All	ko01100//Metabolic pathways;ko00195//Photosynthesis	Metabolism	Energy metabolism;Global and overview maps	-3.47158
CL2565.Contig13_All	ko00564//Glycerophospholipid metabolism	Metabolism	Lipid metabolism	2.24286
CL2565.Contig15_All	ko00564//Glycerophospholipid metabolism	Metabolism	Lipid metabolism	1.8322
CL2565.Contig1_All	ko00564//Glycerophospholipid metabolism	Metabolism	Lipid metabolism	1.03056
CL2565.Contig2_All	ko00564//Glycerophospholipid metabolism	Metabolism	Lipid metabolism	1.94062
CL2565.Contig4_All	ko00564//Glycerophospholipid metabolism	Metabolism	Lipid metabolism	1.22554
CL2565.Contig5_All	ko00564//Glycerophospholipid metabolism	Metabolism	Lipid metabolism	2.33963
CL2565.Contig7_All	ko00564//Glycerophospholipid metabolism	Metabolism	Lipid metabolism	-1.97628
CL2565.Contig8_All	ko00564//Glycerophospholipid metabolism	Metabolism	Lipid metabolism	1.85148
CL2565.Contig9_All	ko00564//Glycerophospholipid metabolism	Metabolism	Lipid metabolism	2.09863
CL2568.Contig1_All	ko01110//Biosynthesis of secondary metabolites;ko00904//Diterpenoid biosynthesis;ko01100//Metabolic pathways	Metabolism	Metabolism of terpenoids and polyketides;Global and overview maps	1.46503
CL2569.Contig1_All	ko01100//Metabolic pathways;ko00710//Carbon fixation in photosynthetic organisms;ko01200//Carbon metabolism	Metabolism	Global and overview maps;Energy metabolism	-7.62205
CL2569.Contig2_All	ko01200//Carbon metabolism;ko01100//Metabolic pathways;ko00710//Carbon fixation in photosynthetic organisms	Metabolism	Global and overview maps;Energy metabolism	-1.68281
CL257.Contig1_All	ko01100//Metabolic pathways;ko00520//Amino sugar and nucleotide sugar metabolism;ko00052//Galactose metabolism;ko00040//Pentose and glucuronate interconversions;ko00500//Starch and sucrose metabolism	Metabolism	Carbohydrate metabolism;Global and overview maps	7.53138
CL257.Contig2_All	ko01100//Metabolic pathways;ko00520//Amino sugar and nucleotide sugar metabolism;ko00052//Galactose metabolism;ko00500//Starch and sucrose metabolism;ko00040//Pentose and glucuronate interconversions	Metabolism	Global and overview maps;Carbohydrate metabolism	-9.48583
CL257.Contig3_All	ko00052//Galactose metabolism;ko00500//Starch and sucrose metabolism;ko00520//Amino sugar and nucleotide sugar metabolism;ko00040//Pentose and glucuronate interconversions;ko01100//Metabolic pathways	Metabolism	Global and overview maps;Carbohydrate metabolism	-7.41785
CL257.Contig4_All	ko01100//Metabolic pathways;ko00520//Amino sugar and nucleotide sugar metabolism;ko00040//Pentose and glucuronate interconversions;ko00052//Galactose metabolism;ko00500//Starch and sucrose metabolism	Metabolism	Carbohydrate metabolism;Global and overview maps	-7.69
CL257.Contig5_All	ko00500//Starch and sucrose metabolism;ko00520//Amino sugar and nucleotide sugar metabolism;ko00052//Galactose metabolism;ko00040//Pentose and glucuronate interconversions;ko01100//Metabolic pathways	Metabolism	Global and overview maps;Carbohydrate metabolism	-4.2854
CL257.Contig6_All	ko01100//Metabolic pathways;ko00500//Starch and sucrose metabolism;ko00040//Pentose and glucuronate interconversions;ko00052//Galactose metabolism;ko00520//Amino sugar and nucleotide sugar metabolism	Metabolism	Global and overview maps;Carbohydrate metabolism	-8.29921
CL257.Contig8_All	ko00040//Pentose and glucuronate interconversions;ko00052//Galactose metabolism;ko00500//Starch and sucrose metabolism;ko00520//Amino sugar and nucleotide sugar metabolism;ko01100//Metabolic pathways	Metabolism	Carbohydrate metabolism;Global and overview maps	-10.0014
CL2576.Contig2_All	ko00943//Isoflavonoid biosynthesis;ko01110//Biosynthesis of secondary metabolites	Metabolism	Biosynthesis of other secondary metabolites;Global and overview maps	5.14959
CL2576.Contig4_All	ko00943//Isoflavonoid biosynthesis;ko01110//Biosynthesis of secondary metabolites	Metabolism	Global and overview maps;Biosynthesis of other secondary metabolites	4.54137
CL259.Contig7_All	ko00230//Purine metabolism;ko04016//MAPK signaling pathway - plant;ko01110//Biosynthesis of secondary metabolites;ko00240//Pyrimidine metabolism;ko01100//Metabolic pathways	Metabolism;Environmental Information Processing	Signal transduction;Nucleotide metabolism;Global and overview maps	6.33985
CL2592.Contig1_All	ko00190//Oxidative phosphorylation;ko01100//Metabolic pathways	Metabolism	Global and overview maps;Energy metabolism	-2.57296
CL2592.Contig2_All	ko01100//Metabolic pathways;ko00190//Oxidative phosphorylation	Metabolism	Global and overview maps;Energy metabolism	-8.07146
CL2592.Contig4_All	ko01100//Metabolic pathways;ko00190//Oxidative phosphorylation	Metabolism	Global and overview maps;Energy metabolism	-6.77698
CL2592.Contig5_All	ko01100//Metabolic pathways;ko00190//Oxidative phosphorylation	Metabolism	Energy metabolism;Global and overview maps	7.04439
CL2597.Contig1_All	ko00564//Glycerophospholipid metabolism	Metabolism	Lipid metabolism	1.79317
CL2597.Contig2_All	ko00564//Glycerophospholipid metabolism	Metabolism	Lipid metabolism	1.15341
CL2597.Contig3_All	ko00564//Glycerophospholipid metabolism	Metabolism	Lipid metabolism	2.13085
CL2597.Contig4_All	ko00564//Glycerophospholipid metabolism	Metabolism	Lipid metabolism	2.58496
CL2597.Contig5_All	ko00564//Glycerophospholipid metabolism	Metabolism	Lipid metabolism	-1.365
CL2598.Contig7_All	ko01100//Metabolic pathways;ko00190//Oxidative phosphorylation	Metabolism	Energy metabolism;Global and overview maps	2.43296
CL2606.Contig2_All	ko01100//Metabolic pathways;ko00563//Glycosylphosphatidylinositol (GPI)-anchor biosynthesis	Metabolism	Glycan biosynthesis and metabolism;Global and overview maps	2.11548
CL2612.Contig1_All	ko00900//Terpenoid backbone biosynthesis;ko00730//Thiamine metabolism;ko01100//Metabolic pathways;ko01110//Biosynthesis of secondary metabolites	Metabolism	Global and overview maps;Metabolism of cofactors and vitamins;Metabolism of terpenoids and polyketides	1.42805
CL2612.Contig2_All	ko00900//Terpenoid backbone biosynthesis;ko00730//Thiamine metabolism;ko01110//Biosynthesis of secondary metabolites;ko01100//Metabolic pathways	Metabolism	Metabolism of terpenoids and polyketides;Global and overview maps;Metabolism of cofactors and vitamins	1.0199
CL2625.Contig1_All	ko00943//Isoflavonoid biosynthesis;ko01110//Biosynthesis of secondary metabolites	Metabolism	Biosynthesis of other secondary metabolites;Global and overview maps	-1.63151
CL2625.Contig2_All	ko00943//Isoflavonoid biosynthesis;ko01110//Biosynthesis of secondary metabolites	Metabolism	Global and overview maps;Biosynthesis of other secondary metabolites	1.93573
CL2631.Contig10_All	ko00190//Oxidative phosphorylation;ko04145//Phagosome;ko01100//Metabolic pathways	Cellular Processes;Metabolism	Transport and catabolism;Energy metabolism;Global and overview maps	3.90689
CL2631.Contig1_All	ko04145//Phagosome;ko00190//Oxidative phosphorylation;ko01100//Metabolic pathways	Metabolism;Cellular Processes	Energy metabolism;Global and overview maps;Transport and catabolism	2.35581
CL2631.Contig2_All	ko01100//Metabolic pathways;ko04145//Phagosome;ko00190//Oxidative phosphorylation	Cellular Processes;Metabolism	Energy metabolism;Global and overview maps;Transport and catabolism	-5
CL2631.Contig3_All	ko00190//Oxidative phosphorylation;ko04145//Phagosome;ko01100//Metabolic pathways	Metabolism;Cellular Processes	Global and overview maps;Transport and catabolism;Energy metabolism	7
CL2631.Contig4_All	ko00190//Oxidative phosphorylation;ko01100//Metabolic pathways;ko04145//Phagosome	Metabolism;Cellular Processes	Global and overview maps;Transport and catabolism;Energy metabolism	7.20945
CL2631.Contig6_All	ko01100//Metabolic pathways;ko00190//Oxidative phosphorylation;ko04145//Phagosome	Metabolism;Cellular Processes	Global and overview maps;Energy metabolism;Transport and catabolism	2.49388
CL2631.Contig7_All	ko00190//Oxidative phosphorylation;ko01100//Metabolic pathways;ko04145//Phagosome	Cellular Processes;Metabolism	Energy metabolism;Global and overview maps;Transport and catabolism	6.08746
CL2632.Contig3_All	ko01110//Biosynthesis of secondary metabolites;ko01100//Metabolic pathways;ko00130//Ubiquinone and other terpenoid-quinone biosynthesis	Metabolism	Metabolism of cofactors and vitamins;Global and overview maps	2.68216
CL2632.Contig5_All	ko01100//Metabolic pathways;ko01110//Biosynthesis of secondary metabolites;ko00130//Ubiquinone and other terpenoid-quinone biosynthesis	Metabolism	Metabolism of cofactors and vitamins;Global and overview maps	2.9542
CL2635.Contig4_All	ko01100//Metabolic pathways;ko00240//Pyrimidine metabolism;ko01110//Biosynthesis of secondary metabolites;ko04016//MAPK signaling pathway - plant;ko00230//Purine metabolism	Metabolism;Environmental Information Processing	Signal transduction;Nucleotide metabolism;Global and overview maps	1.11301
CL2635.Contig5_All	ko01110//Biosynthesis of secondary metabolites;ko00240//Pyrimidine metabolism;ko00230//Purine metabolism;ko04016//MAPK signaling pathway - plant;ko01100//Metabolic pathways	Metabolism;Environmental Information Processing	Signal transduction;Global and overview maps;Nucleotide metabolism	2.41167
CL2652.Contig1_All	ko00360//Phenylalanine metabolism;ko00350//Tyrosine metabolism;ko01100//Metabolic pathways;ko00950//Isoquinoline alkaloid biosynthesis;ko00260//Glycine, serine and threonine metabolism;ko00960//Tropane, piperidine and pyridine alkaloid biosynthesis;ko00410//beta-Alanine metabolism;ko01110//Biosynthesis of secondary metabolites	Metabolism	Global and overview maps;Biosynthesis of other secondary metabolites;Amino acid metabolism;Metabolism of other amino acids	-5.70044
CL2652.Contig2_All	ko01100//Metabolic pathways;ko00260//Glycine, serine and threonine metabolism;ko00410//beta-Alanine metabolism;ko00360//Phenylalanine metabolism;ko00950//Isoquinoline alkaloid biosynthesis;ko01110//Biosynthesis of secondary metabolites;ko00960//Tropane, piperidine and pyridine alkaloid biosynthesis;ko00350//Tyrosine metabolism	Metabolism	Metabolism of other amino acids;Global and overview maps;Biosynthesis of other secondary metabolites;Amino acid metabolism	-4.34183
CL2656.Contig1_All	ko00565//Ether lipid metabolism;ko00564//Glycerophospholipid metabolism;ko01100//Metabolic pathways;ko00562//Inositol phosphate metabolism;ko01110//Biosynthesis of secondary metabolites	Metabolism	Lipid metabolism;Global and overview maps;Carbohydrate metabolism	2.03449
CL2656.Contig3_All	ko01100//Metabolic pathways;ko01110//Biosynthesis of secondary metabolites;ko00565//Ether lipid metabolism;ko00564//Glycerophospholipid metabolism;ko00562//Inositol phosphate metabolism	Metabolism	Carbohydrate metabolism;Global and overview maps;Lipid metabolism	2.3501
CL2676.Contig1_All	ko00190//Oxidative phosphorylation;ko01100//Metabolic pathways	Metabolism	Energy metabolism;Global and overview maps	-1.92476
CL2684.Contig10_All	ko00052//Galactose metabolism	Metabolism	Carbohydrate metabolism	2.03596
CL2684.Contig13_All	ko00052//Galactose metabolism	Metabolism	Carbohydrate metabolism	1.74624
CL2684.Contig14_All	ko00052//Galactose metabolism	Metabolism	Carbohydrate metabolism	1.47805
CL2684.Contig4_All	ko00052//Galactose metabolism	Metabolism	Carbohydrate metabolism	1.1357
CL2684.Contig5_All	ko00052//Galactose metabolism	Metabolism	Carbohydrate metabolism	1.70791
CL2684.Contig8_All	ko00052//Galactose metabolism	Metabolism	Carbohydrate metabolism	1.54749
CL2697.Contig2_All	ko04141//Protein processing in endoplasmic reticulum;ko00510//N-Glycan biosynthesis;ko01100//Metabolic pathways	Metabolism;Genetic Information Processing	Glycan biosynthesis and metabolism;Global and overview maps;Folding, sorting and degradation	-1.53051
CL27.Contig7_All	ko00520//Amino sugar and nucleotide sugar metabolism;ko01100//Metabolic pathways	Metabolism	Global and overview maps;Carbohydrate metabolism	2.89224
CL27.Contig9_All	ko00520//Amino sugar and nucleotide sugar metabolism;ko01100//Metabolic pathways	Metabolism	Carbohydrate metabolism;Global and overview maps	-1.80206
CL270.Contig1_All	ko00630//Glyoxylate and dicarboxylate metabolism;ko00250//Alanine, aspartate and glutamate metabolism;ko00220//Arginine biosynthesis;ko00910//Nitrogen metabolism;ko01230//Biosynthesis of amino acids;ko01100//Metabolic pathways	Metabolism	Amino acid metabolism;Energy metabolism;Carbohydrate metabolism;Global and overview maps	-7.55459
CL270.Contig2_All	ko00630//Glyoxylate and dicarboxylate metabolism;ko01100//Metabolic pathways;ko00250//Alanine, aspartate and glutamate metabolism;ko00910//Nitrogen metabolism;ko00220//Arginine biosynthesis;ko01230//Biosynthesis of amino acids	Metabolism	Amino acid metabolism;Energy metabolism;Global and overview maps;Carbohydrate metabolism	-8.50383
CL270.Contig3_All	ko00250//Alanine, aspartate and glutamate metabolism;ko00910//Nitrogen metabolism;ko01100//Metabolic pathways;ko01230//Biosynthesis of amino acids;ko00630//Glyoxylate and dicarboxylate metabolism;ko00220//Arginine biosynthesis	Metabolism	Global and overview maps;Amino acid metabolism;Energy metabolism;Carbohydrate metabolism	-7.10852
CL2700.Contig2_All	ko01200//Carbon metabolism;ko01210//2-Oxocarboxylic acid metabolism;ko00020//Citrate cycle (TCA cycle);ko00630//Glyoxylate and dicarboxylate metabolism;ko01100//Metabolic pathways;ko01230//Biosynthesis of amino acids;ko01110//Biosynthesis of secondary metabolites	Metabolism	Carbohydrate metabolism;Global and overview maps	-5.85798
CL2700.Contig3_All	ko00630//Glyoxylate and dicarboxylate metabolism;ko01100//Metabolic pathways;ko01200//Carbon metabolism;ko01110//Biosynthesis of secondary metabolites;ko01230//Biosynthesis of amino acids;ko00020//Citrate cycle (TCA cycle);ko01210//2-Oxocarboxylic acid metabolism	Metabolism	Carbohydrate metabolism;Global and overview maps	-1.25873
CL2700.Contig4_All	ko01210//2-Oxocarboxylic acid metabolism;ko00020//Citrate cycle (TCA cycle);ko01230//Biosynthesis of amino acids;ko00630//Glyoxylate and dicarboxylate metabolism;ko01200//Carbon metabolism;ko01110//Biosynthesis of secondary metabolites;ko01100//Metabolic pathways	Metabolism	Carbohydrate metabolism;Global and overview maps	1.03522
CL2700.Contig6_All	ko01200//Carbon metabolism;ko01230//Biosynthesis of amino acids;ko01110//Biosynthesis of secondary metabolites;ko01100//Metabolic pathways;ko01210//2-Oxocarboxylic acid metabolism;ko00630//Glyoxylate and dicarboxylate metabolism;ko00020//Citrate cycle (TCA cycle)	Metabolism	Carbohydrate metabolism;Global and overview maps	3.59512
CL2700.Contig7_All	ko01210//2-Oxocarboxylic acid metabolism;ko01200//Carbon metabolism;ko01230//Biosynthesis of amino acids;ko01100//Metabolic pathways;ko01110//Biosynthesis of secondary metabolites;ko00020//Citrate cycle (TCA cycle);ko00630//Glyoxylate and dicarboxylate metabolism	Metabolism	Carbohydrate metabolism;Global and overview maps	1.90618
CL2700.Contig8_All	ko01200//Carbon metabolism;ko01210//2-Oxocarboxylic acid metabolism;ko01110//Biosynthesis of secondary metabolites;ko00020//Citrate cycle (TCA cycle);ko01230//Biosynthesis of amino acids;ko01100//Metabolic pathways;ko00630//Glyoxylate and dicarboxylate metabolism	Metabolism	Global and overview maps;Carbohydrate metabolism	-6.75489
CL2703.Contig2_All	ko00650//Butanoate metabolism;ko01110//Biosynthesis of secondary metabolites;ko01230//Biosynthesis of amino acids;ko01100//Metabolic pathways;ko01210//2-Oxocarboxylic acid metabolism;ko00660//C5-Branched dibasic acid metabolism;ko00290//Valine, leucine and isoleucine biosynthesis;ko00770//Pantothenate and CoA biosynthesis	Metabolism	Global and overview maps;Carbohydrate metabolism;Metabolism of cofactors and vitamins;Amino acid metabolism	1.15659
CL2707.Contig1_All	ko01200//Carbon metabolism;ko01100//Metabolic pathways;ko03013//RNA transport;ko01230//Biosynthesis of amino acids;ko00710//Carbon fixation in photosynthetic organisms;ko01110//Biosynthesis of secondary metabolites;ko00030//Pentose phosphate pathway;ko00563//Glycosylphosphatidylinositol (GPI)-anchor biosynthesis	Genetic Information Processing;Metabolism	Energy metabolism;Carbohydrate metabolism;Glycan biosynthesis and metabolism;Global and overview maps;Translation	-3.39232
CL2711.Contig1_All	ko00561//Glycerolipid metabolism;ko01100//Metabolic pathways	Metabolism	Global and overview maps;Lipid metabolism	1.68806
CL2711.Contig3_All	ko01100//Metabolic pathways;ko00561//Glycerolipid metabolism	Metabolism	Global and overview maps;Lipid metabolism	2.78241
CL2712.Contig1_All	ko00620//Pyruvate metabolism;ko01100//Metabolic pathways;ko00600//Sphingolipid metabolism	Metabolism	Carbohydrate metabolism;Global and overview maps;Lipid metabolism	-6.4363
CL2715.Contig10_All	ko01100//Metabolic pathways;ko00590//Arachidonic acid metabolism	Metabolism	Lipid metabolism;Global and overview maps	1.4185
CL272.Contig10_All	ko00562//Inositol phosphate metabolism;ko04070//Phosphatidylinositol signaling system;ko01100//Metabolic pathways	Metabolism;Environmental Information Processing	Carbohydrate metabolism;Signal transduction;Global and overview maps	3.10281
CL272.Contig11_All	ko01100//Metabolic pathways;ko04070//Phosphatidylinositol signaling system;ko00562//Inositol phosphate metabolism	Metabolism;Environmental Information Processing	Carbohydrate metabolism;Signal transduction;Global and overview maps	3.46657
CL272.Contig12_All	ko04070//Phosphatidylinositol signaling system;ko00562//Inositol phosphate metabolism;ko01100//Metabolic pathways	Environmental Information Processing;Metabolism	Global and overview maps;Carbohydrate metabolism;Signal transduction	8.09276
CL272.Contig13_All	ko00562//Inositol phosphate metabolism;ko01100//Metabolic pathways;ko04070//Phosphatidylinositol signaling system	Environmental Information Processing;Metabolism	Signal transduction;Global and overview maps;Carbohydrate metabolism	4.18641
CL272.Contig14_All	ko04070//Phosphatidylinositol signaling system;ko00562//Inositol phosphate metabolism;ko01100//Metabolic pathways	Metabolism;Environmental Information Processing	Global and overview maps;Carbohydrate metabolism;Signal transduction	-4
CL272.Contig15_All	ko04070//Phosphatidylinositol signaling system;ko00562//Inositol phosphate metabolism;ko01100//Metabolic pathways	Metabolism;Environmental Information Processing	Global and overview maps;Signal transduction;Carbohydrate metabolism	6.85798
CL272.Contig19_All	ko00562//Inositol phosphate metabolism;ko01100//Metabolic pathways;ko04070//Phosphatidylinositol signaling system	Environmental Information Processing;Metabolism	Signal transduction;Global and overview maps;Carbohydrate metabolism	3.26303
CL272.Contig20_All	ko00562//Inositol phosphate metabolism;ko01100//Metabolic pathways;ko04070//Phosphatidylinositol signaling system	Metabolism;Environmental Information Processing	Signal transduction;Global and overview maps;Carbohydrate metabolism	2.91588
CL272.Contig21_All	ko00562//Inositol phosphate metabolism;ko04070//Phosphatidylinositol signaling system;ko01100//Metabolic pathways	Environmental Information Processing;Metabolism	Signal transduction;Global and overview maps;Carbohydrate metabolism	1.96963
CL272.Contig22_All	ko04070//Phosphatidylinositol signaling system;ko00562//Inositol phosphate metabolism;ko01100//Metabolic pathways	Environmental Information Processing;Metabolism	Signal transduction;Global and overview maps;Carbohydrate metabolism	2.73697
CL272.Contig24_All	ko01100//Metabolic pathways;ko04070//Phosphatidylinositol signaling system;ko00562//Inositol phosphate metabolism	Environmental Information Processing;Metabolism	Signal transduction;Carbohydrate metabolism;Global and overview maps	6.53916
CL272.Contig25_All	ko00562//Inositol phosphate metabolism;ko01100//Metabolic pathways;ko04070//Phosphatidylinositol signaling system	Environmental Information Processing;Metabolism	Carbohydrate metabolism;Global and overview maps;Signal transduction	2.35922
CL272.Contig26_All	ko00562//Inositol phosphate metabolism;ko04070//Phosphatidylinositol signaling system;ko01100//Metabolic pathways	Metabolism;Environmental Information Processing	Carbohydrate metabolism;Signal transduction;Global and overview maps	9.64926
CL272.Contig27_All	ko04070//Phosphatidylinositol signaling system;ko01100//Metabolic pathways;ko00562//Inositol phosphate metabolism	Environmental Information Processing;Metabolism	Global and overview maps;Carbohydrate metabolism;Signal transduction	1.28096
CL272.Contig2_All	ko04070//Phosphatidylinositol signaling system;ko01100//Metabolic pathways;ko00562//Inositol phosphate metabolism	Metabolism;Environmental Information Processing	Signal transduction;Carbohydrate metabolism;Global and overview maps	2.31686
CL272.Contig30_All	ko00562//Inositol phosphate metabolism;ko01100//Metabolic pathways;ko04070//Phosphatidylinositol signaling system	Metabolism;Environmental Information Processing	Global and overview maps;Signal transduction;Carbohydrate metabolism	2.21939
CL272.Contig3_All	ko04070//Phosphatidylinositol signaling system;ko00562//Inositol phosphate metabolism;ko01100//Metabolic pathways	Metabolism;Environmental Information Processing	Global and overview maps;Carbohydrate metabolism;Signal transduction	5.08746
CL272.Contig4_All	ko00562//Inositol phosphate metabolism;ko01100//Metabolic pathways;ko04070//Phosphatidylinositol signaling system	Environmental Information Processing;Metabolism	Global and overview maps;Signal transduction;Carbohydrate metabolism	7.04439
CL273.Contig10_All	ko01100//Metabolic pathways;ko00190//Oxidative phosphorylation	Metabolism	Energy metabolism;Global and overview maps	-6.81592
CL273.Contig11_All	ko00190//Oxidative phosphorylation;ko01100//Metabolic pathways	Metabolism	Energy metabolism;Global and overview maps	-6.72338
CL273.Contig12_All	ko01100//Metabolic pathways;ko00190//Oxidative phosphorylation	Metabolism	Global and overview maps;Energy metabolism	-4.7851
CL273.Contig13_All	ko00190//Oxidative phosphorylation;ko01100//Metabolic pathways	Metabolism	Energy metabolism;Global and overview maps	-2.50328
CL273.Contig14_All	ko01100//Metabolic pathways;ko00190//Oxidative phosphorylation	Metabolism	Global and overview maps;Energy metabolism	-6.70321
CL273.Contig17_All	ko00190//Oxidative phosphorylation;ko01100//Metabolic pathways	Metabolism	Global and overview maps;Energy metabolism	-8.71768
CL273.Contig19_All	ko00190//Oxidative phosphorylation;ko01100//Metabolic pathways	Metabolism	Energy metabolism;Global and overview maps	3.89077
CL273.Contig2_All	ko00190//Oxidative phosphorylation;ko01100//Metabolic pathways	Metabolism	Global and overview maps;Energy metabolism	5.23266
CL273.Contig3_All	ko00190//Oxidative phosphorylation;ko01100//Metabolic pathways	Metabolism	Energy metabolism;Global and overview maps	4.80031
CL273.Contig4_All	ko00190//Oxidative phosphorylation;ko01100//Metabolic pathways	Metabolism	Global and overview maps;Energy metabolism	9.08481
CL273.Contig6_All	ko01100//Metabolic pathways;ko00190//Oxidative phosphorylation	Metabolism	Energy metabolism;Global and overview maps	-3.70044
CL273.Contig7_All	ko00190//Oxidative phosphorylation;ko01100//Metabolic pathways	Metabolism	Global and overview maps;Energy metabolism	-8.03892
CL273.Contig9_All	ko01100//Metabolic pathways;ko00190//Oxidative phosphorylation	Metabolism	Energy metabolism;Global and overview maps	-7.14975
CL2736.Contig1_All	ko00940//Phenylpropanoid biosynthesis;ko01110//Biosynthesis of secondary metabolites;ko01100//Metabolic pathways	Metabolism	Biosynthesis of other secondary metabolites;Global and overview maps	-1.91561
CL2749.Contig3_All	ko03013//RNA transport;ko04141//Protein processing in endoplasmic reticulum;ko00270//Cysteine and methionine metabolism;ko03015//mRNA surveillance pathway;ko03010//Ribosome;ko01100//Metabolic pathways;ko01110//Biosynthesis of secondary metabolites;ko02010//ABC transporters	Metabolism;Genetic Information Processing;Environmental Information Processing	Global and overview maps;Amino acid metabolism;Translation;Folding, sorting and degradation;Membrane transport	-1.0207
CL2753.Contig2_All	ko00270//Cysteine and methionine metabolism;ko00330//Arginine and proline metabolism;ko01100//Metabolic pathways;ko01110//Biosynthesis of secondary metabolites;ko00480//Glutathione metabolism	Metabolism	Global and overview maps;Amino acid metabolism;Metabolism of other amino acids	-7.93664
CL2753.Contig3_All	ko01110//Biosynthesis of secondary metabolites;ko01100//Metabolic pathways;ko00330//Arginine and proline metabolism;ko00480//Glutathione metabolism;ko00270//Cysteine and methionine metabolism	Metabolism	Amino acid metabolism;Global and overview maps;Metabolism of other amino acids	-7.64386
CL2761.Contig10_All	ko01100//Metabolic pathways;ko00906//Carotenoid biosynthesis;ko01110//Biosynthesis of secondary metabolites	Metabolism	Global and overview maps;Metabolism of terpenoids and polyketides	1.3742
CL2761.Contig1_All	ko00906//Carotenoid biosynthesis;ko01110//Biosynthesis of secondary metabolites;ko01100//Metabolic pathways	Metabolism	Metabolism of terpenoids and polyketides;Global and overview maps	1.04439
CL2774.Contig1_All	ko01110//Biosynthesis of secondary metabolites;ko00940//Phenylpropanoid biosynthesis;ko01100//Metabolic pathways	Metabolism	Global and overview maps;Biosynthesis of other secondary metabolites	-2.68816
CL2774.Contig2_All	ko00940//Phenylpropanoid biosynthesis;ko01110//Biosynthesis of secondary metabolites;ko01100//Metabolic pathways	Metabolism	Biosynthesis of other secondary metabolites;Global and overview maps	-1.43526
CL2774.Contig4_All	ko01110//Biosynthesis of secondary metabolites;ko01100//Metabolic pathways;ko00940//Phenylpropanoid biosynthesis	Metabolism	Global and overview maps;Biosynthesis of other secondary metabolites	-2.85914
CL2774.Contig6_All	ko01110//Biosynthesis of secondary metabolites;ko00940//Phenylpropanoid biosynthesis;ko01100//Metabolic pathways	Metabolism	Global and overview maps;Biosynthesis of other secondary metabolites	-1.61115
CL2776.Contig2_All	ko01100//Metabolic pathways;ko00240//Pyrimidine metabolism	Metabolism	Nucleotide metabolism;Global and overview maps	1.66223
CL2776.Contig4_All	ko01100//Metabolic pathways;ko00240//Pyrimidine metabolism	Metabolism	Nucleotide metabolism;Global and overview maps	7.59991
CL2776.Contig7_All	ko00240//Pyrimidine metabolism;ko01100//Metabolic pathways	Metabolism	Global and overview maps;Nucleotide metabolism	-2.36632
CL2782.Contig2_All	ko01110//Biosynthesis of secondary metabolites;ko00940//Phenylpropanoid biosynthesis;ko01100//Metabolic pathways	Metabolism	Global and overview maps;Biosynthesis of other secondary metabolites	-7.63662
CL2786.Contig1_All	ko00531//Glycosaminoglycan degradation;ko00511//Other glycan degradation;ko00600//Sphingolipid metabolism;ko01100//Metabolic pathways;ko00052//Galactose metabolism;ko00604//Glycosphingolipid biosynthesis - ganglio series	Metabolism	Lipid metabolism;Carbohydrate metabolism;Glycan biosynthesis and metabolism;Global and overview maps	-3.9386
CL2789.Contig7_All	ko01100//Metabolic pathways;ko00940//Phenylpropanoid biosynthesis;ko01110//Biosynthesis of secondary metabolites	Metabolism	Biosynthesis of other secondary metabolites;Global and overview maps	-2.1864
CL2789.Contig9_All	ko01110//Biosynthesis of secondary metabolites;ko00940//Phenylpropanoid biosynthesis;ko01100//Metabolic pathways	Metabolism	Biosynthesis of other secondary metabolites;Global and overview maps	-1.23816
CL279.Contig6_All	ko01100//Metabolic pathways;ko00510//N-Glycan biosynthesis	Metabolism	Global and overview maps;Glycan biosynthesis and metabolism	-2.17688
[truncated: 5,610 more rows]

## Sheet: Root_vs_Stem_transcipt.fa
>CL2.Contig5_All	CL2.Contig5_All
[truncated: 135,219 more rows]

## Sheet: Root vs Stem protein.fa
>CL1000.Contig4_All
[truncated: 13,435 more rows]
