# Supplementary material for: Comparative transcriptome analysis of roots, stems, and leaves of Pueraria lobata (Willd.) Ohwi: identification of genes involved in isoflavonoid biosynthesis
Source: PeerJ. 2021 Feb 22;9:e10885. doi: 10.7717/peerj.10885 (PMC7906042; doi:10.7717/peerj.10885)
Supplement: Supplemental Information 15 [file peerj-09-10885-s015.xls]

## Sheet: 4.1.2_KEGG_KEGG GeneID 表_201102
PAL phenylalanine ammonia-lyase [EC:4.3.1.24]	Query ID	Leaf FPKM	Stem FPKM	Root FPKM
	Unigene5530_All	11.59	2.77	19.27
	Unigene7300_All	0.4	1.04	7.06
	CL518.Contig1_All	5.39	13.28	22.68
	CL518.Contig2_All	13.21	37.68	22.59
	CL518.Contig3_All	4.81	13.04	284.18
	CL518.Contig4_All	1.96	5.03	4.88
	CL518.Contig5_All	5.9	57.18	22.96
	CL518.Contig6_All	15.66	37.01	67.42
4CL 4-coumarate--CoA ligase [EC:6.2.1.12]	CL4415.Contig1_All	0.13	1.37	0.91
	CL4415.Contig2_All	0.81	2.05	0.47
	CL4415.Contig3_All	0.87	7.11	7.85
	CL6100.Contig1_All	0.58	4.33	0.69
	CL11129.Contig1_All	7	7.35	4
	CL13220.Contig2_All	10.67	0.19	0.02
	CL13220.Contig3_All	56.69	2.36	0.87
	CL13220.Contig4_All	134.88	6.98	1.01
	Unigene902_All	0.33	1.27	0.82
	Unigene19586_All	1.12	10.64	23.52
	Unigene27085_All	0	0.84	0
	Unigene75652_All	0	0	0.61
	CL1520.Contig2_All	0.81	1.06	0.29
	CL1520.Contig3_All	4.85	12.93	31.36
	CL3811.Contig1_All	0.13	1.91	2.92
	CL3811.Contig2_All	1.3	7.07	9.16
	CL3811.Contig3_All	0.23	1.06	1.19
C4H trans-cinnamate 4-monooxygenase [EC:1.14.14.91]	Unigene14896_All	0.64	1.21	1.01
	Unigene50173_All	0.75	4.08	0.56
	CL1794.Contig1_All	0	0	1.19
	CL1794.Contig2_All	10.89	31.98	65.46
	CL1794.Contig3_All	3.27	3.33	0.24
	CL1794.Contig4_All	1.77	5.43	0.78
	CL1794.Contig5_All	0.51	1.45	4.11
	CL2444.Contig1_All	0	5.57	4.09
	CL2444.Contig2_All	0.11	33.27	96.29
CHS chalcone synthase [EC:2.3.1.74] [EC:2.3.11.70]	Unigene3813_All	2.9	3.57	8.72
	Unigene9447_All	1.72	3.66	2.79
	Unigene9449_All	4.32	13.13	27.73
	Unigene9450_All	51.62	80.39	175.88
	CL3338.Contig1_All	30.04	173.39	1214.36
	CL3338.Contig2_All	1.37	2.43	10.53
	CL3338.Contig3_All	4.15	7.71	36.25
IFS2 2-hydroxyisoflavanone synthase [EC:1.14.14.87]	Unigene4309_All	31.39	43.18	1.77
	Unigene14432_All	1.9	5.72	2.05
	Unigene42634_All	0	0.93	0
	Unigene42722_All	0.32	2.3	0
	Unigene42723_All	0	0.23	0
	CL2625.Contig1_All	0.22	3.78	1.22
	CL2625.Contig2_All	7.07	50.95	194.92
	CL2625.Contig3_All	13.29	33.12	21.04
	CL2625.Contig4_All	40.88	94.09	74.05
	CL2625.Contig5_All	19.99	97.75	141.94
	CL2625.Contig6_All	49.87	169.08	331.47
HIDH 2-hydroxyisoflavanone dehydratase [EC:4.2.1.105]	CL5195.Contig1_All	42.96	11.45	23.56
	CL5195.Contig2_All	1.3	0.77	0.89
	CL10538.Contig1_All	3.28	1.82	8.77
	CL10538.Contig2_All	1.17	0.08	0.22
	CL10792.Contig1_All	6	10.29	19.64
	CL10792.Contig2_All	4.25	10.87	25.43
	Unigene9581_All	459.88	276.6	314.37
	Unigene11897_All	1.21	0.55	0.46
	Unigene15043_All	9.1	8.4	3.17
	Unigene16519_All	0.57	6.37	5.92
	Unigene79493_All	0.26	0	0
IF7GT isoflavone 7-O-glucosyltransferase [EC:2.4.1.170]	CL4436.Contig1_All	3.72	10.19	12.8
	CL4436.Contig2_All	6.59	8.39	2.93
	CL4436.Contig3_All	0	0.17	2.86
	CL4436.Contig4_All	2.77	4.11	7.73
	CL4436.Contig5_All	14.93	13.99	44.95
	CL4436.Contig6_All	0	0.51	1.34
	CL4436.Contig7_All	9.76	2.38	51.32
	CL4436.Contig8_All	9.83	3.97	38.31
	CL4436.Contig9_All	8.6	6	42.23
	Unigene54861_All	0	0	1.69
	Unigene54862_All	6.12	1.84	23.4
	Unigene54863_All	0	0.14	1.56
	Unigene57136_All	0	0	1.51
	Unigene57137_All	0	0	0.8
F6H flavonoid 6-hydroxylase [EC:1.14.13.-]	Unigene72602_All	0.04	0	2.68
CHI chalcone isomerase [EC:5.5.1.6]	CL4284.Contig1_All	0.92	2.66	2.93
	CL4284.Contig2_All	0.34	2.63	0.86
	CL4284.Contig3_All	28.7	32.3	162.6
	CL4284.Contig4_All	0.44	1.81	0
	CL8125.Contig1_All	41.62	72.82	78.92
	CL8125.Contig2_All	22.37	56.29	54.13
	CL8125.Contig3_All	69.08	70.18	35.4
	CL13536.Contig5_All	0.9	2.22	9
	CL13536.Contig6_All	0.04	0.14	0.06
	Unigene4331_All	16.14	36.41	233.5
	Unigene5711_All	16.14	14.94	7.16
	Unigene9945_All	1.16	11.36	266.22
	Unigene16883_All	15.89	22.39	18.45
	Unigene20630_All	0.95	3.68	9.45
	Unigene20631_All	16.81	30.42	8.04
	Unigene21886_All	11.05	15.19	35.36
	Unigene22901_All	0.25	0.2	2.15
	Unigene54376_All	0	0.14	0
	Unigene54377_All	1.01	5	2.04
IOMT isoflavone 4'-O-methyltransferase [EC:2.1.1.212 ]	CL10164.Contig4_All	11.77	7.33	7.52
	CL10164.Contig1_All	0.13	0	5.45
	CL10164.Contig3_All	7.29	4	1.62
	CL10164.Contig2_All	0.12	2.55	0.48
