# Supplementary material for: Comparative transcriptome analysis of roots, stems, and leaves of Pueraria lobata (Willd.) Ohwi: identification of genes involved in isoflavonoid biosynthesis
Source: PeerJ. 2021 Feb 22;9:e10885. doi: 10.7717/peerj.10885 (PMC7906042; doi:10.7717/peerj.10885)
Supplement: Supplemental Information 17 [file peerj-09-10885-s017.xlsx]

## Sheet: TF gene ID 
Gene ID	Family	Included Domain	Excluded Domain	DB Link
Unigene61031_All	Zn-clus	Zn_clus	-	http://plntfdb.bio.uni-potsdam.de/v3.0/fam_mem.php?family_id=Zn-clus
CL8449.Contig2_All	WRKY	WRKY	-	http://plntfdb.bio.uni-potsdam.de/v3.0/fam_mem.php?family_id=WRKY
CL935.Contig1_All	MYB	Myb_DNA-binding	ARID,Response_reg,SNF2_N	http://plntfdb.bio.uni-potsdam.de/v3.0/fam_mem.php?family_id=MYB
CL1184.Contig2_All	C2H2	zf-C2H2	PHD	http://plntfdb.bio.uni-potsdam.de/v3.0/fam_mem.php?family_id=C2H2
CL792.Contig1_All	WRKY	WRKY	-	http://plntfdb.bio.uni-potsdam.de/v3.0/fam_mem.php?family_id=WRKY
CL87.Contig2_All	LIM	LIM	-	http://plntfdb.bio.uni-potsdam.de/v3.0/fam_mem.php?family_id=LIM
Unigene4653_All	bHLH	HLH	-	http://plntfdb.bio.uni-potsdam.de/v3.0/fam_mem.php?family_id=bHLH
Unigene17331_All	NAC	NAM	-	http://plntfdb.bio.uni-potsdam.de/v3.0/fam_mem.php?family_id=NAC
CL7146.Contig2_All	HSF	HSF_DNA-bind	-	http://plntfdb.bio.uni-potsdam.de/v3.0/fam_mem.php?family_id=HSF
CL2779.Contig2_All	BSD	BSD	-	http://plntfdb.bio.uni-potsdam.de/v3.0/fam_mem.php?family_id=BSD
CL710.Contig3_All	CAMTA	CG-1,IQ	-	http://plntfdb.bio.uni-potsdam.de/v3.0/fam_mem.php?family_id=CAMTA
CL1311.Contig3_All	RWP-RK	RWP-RK	-	http://plntfdb.bio.uni-potsdam.de/v3.0/fam_mem.php?family_id=RWP-RK
CL5161.Contig2_All	BSD	BSD	-	http://plntfdb.bio.uni-potsdam.de/v3.0/fam_mem.php?family_id=BSD
Unigene15144_All	GeBP	DUF573	-	http://plntfdb.bio.uni-potsdam.de/v3.0/fam_mem.php?family_id=GeBP
Unigene14252_All	PLATZ	PLATZ	-	http://plntfdb.bio.uni-potsdam.de/v3.0/fam_mem.php?family_id=PLATZ
CL7149.Contig1_All	MYB	Myb_DNA-binding	ARID,Response_reg,SNF2_N	http://plntfdb.bio.uni-potsdam.de/v3.0/fam_mem.php?family_id=MYB
CL8366.Contig2_All	MYB	Myb_DNA-binding	ARID,Response_reg,SNF2_N	http://plntfdb.bio.uni-potsdam.de/v3.0/fam_mem.php?family_id=MYB
CL12172.Contig3_All	RWP-RK	RWP-RK	-	http://plntfdb.bio.uni-potsdam.de/v3.0/fam_mem.php?family_id=RWP-RK
CL3906.Contig5_All	ABI3VP1	B3	AP2,Auxin_resp	http://plntfdb.bio.uni-potsdam.de/v3.0/fam_mem.php?family_id=ABI3VP1
CL5676.Contig3_All	MADS	SRF-TF	-	http://plntfdb.bio.uni-potsdam.de/v3.0/fam_mem.php?family_id=MADS
CL8545.Contig3_All	MYB	Myb_DNA-binding	ARID,Response_reg,SNF2_N	http://plntfdb.bio.uni-potsdam.de/v3.0/fam_mem.php?family_id=MYB
CL13617.Contig1_All	WRKY	WRKY	-	http://plntfdb.bio.uni-potsdam.de/v3.0/fam_mem.php?family_id=WRKY
Unigene16103_All	WRKY	WRKY	-	http://plntfdb.bio.uni-potsdam.de/v3.0/fam_mem.php?family_id=WRKY
CL5224.Contig3_All	NAC	NAM	-	http://plntfdb.bio.uni-potsdam.de/v3.0/fam_mem.php?family_id=NAC
CL10632.Contig4_All	NAC	NAM	-	http://plntfdb.bio.uni-potsdam.de/v3.0/fam_mem.php?family_id=NAC
CL5661.Contig1_All	Tify	tify	GATA	http://plntfdb.bio.uni-potsdam.de/v3.0/fam_mem.php?family_id=Tify
CL304.Contig2_All	SBP	SBP	-	http://plntfdb.bio.uni-potsdam.de/v3.0/fam_mem.php?family_id=SBP
CL8765.Contig3_All	NAC	NAM	-	http://plntfdb.bio.uni-potsdam.de/v3.0/fam_mem.php?family_id=NAC
Unigene72627_All	bHLH	HLH	-	http://plntfdb.bio.uni-potsdam.de/v3.0/fam_mem.php?family_id=bHLH
CL5305.Contig2_All	bHLH	HLH	-	http://plntfdb.bio.uni-potsdam.de/v3.0/fam_mem.php?family_id=bHLH
CL3856.Contig4_All	MADS	SRF-TF	-	http://plntfdb.bio.uni-potsdam.de/v3.0/fam_mem.php?family_id=MADS
CL1282.Contig18_All	ABI3VP1	B3	AP2,Auxin_resp	http://plntfdb.bio.uni-potsdam.de/v3.0/fam_mem.php?family_id=ABI3VP1
Unigene38855_All	C3H	zf-CCCH	PHD,SNF2_N,zf-C2H2	http://plntfdb.bio.uni-potsdam.de/v3.0/fam_mem.php?family_id=C3H
CL696.Contig1_All	MYB	Myb_DNA-binding	ARID,Response_reg,SNF2_N	http://plntfdb.bio.uni-potsdam.de/v3.0/fam_mem.php?family_id=MYB
CL2546.Contig7_All	Sigma70-like	Sigma70_r2,Sigma70_r3,Sigma70_r4	-	http://plntfdb.bio.uni-potsdam.de/v3.0/fam_mem.php?family_id=Sigma70-like
Unigene74597_All	OFP	Ovate	-	http://plntfdb.bio.uni-potsdam.de/v3.0/fam_mem.php?family_id=OFP
CL2771.Contig1_All	GRAS	GRAS	-	http://plntfdb.bio.uni-potsdam.de/v3.0/fam_mem.php?family_id=GRAS
CL2306.Contig1_All	SRS	DUF702	-	http://plntfdb.bio.uni-potsdam.de/v3.0/fam_mem.php?family_id=SRS
CL9788.Contig1_All	TAZ	zf-TAZ	PHD	http://plntfdb.bio.uni-potsdam.de/v3.0/fam_mem.php?family_id=TAZ
Unigene70413_All	C2H2	zf-C2H2	PHD	http://plntfdb.bio.uni-potsdam.de/v3.0/fam_mem.php?family_id=C2H2
CL7848.Contig2_All	C3H	zf-CCCH	PHD,SNF2_N,zf-C2H2	http://plntfdb.bio.uni-potsdam.de/v3.0/fam_mem.php?family_id=C3H
Unigene554_All	C2C2-Dof	zf-Dof	-	http://plntfdb.bio.uni-potsdam.de/v3.0/fam_mem.php?family_id=C2C2-Dof
Unigene1249_All	AP2-EREBP	AP2	-	http://plntfdb.bio.uni-potsdam.de/v3.0/fam_mem.php?family_id=AP2-EREBP
CL9885.Contig1_All	G2-like	G2-like	Response_reg	http://plntfdb.bio.uni-potsdam.de/v3.0/fam_mem.php?family_id=G2-like
Unigene77092_All	GRAS	GRAS	-	http://plntfdb.bio.uni-potsdam.de/v3.0/fam_mem.php?family_id=GRAS
CL9253.Contig3_All	C2H2	zf-C2H2	PHD	http://plntfdb.bio.uni-potsdam.de/v3.0/fam_mem.php?family_id=C2H2
Unigene9906_All	Tify	tify	GATA	http://plntfdb.bio.uni-potsdam.de/v3.0/fam_mem.php?family_id=Tify
CL443.Contig2_All	MYB	Myb_DNA-binding	ARID,Response_reg,SNF2_N	http://plntfdb.bio.uni-potsdam.de/v3.0/fam_mem.php?family_id=MYB
Unigene54540_All	BSD	BSD	-	http://plntfdb.bio.uni-potsdam.de/v3.0/fam_mem.php?family_id=BSD
Unigene66389_All	C2H2	zf-C2H2	PHD	http://plntfdb.bio.uni-potsdam.de/v3.0/fam_mem.php?family_id=C2H2
CL13479.Contig2_All	E2F-DP	E2F_TDP	-	http://plntfdb.bio.uni-potsdam.de/v3.0/fam_mem.php?family_id=E2F-DP
CL9025.Contig7_All	MYB	Myb_DNA-binding	ARID,Response_reg,SNF2_N	http://plntfdb.bio.uni-potsdam.de/v3.0/fam_mem.php?family_id=MYB
CL836.Contig5_All	Tify	tify	GATA	http://plntfdb.bio.uni-potsdam.de/v3.0/fam_mem.php?family_id=Tify
CL953.Contig6_All	C2H2	zf-C2H2	PHD	http://plntfdb.bio.uni-potsdam.de/v3.0/fam_mem.php?family_id=C2H2
CL7824.Contig4_All	GRAS	GRAS	-	http://plntfdb.bio.uni-potsdam.de/v3.0/fam_mem.php?family_id=GRAS
CL977.Contig1_All	C3H	zf-CCCH	PHD,SNF2_N,zf-C2H2	http://plntfdb.bio.uni-potsdam.de/v3.0/fam_mem.php?family_id=C3H
CL2899.Contig3_All	ARR-B	G2-like,Myb_DNA-binding,Response_reg	CCT	http://plntfdb.bio.uni-potsdam.de/v3.0/fam_mem.php?family_id=ARR-B
CL696.Contig2_All	MYB	Myb_DNA-binding	ARID,Response_reg,SNF2_N	http://plntfdb.bio.uni-potsdam.de/v3.0/fam_mem.php?family_id=MYB
Unigene6598_All	MYB	Myb_DNA-binding	ARID,Response_reg,SNF2_N	http://plntfdb.bio.uni-potsdam.de/v3.0/fam_mem.php?family_id=MYB
CL2243.Contig3_All	MYB	Myb_DNA-binding	ARID,Response_reg,SNF2_N	http://plntfdb.bio.uni-potsdam.de/v3.0/fam_mem.php?family_id=MYB
CL8292.Contig2_All	MYB	Myb_DNA-binding	ARID,Response_reg,SNF2_N	http://plntfdb.bio.uni-potsdam.de/v3.0/fam_mem.php?family_id=MYB
CL8339.Contig4_All	TUB	Tub	-	http://plntfdb.bio.uni-potsdam.de/v3.0/fam_mem.php?family_id=TUB
CL7439.Contig2_All	GeBP	DUF573	-	http://plntfdb.bio.uni-potsdam.de/v3.0/fam_mem.php?family_id=GeBP
CL5960.Contig4_All	MADS	SRF-TF	-	http://plntfdb.bio.uni-potsdam.de/v3.0/fam_mem.php?family_id=MADS
Unigene4236_All	AP2-EREBP	AP2	-	http://plntfdb.bio.uni-potsdam.de/v3.0/fam_mem.php?family_id=AP2-EREBP
CL11152.Contig1_All	MYB	Myb_DNA-binding	ARID,Response_reg,SNF2_N	http://plntfdb.bio.uni-potsdam.de/v3.0/fam_mem.php?family_id=MYB
CL11935.Contig4_All	C3H	zf-CCCH	PHD,SNF2_N,zf-C2H2	http://plntfdb.bio.uni-potsdam.de/v3.0/fam_mem.php?family_id=C3H
Unigene7895_All	WRKY	WRKY	-	http://plntfdb.bio.uni-potsdam.de/v3.0/fam_mem.php?family_id=WRKY
CL8715.Contig1_All	bHLH	HLH	-	http://plntfdb.bio.uni-potsdam.de/v3.0/fam_mem.php?family_id=bHLH
CL8710.Contig3_All	FAR1	FAR1	-	http://plntfdb.bio.uni-potsdam.de/v3.0/fam_mem.php?family_id=FAR1
CL12628.Contig2_All	LOB	DUF260	-	http://plntfdb.bio.uni-potsdam.de/v3.0/fam_mem.php?family_id=LOB
Unigene55957_All	AP2-EREBP	AP2	-	http://plntfdb.bio.uni-potsdam.de/v3.0/fam_mem.php?family_id=AP2-EREBP
Unigene10341_All	GRAS	GRAS	-	http://plntfdb.bio.uni-potsdam.de/v3.0/fam_mem.php?family_id=GRAS
CL10778.Contig1_All	WRKY	WRKY	-	http://plntfdb.bio.uni-potsdam.de/v3.0/fam_mem.php?family_id=WRKY
Unigene66342_All	LOB	DUF260	-	http://plntfdb.bio.uni-potsdam.de/v3.0/fam_mem.php?family_id=LOB
CL4441.Contig6_All	C2H2	zf-C2H2	PHD	http://plntfdb.bio.uni-potsdam.de/v3.0/fam_mem.php?family_id=C2H2
CL3828.Contig6_All	ABI3VP1	B3	AP2,Auxin_resp	http://plntfdb.bio.uni-potsdam.de/v3.0/fam_mem.php?family_id=ABI3VP1
CL1802.Contig1_All	EIL	EIN3	-	http://plntfdb.bio.uni-potsdam.de/v3.0/fam_mem.php?family_id=EIL
CL3104.Contig10_All	WRKY	WRKY	-	http://plntfdb.bio.uni-potsdam.de/v3.0/fam_mem.php?family_id=WRKY
CL4630.Contig1_All	C3H	zf-CCCH	PHD,SNF2_N,zf-C2H2	http://plntfdb.bio.uni-potsdam.de/v3.0/fam_mem.php?family_id=C3H
CL3670.Contig5_All	AP2-EREBP	AP2	-	http://plntfdb.bio.uni-potsdam.de/v3.0/fam_mem.php?family_id=AP2-EREBP
Unigene3644_All	bZIP	bZIP_1,bZIP_2,bZIP_Maf	HLH	http://plntfdb.bio.uni-potsdam.de/v3.0/fam_mem.php?family_id=bZIP
Unigene9651_All	Trihelix	trihelix	-	http://plntfdb.bio.uni-potsdam.de/v3.0/fam_mem.php?family_id=Trihelix
CL6266.Contig9_All	ABI3VP1	B3	AP2,Auxin_resp	http://plntfdb.bio.uni-potsdam.de/v3.0/fam_mem.php?family_id=ABI3VP1
CL3651.Contig6_All	C3H	zf-CCCH	PHD,SNF2_N,zf-C2H2	http://plntfdb.bio.uni-potsdam.de/v3.0/fam_mem.php?family_id=C3H
CL5575.Contig1_All	AP2-EREBP	AP2	-	http://plntfdb.bio.uni-potsdam.de/v3.0/fam_mem.php?family_id=AP2-EREBP
CL11762.Contig2_All	zf-HD	ZF-HD_dimer	-	http://plntfdb.bio.uni-potsdam.de/v3.0/fam_mem.php?family_id=zf-HD
CL12311.Contig3_All	bHLH	HLH	-	http://plntfdb.bio.uni-potsdam.de/v3.0/fam_mem.php?family_id=bHLH
CL1762.Contig1_All	Tify	tify	GATA	http://plntfdb.bio.uni-potsdam.de/v3.0/fam_mem.php?family_id=Tify
CL3958.Contig3_All	G2-like	G2-like	Response_reg	http://plntfdb.bio.uni-potsdam.de/v3.0/fam_mem.php?family_id=G2-like
CL9117.Contig1_All	Tify	tify	GATA	http://plntfdb.bio.uni-potsdam.de/v3.0/fam_mem.php?family_id=Tify
CL10824.Contig2_All	PLATZ	PLATZ	-	http://plntfdb.bio.uni-potsdam.de/v3.0/fam_mem.php?family_id=PLATZ
CL1282.Contig2_All	ABI3VP1	B3	AP2,Auxin_resp	http://plntfdb.bio.uni-potsdam.de/v3.0/fam_mem.php?family_id=ABI3VP1
CL5224.Contig5_All	NAC	NAM	-	http://plntfdb.bio.uni-potsdam.de/v3.0/fam_mem.php?family_id=NAC
CL4981.Contig5_All	NAC	NAM	-	http://plntfdb.bio.uni-potsdam.de/v3.0/fam_mem.php?family_id=NAC
Unigene13700_All	ABI3VP1	B3	AP2,Auxin_resp	http://plntfdb.bio.uni-potsdam.de/v3.0/fam_mem.php?family_id=ABI3VP1
CL5468.Contig3_All	TIG	TIG	-	http://plntfdb.bio.uni-potsdam.de/v3.0/fam_mem.php?family_id=TIG
CL2479.Contig1_All	MYB	Myb_DNA-binding	ARID,Response_reg,SNF2_N	http://plntfdb.bio.uni-potsdam.de/v3.0/fam_mem.php?family_id=MYB
CL1716.Contig2_All	Tify	tify	GATA	http://plntfdb.bio.uni-potsdam.de/v3.0/fam_mem.php?family_id=Tify
Unigene54272_All	bHLH	HLH	-	http://plntfdb.bio.uni-potsdam.de/v3.0/fam_mem.php?family_id=bHLH
CL12050.Contig1_All	MADS	SRF-TF	-	http://plntfdb.bio.uni-potsdam.de/v3.0/fam_mem.php?family_id=MADS
CL6059.Contig4_All	GRAS	GRAS	-	http://plntfdb.bio.uni-potsdam.de/v3.0/fam_mem.php?family_id=GRAS
Unigene19400_All	WRKY	WRKY	-	http://plntfdb.bio.uni-potsdam.de/v3.0/fam_mem.php?family_id=WRKY
CL753.Contig1_All	MYB	Myb_DNA-binding	ARID,Response_reg,SNF2_N	http://plntfdb.bio.uni-potsdam.de/v3.0/fam_mem.php?family_id=MYB
CL6640.Contig2_All	WRKY	WRKY	-	http://plntfdb.bio.uni-potsdam.de/v3.0/fam_mem.php?family_id=WRKY
Unigene19643_All	bZIP	bZIP_1,bZIP_2,bZIP_Maf	HLH	http://plntfdb.bio.uni-potsdam.de/v3.0/fam_mem.php?family_id=bZIP
Unigene14389_All	C3H	zf-CCCH	PHD,SNF2_N,zf-C2H2	http://plntfdb.bio.uni-potsdam.de/v3.0/fam_mem.php?family_id=C3H
CL5399.Contig4_All	NAC	NAM	-	http://plntfdb.bio.uni-potsdam.de/v3.0/fam_mem.php?family_id=NAC
CL3504.Contig2_All	NAC	NAM	-	http://plntfdb.bio.uni-potsdam.de/v3.0/fam_mem.php?family_id=NAC
Unigene12316_All	AP2-EREBP	AP2	-	http://plntfdb.bio.uni-potsdam.de/v3.0/fam_mem.php?family_id=AP2-EREBP
CL3493.Contig5_All	Tify	tify	GATA	http://plntfdb.bio.uni-potsdam.de/v3.0/fam_mem.php?family_id=Tify
Unigene7454_All	AP2-EREBP	AP2	-	http://plntfdb.bio.uni-potsdam.de/v3.0/fam_mem.php?family_id=AP2-EREBP
Unigene19118_All	C2C2-GATA	GATA	-	http://plntfdb.bio.uni-potsdam.de/v3.0/fam_mem.php?family_id=C2C2-GATA
CL14012.Contig3_All	MYB	Myb_DNA-binding	ARID,Response_reg,SNF2_N	http://plntfdb.bio.uni-potsdam.de/v3.0/fam_mem.php?family_id=MYB
CL515.Contig5_All	MADS	SRF-TF	-	http://plntfdb.bio.uni-potsdam.de/v3.0/fam_mem.php?family_id=MADS
CL1282.Contig21_All	ABI3VP1	B3	AP2,Auxin_resp	http://plntfdb.bio.uni-potsdam.de/v3.0/fam_mem.php?family_id=ABI3VP1
CL3598.Contig2_All	AP2-EREBP	AP2	-	http://plntfdb.bio.uni-potsdam.de/v3.0/fam_mem.php?family_id=AP2-EREBP
Unigene25501_All	MYB	Myb_DNA-binding	ARID,Response_reg,SNF2_N	http://plntfdb.bio.uni-potsdam.de/v3.0/fam_mem.php?family_id=MYB
CL6487.Contig4_All	MYB	Myb_DNA-binding	ARID,Response_reg,SNF2_N	http://plntfdb.bio.uni-potsdam.de/v3.0/fam_mem.php?family_id=MYB
Unigene23257_All	SBP	SBP	-	http://plntfdb.bio.uni-potsdam.de/v3.0/fam_mem.php?family_id=SBP
CL4304.Contig2_All	Trihelix	trihelix	-	http://plntfdb.bio.uni-potsdam.de/v3.0/fam_mem.php?family_id=Trihelix
CL4558.Contig3_All	LOB	DUF260	-	http://plntfdb.bio.uni-potsdam.de/v3.0/fam_mem.php?family_id=LOB
Unigene63088_All	C3H	zf-CCCH	PHD,SNF2_N,zf-C2H2	http://plntfdb.bio.uni-potsdam.de/v3.0/fam_mem.php?family_id=C3H
CL826.Contig4_All	MYB	Myb_DNA-binding	ARID,Response_reg,SNF2_N	http://plntfdb.bio.uni-potsdam.de/v3.0/fam_mem.php?family_id=MYB
CL1883.Contig2_All	SBP	SBP	-	http://plntfdb.bio.uni-potsdam.de/v3.0/fam_mem.php?family_id=SBP
CL400.Contig9_All	FAR1	FAR1	-	http://plntfdb.bio.uni-potsdam.de/v3.0/fam_mem.php?family_id=FAR1
CL7451.Contig2_All	AP2-EREBP	AP2	-	http://plntfdb.bio.uni-potsdam.de/v3.0/fam_mem.php?family_id=AP2-EREBP
Unigene64470_All	C3H	zf-CCCH	PHD,SNF2_N,zf-C2H2	http://plntfdb.bio.uni-potsdam.de/v3.0/fam_mem.php?family_id=C3H
CL234.Contig3_All	G2-like	G2-like	Response_reg	http://plntfdb.bio.uni-potsdam.de/v3.0/fam_mem.php?family_id=G2-like
Unigene7527_All	bHLH	HLH	-	http://plntfdb.bio.uni-potsdam.de/v3.0/fam_mem.php?family_id=bHLH
CL8938.Contig1_All	MYB	Myb_DNA-binding	ARID,Response_reg,SNF2_N	http://plntfdb.bio.uni-potsdam.de/v3.0/fam_mem.php?family_id=MYB
CL9411.Contig4_All	BES1	DUF822	-	http://plntfdb.bio.uni-potsdam.de/v3.0/fam_mem.php?family_id=BES1
Unigene78095_All	AP2-EREBP	AP2	-	http://plntfdb.bio.uni-potsdam.de/v3.0/fam_mem.php?family_id=AP2-EREBP
CL9242.Contig5_All	G2-like	G2-like	Response_reg	http://plntfdb.bio.uni-potsdam.de/v3.0/fam_mem.php?family_id=G2-like
Unigene32192_All	MYB	Myb_DNA-binding	ARID,Response_reg,SNF2_N	http://plntfdb.bio.uni-potsdam.de/v3.0/fam_mem.php?family_id=MYB
Unigene704_All	WRKY	WRKY	-	http://plntfdb.bio.uni-potsdam.de/v3.0/fam_mem.php?family_id=WRKY
Unigene14557_All	ARF	Auxin_resp	-	http://plntfdb.bio.uni-potsdam.de/v3.0/fam_mem.php?family_id=ARF
CL2994.Contig2_All	bHLH	HLH	-	http://plntfdb.bio.uni-potsdam.de/v3.0/fam_mem.php?family_id=bHLH
CL9855.Contig3_All	C2C2-Dof	zf-Dof	-	http://plntfdb.bio.uni-potsdam.de/v3.0/fam_mem.php?family_id=C2C2-Dof
Unigene20965_All	bHLH	HLH	-	http://plntfdb.bio.uni-potsdam.de/v3.0/fam_mem.php?family_id=bHLH
CL696.Contig12_All	MYB	Myb_DNA-binding	ARID,Response_reg,SNF2_N	http://plntfdb.bio.uni-potsdam.de/v3.0/fam_mem.php?family_id=MYB
CL3636.Contig1_All	TUB	Tub	-	http://plntfdb.bio.uni-potsdam.de/v3.0/fam_mem.php?family_id=TUB
CL585.Contig1_All	MYB	Myb_DNA-binding	ARID,Response_reg,SNF2_N	http://plntfdb.bio.uni-potsdam.de/v3.0/fam_mem.php?family_id=MYB
Unigene5821_All	zf-HD	ZF-HD_dimer	-	http://plntfdb.bio.uni-potsdam.de/v3.0/fam_mem.php?family_id=zf-HD
CL5847.Contig1_All	ARF	Auxin_resp	-	http://plntfdb.bio.uni-potsdam.de/v3.0/fam_mem.php?family_id=ARF
CL9164.Contig9_All	PLATZ	PLATZ	-	http://plntfdb.bio.uni-potsdam.de/v3.0/fam_mem.php?family_id=PLATZ
CL4441.Contig11_All	C2H2	zf-C2H2	PHD	http://plntfdb.bio.uni-potsdam.de/v3.0/fam_mem.php?family_id=C2H2
Unigene18522_All	AP2-EREBP	AP2	-	http://plntfdb.bio.uni-potsdam.de/v3.0/fam_mem.php?family_id=AP2-EREBP
CL4551.Contig2_All	Tify	tify	GATA	http://plntfdb.bio.uni-potsdam.de/v3.0/fam_mem.php?family_id=Tify
Unigene24033_All	Trihelix	trihelix	-	http://plntfdb.bio.uni-potsdam.de/v3.0/fam_mem.php?family_id=Trihelix
Unigene33775_All	mTERF	mTERF	-	http://plntfdb.bio.uni-potsdam.de/v3.0/fam_mem.php?family_id=mTERF
Unigene18050_All	MADS	SRF-TF	-	http://plntfdb.bio.uni-potsdam.de/v3.0/fam_mem.php?family_id=MADS
CL3651.Contig3_All	C3H	zf-CCCH	PHD,SNF2_N,zf-C2H2	http://plntfdb.bio.uni-potsdam.de/v3.0/fam_mem.php?family_id=C3H
CL1467.Contig2_All	AP2-EREBP	AP2	-	http://plntfdb.bio.uni-potsdam.de/v3.0/fam_mem.php?family_id=AP2-EREBP
CL11842.Contig1_All	FAR1	FAR1	-	http://plntfdb.bio.uni-potsdam.de/v3.0/fam_mem.php?family_id=FAR1
Unigene9476_All	mTERF	mTERF	-	http://plntfdb.bio.uni-potsdam.de/v3.0/fam_mem.php?family_id=mTERF
CL2225.Contig1_All	bHLH	HLH	-	http://plntfdb.bio.uni-potsdam.de/v3.0/fam_mem.php?family_id=bHLH
Unigene66479_All	mTERF	mTERF	-	http://plntfdb.bio.uni-potsdam.de/v3.0/fam_mem.php?family_id=mTERF
Unigene40637_All	E2F-DP	E2F_TDP	-	http://plntfdb.bio.uni-potsdam.de/v3.0/fam_mem.php?family_id=E2F-DP
CL8765.Contig4_All	NAC	NAM	-	http://plntfdb.bio.uni-potsdam.de/v3.0/fam_mem.php?family_id=NAC
CL3580.Contig3_All	NAC	NAM	-	http://plntfdb.bio.uni-potsdam.de/v3.0/fam_mem.php?family_id=NAC
CL4304.Contig4_All	Trihelix	trihelix	-	http://plntfdb.bio.uni-potsdam.de/v3.0/fam_mem.php?family_id=Trihelix
Unigene38960_All	C2H2	zf-C2H2	PHD	http://plntfdb.bio.uni-potsdam.de/v3.0/fam_mem.php?family_id=C2H2
CL2899.Contig6_All	ARR-B	G2-like,Myb_DNA-binding,Response_reg	CCT	http://plntfdb.bio.uni-potsdam.de/v3.0/fam_mem.php?family_id=ARR-B
CL5523.Contig1_All	bHLH	HLH	-	http://plntfdb.bio.uni-potsdam.de/v3.0/fam_mem.php?family_id=bHLH
CL11935.Contig2_All	C3H	zf-CCCH	PHD,SNF2_N,zf-C2H2	http://plntfdb.bio.uni-potsdam.de/v3.0/fam_mem.php?family_id=C3H
Unigene6414_All	bHLH	HLH	-	http://plntfdb.bio.uni-potsdam.de/v3.0/fam_mem.php?family_id=bHLH
CL4821.Contig6_All	Alfin-like	Alfin-like	DDT,Homeobox,JmjC,JmjN	http://plntfdb.bio.uni-potsdam.de/v3.0/fam_mem.php?family_id=Alfin-like
Unigene28419_All	NAC	NAM	-	http://plntfdb.bio.uni-potsdam.de/v3.0/fam_mem.php?family_id=NAC
CL2086.Contig3_All	bHLH	HLH	-	http://plntfdb.bio.uni-potsdam.de/v3.0/fam_mem.php?family_id=bHLH
Unigene4357_All	HRT	HRT	-	http://plntfdb.bio.uni-potsdam.de/v3.0/fam_mem.php?family_id=HRT
Unigene1358_All	MYB	Myb_DNA-binding	ARID,Response_reg,SNF2_N	http://plntfdb.bio.uni-potsdam.de/v3.0/fam_mem.php?family_id=MYB
CL12020.Contig1_All	ABI3VP1	B3	AP2,Auxin_resp	http://plntfdb.bio.uni-potsdam.de/v3.0/fam_mem.php?family_id=ABI3VP1
CL4122.Contig4_All	AP2-EREBP	AP2	-	http://plntfdb.bio.uni-potsdam.de/v3.0/fam_mem.php?family_id=AP2-EREBP
CL3493.Contig4_All	Tify	tify	GATA	http://plntfdb.bio.uni-potsdam.de/v3.0/fam_mem.php?family_id=Tify
CL9164.Contig2_All	PLATZ	PLATZ	-	http://plntfdb.bio.uni-potsdam.de/v3.0/fam_mem.php?family_id=PLATZ
CL1282.Contig6_All	ABI3VP1	B3	AP2,Auxin_resp	http://plntfdb.bio.uni-potsdam.de/v3.0/fam_mem.php?family_id=ABI3VP1
CL65.Contig2_All	MYB	Myb_DNA-binding	ARID,Response_reg,SNF2_N	http://plntfdb.bio.uni-potsdam.de/v3.0/fam_mem.php?family_id=MYB
CL1440.Contig4_All	GRAS	GRAS	-	http://plntfdb.bio.uni-potsdam.de/v3.0/fam_mem.php?family_id=GRAS
CL10386.Contig4_All	MYB	Myb_DNA-binding	ARID,Response_reg,SNF2_N	http://plntfdb.bio.uni-potsdam.de/v3.0/fam_mem.php?family_id=MYB
Unigene21470_All	MADS	SRF-TF	-	http://plntfdb.bio.uni-potsdam.de/v3.0/fam_mem.php?family_id=MADS
CL857.Contig4_All	FHA	FHA	-	http://plntfdb.bio.uni-potsdam.de/v3.0/fam_mem.php?family_id=FHA
CL10275.Contig1_All	OFP	Ovate	-	http://plntfdb.bio.uni-potsdam.de/v3.0/fam_mem.php?family_id=OFP
CL4795.Contig1_All	FAR1	FAR1	-	http://plntfdb.bio.uni-potsdam.de/v3.0/fam_mem.php?family_id=FAR1
CL7186.Contig1_All	E2F-DP	E2F_TDP	-	http://plntfdb.bio.uni-potsdam.de/v3.0/fam_mem.php?family_id=E2F-DP
CL1826.Contig6_All	bHLH	HLH	-	http://plntfdb.bio.uni-potsdam.de/v3.0/fam_mem.php?family_id=bHLH
Unigene15426_All	MYB	Myb_DNA-binding	ARID,Response_reg,SNF2_N	http://plntfdb.bio.uni-potsdam.de/v3.0/fam_mem.php?family_id=MYB
CL5981.Contig5_All	bHLH	HLH	-	http://plntfdb.bio.uni-potsdam.de/v3.0/fam_mem.php?family_id=bHLH
CL4487.Contig2_All	ARF	Auxin_resp	-	http://plntfdb.bio.uni-potsdam.de/v3.0/fam_mem.php?family_id=ARF
CL13702.Contig1_All	ARF	Auxin_resp	-	http://plntfdb.bio.uni-potsdam.de/v3.0/fam_mem.php?family_id=ARF
CL2379.Contig4_All	MYB	Myb_DNA-binding	ARID,Response_reg,SNF2_N	http://plntfdb.bio.uni-potsdam.de/v3.0/fam_mem.php?family_id=MYB
CL12822.Contig2_All	GRAS	GRAS	-	http://plntfdb.bio.uni-potsdam.de/v3.0/fam_mem.php?family_id=GRAS
Unigene77923_All	GeBP	DUF573	-	http://plntfdb.bio.uni-potsdam.de/v3.0/fam_mem.php?family_id=GeBP
Unigene19635_All	FHA	FHA	-	http://plntfdb.bio.uni-potsdam.de/v3.0/fam_mem.php?family_id=FHA
CL10814.Contig2_All	AP2-EREBP	AP2	-	http://plntfdb.bio.uni-potsdam.de/v3.0/fam_mem.php?family_id=AP2-EREBP
CL6102.Contig1_All	HSF	HSF_DNA-bind	-	http://plntfdb.bio.uni-potsdam.de/v3.0/fam_mem.php?family_id=HSF
CL3493.Contig11_All	Tify	tify	GATA	http://plntfdb.bio.uni-potsdam.de/v3.0/fam_mem.php?family_id=Tify
Unigene21213_All	AP2-EREBP	AP2	-	http://plntfdb.bio.uni-potsdam.de/v3.0/fam_mem.php?family_id=AP2-EREBP
Unigene969_All	Sigma70-like	Sigma70_r2,Sigma70_r3,Sigma70_r4	-	http://plntfdb.bio.uni-potsdam.de/v3.0/fam_mem.php?family_id=Sigma70-like
CL11906.Contig3_All	WRKY	WRKY	-	http://plntfdb.bio.uni-potsdam.de/v3.0/fam_mem.php?family_id=WRKY
Unigene1387_All	AP2-EREBP	AP2	-	http://plntfdb.bio.uni-potsdam.de/v3.0/fam_mem.php?family_id=AP2-EREBP
CL2666.Contig1_All	FAR1	FAR1	-	http://plntfdb.bio.uni-potsdam.de/v3.0/fam_mem.php?family_id=FAR1
CL9732.Contig2_All	G2-like	G2-like	Response_reg	http://plntfdb.bio.uni-potsdam.de/v3.0/fam_mem.php?family_id=G2-like
CL6774.Contig2_All	FHA	FHA	-	http://plntfdb.bio.uni-potsdam.de/v3.0/fam_mem.php?family_id=FHA
CL1362.Contig4_All	C3H	zf-CCCH	PHD,SNF2_N,zf-C2H2	http://plntfdb.bio.uni-potsdam.de/v3.0/fam_mem.php?family_id=C3H
CL5399.Contig1_All	NAC	NAM	-	http://plntfdb.bio.uni-potsdam.de/v3.0/fam_mem.php?family_id=NAC
CL7522.Contig5_All	G2-like	G2-like	Response_reg	http://plntfdb.bio.uni-potsdam.de/v3.0/fam_mem.php?family_id=G2-like
Unigene14966_All	TCP	TCP	-	http://plntfdb.bio.uni-potsdam.de/v3.0/fam_mem.php?family_id=TCP
Unigene83975_All	mTERF	mTERF	-	http://plntfdb.bio.uni-potsdam.de/v3.0/fam_mem.php?family_id=mTERF
CL9094.Contig6_All	ARF	Auxin_resp	-	http://plntfdb.bio.uni-potsdam.de/v3.0/fam_mem.php?family_id=ARF
CL6796.Contig1_All	Trihelix	trihelix	-	http://plntfdb.bio.uni-potsdam.de/v3.0/fam_mem.php?family_id=Trihelix
Unigene54197_All	OFP	Ovate	-	http://plntfdb.bio.uni-potsdam.de/v3.0/fam_mem.php?family_id=OFP
CL3580.Contig1_All	NAC	NAM	-	http://plntfdb.bio.uni-potsdam.de/v3.0/fam_mem.php?family_id=NAC
CL3017.Contig1_All	MYB	Myb_DNA-binding	ARID,Response_reg,SNF2_N	http://plntfdb.bio.uni-potsdam.de/v3.0/fam_mem.php?family_id=MYB
Unigene39775_All	Zn-clus	Zn_clus	-	http://plntfdb.bio.uni-potsdam.de/v3.0/fam_mem.php?family_id=Zn-clus
Unigene78814_All	MYB	Myb_DNA-binding	ARID,Response_reg,SNF2_N	http://plntfdb.bio.uni-potsdam.de/v3.0/fam_mem.php?family_id=MYB
Unigene6534_All	MYB	Myb_DNA-binding	ARID,Response_reg,SNF2_N	http://plntfdb.bio.uni-potsdam.de/v3.0/fam_mem.php?family_id=MYB
CL953.Contig15_All	C2H2	zf-C2H2	PHD	http://plntfdb.bio.uni-potsdam.de/v3.0/fam_mem.php?family_id=C2H2
Unigene24072_All	MADS	SRF-TF	-	http://plntfdb.bio.uni-potsdam.de/v3.0/fam_mem.php?family_id=MADS
Unigene15201_All	AP2-EREBP	AP2	-	http://plntfdb.bio.uni-potsdam.de/v3.0/fam_mem.php?family_id=AP2-EREBP
CL9091.Contig4_All	C2C2-GATA	GATA	-	http://plntfdb.bio.uni-potsdam.de/v3.0/fam_mem.php?family_id=C2C2-GATA
CL12822.Contig1_All	GRAS	GRAS	-	http://plntfdb.bio.uni-potsdam.de/v3.0/fam_mem.php?family_id=GRAS
Unigene18762_All	NAC	NAM	-	http://plntfdb.bio.uni-potsdam.de/v3.0/fam_mem.php?family_id=NAC
Unigene30696_All	TUB	Tub	-	http://plntfdb.bio.uni-potsdam.de/v3.0/fam_mem.php?family_id=TUB
CL7422.Contig1_All	Zn-clus	Zn_clus	-	http://plntfdb.bio.uni-potsdam.de/v3.0/fam_mem.php?family_id=Zn-clus
CL5178.Contig2_All	C2H2	zf-C2H2	PHD	http://plntfdb.bio.uni-potsdam.de/v3.0/fam_mem.php?family_id=C2H2
CL3771.Contig1_All	NAC	NAM	-	http://plntfdb.bio.uni-potsdam.de/v3.0/fam_mem.php?family_id=NAC
CL12704.Contig2_All	LOB	DUF260	-	http://plntfdb.bio.uni-potsdam.de/v3.0/fam_mem.php?family_id=LOB
Unigene5002_All	MYB	Myb_DNA-binding	ARID,Response_reg,SNF2_N	http://plntfdb.bio.uni-potsdam.de/v3.0/fam_mem.php?family_id=MYB
CL2097.Contig1_All	C2C2-GATA	GATA	-	http://plntfdb.bio.uni-potsdam.de/v3.0/fam_mem.php?family_id=C2C2-GATA
CL1483.Contig3_All	TIG	TIG	-	http://plntfdb.bio.uni-potsdam.de/v3.0/fam_mem.php?family_id=TIG
CL8020.Contig4_All	mTERF	mTERF	-	http://plntfdb.bio.uni-potsdam.de/v3.0/fam_mem.php?family_id=mTERF
CL7901.Contig3_All	MYB	Myb_DNA-binding	ARID,Response_reg,SNF2_N	http://plntfdb.bio.uni-potsdam.de/v3.0/fam_mem.php?family_id=MYB
Unigene2069_All	TUB	Tub	-	http://plntfdb.bio.uni-potsdam.de/v3.0/fam_mem.php?family_id=TUB
Unigene23566_All	mTERF	mTERF	-	http://plntfdb.bio.uni-potsdam.de/v3.0/fam_mem.php?family_id=mTERF
CL4630.Contig2_All	C3H	zf-CCCH	PHD,SNF2_N,zf-C2H2	http://plntfdb.bio.uni-potsdam.de/v3.0/fam_mem.php?family_id=C3H
CL13439.Contig1_All	Alfin-like	Alfin-like	DDT,Homeobox,JmjC,JmjN	http://plntfdb.bio.uni-potsdam.de/v3.0/fam_mem.php?family_id=Alfin-like
CL994.Contig1_All	MADS	SRF-TF	-	http://plntfdb.bio.uni-potsdam.de/v3.0/fam_mem.php?family_id=MADS
CL7576.Contig2_All	BBR/BPC	GAGA_bind	-	http://plntfdb.bio.uni-potsdam.de/v3.0/fam_mem.php?family_id=BBR/BPC
CL9154.Contig1_All	NAC	NAM	-	http://plntfdb.bio.uni-potsdam.de/v3.0/fam_mem.php?family_id=NAC
CL6487.Contig6_All	MYB	Myb_DNA-binding	ARID,Response_reg,SNF2_N	http://plntfdb.bio.uni-potsdam.de/v3.0/fam_mem.php?family_id=MYB
Unigene1475_All	NAC	NAM	-	http://plntfdb.bio.uni-potsdam.de/v3.0/fam_mem.php?family_id=NAC
CL2132.Contig1_All	BBR/BPC	GAGA_bind	-	http://plntfdb.bio.uni-potsdam.de/v3.0/fam_mem.php?family_id=BBR/BPC
Unigene20818_All	C2C2-GATA	GATA	-	http://plntfdb.bio.uni-potsdam.de/v3.0/fam_mem.php?family_id=C2C2-GATA
Unigene407_All	AP2-EREBP	AP2	-	http://plntfdb.bio.uni-potsdam.de/v3.0/fam_mem.php?family_id=AP2-EREBP
CL1576.Contig4_All	MADS	SRF-TF	-	http://plntfdb.bio.uni-potsdam.de/v3.0/fam_mem.php?family_id=MADS
Unigene445_All	TCP	TCP	-	http://plntfdb.bio.uni-potsdam.de/v3.0/fam_mem.php?family_id=TCP
Unigene76010_All	bZIP	bZIP_1,bZIP_2,bZIP_Maf	HLH	http://plntfdb.bio.uni-potsdam.de/v3.0/fam_mem.php?family_id=bZIP
CL3375.Contig1_All	Alfin-like	Alfin-like	DDT,Homeobox,JmjC,JmjN	http://plntfdb.bio.uni-potsdam.de/v3.0/fam_mem.php?family_id=Alfin-like
CL3287.Contig3_All	mTERF	mTERF	-	http://plntfdb.bio.uni-potsdam.de/v3.0/fam_mem.php?family_id=mTERF
Unigene61792_All	C3H	zf-CCCH	PHD,SNF2_N,zf-C2H2	http://plntfdb.bio.uni-potsdam.de/v3.0/fam_mem.php?family_id=C3H
Unigene71081_All	C2H2	zf-C2H2	PHD	http://plntfdb.bio.uni-potsdam.de/v3.0/fam_mem.php?family_id=C2H2
Unigene14149_All	ARF	Auxin_resp	-	http://plntfdb.bio.uni-potsdam.de/v3.0/fam_mem.php?family_id=ARF
Unigene19460_All	CSD	CSD	-	http://plntfdb.bio.uni-potsdam.de/v3.0/fam_mem.php?family_id=CSD
CL1593.Contig6_All	WRKY	WRKY	-	http://plntfdb.bio.uni-potsdam.de/v3.0/fam_mem.php?family_id=WRKY
CL1134.Contig1_All	MYB	Myb_DNA-binding	ARID,Response_reg,SNF2_N	http://plntfdb.bio.uni-potsdam.de/v3.0/fam_mem.php?family_id=MYB
Unigene21786_All	AP2-EREBP	AP2	-	http://plntfdb.bio.uni-potsdam.de/v3.0/fam_mem.php?family_id=AP2-EREBP
CL820.Contig7_All	bHLH	HLH	-	http://plntfdb.bio.uni-potsdam.de/v3.0/fam_mem.php?family_id=bHLH
CL1483.Contig8_All	TIG	TIG	-	http://plntfdb.bio.uni-potsdam.de/v3.0/fam_mem.php?family_id=TIG
Unigene8983_All	E2F-DP	E2F_TDP	-	http://plntfdb.bio.uni-potsdam.de/v3.0/fam_mem.php?family_id=E2F-DP
CL7623.Contig3_All	C2C2-GATA	GATA	-	http://plntfdb.bio.uni-potsdam.de/v3.0/fam_mem.php?family_id=C2C2-GATA
CL1311.Contig7_All	RWP-RK	RWP-RK	-	http://plntfdb.bio.uni-potsdam.de/v3.0/fam_mem.php?family_id=RWP-RK
CL9960.Contig2_All	C2C2-YABBY	YABBY	-	http://plntfdb.bio.uni-potsdam.de/v3.0/fam_mem.php?family_id=C2C2-YABBY
CL1826.Contig7_All	bHLH	HLH	-	http://plntfdb.bio.uni-potsdam.de/v3.0/fam_mem.php?family_id=bHLH
Unigene20288_All	AP2-EREBP	AP2	-	http://plntfdb.bio.uni-potsdam.de/v3.0/fam_mem.php?family_id=AP2-EREBP
Unigene18816_All	bZIP	bZIP_1,bZIP_2,bZIP_Maf	HLH	http://plntfdb.bio.uni-potsdam.de/v3.0/fam_mem.php?family_id=bZIP
CL9025.Contig4_All	MYB	Myb_DNA-binding	ARID,Response_reg,SNF2_N	http://plntfdb.bio.uni-potsdam.de/v3.0/fam_mem.php?family_id=MYB
CL1362.Contig3_All	C3H	zf-CCCH	PHD,SNF2_N,zf-C2H2	http://plntfdb.bio.uni-potsdam.de/v3.0/fam_mem.php?family_id=C3H
Unigene28675_All	MYB	Myb_DNA-binding	ARID,Response_reg,SNF2_N	http://plntfdb.bio.uni-potsdam.de/v3.0/fam_mem.php?family_id=MYB
CL11806.Contig2_All	zf-HD	ZF-HD_dimer	-	http://plntfdb.bio.uni-potsdam.de/v3.0/fam_mem.php?family_id=zf-HD
CL4507.Contig1_All	bHLH	HLH	-	http://plntfdb.bio.uni-potsdam.de/v3.0/fam_mem.php?family_id=bHLH
Unigene18049_All	AP2-EREBP	AP2	-	http://plntfdb.bio.uni-potsdam.de/v3.0/fam_mem.php?family_id=AP2-EREBP
Unigene10509_All	AP2-EREBP	AP2	-	http://plntfdb.bio.uni-potsdam.de/v3.0/fam_mem.php?family_id=AP2-EREBP
CL87.Contig1_All	LIM	LIM	-	http://plntfdb.bio.uni-potsdam.de/v3.0/fam_mem.php?family_id=LIM
Unigene72067_All	G2-like	G2-like	Response_reg	http://plntfdb.bio.uni-potsdam.de/v3.0/fam_mem.php?family_id=G2-like
CL13449.Contig3_All	MADS	SRF-TF	-	http://plntfdb.bio.uni-potsdam.de/v3.0/fam_mem.php?family_id=MADS
CL13530.Contig2_All	Trihelix	trihelix	-	http://plntfdb.bio.uni-potsdam.de/v3.0/fam_mem.php?family_id=Trihelix
CL3658.Contig2_All	MYB	Myb_DNA-binding	ARID,Response_reg,SNF2_N	http://plntfdb.bio.uni-potsdam.de/v3.0/fam_mem.php?family_id=MYB
CL9175.Contig2_All	ABI3VP1	B3	AP2,Auxin_resp	http://plntfdb.bio.uni-potsdam.de/v3.0/fam_mem.php?family_id=ABI3VP1
Unigene84224_All	ARF	Auxin_resp	-	http://plntfdb.bio.uni-potsdam.de/v3.0/fam_mem.php?family_id=ARF
Unigene7846_All	TAZ	zf-TAZ	PHD	http://plntfdb.bio.uni-potsdam.de/v3.0/fam_mem.php?family_id=TAZ
CL857.Contig5_All	FHA	FHA	-	http://plntfdb.bio.uni-potsdam.de/v3.0/fam_mem.php?family_id=FHA
CL234.Contig5_All	G2-like	G2-like	Response_reg	http://plntfdb.bio.uni-potsdam.de/v3.0/fam_mem.php?family_id=G2-like
CL3580.Contig4_All	NAC	NAM	-	http://plntfdb.bio.uni-potsdam.de/v3.0/fam_mem.php?family_id=NAC
Unigene22287_All	MADS	SRF-TF	-	http://plntfdb.bio.uni-potsdam.de/v3.0/fam_mem.php?family_id=MADS
Unigene16347_All	SRS	DUF702	-	http://plntfdb.bio.uni-potsdam.de/v3.0/fam_mem.php?family_id=SRS
Unigene18302_All	FAR1	FAR1	-	http://plntfdb.bio.uni-potsdam.de/v3.0/fam_mem.php?family_id=FAR1
CL9323.Contig4_All	WRKY	WRKY	-	http://plntfdb.bio.uni-potsdam.de/v3.0/fam_mem.php?family_id=WRKY
Unigene76510_All	LIM	LIM	-	http://plntfdb.bio.uni-potsdam.de/v3.0/fam_mem.php?family_id=LIM
Unigene15962_All	zf-HD	ZF-HD_dimer	-	http://plntfdb.bio.uni-potsdam.de/v3.0/fam_mem.php?family_id=zf-HD
Unigene18875_All	ABI3VP1	B3	AP2,Auxin_resp	http://plntfdb.bio.uni-potsdam.de/v3.0/fam_mem.php?family_id=ABI3VP1
CL11158.Contig1_All	LOB	DUF260	-	http://plntfdb.bio.uni-potsdam.de/v3.0/fam_mem.php?family_id=LOB
CL5960.Contig6_All	MADS	SRF-TF	-	http://plntfdb.bio.uni-potsdam.de/v3.0/fam_mem.php?family_id=MADS
CL9960.Contig6_All	C2C2-YABBY	YABBY	-	http://plntfdb.bio.uni-potsdam.de/v3.0/fam_mem.php?family_id=C2C2-YABBY
CL3906.Contig6_All	ABI3VP1	B3	AP2,Auxin_resp	http://plntfdb.bio.uni-potsdam.de/v3.0/fam_mem.php?family_id=ABI3VP1
CL1282.Contig20_All	ABI3VP1	B3	AP2,Auxin_resp	http://plntfdb.bio.uni-potsdam.de/v3.0/fam_mem.php?family_id=ABI3VP1
CL4821.Contig10_All	Alfin-like	Alfin-like	DDT,Homeobox,JmjC,JmjN	http://plntfdb.bio.uni-potsdam.de/v3.0/fam_mem.php?family_id=Alfin-like
CL2573.Contig6_All	NAC	NAM	-	http://plntfdb.bio.uni-potsdam.de/v3.0/fam_mem.php?family_id=NAC
Unigene19603_All	MYB	Myb_DNA-binding	ARID,Response_reg,SNF2_N	http://plntfdb.bio.uni-potsdam.de/v3.0/fam_mem.php?family_id=MYB
CL9248.Contig1_All	WRKY	WRKY	-	http://plntfdb.bio.uni-potsdam.de/v3.0/fam_mem.php?family_id=WRKY
CL307.Contig7_All	C3H	zf-CCCH	PHD,SNF2_N,zf-C2H2	http://plntfdb.bio.uni-potsdam.de/v3.0/fam_mem.php?family_id=C3H
CL13471.Contig2_All	TUB	Tub	-	http://plntfdb.bio.uni-potsdam.de/v3.0/fam_mem.php?family_id=TUB
CL9257.Contig6_All	FHA	FHA	-	http://plntfdb.bio.uni-potsdam.de/v3.0/fam_mem.php?family_id=FHA
Unigene10130_All	AP2-EREBP	AP2	-	http://plntfdb.bio.uni-potsdam.de/v3.0/fam_mem.php?family_id=AP2-EREBP
CL1282.Contig23_All	ABI3VP1	B3	AP2,Auxin_resp	http://plntfdb.bio.uni-potsdam.de/v3.0/fam_mem.php?family_id=ABI3VP1
Unigene7413_All	MYB	Myb_DNA-binding	ARID,Response_reg,SNF2_N	http://plntfdb.bio.uni-potsdam.de/v3.0/fam_mem.php?family_id=MYB
Unigene795_All	MYB	Myb_DNA-binding	ARID,Response_reg,SNF2_N	http://plntfdb.bio.uni-potsdam.de/v3.0/fam_mem.php?family_id=MYB
CL10432.Contig2_All	MADS	SRF-TF	-	http://plntfdb.bio.uni-potsdam.de/v3.0/fam_mem.php?family_id=MADS
CL820.Contig11_All	bHLH	HLH	-	http://plntfdb.bio.uni-potsdam.de/v3.0/fam_mem.php?family_id=bHLH
Unigene54465_All	C3H	zf-CCCH	PHD,SNF2_N,zf-C2H2	http://plntfdb.bio.uni-potsdam.de/v3.0/fam_mem.php?family_id=C3H
CL3287.Contig2_All	mTERF	mTERF	-	http://plntfdb.bio.uni-potsdam.de/v3.0/fam_mem.php?family_id=mTERF
CL3716.Contig2_All	FAR1	FAR1	-	http://plntfdb.bio.uni-potsdam.de/v3.0/fam_mem.php?family_id=FAR1
CL2054.Contig3_All	Tify	tify	GATA	http://plntfdb.bio.uni-potsdam.de/v3.0/fam_mem.php?family_id=Tify
Unigene3729_All	NAC	NAM	-	http://plntfdb.bio.uni-potsdam.de/v3.0/fam_mem.php?family_id=NAC
CL1872.Contig1_All	NAC	NAM	-	http://plntfdb.bio.uni-potsdam.de/v3.0/fam_mem.php?family_id=NAC
CL1675.Contig4_All	bHLH	HLH	-	http://plntfdb.bio.uni-potsdam.de/v3.0/fam_mem.php?family_id=bHLH
CL4841.Contig13_All	NAC	NAM	-	http://plntfdb.bio.uni-potsdam.de/v3.0/fam_mem.php?family_id=NAC
CL8553.Contig2_All	AP2-EREBP	AP2	-	http://plntfdb.bio.uni-potsdam.de/v3.0/fam_mem.php?family_id=AP2-EREBP
CL2259.Contig2_All	AP2-EREBP	AP2	-	http://plntfdb.bio.uni-potsdam.de/v3.0/fam_mem.php?family_id=AP2-EREBP
Unigene73154_All	C2H2	zf-C2H2	PHD	http://plntfdb.bio.uni-potsdam.de/v3.0/fam_mem.php?family_id=C2H2
CL1246.Contig5_All	G2-like	G2-like	Response_reg	http://plntfdb.bio.uni-potsdam.de/v3.0/fam_mem.php?family_id=G2-like
CL11826.Contig2_All	WRKY	WRKY	-	http://plntfdb.bio.uni-potsdam.de/v3.0/fam_mem.php?family_id=WRKY
CL7997.Contig2_All	BSD	BSD	-	http://plntfdb.bio.uni-potsdam.de/v3.0/fam_mem.php?family_id=BSD
Unigene64434_All	G2-like	G2-like	Response_reg	http://plntfdb.bio.uni-potsdam.de/v3.0/fam_mem.php?family_id=G2-like
CL383.Contig2_All	C2C2-GATA	GATA	-	http://plntfdb.bio.uni-potsdam.de/v3.0/fam_mem.php?family_id=C2C2-GATA
CL13460.Contig2_All	FAR1	FAR1	-	http://plntfdb.bio.uni-potsdam.de/v3.0/fam_mem.php?family_id=FAR1
CL2479.Contig7_All	MYB	Myb_DNA-binding	ARID,Response_reg,SNF2_N	http://plntfdb.bio.uni-potsdam.de/v3.0/fam_mem.php?family_id=MYB
CL7615.Contig1_All	Tify	tify	GATA	http://plntfdb.bio.uni-potsdam.de/v3.0/fam_mem.php?family_id=Tify
CL4860.Contig3_All	FHA	FHA	-	http://plntfdb.bio.uni-potsdam.de/v3.0/fam_mem.php?family_id=FHA
CL3035.Contig11_All	G2-like	G2-like	Response_reg	http://plntfdb.bio.uni-potsdam.de/v3.0/fam_mem.php?family_id=G2-like
CL3086.Contig2_All	MYB	Myb_DNA-binding	ARID,Response_reg,SNF2_N	http://plntfdb.bio.uni-potsdam.de/v3.0/fam_mem.php?family_id=MYB
Unigene18452_All	AP2-EREBP	AP2	-	http://plntfdb.bio.uni-potsdam.de/v3.0/fam_mem.php?family_id=AP2-EREBP
CL4414.Contig2_All	WRKY	WRKY	-	http://plntfdb.bio.uni-potsdam.de/v3.0/fam_mem.php?family_id=WRKY
Unigene1436_All	MYB	Myb_DNA-binding	ARID,Response_reg,SNF2_N	http://plntfdb.bio.uni-potsdam.de/v3.0/fam_mem.php?family_id=MYB
CL6662.Contig2_All	LOB	DUF260	-	http://plntfdb.bio.uni-potsdam.de/v3.0/fam_mem.php?family_id=LOB
CL1015.Contig2_All	SBP	SBP	-	http://plntfdb.bio.uni-potsdam.de/v3.0/fam_mem.php?family_id=SBP
CL6102.Contig3_All	HSF	HSF_DNA-bind	-	http://plntfdb.bio.uni-potsdam.de/v3.0/fam_mem.php?family_id=HSF
CL6560.Contig1_All	MYB	Myb_DNA-binding	ARID,Response_reg,SNF2_N	http://plntfdb.bio.uni-potsdam.de/v3.0/fam_mem.php?family_id=MYB
CL5676.Contig7_All	MADS	SRF-TF	-	http://plntfdb.bio.uni-potsdam.de/v3.0/fam_mem.php?family_id=MADS
CL3375.Contig2_All	Alfin-like	Alfin-like	DDT,Homeobox,JmjC,JmjN	http://plntfdb.bio.uni-potsdam.de/v3.0/fam_mem.php?family_id=Alfin-like
Unigene14138_All	TCP	TCP	-	http://plntfdb.bio.uni-potsdam.de/v3.0/fam_mem.php?family_id=TCP
CL9679.Contig1_All	MYB	Myb_DNA-binding	ARID,Response_reg,SNF2_N	http://plntfdb.bio.uni-potsdam.de/v3.0/fam_mem.php?family_id=MYB
CL5091.Contig2_All	FAR1	FAR1	-	http://plntfdb.bio.uni-potsdam.de/v3.0/fam_mem.php?family_id=FAR1
CL4615.Contig4_All	ARF	Auxin_resp	-	http://plntfdb.bio.uni-potsdam.de/v3.0/fam_mem.php?family_id=ARF
CL6947.Contig2_All	C2C2-Dof	zf-Dof	-	http://plntfdb.bio.uni-potsdam.de/v3.0/fam_mem.php?family_id=C2C2-Dof
CL9478.Contig1_All	C3H	zf-CCCH	PHD,SNF2_N,zf-C2H2	http://plntfdb.bio.uni-potsdam.de/v3.0/fam_mem.php?family_id=C3H
Unigene7279_All	mTERF	mTERF	-	http://plntfdb.bio.uni-potsdam.de/v3.0/fam_mem.php?family_id=mTERF
Unigene391_All	HB	Homeobox,KNOX1,KNOX2	-	http://plntfdb.bio.uni-potsdam.de/v3.0/fam_mem.php?family_id=HB
CL7698.Contig1_All	MADS	SRF-TF	-	http://plntfdb.bio.uni-potsdam.de/v3.0/fam_mem.php?family_id=MADS
CL5718.Contig3_All	Trihelix	trihelix	-	http://plntfdb.bio.uni-potsdam.de/v3.0/fam_mem.php?family_id=Trihelix
CL3700.Contig17_All	Trihelix	trihelix	-	http://plntfdb.bio.uni-potsdam.de/v3.0/fam_mem.php?family_id=Trihelix
CL4382.Contig4_All	WRKY	WRKY	-	http://plntfdb.bio.uni-potsdam.de/v3.0/fam_mem.php?family_id=WRKY
Unigene34514_All	Zn-clus	Zn_clus	-	http://plntfdb.bio.uni-potsdam.de/v3.0/fam_mem.php?family_id=Zn-clus
CL3553.Contig1_All	MYB	Myb_DNA-binding	ARID,Response_reg,SNF2_N	http://plntfdb.bio.uni-potsdam.de/v3.0/fam_mem.php?family_id=MYB
CL11165.Contig2_All	GRAS	GRAS	-	http://plntfdb.bio.uni-potsdam.de/v3.0/fam_mem.php?family_id=GRAS
CL11158.Contig2_All	LOB	DUF260	-	http://plntfdb.bio.uni-potsdam.de/v3.0/fam_mem.php?family_id=LOB
CL2479.Contig2_All	MYB	Myb_DNA-binding	ARID,Response_reg,SNF2_N	http://plntfdb.bio.uni-potsdam.de/v3.0/fam_mem.php?family_id=MYB
CL6574.Contig3_All	GRAS	GRAS	-	http://plntfdb.bio.uni-potsdam.de/v3.0/fam_mem.php?family_id=GRAS
Unigene21350_All	G2-like	G2-like	Response_reg	http://plntfdb.bio.uni-potsdam.de/v3.0/fam_mem.php?family_id=G2-like
Unigene60185_All	bHLH	HLH	-	http://plntfdb.bio.uni-potsdam.de/v3.0/fam_mem.php?family_id=bHLH
CL1950.Contig1_All	G2-like	G2-like	Response_reg	http://plntfdb.bio.uni-potsdam.de/v3.0/fam_mem.php?family_id=G2-like
CL2451.Contig14_All	GRAS	GRAS	-	http://plntfdb.bio.uni-potsdam.de/v3.0/fam_mem.php?family_id=GRAS
CL2870.Contig5_All	WRKY	WRKY	-	http://plntfdb.bio.uni-potsdam.de/v3.0/fam_mem.php?family_id=WRKY
CL5468.Contig8_All	TIG	TIG	-	http://plntfdb.bio.uni-potsdam.de/v3.0/fam_mem.php?family_id=TIG
CL5313.Contig4_All	FAR1	FAR1	-	http://plntfdb.bio.uni-potsdam.de/v3.0/fam_mem.php?family_id=FAR1
Unigene18013_All	TCP	TCP	-	http://plntfdb.bio.uni-potsdam.de/v3.0/fam_mem.php?family_id=TCP
Unigene7191_All	GRAS	GRAS	-	http://plntfdb.bio.uni-potsdam.de/v3.0/fam_mem.php?family_id=GRAS
CL8418.Contig3_All	MYB	Myb_DNA-binding	ARID,Response_reg,SNF2_N	http://plntfdb.bio.uni-potsdam.de/v3.0/fam_mem.php?family_id=MYB
CL3700.Contig9_All	Trihelix	trihelix	-	http://plntfdb.bio.uni-potsdam.de/v3.0/fam_mem.php?family_id=Trihelix
CL1440.Contig1_All	GRAS	GRAS	-	http://plntfdb.bio.uni-potsdam.de/v3.0/fam_mem.php?family_id=GRAS
Unigene24524_All	AP2-EREBP	AP2	-	http://plntfdb.bio.uni-potsdam.de/v3.0/fam_mem.php?family_id=AP2-EREBP
Unigene19065_All	MYB	Myb_DNA-binding	ARID,Response_reg,SNF2_N	http://plntfdb.bio.uni-potsdam.de/v3.0/fam_mem.php?family_id=MYB
Unigene3616_All	WRKY	WRKY	-	http://plntfdb.bio.uni-potsdam.de/v3.0/fam_mem.php?family_id=WRKY
CL1362.Contig5_All	C3H	zf-CCCH	PHD,SNF2_N,zf-C2H2	http://plntfdb.bio.uni-potsdam.de/v3.0/fam_mem.php?family_id=C3H
CL4908.Contig3_All	HB	Homeobox,KNOX1,KNOX2	-	http://plntfdb.bio.uni-potsdam.de/v3.0/fam_mem.php?family_id=HB
CL5908.Contig4_All	WRKY	WRKY	-	http://plntfdb.bio.uni-potsdam.de/v3.0/fam_mem.php?family_id=WRKY
CL2674.Contig1_All	FHA	FHA	-	http://plntfdb.bio.uni-potsdam.de/v3.0/fam_mem.php?family_id=FHA
CL3906.Contig4_All	ABI3VP1	B3	AP2,Auxin_resp	http://plntfdb.bio.uni-potsdam.de/v3.0/fam_mem.php?family_id=ABI3VP1
CL4304.Contig6_All	Trihelix	trihelix	-	http://plntfdb.bio.uni-potsdam.de/v3.0/fam_mem.php?family_id=Trihelix
CL9253.Contig4_All	C2H2	zf-C2H2	PHD	http://plntfdb.bio.uni-potsdam.de/v3.0/fam_mem.php?family_id=C2H2
CL6871.Contig2_All	FAR1	FAR1	-	http://plntfdb.bio.uni-potsdam.de/v3.0/fam_mem.php?family_id=FAR1
Unigene26153_All	G2-like	G2-like	Response_reg	http://plntfdb.bio.uni-potsdam.de/v3.0/fam_mem.php?family_id=G2-like
CL3580.Contig5_All	NAC	NAM	-	http://plntfdb.bio.uni-potsdam.de/v3.0/fam_mem.php?family_id=NAC
CL4441.Contig8_All	C2H2	zf-C2H2	PHD	http://plntfdb.bio.uni-potsdam.de/v3.0/fam_mem.php?family_id=C2H2
CL6243.Contig1_All	GeBP	DUF573	-	http://plntfdb.bio.uni-potsdam.de/v3.0/fam_mem.php?family_id=GeBP
Unigene19111_All	C2H2	zf-C2H2	PHD	http://plntfdb.bio.uni-potsdam.de/v3.0/fam_mem.php?family_id=C2H2
CL8656.Contig2_All	bHLH	HLH	-	http://plntfdb.bio.uni-potsdam.de/v3.0/fam_mem.php?family_id=bHLH
CL5478.Contig3_All	C3H	zf-CCCH	PHD,SNF2_N,zf-C2H2	http://plntfdb.bio.uni-potsdam.de/v3.0/fam_mem.php?family_id=C3H
CL6074.Contig4_All	C3H	zf-CCCH	PHD,SNF2_N,zf-C2H2	http://plntfdb.bio.uni-potsdam.de/v3.0/fam_mem.php?family_id=C3H
Unigene4222_All	WRKY	WRKY	-	http://plntfdb.bio.uni-potsdam.de/v3.0/fam_mem.php?family_id=WRKY
CL5908.Contig3_All	WRKY	WRKY	-	http://plntfdb.bio.uni-potsdam.de/v3.0/fam_mem.php?family_id=WRKY
Unigene17169_All	CSD	CSD	-	http://plntfdb.bio.uni-potsdam.de/v3.0/fam_mem.php?family_id=CSD
CL12190.Contig1_All	MADS	SRF-TF	-	http://plntfdb.bio.uni-potsdam.de/v3.0/fam_mem.php?family_id=MADS
CL3230.Contig3_All	AP2-EREBP	AP2	-	http://plntfdb.bio.uni-potsdam.de/v3.0/fam_mem.php?family_id=AP2-EREBP
CL6119.Contig1_All	ARF	Auxin_resp	-	http://plntfdb.bio.uni-potsdam.de/v3.0/fam_mem.php?family_id=ARF
CL5763.Contig2_All	G2-like	G2-like	Response_reg	http://plntfdb.bio.uni-potsdam.de/v3.0/fam_mem.php?family_id=G2-like
CL3085.Contig1_All	AP2-EREBP	AP2	-	http://plntfdb.bio.uni-potsdam.de/v3.0/fam_mem.php?family_id=AP2-EREBP
CL5847.Contig2_All	ARF	Auxin_resp	-	http://plntfdb.bio.uni-potsdam.de/v3.0/fam_mem.php?family_id=ARF
CL10695.Contig2_All	AP2-EREBP	AP2	-	http://plntfdb.bio.uni-potsdam.de/v3.0/fam_mem.php?family_id=AP2-EREBP
CL5108.Contig3_All	AP2-EREBP	AP2	-	http://plntfdb.bio.uni-potsdam.de/v3.0/fam_mem.php?family_id=AP2-EREBP
CL6744.Contig5_All	bHLH	HLH	-	http://plntfdb.bio.uni-potsdam.de/v3.0/fam_mem.php?family_id=bHLH
Unigene76703_All	WRKY	WRKY	-	http://plntfdb.bio.uni-potsdam.de/v3.0/fam_mem.php?family_id=WRKY
CL6622.Contig1_All	MYB	Myb_DNA-binding	ARID,Response_reg,SNF2_N	http://plntfdb.bio.uni-potsdam.de/v3.0/fam_mem.php?family_id=MYB
CL9328.Contig2_All	C3H	zf-CCCH	PHD,SNF2_N,zf-C2H2	http://plntfdb.bio.uni-potsdam.de/v3.0/fam_mem.php?family_id=C3H
CL3973.Contig2_All	AP2-EREBP	AP2	-	http://plntfdb.bio.uni-potsdam.de/v3.0/fam_mem.php?family_id=AP2-EREBP
CL3121.Contig3_All	FAR1	FAR1	-	http://plntfdb.bio.uni-potsdam.de/v3.0/fam_mem.php?family_id=FAR1
CL9960.Contig4_All	C2C2-YABBY	YABBY	-	http://plntfdb.bio.uni-potsdam.de/v3.0/fam_mem.php?family_id=C2C2-YABBY
CL8449.Contig3_All	WRKY	WRKY	-	http://plntfdb.bio.uni-potsdam.de/v3.0/fam_mem.php?family_id=WRKY
CL9453.Contig2_All	ARF	Auxin_resp	-	http://plntfdb.bio.uni-potsdam.de/v3.0/fam_mem.php?family_id=ARF
CL2841.Contig1_All	NAC	NAM	-	http://plntfdb.bio.uni-potsdam.de/v3.0/fam_mem.php?family_id=NAC
Unigene5964_All	TCP	TCP	-	http://plntfdb.bio.uni-potsdam.de/v3.0/fam_mem.php?family_id=TCP
CL9017.Contig1_All	AP2-EREBP	AP2	-	http://plntfdb.bio.uni-potsdam.de/v3.0/fam_mem.php?family_id=AP2-EREBP
CL3155.Contig2_All	ARF	Auxin_resp	-	http://plntfdb.bio.uni-potsdam.de/v3.0/fam_mem.php?family_id=ARF
Unigene13988_All	MYB	Myb_DNA-binding	ARID,Response_reg,SNF2_N	http://plntfdb.bio.uni-potsdam.de/v3.0/fam_mem.php?family_id=MYB
CL13804.Contig1_All	FHA	FHA	-	http://plntfdb.bio.uni-potsdam.de/v3.0/fam_mem.php?family_id=FHA
Unigene29916_All	WRKY	WRKY	-	http://plntfdb.bio.uni-potsdam.de/v3.0/fam_mem.php?family_id=WRKY
Unigene17312_All	Tify	tify	GATA	http://plntfdb.bio.uni-potsdam.de/v3.0/fam_mem.php?family_id=Tify
CL7759.Contig3_All	MYB	Myb_DNA-binding	ARID,Response_reg,SNF2_N	http://plntfdb.bio.uni-potsdam.de/v3.0/fam_mem.php?family_id=MYB
CL7901.Contig4_All	MYB	Myb_DNA-binding	ARID,Response_reg,SNF2_N	http://plntfdb.bio.uni-potsdam.de/v3.0/fam_mem.php?family_id=MYB
CL85.Contig9_All	NAC	NAM	-	http://plntfdb.bio.uni-potsdam.de/v3.0/fam_mem.php?family_id=NAC
CL7890.Contig4_All	WRKY	WRKY	-	http://plntfdb.bio.uni-potsdam.de/v3.0/fam_mem.php?family_id=WRKY
Unigene2165_All	LOB	DUF260	-	http://plntfdb.bio.uni-potsdam.de/v3.0/fam_mem.php?family_id=LOB
CL10303.Contig2_All	C2C2-Dof	zf-Dof	-	http://plntfdb.bio.uni-potsdam.de/v3.0/fam_mem.php?family_id=C2C2-Dof
Unigene1476_All	AP2-EREBP	AP2	-	http://plntfdb.bio.uni-potsdam.de/v3.0/fam_mem.php?family_id=AP2-EREBP
Unigene9586_All	bHLH	HLH	-	http://plntfdb.bio.uni-potsdam.de/v3.0/fam_mem.php?family_id=bHLH
Unigene84223_All	ARF	Auxin_resp	-	http://plntfdb.bio.uni-potsdam.de/v3.0/fam_mem.php?family_id=ARF
Unigene76484_All	ARF	Auxin_resp	-	http://plntfdb.bio.uni-potsdam.de/v3.0/fam_mem.php?family_id=ARF
Unigene54539_All	BSD	BSD	-	http://plntfdb.bio.uni-potsdam.de/v3.0/fam_mem.php?family_id=BSD
Unigene12572_All	C3H	zf-CCCH	PHD,SNF2_N,zf-C2H2	http://plntfdb.bio.uni-potsdam.de/v3.0/fam_mem.php?family_id=C3H
CL7412.Contig2_All	C2C2-CO-like	CCT,zf-B_box	GATA,PLATZ	http://plntfdb.bio.uni-potsdam.de/v3.0/fam_mem.php?family_id=C2C2-CO-like
Unigene16386_All	BES1	DUF822	-	http://plntfdb.bio.uni-potsdam.de/v3.0/fam_mem.php?family_id=BES1
Unigene23108_All	NAC	NAM	-	http://plntfdb.bio.uni-potsdam.de/v3.0/fam_mem.php?family_id=NAC
CL5836.Contig2_All	mTERF	mTERF	-	http://plntfdb.bio.uni-potsdam.de/v3.0/fam_mem.php?family_id=mTERF
CL3155.Contig4_All	ARF	Auxin_resp	-	http://plntfdb.bio.uni-potsdam.de/v3.0/fam_mem.php?family_id=ARF
Unigene18739_All	C2C2-Dof	zf-Dof	-	http://plntfdb.bio.uni-potsdam.de/v3.0/fam_mem.php?family_id=C2C2-Dof
CL3658.Contig1_All	MYB	Myb_DNA-binding	ARID,Response_reg,SNF2_N	http://plntfdb.bio.uni-potsdam.de/v3.0/fam_mem.php?family_id=MYB
CL4441.Contig15_All	C2H2	zf-C2H2	PHD	http://plntfdb.bio.uni-potsdam.de/v3.0/fam_mem.php?family_id=C2H2
CL10257.Contig1_All	C3H	zf-CCCH	PHD,SNF2_N,zf-C2H2	http://plntfdb.bio.uni-potsdam.de/v3.0/fam_mem.php?family_id=C3H
CL5478.Contig1_All	C3H	zf-CCCH	PHD,SNF2_N,zf-C2H2	http://plntfdb.bio.uni-potsdam.de/v3.0/fam_mem.php?family_id=C3H
Unigene73486_All	Alfin-like	Alfin-like	DDT,Homeobox,JmjC,JmjN	http://plntfdb.bio.uni-potsdam.de/v3.0/fam_mem.php?family_id=Alfin-like
CL6976.Contig1_All	AP2-EREBP	AP2	-	http://plntfdb.bio.uni-potsdam.de/v3.0/fam_mem.php?family_id=AP2-EREBP
Unigene29130_All	C2H2	zf-C2H2	PHD	http://plntfdb.bio.uni-potsdam.de/v3.0/fam_mem.php?family_id=C2H2
CL9337.Contig4_All	AP2-EREBP	AP2	-	http://plntfdb.bio.uni-potsdam.de/v3.0/fam_mem.php?family_id=AP2-EREBP
CL4507.Contig2_All	bHLH	HLH	-	http://plntfdb.bio.uni-potsdam.de/v3.0/fam_mem.php?family_id=bHLH
Unigene11525_All	C3H	zf-CCCH	PHD,SNF2_N,zf-C2H2	http://plntfdb.bio.uni-potsdam.de/v3.0/fam_mem.php?family_id=C3H
CL3743.Contig1_All	GRAS	GRAS	-	http://plntfdb.bio.uni-potsdam.de/v3.0/fam_mem.php?family_id=GRAS
Unigene7128_All	TUB	Tub	-	http://plntfdb.bio.uni-potsdam.de/v3.0/fam_mem.php?family_id=TUB
Unigene1354_All	WRKY	WRKY	-	http://plntfdb.bio.uni-potsdam.de/v3.0/fam_mem.php?family_id=WRKY
CL1246.Contig4_All	G2-like	G2-like	Response_reg	http://plntfdb.bio.uni-potsdam.de/v3.0/fam_mem.php?family_id=G2-like
CL6248.Contig1_All	NAC	NAM	-	http://plntfdb.bio.uni-potsdam.de/v3.0/fam_mem.php?family_id=NAC
CL5274.Contig6_All	MYB	Myb_DNA-binding	ARID,Response_reg,SNF2_N	http://plntfdb.bio.uni-potsdam.de/v3.0/fam_mem.php?family_id=MYB
CL13702.Contig2_All	ARF	Auxin_resp	-	http://plntfdb.bio.uni-potsdam.de/v3.0/fam_mem.php?family_id=ARF
CL3700.Contig2_All	Trihelix	trihelix	-	http://plntfdb.bio.uni-potsdam.de/v3.0/fam_mem.php?family_id=Trihelix
Unigene67924_All	C2H2	zf-C2H2	PHD	http://plntfdb.bio.uni-potsdam.de/v3.0/fam_mem.php?family_id=C2H2
CL9833.Contig2_All	Trihelix	trihelix	-	http://plntfdb.bio.uni-potsdam.de/v3.0/fam_mem.php?family_id=Trihelix
CL2479.Contig8_All	MYB	Myb_DNA-binding	ARID,Response_reg,SNF2_N	http://plntfdb.bio.uni-potsdam.de/v3.0/fam_mem.php?family_id=MYB
Unigene938_All	Sigma70-like	Sigma70_r2,Sigma70_r3,Sigma70_r4	-	http://plntfdb.bio.uni-potsdam.de/v3.0/fam_mem.php?family_id=Sigma70-like
CL6266.Contig12_All	ABI3VP1	B3	AP2,Auxin_resp	http://plntfdb.bio.uni-potsdam.de/v3.0/fam_mem.php?family_id=ABI3VP1
CL4598.Contig8_All	LIM	LIM	-	http://plntfdb.bio.uni-potsdam.de/v3.0/fam_mem.php?family_id=LIM
CL3102.Contig2_All	C2C2-GATA	GATA	-	http://plntfdb.bio.uni-potsdam.de/v3.0/fam_mem.php?family_id=C2C2-GATA
CL7393.Contig2_All	GRAS	GRAS	-	http://plntfdb.bio.uni-potsdam.de/v3.0/fam_mem.php?family_id=GRAS
CL13093.Contig2_All	Trihelix	trihelix	-	http://plntfdb.bio.uni-potsdam.de/v3.0/fam_mem.php?family_id=Trihelix
CL10244.Contig2_All	AP2-EREBP	AP2	-	http://plntfdb.bio.uni-potsdam.de/v3.0/fam_mem.php?family_id=AP2-EREBP
CL1311.Contig2_All	RWP-RK	RWP-RK	-	http://plntfdb.bio.uni-potsdam.de/v3.0/fam_mem.php?family_id=RWP-RK
Unigene12154_All	C3H	zf-CCCH	PHD,SNF2_N,zf-C2H2	http://plntfdb.bio.uni-potsdam.de/v3.0/fam_mem.php?family_id=C3H
CL4610.Contig1_All	GRAS	GRAS	-	http://plntfdb.bio.uni-potsdam.de/v3.0/fam_mem.php?family_id=GRAS
CL1467.Contig1_All	AP2-EREBP	AP2	-	http://plntfdb.bio.uni-potsdam.de/v3.0/fam_mem.php?family_id=AP2-EREBP
CL3580.Contig7_All	NAC	NAM	-	http://plntfdb.bio.uni-potsdam.de/v3.0/fam_mem.php?family_id=NAC
CL3700.Contig7_All	Trihelix	trihelix	-	http://plntfdb.bio.uni-potsdam.de/v3.0/fam_mem.php?family_id=Trihelix
CL12994.Contig3_All	Alfin-like	Alfin-like	DDT,Homeobox,JmjC,JmjN	http://plntfdb.bio.uni-potsdam.de/v3.0/fam_mem.php?family_id=Alfin-like
CL9998.Contig2_All	WRKY	WRKY	-	http://plntfdb.bio.uni-potsdam.de/v3.0/fam_mem.php?family_id=WRKY
CL3580.Contig2_All	NAC	NAM	-	http://plntfdb.bio.uni-potsdam.de/v3.0/fam_mem.php?family_id=NAC
CL11152.Contig2_All	MYB	Myb_DNA-binding	ARID,Response_reg,SNF2_N	http://plntfdb.bio.uni-potsdam.de/v3.0/fam_mem.php?family_id=MYB
Unigene5210_All	G2-like	G2-like	Response_reg	http://plntfdb.bio.uni-potsdam.de/v3.0/fam_mem.php?family_id=G2-like
CL4441.Contig7_All	C2H2	zf-C2H2	PHD	http://plntfdb.bio.uni-potsdam.de/v3.0/fam_mem.php?family_id=C2H2
CL6074.Contig12_All	C3H	zf-CCCH	PHD,SNF2_N,zf-C2H2	http://plntfdb.bio.uni-potsdam.de/v3.0/fam_mem.php?family_id=C3H
CL5478.Contig2_All	C3H	zf-CCCH	PHD,SNF2_N,zf-C2H2	http://plntfdb.bio.uni-potsdam.de/v3.0/fam_mem.php?family_id=C3H
CL5409.Contig3_All	MYB	Myb_DNA-binding	ARID,Response_reg,SNF2_N	http://plntfdb.bio.uni-potsdam.de/v3.0/fam_mem.php?family_id=MYB
Unigene2994_All	WRKY	WRKY	-	http://plntfdb.bio.uni-potsdam.de/v3.0/fam_mem.php?family_id=WRKY
CL4382.Contig12_All	WRKY	WRKY	-	http://plntfdb.bio.uni-potsdam.de/v3.0/fam_mem.php?family_id=WRKY
Unigene6607_All	MADS	SRF-TF	-	http://plntfdb.bio.uni-potsdam.de/v3.0/fam_mem.php?family_id=MADS
CL5902.Contig4_All	TCP	TCP	-	http://plntfdb.bio.uni-potsdam.de/v3.0/fam_mem.php?family_id=TCP
CL13649.Contig1_All	AP2-EREBP	AP2	-	http://plntfdb.bio.uni-potsdam.de/v3.0/fam_mem.php?family_id=AP2-EREBP
CL2839.Contig1_All	LOB	DUF260	-	http://plntfdb.bio.uni-potsdam.de/v3.0/fam_mem.php?family_id=LOB
Unigene10259_All	MYB	Myb_DNA-binding	ARID,Response_reg,SNF2_N	http://plntfdb.bio.uni-potsdam.de/v3.0/fam_mem.php?family_id=MYB
CL9257.Contig3_All	FHA	FHA	-	http://plntfdb.bio.uni-potsdam.de/v3.0/fam_mem.php?family_id=FHA
Unigene25579_All	mTERF	mTERF	-	http://plntfdb.bio.uni-potsdam.de/v3.0/fam_mem.php?family_id=mTERF
CL6330.Contig3_All	MYB	Myb_DNA-binding	ARID,Response_reg,SNF2_N	http://plntfdb.bio.uni-potsdam.de/v3.0/fam_mem.php?family_id=MYB
Unigene16560_All	MYB	Myb_DNA-binding	ARID,Response_reg,SNF2_N	http://plntfdb.bio.uni-potsdam.de/v3.0/fam_mem.php?family_id=MYB
Unigene43957_All	bHLH	HLH	-	http://plntfdb.bio.uni-potsdam.de/v3.0/fam_mem.php?family_id=bHLH
Unigene66728_All	C2H2	zf-C2H2	PHD	http://plntfdb.bio.uni-potsdam.de/v3.0/fam_mem.php?family_id=C2H2
CL953.Contig11_All	C2H2	zf-C2H2	PHD	http://plntfdb.bio.uni-potsdam.de/v3.0/fam_mem.php?family_id=C2H2
CL3743.Contig4_All	GRAS	GRAS	-	http://plntfdb.bio.uni-potsdam.de/v3.0/fam_mem.php?family_id=GRAS
CL5468.Contig7_All	TIG	TIG	-	http://plntfdb.bio.uni-potsdam.de/v3.0/fam_mem.php?family_id=TIG
Unigene36829_All	C2C2-GATA	GATA	-	http://plntfdb.bio.uni-potsdam.de/v3.0/fam_mem.php?family_id=C2C2-GATA
CL10707.Contig1_All	EIL	EIN3	-	http://plntfdb.bio.uni-potsdam.de/v3.0/fam_mem.php?family_id=EIL
CL8366.Contig3_All	MYB	Myb_DNA-binding	ARID,Response_reg,SNF2_N	http://plntfdb.bio.uni-potsdam.de/v3.0/fam_mem.php?family_id=MYB
CL1476.Contig3_All	TUB	Tub	-	http://plntfdb.bio.uni-potsdam.de/v3.0/fam_mem.php?family_id=TUB
Unigene24402_All	TUB	Tub	-	http://plntfdb.bio.uni-potsdam.de/v3.0/fam_mem.php?family_id=TUB
Unigene76552_All	C3H	zf-CCCH	PHD,SNF2_N,zf-C2H2	http://plntfdb.bio.uni-potsdam.de/v3.0/fam_mem.php?family_id=C3H
CL10123.Contig2_All	MYB	Myb_DNA-binding	ARID,Response_reg,SNF2_N	http://plntfdb.bio.uni-potsdam.de/v3.0/fam_mem.php?family_id=MYB
Unigene83652_All	VOZ	VOZ	-	http://plntfdb.bio.uni-potsdam.de/v3.0/fam_mem.php?family_id=VOZ
Unigene21836_All	FAR1	FAR1	-	http://plntfdb.bio.uni-potsdam.de/v3.0/fam_mem.php?family_id=FAR1
CL9788.Contig2_All	TAZ	zf-TAZ	PHD	http://plntfdb.bio.uni-potsdam.de/v3.0/fam_mem.php?family_id=TAZ
CL3460.Contig1_All	NAC	NAM	-	http://plntfdb.bio.uni-potsdam.de/v3.0/fam_mem.php?family_id=NAC
CL3144.Contig1_All	MADS	SRF-TF	-	http://plntfdb.bio.uni-potsdam.de/v3.0/fam_mem.php?family_id=MADS
CL8339.Contig5_All	TUB	Tub	-	http://plntfdb.bio.uni-potsdam.de/v3.0/fam_mem.php?family_id=TUB
CL1213.Contig4_All	VOZ	VOZ	-	http://plntfdb.bio.uni-potsdam.de/v3.0/fam_mem.php?family_id=VOZ
CL8100.Contig2_All	MYB	Myb_DNA-binding	ARID,Response_reg,SNF2_N	http://plntfdb.bio.uni-potsdam.de/v3.0/fam_mem.php?family_id=MYB
CL7855.Contig2_All	LIM	LIM	-	http://plntfdb.bio.uni-potsdam.de/v3.0/fam_mem.php?family_id=LIM
CL4630.Contig9_All	C3H	zf-CCCH	PHD,SNF2_N,zf-C2H2	http://plntfdb.bio.uni-potsdam.de/v3.0/fam_mem.php?family_id=C3H
CL1849.Contig6_All	TIG	TIG	-	http://plntfdb.bio.uni-potsdam.de/v3.0/fam_mem.php?family_id=TIG
Unigene27054_All	C2C2-GATA	GATA	-	http://plntfdb.bio.uni-potsdam.de/v3.0/fam_mem.php?family_id=C2C2-GATA
CL6622.Contig3_All	MYB	Myb_DNA-binding	ARID,Response_reg,SNF2_N	http://plntfdb.bio.uni-potsdam.de/v3.0/fam_mem.php?family_id=MYB
CL12445.Contig2_All	C2C2-Dof	zf-Dof	-	http://plntfdb.bio.uni-potsdam.de/v3.0/fam_mem.php?family_id=C2C2-Dof
Unigene67583_All	MADS	SRF-TF	-	http://plntfdb.bio.uni-potsdam.de/v3.0/fam_mem.php?family_id=MADS
CL6079.Contig2_All	RWP-RK	RWP-RK	-	http://plntfdb.bio.uni-potsdam.de/v3.0/fam_mem.php?family_id=RWP-RK
CL9960.Contig1_All	C2C2-YABBY	YABBY	-	http://plntfdb.bio.uni-potsdam.de/v3.0/fam_mem.php?family_id=C2C2-YABBY
Unigene2774_All	TCP	TCP	-	http://plntfdb.bio.uni-potsdam.de/v3.0/fam_mem.php?family_id=TCP
CL11025.Contig2_All	MYB	Myb_DNA-binding	ARID,Response_reg,SNF2_N	http://plntfdb.bio.uni-potsdam.de/v3.0/fam_mem.php?family_id=MYB
Unigene69000_All	C2H2	zf-C2H2	PHD	http://plntfdb.bio.uni-potsdam.de/v3.0/fam_mem.php?family_id=C2H2
CL6102.Contig2_All	HSF	HSF_DNA-bind	-	http://plntfdb.bio.uni-potsdam.de/v3.0/fam_mem.php?family_id=HSF
CL10134.Contig2_All	ARR-B	G2-like,Myb_DNA-binding,Response_reg	CCT	http://plntfdb.bio.uni-potsdam.de/v3.0/fam_mem.php?family_id=ARR-B
Unigene74797_All	HSF	HSF_DNA-bind	-	http://plntfdb.bio.uni-potsdam.de/v3.0/fam_mem.php?family_id=HSF
CL11043.Contig2_All	SRS	DUF702	-	http://plntfdb.bio.uni-potsdam.de/v3.0/fam_mem.php?family_id=SRS
CL1702.Contig2_All	WRKY	WRKY	-	http://plntfdb.bio.uni-potsdam.de/v3.0/fam_mem.php?family_id=WRKY
CL4414.Contig1_All	WRKY	WRKY	-	http://plntfdb.bio.uni-potsdam.de/v3.0/fam_mem.php?family_id=WRKY
CL3649.Contig4_All	Alfin-like	Alfin-like	DDT,Homeobox,JmjC,JmjN	http://plntfdb.bio.uni-potsdam.de/v3.0/fam_mem.php?family_id=Alfin-like
Unigene14656_All	FAR1	FAR1	-	http://plntfdb.bio.uni-potsdam.de/v3.0/fam_mem.php?family_id=FAR1
CL9977.Contig2_All	FHA	FHA	-	http://plntfdb.bio.uni-potsdam.de/v3.0/fam_mem.php?family_id=FHA
CL2418.Contig3_All	E2F-DP	E2F_TDP	-	http://plntfdb.bio.uni-potsdam.de/v3.0/fam_mem.php?family_id=E2F-DP
Unigene48417_All	bHLH	HLH	-	http://plntfdb.bio.uni-potsdam.de/v3.0/fam_mem.php?family_id=bHLH
CL13319.Contig2_All	AP2-EREBP	AP2	-	http://plntfdb.bio.uni-potsdam.de/v3.0/fam_mem.php?family_id=AP2-EREBP
Unigene14150_All	ARF	Auxin_resp	-	http://plntfdb.bio.uni-potsdam.de/v3.0/fam_mem.php?family_id=ARF
CL6559.Contig3_All	bHLH	HLH	-	http://plntfdb.bio.uni-potsdam.de/v3.0/fam_mem.php?family_id=bHLH
CL5290.Contig2_All	AP2-EREBP	AP2	-	http://plntfdb.bio.uni-potsdam.de/v3.0/fam_mem.php?family_id=AP2-EREBP
CL4558.Contig1_All	LOB	DUF260	-	http://plntfdb.bio.uni-potsdam.de/v3.0/fam_mem.php?family_id=LOB
Unigene3323_All	NAC	NAM	-	http://plntfdb.bio.uni-potsdam.de/v3.0/fam_mem.php?family_id=NAC
CL953.Contig9_All	C2H2	zf-C2H2	PHD	http://plntfdb.bio.uni-potsdam.de/v3.0/fam_mem.php?family_id=C2H2
CL8593.Contig1_All	PLATZ	PLATZ	-	http://plntfdb.bio.uni-potsdam.de/v3.0/fam_mem.php?family_id=PLATZ
Unigene21254_All	HSF	HSF_DNA-bind	-	http://plntfdb.bio.uni-potsdam.de/v3.0/fam_mem.php?family_id=HSF
Unigene18306_All	FAR1	FAR1	-	http://plntfdb.bio.uni-potsdam.de/v3.0/fam_mem.php?family_id=FAR1
Unigene9679_All	Trihelix	trihelix	-	http://plntfdb.bio.uni-potsdam.de/v3.0/fam_mem.php?family_id=Trihelix
CL8802.Contig1_All	NAC	NAM	-	http://plntfdb.bio.uni-potsdam.de/v3.0/fam_mem.php?family_id=NAC
Unigene8914_All	C2C2-Dof	zf-Dof	-	http://plntfdb.bio.uni-potsdam.de/v3.0/fam_mem.php?family_id=C2C2-Dof
CL2855.Contig6_All	FAR1	FAR1	-	http://plntfdb.bio.uni-potsdam.de/v3.0/fam_mem.php?family_id=FAR1
CL5468.Contig9_All	TIG	TIG	-	http://plntfdb.bio.uni-potsdam.de/v3.0/fam_mem.php?family_id=TIG
Unigene5148_All	MYB	Myb_DNA-binding	ARID,Response_reg,SNF2_N	http://plntfdb.bio.uni-potsdam.de/v3.0/fam_mem.php?family_id=MYB
CL1476.Contig4_All	TUB	Tub	-	http://plntfdb.bio.uni-potsdam.de/v3.0/fam_mem.php?family_id=TUB
CL2839.Contig4_All	LOB	DUF260	-	http://plntfdb.bio.uni-potsdam.de/v3.0/fam_mem.php?family_id=LOB
CL1593.Contig2_All	GRAS	GRAS	-	http://plntfdb.bio.uni-potsdam.de/v3.0/fam_mem.php?family_id=GRAS
CL9175.Contig1_All	ABI3VP1	B3	AP2,Auxin_resp	http://plntfdb.bio.uni-potsdam.de/v3.0/fam_mem.php?family_id=ABI3VP1
CL4841.Contig7_All	NAC	NAM	-	http://plntfdb.bio.uni-potsdam.de/v3.0/fam_mem.php?family_id=NAC
Unigene68798_All	Zn-clus	Zn_clus	-	http://plntfdb.bio.uni-potsdam.de/v3.0/fam_mem.php?family_id=Zn-clus
CL3368.Contig2_All	C2H2	zf-C2H2	PHD	http://plntfdb.bio.uni-potsdam.de/v3.0/fam_mem.php?family_id=C2H2
Unigene9917_All	zf-HD	ZF-HD_dimer	-	http://plntfdb.bio.uni-potsdam.de/v3.0/fam_mem.php?family_id=zf-HD
Unigene16329_All	G2-like	G2-like	Response_reg	http://plntfdb.bio.uni-potsdam.de/v3.0/fam_mem.php?family_id=G2-like
Unigene28499_All	ABI3VP1	B3	AP2,Auxin_resp	http://plntfdb.bio.uni-potsdam.de/v3.0/fam_mem.php?family_id=ABI3VP1
CL3881.Contig5_All	FHA	FHA	-	http://plntfdb.bio.uni-potsdam.de/v3.0/fam_mem.php?family_id=FHA
CL7778.Contig7_All	MADS	SRF-TF	-	http://plntfdb.bio.uni-potsdam.de/v3.0/fam_mem.php?family_id=MADS
CL11252.Contig3_All	MYB	Myb_DNA-binding	ARID,Response_reg,SNF2_N	http://plntfdb.bio.uni-potsdam.de/v3.0/fam_mem.php?family_id=MYB
Unigene19547_All	C2C2-Dof	zf-Dof	-	http://plntfdb.bio.uni-potsdam.de/v3.0/fam_mem.php?family_id=C2C2-Dof
Unigene17763_All	AP2-EREBP	AP2	-	http://plntfdb.bio.uni-potsdam.de/v3.0/fam_mem.php?family_id=AP2-EREBP
Unigene32850_All	C2H2	zf-C2H2	PHD	http://plntfdb.bio.uni-potsdam.de/v3.0/fam_mem.php?family_id=C2H2
Unigene76710_All	C3H	zf-CCCH	PHD,SNF2_N,zf-C2H2	http://plntfdb.bio.uni-potsdam.de/v3.0/fam_mem.php?family_id=C3H
Unigene70514_All	bHLH	HLH	-	http://plntfdb.bio.uni-potsdam.de/v3.0/fam_mem.php?family_id=bHLH
Unigene16146_All	E2F-DP	E2F_TDP	-	http://plntfdb.bio.uni-potsdam.de/v3.0/fam_mem.php?family_id=E2F-DP
CL10225.Contig4_All	ABI3VP1	B3	AP2,Auxin_resp	http://plntfdb.bio.uni-potsdam.de/v3.0/fam_mem.php?family_id=ABI3VP1
CL6074.Contig5_All	C3H	zf-CCCH	PHD,SNF2_N,zf-C2H2	http://plntfdb.bio.uni-potsdam.de/v3.0/fam_mem.php?family_id=C3H
CL1006.Contig15_All	CPP	TCR	-	http://plntfdb.bio.uni-potsdam.de/v3.0/fam_mem.php?family_id=CPP
CL696.Contig10_All	MYB	Myb_DNA-binding	ARID,Response_reg,SNF2_N	http://plntfdb.bio.uni-potsdam.de/v3.0/fam_mem.php?family_id=MYB
CL1246.Contig1_All	G2-like	G2-like	Response_reg	http://plntfdb.bio.uni-potsdam.de/v3.0/fam_mem.php?family_id=G2-like
CL2089.Contig6_All	HSF	HSF_DNA-bind	-	http://plntfdb.bio.uni-potsdam.de/v3.0/fam_mem.php?family_id=HSF
CL10398.Contig2_All	MYB	Myb_DNA-binding	ARID,Response_reg,SNF2_N	http://plntfdb.bio.uni-potsdam.de/v3.0/fam_mem.php?family_id=MYB
CL7778.Contig4_All	MADS	SRF-TF	-	http://plntfdb.bio.uni-potsdam.de/v3.0/fam_mem.php?family_id=MADS
CL10750.Contig1_All	WRKY	WRKY	-	http://plntfdb.bio.uni-potsdam.de/v3.0/fam_mem.php?family_id=WRKY
Unigene76549_All	C3H	zf-CCCH	PHD,SNF2_N,zf-C2H2	http://plntfdb.bio.uni-potsdam.de/v3.0/fam_mem.php?family_id=C3H
Unigene21777_All	C2H2	zf-C2H2	PHD	http://plntfdb.bio.uni-potsdam.de/v3.0/fam_mem.php?family_id=C2H2
CL696.Contig8_All	MYB	Myb_DNA-binding	ARID,Response_reg,SNF2_N	http://plntfdb.bio.uni-potsdam.de/v3.0/fam_mem.php?family_id=MYB
CL6574.Contig4_All	GRAS	GRAS	-	http://plntfdb.bio.uni-potsdam.de/v3.0/fam_mem.php?family_id=GRAS
CL7997.Contig3_All	BSD	BSD	-	http://plntfdb.bio.uni-potsdam.de/v3.0/fam_mem.php?family_id=BSD
Unigene23526_All	bHLH	HLH	-	http://plntfdb.bio.uni-potsdam.de/v3.0/fam_mem.php?family_id=bHLH
Unigene10137_All	C2H2	zf-C2H2	PHD	http://plntfdb.bio.uni-potsdam.de/v3.0/fam_mem.php?family_id=C2H2
CL5290.Contig1_All	AP2-EREBP	AP2	-	http://plntfdb.bio.uni-potsdam.de/v3.0/fam_mem.php?family_id=AP2-EREBP
CL7901.Contig1_All	MYB	Myb_DNA-binding	ARID,Response_reg,SNF2_N	http://plntfdb.bio.uni-potsdam.de/v3.0/fam_mem.php?family_id=MYB
CL3035.Contig7_All	G2-like	G2-like	Response_reg	http://plntfdb.bio.uni-potsdam.de/v3.0/fam_mem.php?family_id=G2-like
CL5960.Contig2_All	MADS	SRF-TF	-	http://plntfdb.bio.uni-potsdam.de/v3.0/fam_mem.php?family_id=MADS
CL635.Contig2_All	LOB	DUF260	-	http://plntfdb.bio.uni-potsdam.de/v3.0/fam_mem.php?family_id=LOB
CL4181.Contig4_All	LOB	DUF260	-	http://plntfdb.bio.uni-potsdam.de/v3.0/fam_mem.php?family_id=LOB
Unigene26266_All	C2H2	zf-C2H2	PHD	http://plntfdb.bio.uni-potsdam.de/v3.0/fam_mem.php?family_id=C2H2
Unigene17996_All	zf-HD	ZF-HD_dimer	-	http://plntfdb.bio.uni-potsdam.de/v3.0/fam_mem.php?family_id=zf-HD
CL8513.Contig2_All	ARR-B	G2-like,Myb_DNA-binding,Response_reg	CCT	http://plntfdb.bio.uni-potsdam.de/v3.0/fam_mem.php?family_id=ARR-B
CL4348.Contig2_All	WRKY	WRKY	-	http://plntfdb.bio.uni-potsdam.de/v3.0/fam_mem.php?family_id=WRKY
Unigene8094_All	WRKY	WRKY	-	http://plntfdb.bio.uni-potsdam.de/v3.0/fam_mem.php?family_id=WRKY
CL3700.Contig13_All	Trihelix	trihelix	-	http://plntfdb.bio.uni-potsdam.de/v3.0/fam_mem.php?family_id=Trihelix
CL4630.Contig8_All	C3H	zf-CCCH	PHD,SNF2_N,zf-C2H2	http://plntfdb.bio.uni-potsdam.de/v3.0/fam_mem.php?family_id=C3H
CL2767.Contig3_All	C3H	zf-CCCH	PHD,SNF2_N,zf-C2H2	http://plntfdb.bio.uni-potsdam.de/v3.0/fam_mem.php?family_id=C3H
CL10967.Contig3_All	ARF	Auxin_resp	-	http://plntfdb.bio.uni-potsdam.de/v3.0/fam_mem.php?family_id=ARF
CL2899.Contig8_All	ARR-B	G2-like,Myb_DNA-binding,Response_reg	CCT	http://plntfdb.bio.uni-potsdam.de/v3.0/fam_mem.php?family_id=ARR-B
CL1433.Contig2_All	ULT	ULT	-	http://plntfdb.bio.uni-potsdam.de/v3.0/fam_mem.php?family_id=ULT
CL5665.Contig2_All	WRKY	WRKY	-	http://plntfdb.bio.uni-potsdam.de/v3.0/fam_mem.php?family_id=WRKY
CL4891.Contig8_All	WRKY	WRKY	-	http://plntfdb.bio.uni-potsdam.de/v3.0/fam_mem.php?family_id=WRKY
CL3675.Contig7_All	MYB	Myb_DNA-binding	ARID,Response_reg,SNF2_N	http://plntfdb.bio.uni-potsdam.de/v3.0/fam_mem.php?family_id=MYB
Unigene67386_All	Zn-clus	Zn_clus	-	http://plntfdb.bio.uni-potsdam.de/v3.0/fam_mem.php?family_id=Zn-clus
CL5409.Contig1_All	MYB	Myb_DNA-binding	ARID,Response_reg,SNF2_N	http://plntfdb.bio.uni-potsdam.de/v3.0/fam_mem.php?family_id=MYB
CL2666.Contig4_All	FAR1	FAR1	-	http://plntfdb.bio.uni-potsdam.de/v3.0/fam_mem.php?family_id=FAR1
CL13241.Contig1_All	BES1	DUF822	-	http://plntfdb.bio.uni-potsdam.de/v3.0/fam_mem.php?family_id=BES1
CL7782.Contig1_All	GRF	QLQ,WRC	-	http://plntfdb.bio.uni-potsdam.de/v3.0/fam_mem.php?family_id=GRF
Unigene2313_All	SBP	SBP	-	http://plntfdb.bio.uni-potsdam.de/v3.0/fam_mem.php?family_id=SBP
CL2666.Contig2_All	FAR1	FAR1	-	http://plntfdb.bio.uni-potsdam.de/v3.0/fam_mem.php?family_id=FAR1
CL11665.Contig2_All	WRKY	WRKY	-	http://plntfdb.bio.uni-potsdam.de/v3.0/fam_mem.php?family_id=WRKY
CL953.Contig5_All	C2H2	zf-C2H2	PHD	http://plntfdb.bio.uni-potsdam.de/v3.0/fam_mem.php?family_id=C2H2
CL585.Contig4_All	MYB	Myb_DNA-binding	ARID,Response_reg,SNF2_N	http://plntfdb.bio.uni-potsdam.de/v3.0/fam_mem.php?family_id=MYB
CL3493.Contig1_All	Tify	tify	GATA	http://plntfdb.bio.uni-potsdam.de/v3.0/fam_mem.php?family_id=Tify
Unigene14870_All	WRKY	WRKY	-	http://plntfdb.bio.uni-potsdam.de/v3.0/fam_mem.php?family_id=WRKY
CL1282.Contig12_All	ABI3VP1	B3	AP2,Auxin_resp	http://plntfdb.bio.uni-potsdam.de/v3.0/fam_mem.php?family_id=ABI3VP1
Unigene283_All	C3H	zf-CCCH	PHD,SNF2_N,zf-C2H2	http://plntfdb.bio.uni-potsdam.de/v3.0/fam_mem.php?family_id=C3H
CL85.Contig3_All	NAC	NAM	-	http://plntfdb.bio.uni-potsdam.de/v3.0/fam_mem.php?family_id=NAC
Unigene65924_All	MYB	Myb_DNA-binding	ARID,Response_reg,SNF2_N	http://plntfdb.bio.uni-potsdam.de/v3.0/fam_mem.php?family_id=MYB
CL11906.Contig2_All	WRKY	WRKY	-	http://plntfdb.bio.uni-potsdam.de/v3.0/fam_mem.php?family_id=WRKY
CL5618.Contig1_All	Trihelix	trihelix	-	http://plntfdb.bio.uni-potsdam.de/v3.0/fam_mem.php?family_id=Trihelix
CL5981.Contig4_All	bHLH	HLH	-	http://plntfdb.bio.uni-potsdam.de/v3.0/fam_mem.php?family_id=bHLH
CL10651.Contig1_All	LOB	DUF260	-	http://plntfdb.bio.uni-potsdam.de/v3.0/fam_mem.php?family_id=LOB
CL2451.Contig20_All	GRAS	GRAS	-	http://plntfdb.bio.uni-potsdam.de/v3.0/fam_mem.php?family_id=GRAS
CL3658.Contig3_All	MYB	Myb_DNA-binding	ARID,Response_reg,SNF2_N	http://plntfdb.bio.uni-potsdam.de/v3.0/fam_mem.php?family_id=MYB
Unigene17798_All	C2H2	zf-C2H2	PHD	http://plntfdb.bio.uni-potsdam.de/v3.0/fam_mem.php?family_id=C2H2
CL9469.Contig1_All	LOB	DUF260	-	http://plntfdb.bio.uni-potsdam.de/v3.0/fam_mem.php?family_id=LOB
Unigene11937_All	HSF	HSF_DNA-bind	-	http://plntfdb.bio.uni-potsdam.de/v3.0/fam_mem.php?family_id=HSF
CL13479.Contig1_All	E2F-DP	E2F_TDP	-	http://plntfdb.bio.uni-potsdam.de/v3.0/fam_mem.php?family_id=E2F-DP
Unigene18941_All	bHLH	HLH	-	http://plntfdb.bio.uni-potsdam.de/v3.0/fam_mem.php?family_id=bHLH
CL9164.Contig7_All	PLATZ	PLATZ	-	http://plntfdb.bio.uni-potsdam.de/v3.0/fam_mem.php?family_id=PLATZ
CL8786.Contig1_All	bZIP	bZIP_1,bZIP_2,bZIP_Maf	HLH	http://plntfdb.bio.uni-potsdam.de/v3.0/fam_mem.php?family_id=bZIP
Unigene13976_All	mTERF	mTERF	-	http://plntfdb.bio.uni-potsdam.de/v3.0/fam_mem.php?family_id=mTERF
Unigene19617_All	BSD	BSD	-	http://plntfdb.bio.uni-potsdam.de/v3.0/fam_mem.php?family_id=BSD
CL10225.Contig1_All	ABI3VP1	B3	AP2,Auxin_resp	http://plntfdb.bio.uni-potsdam.de/v3.0/fam_mem.php?family_id=ABI3VP1
CL12926.Contig1_All	AP2-EREBP	AP2	-	http://plntfdb.bio.uni-potsdam.de/v3.0/fam_mem.php?family_id=AP2-EREBP
CL9094.Contig2_All	ARF	Auxin_resp	-	http://plntfdb.bio.uni-potsdam.de/v3.0/fam_mem.php?family_id=ARF
Unigene13571_All	C3H	zf-CCCH	PHD,SNF2_N,zf-C2H2	http://plntfdb.bio.uni-potsdam.de/v3.0/fam_mem.php?family_id=C3H
CL4441.Contig10_All	C2H2	zf-C2H2	PHD	http://plntfdb.bio.uni-potsdam.de/v3.0/fam_mem.php?family_id=C2H2
Unigene7398_All	C3H	zf-CCCH	PHD,SNF2_N,zf-C2H2	http://plntfdb.bio.uni-potsdam.de/v3.0/fam_mem.php?family_id=C3H
Unigene15849_All	MYB	Myb_DNA-binding	ARID,Response_reg,SNF2_N	http://plntfdb.bio.uni-potsdam.de/v3.0/fam_mem.php?family_id=MYB
CL4315.Contig2_All	NAC	NAM	-	http://plntfdb.bio.uni-potsdam.de/v3.0/fam_mem.php?family_id=NAC
CL7174.Contig1_All	LOB	DUF260	-	http://plntfdb.bio.uni-potsdam.de/v3.0/fam_mem.php?family_id=LOB
CL3856.Contig2_All	MADS	SRF-TF	-	http://plntfdb.bio.uni-potsdam.de/v3.0/fam_mem.php?family_id=MADS
CL11391.Contig1_All	AP2-EREBP	AP2	-	http://plntfdb.bio.uni-potsdam.de/v3.0/fam_mem.php?family_id=AP2-EREBP
CL9478.Contig2_All	C3H	zf-CCCH	PHD,SNF2_N,zf-C2H2	http://plntfdb.bio.uni-potsdam.de/v3.0/fam_mem.php?family_id=C3H
CL4612.Contig1_All	C2C2-Dof	zf-Dof	-	http://plntfdb.bio.uni-potsdam.de/v3.0/fam_mem.php?family_id=C2C2-Dof
Unigene18022_All	PLATZ	PLATZ	-	http://plntfdb.bio.uni-potsdam.de/v3.0/fam_mem.php?family_id=PLATZ
Unigene12484_All	LIM	LIM	-	http://plntfdb.bio.uni-potsdam.de/v3.0/fam_mem.php?family_id=LIM
CL4364.Contig1_All	LOB	DUF260	-	http://plntfdb.bio.uni-potsdam.de/v3.0/fam_mem.php?family_id=LOB
CL6615.Contig2_All	MYB	Myb_DNA-binding	ARID,Response_reg,SNF2_N	http://plntfdb.bio.uni-potsdam.de/v3.0/fam_mem.php?family_id=MYB
Unigene6644_All	C3H	zf-CCCH	PHD,SNF2_N,zf-C2H2	http://plntfdb.bio.uni-potsdam.de/v3.0/fam_mem.php?family_id=C3H
Unigene43268_All	MYB	Myb_DNA-binding	ARID,Response_reg,SNF2_N	http://plntfdb.bio.uni-potsdam.de/v3.0/fam_mem.php?family_id=MYB
Unigene29879_All	AP2-EREBP	AP2	-	http://plntfdb.bio.uni-potsdam.de/v3.0/fam_mem.php?family_id=AP2-EREBP
CL9117.Contig3_All	Tify	tify	GATA	http://plntfdb.bio.uni-potsdam.de/v3.0/fam_mem.php?family_id=Tify
CL12559.Contig2_All	WRKY	WRKY	-	http://plntfdb.bio.uni-potsdam.de/v3.0/fam_mem.php?family_id=WRKY
CL12646.Contig1_All	C3H	zf-CCCH	PHD,SNF2_N,zf-C2H2	http://plntfdb.bio.uni-potsdam.de/v3.0/fam_mem.php?family_id=C3H
Unigene6624_All	WRKY	WRKY	-	http://plntfdb.bio.uni-potsdam.de/v3.0/fam_mem.php?family_id=WRKY
Unigene16457_All	mTERF	mTERF	-	http://plntfdb.bio.uni-potsdam.de/v3.0/fam_mem.php?family_id=mTERF
CL10904.Contig1_All	MYB	Myb_DNA-binding	ARID,Response_reg,SNF2_N	http://plntfdb.bio.uni-potsdam.de/v3.0/fam_mem.php?family_id=MYB
CL9732.Contig3_All	G2-like	G2-like	Response_reg	http://plntfdb.bio.uni-potsdam.de/v3.0/fam_mem.php?family_id=G2-like
Unigene9854_All	MYB	Myb_DNA-binding	ARID,Response_reg,SNF2_N	http://plntfdb.bio.uni-potsdam.de/v3.0/fam_mem.php?family_id=MYB
CL11090.Contig1_All	LIM	LIM	-	http://plntfdb.bio.uni-potsdam.de/v3.0/fam_mem.php?family_id=LIM
Unigene16796_All	C2C2-Dof	zf-Dof	-	http://plntfdb.bio.uni-potsdam.de/v3.0/fam_mem.php?family_id=C2C2-Dof
CL12008.Contig2_All	HSF	HSF_DNA-bind	-	http://plntfdb.bio.uni-potsdam.de/v3.0/fam_mem.php?family_id=HSF
CL808.Contig10_All	SBP	SBP	-	http://plntfdb.bio.uni-potsdam.de/v3.0/fam_mem.php?family_id=SBP
CL6251.Contig1_All	NAC	NAM	-	http://plntfdb.bio.uni-potsdam.de/v3.0/fam_mem.php?family_id=NAC
CL9411.Contig2_All	BES1	DUF822	-	http://plntfdb.bio.uni-potsdam.de/v3.0/fam_mem.php?family_id=BES1
Unigene12864_All	LIM	LIM	-	http://plntfdb.bio.uni-potsdam.de/v3.0/fam_mem.php?family_id=LIM
CL1282.Contig27_All	ABI3VP1	B3	AP2,Auxin_resp	http://plntfdb.bio.uni-potsdam.de/v3.0/fam_mem.php?family_id=ABI3VP1
CL6623.Contig3_All	MYB	Myb_DNA-binding	ARID,Response_reg,SNF2_N	http://plntfdb.bio.uni-potsdam.de/v3.0/fam_mem.php?family_id=MYB
CL9679.Contig3_All	MYB	Myb_DNA-binding	ARID,Response_reg,SNF2_N	http://plntfdb.bio.uni-potsdam.de/v3.0/fam_mem.php?family_id=MYB
CL10618.Contig2_All	C3H	zf-CCCH	PHD,SNF2_N,zf-C2H2	http://plntfdb.bio.uni-potsdam.de/v3.0/fam_mem.php?family_id=C3H
Unigene65733_All	ABI3VP1	B3	AP2,Auxin_resp	http://plntfdb.bio.uni-potsdam.de/v3.0/fam_mem.php?family_id=ABI3VP1
CL8951.Contig2_All	G2-like	G2-like	Response_reg	http://plntfdb.bio.uni-potsdam.de/v3.0/fam_mem.php?family_id=G2-like
CL2054.Contig2_All	Tify	tify	GATA	http://plntfdb.bio.uni-potsdam.de/v3.0/fam_mem.php?family_id=Tify
CL8553.Contig1_All	AP2-EREBP	AP2	-	http://plntfdb.bio.uni-potsdam.de/v3.0/fam_mem.php?family_id=AP2-EREBP
CL4908.Contig2_All	HB	Homeobox,KNOX1,KNOX2	-	http://plntfdb.bio.uni-potsdam.de/v3.0/fam_mem.php?family_id=HB
Unigene52101_All	bHLH	HLH	-	http://plntfdb.bio.uni-potsdam.de/v3.0/fam_mem.php?family_id=bHLH
CL953.Contig8_All	C2H2	zf-C2H2	PHD	http://plntfdb.bio.uni-potsdam.de/v3.0/fam_mem.php?family_id=C2H2
CL12153.Contig2_All	C3H	zf-CCCH	PHD,SNF2_N,zf-C2H2	http://plntfdb.bio.uni-potsdam.de/v3.0/fam_mem.php?family_id=C3H
CL3670.Contig3_All	AP2-EREBP	AP2	-	http://plntfdb.bio.uni-potsdam.de/v3.0/fam_mem.php?family_id=AP2-EREBP
CL6574.Contig7_All	GRAS	GRAS	-	http://plntfdb.bio.uni-potsdam.de/v3.0/fam_mem.php?family_id=GRAS
CL7412.Contig3_All	C2C2-CO-like	CCT,zf-B_box	GATA,PLATZ	http://plntfdb.bio.uni-potsdam.de/v3.0/fam_mem.php?family_id=C2C2-CO-like
CL7772.Contig1_All	MYB	Myb_DNA-binding	ARID,Response_reg,SNF2_N	http://plntfdb.bio.uni-potsdam.de/v3.0/fam_mem.php?family_id=MYB
CL10680.Contig1_All	bHLH	HLH	-	http://plntfdb.bio.uni-potsdam.de/v3.0/fam_mem.php?family_id=bHLH
CL4050.Contig2_All	Trihelix	trihelix	-	http://plntfdb.bio.uni-potsdam.de/v3.0/fam_mem.php?family_id=Trihelix
Unigene9977_All	MYB	Myb_DNA-binding	ARID,Response_reg,SNF2_N	http://plntfdb.bio.uni-potsdam.de/v3.0/fam_mem.php?family_id=MYB
CL13009.Contig1_All	TCP	TCP	-	http://plntfdb.bio.uni-potsdam.de/v3.0/fam_mem.php?family_id=TCP
CL3809.Contig1_All	Trihelix	trihelix	-	http://plntfdb.bio.uni-potsdam.de/v3.0/fam_mem.php?family_id=Trihelix
CL6555.Contig1_All	MYB	Myb_DNA-binding	ARID,Response_reg,SNF2_N	http://plntfdb.bio.uni-potsdam.de/v3.0/fam_mem.php?family_id=MYB
CL6330.Contig1_All	MYB	Myb_DNA-binding	ARID,Response_reg,SNF2_N	http://plntfdb.bio.uni-potsdam.de/v3.0/fam_mem.php?family_id=MYB
Unigene13938_All	NAC	NAM	-	http://plntfdb.bio.uni-potsdam.de/v3.0/fam_mem.php?family_id=NAC
Unigene11719_All	SBP	SBP	-	http://plntfdb.bio.uni-potsdam.de/v3.0/fam_mem.php?family_id=SBP
CL3635.Contig2_All	LIM	LIM	-	http://plntfdb.bio.uni-potsdam.de/v3.0/fam_mem.php?family_id=LIM
Unigene24463_All	BSD	BSD	-	http://plntfdb.bio.uni-potsdam.de/v3.0/fam_mem.php?family_id=BSD
CL4685.Contig1_All	bHLH	HLH	-	http://plntfdb.bio.uni-potsdam.de/v3.0/fam_mem.php?family_id=bHLH
Unigene14249_All	AP2-EREBP	AP2	-	http://plntfdb.bio.uni-potsdam.de/v3.0/fam_mem.php?family_id=AP2-EREBP
CL5097.Contig1_All	C2C2-Dof	zf-Dof	-	http://plntfdb.bio.uni-potsdam.de/v3.0/fam_mem.php?family_id=C2C2-Dof
Unigene23614_All	G2-like	G2-like	Response_reg	http://plntfdb.bio.uni-potsdam.de/v3.0/fam_mem.php?family_id=G2-like
Unigene84221_All	ARF	Auxin_resp	-	http://plntfdb.bio.uni-potsdam.de/v3.0/fam_mem.php?family_id=ARF
CL9138.Contig4_All	SBP	SBP	-	http://plntfdb.bio.uni-potsdam.de/v3.0/fam_mem.php?family_id=SBP
Unigene17605_All	MYB	Myb_DNA-binding	ARID,Response_reg,SNF2_N	http://plntfdb.bio.uni-potsdam.de/v3.0/fam_mem.php?family_id=MYB
Unigene3336_All	AP2-EREBP	AP2	-	http://plntfdb.bio.uni-potsdam.de/v3.0/fam_mem.php?family_id=AP2-EREBP
Unigene1451_All	bHLH	HLH	-	http://plntfdb.bio.uni-potsdam.de/v3.0/fam_mem.php?family_id=bHLH
CL304.Contig1_All	SBP	SBP	-	http://plntfdb.bio.uni-potsdam.de/v3.0/fam_mem.php?family_id=SBP
CL11252.Contig2_All	MYB	Myb_DNA-binding	ARID,Response_reg,SNF2_N	http://plntfdb.bio.uni-potsdam.de/v3.0/fam_mem.php?family_id=MYB
CL8888.Contig2_All	NAC	NAM	-	http://plntfdb.bio.uni-potsdam.de/v3.0/fam_mem.php?family_id=NAC
CL13003.Contig2_All	GRAS	GRAS	-	http://plntfdb.bio.uni-potsdam.de/v3.0/fam_mem.php?family_id=GRAS
CL3743.Contig5_All	GRAS	GRAS	-	http://plntfdb.bio.uni-potsdam.de/v3.0/fam_mem.php?family_id=GRAS
CL6572.Contig2_All	bHLH	HLH	-	http://plntfdb.bio.uni-potsdam.de/v3.0/fam_mem.php?family_id=bHLH
Unigene38471_All	C2C2-Dof	zf-Dof	-	http://plntfdb.bio.uni-potsdam.de/v3.0/fam_mem.php?family_id=C2C2-Dof
CL6059.Contig7_All	GRAS	GRAS	-	http://plntfdb.bio.uni-potsdam.de/v3.0/fam_mem.php?family_id=GRAS
Unigene43937_All	C2H2	zf-C2H2	PHD	http://plntfdb.bio.uni-potsdam.de/v3.0/fam_mem.php?family_id=C2H2
CL8065.Contig2_All	MYB	Myb_DNA-binding	ARID,Response_reg,SNF2_N	http://plntfdb.bio.uni-potsdam.de/v3.0/fam_mem.php?family_id=MYB
CL5476.Contig5_All	bHLH	HLH	-	http://plntfdb.bio.uni-potsdam.de/v3.0/fam_mem.php?family_id=bHLH
Unigene2732_All	mTERF	mTERF	-	http://plntfdb.bio.uni-potsdam.de/v3.0/fam_mem.php?family_id=mTERF
Unigene12652_All	WRKY	WRKY	-	http://plntfdb.bio.uni-potsdam.de/v3.0/fam_mem.php?family_id=WRKY
CL1702.Contig4_All	WRKY	WRKY	-	http://plntfdb.bio.uni-potsdam.de/v3.0/fam_mem.php?family_id=WRKY
Unigene18615_All	MYB	Myb_DNA-binding	ARID,Response_reg,SNF2_N	http://plntfdb.bio.uni-potsdam.de/v3.0/fam_mem.php?family_id=MYB
CL7722.Contig1_All	WRKY	WRKY	-	http://plntfdb.bio.uni-potsdam.de/v3.0/fam_mem.php?family_id=WRKY
CL6963.Contig1_All	ABI3VP1	B3	AP2,Auxin_resp	http://plntfdb.bio.uni-potsdam.de/v3.0/fam_mem.php?family_id=ABI3VP1
Unigene54530_All	MYB	Myb_DNA-binding	ARID,Response_reg,SNF2_N	http://plntfdb.bio.uni-potsdam.de/v3.0/fam_mem.php?family_id=MYB
CL12496.Contig2_All	C2H2	zf-C2H2	PHD	http://plntfdb.bio.uni-potsdam.de/v3.0/fam_mem.php?family_id=C2H2
CL6852.Contig3_All	MYB	Myb_DNA-binding	ARID,Response_reg,SNF2_N	http://plntfdb.bio.uni-potsdam.de/v3.0/fam_mem.php?family_id=MYB
Unigene20859_All	C2C2-GATA	GATA	-	http://plntfdb.bio.uni-potsdam.de/v3.0/fam_mem.php?family_id=C2C2-GATA
CL13241.Contig2_All	BES1	DUF822	-	http://plntfdb.bio.uni-potsdam.de/v3.0/fam_mem.php?family_id=BES1
CL4348.Contig5_All	WRKY	WRKY	-	http://plntfdb.bio.uni-potsdam.de/v3.0/fam_mem.php?family_id=WRKY
CL7439.Contig1_All	GeBP	DUF573	-	http://plntfdb.bio.uni-potsdam.de/v3.0/fam_mem.php?family_id=GeBP
CL3086.Contig3_All	MYB	Myb_DNA-binding	ARID,Response_reg,SNF2_N	http://plntfdb.bio.uni-potsdam.de/v3.0/fam_mem.php?family_id=MYB
Unigene15058_All	MADS	SRF-TF	-	http://plntfdb.bio.uni-potsdam.de/v3.0/fam_mem.php?family_id=MADS
Unigene22988_All	ARF	Auxin_resp	-	http://plntfdb.bio.uni-potsdam.de/v3.0/fam_mem.php?family_id=ARF
Unigene16855_All	AP2-EREBP	AP2	-	http://plntfdb.bio.uni-potsdam.de/v3.0/fam_mem.php?family_id=AP2-EREBP
CL7746.Contig1_All	WRKY	WRKY	-	http://plntfdb.bio.uni-potsdam.de/v3.0/fam_mem.php?family_id=WRKY
Unigene16504_All	GRAS	GRAS	-	http://plntfdb.bio.uni-potsdam.de/v3.0/fam_mem.php?family_id=GRAS
CL8339.Contig3_All	TUB	Tub	-	http://plntfdb.bio.uni-potsdam.de/v3.0/fam_mem.php?family_id=TUB
CL1067.Contig2_All	MYB	Myb_DNA-binding	ARID,Response_reg,SNF2_N	http://plntfdb.bio.uni-potsdam.de/v3.0/fam_mem.php?family_id=MYB
Unigene62799_All	G2-like	G2-like	Response_reg	http://plntfdb.bio.uni-potsdam.de/v3.0/fam_mem.php?family_id=G2-like
CL3893.Contig2_All	FAR1	FAR1	-	http://plntfdb.bio.uni-potsdam.de/v3.0/fam_mem.php?family_id=FAR1
CL4821.Contig2_All	Alfin-like	Alfin-like	DDT,Homeobox,JmjC,JmjN	http://plntfdb.bio.uni-potsdam.de/v3.0/fam_mem.php?family_id=Alfin-like
CL836.Contig1_All	Tify	tify	GATA	http://plntfdb.bio.uni-potsdam.de/v3.0/fam_mem.php?family_id=Tify
CL11294.Contig1_All	NAC	NAM	-	http://plntfdb.bio.uni-potsdam.de/v3.0/fam_mem.php?family_id=NAC
CL3972.Contig1_All	AP2-EREBP	AP2	-	http://plntfdb.bio.uni-potsdam.de/v3.0/fam_mem.php?family_id=AP2-EREBP
CL953.Contig4_All	C2H2	zf-C2H2	PHD	http://plntfdb.bio.uni-potsdam.de/v3.0/fam_mem.php?family_id=C2H2
CL10927.Contig2_All	AP2-EREBP	AP2	-	http://plntfdb.bio.uni-potsdam.de/v3.0/fam_mem.php?family_id=AP2-EREBP
Unigene76511_All	LIM	LIM	-	http://plntfdb.bio.uni-potsdam.de/v3.0/fam_mem.php?family_id=LIM
CL6785.Contig1_All	C2C2-GATA	GATA	-	http://plntfdb.bio.uni-potsdam.de/v3.0/fam_mem.php?family_id=C2C2-GATA
Unigene77576_All	AP2-EREBP	AP2	-	http://plntfdb.bio.uni-potsdam.de/v3.0/fam_mem.php?family_id=AP2-EREBP
Unigene16351_All	MYB	Myb_DNA-binding	ARID,Response_reg,SNF2_N	http://plntfdb.bio.uni-potsdam.de/v3.0/fam_mem.php?family_id=MYB
CL13449.Contig8_All	MADS	SRF-TF	-	http://plntfdb.bio.uni-potsdam.de/v3.0/fam_mem.php?family_id=MADS
CL7824.Contig3_All	GRAS	GRAS	-	http://plntfdb.bio.uni-potsdam.de/v3.0/fam_mem.php?family_id=GRAS
CL6774.Contig1_All	FHA	FHA	-	http://plntfdb.bio.uni-potsdam.de/v3.0/fam_mem.php?family_id=FHA
CL953.Contig1_All	C2H2	zf-C2H2	PHD	http://plntfdb.bio.uni-potsdam.de/v3.0/fam_mem.php?family_id=C2H2
Unigene25222_All	C2H2	zf-C2H2	PHD	http://plntfdb.bio.uni-potsdam.de/v3.0/fam_mem.php?family_id=C2H2
CL6159.Contig2_All	C3H	zf-CCCH	PHD,SNF2_N,zf-C2H2	http://plntfdb.bio.uni-potsdam.de/v3.0/fam_mem.php?family_id=C3H
Unigene12290_All	C2C2-Dof	zf-Dof	-	http://plntfdb.bio.uni-potsdam.de/v3.0/fam_mem.php?family_id=C2C2-Dof
CL4695.Contig1_All	bHLH	HLH	-	http://plntfdb.bio.uni-potsdam.de/v3.0/fam_mem.php?family_id=bHLH
CL1526.Contig2_All	C2H2	zf-C2H2	PHD	http://plntfdb.bio.uni-potsdam.de/v3.0/fam_mem.php?family_id=C2H2
Unigene11738_All	MYB	Myb_DNA-binding	ARID,Response_reg,SNF2_N	http://plntfdb.bio.uni-potsdam.de/v3.0/fam_mem.php?family_id=MYB
CL85.Contig1_All	NAC	NAM	-	http://plntfdb.bio.uni-potsdam.de/v3.0/fam_mem.php?family_id=NAC
CL6251.Contig2_All	NAC	NAM	-	http://plntfdb.bio.uni-potsdam.de/v3.0/fam_mem.php?family_id=NAC
Unigene18910_All	AP2-EREBP	AP2	-	http://plntfdb.bio.uni-potsdam.de/v3.0/fam_mem.php?family_id=AP2-EREBP
CL12537.Contig2_All	MADS	SRF-TF	-	http://plntfdb.bio.uni-potsdam.de/v3.0/fam_mem.php?family_id=MADS
CL696.Contig9_All	MYB	Myb_DNA-binding	ARID,Response_reg,SNF2_N	http://plntfdb.bio.uni-potsdam.de/v3.0/fam_mem.php?family_id=MYB
CL4845.Contig5_All	G2-like	G2-like	Response_reg	http://plntfdb.bio.uni-potsdam.de/v3.0/fam_mem.php?family_id=G2-like
Unigene18304_All	FAR1	FAR1	-	http://plntfdb.bio.uni-potsdam.de/v3.0/fam_mem.php?family_id=FAR1
Unigene34806_All	SBP	SBP	-	http://plntfdb.bio.uni-potsdam.de/v3.0/fam_mem.php?family_id=SBP
Unigene32545_All	bHLH	HLH	-	http://plntfdb.bio.uni-potsdam.de/v3.0/fam_mem.php?family_id=bHLH
CL9509.Contig2_All	MYB	Myb_DNA-binding	ARID,Response_reg,SNF2_N	http://plntfdb.bio.uni-potsdam.de/v3.0/fam_mem.php?family_id=MYB
CL12172.Contig2_All	RWP-RK	RWP-RK	-	http://plntfdb.bio.uni-potsdam.de/v3.0/fam_mem.php?family_id=RWP-RK
CL7412.Contig4_All	C2C2-CO-like	CCT,zf-B_box	GATA,PLATZ	http://plntfdb.bio.uni-potsdam.de/v3.0/fam_mem.php?family_id=C2C2-CO-like
CL1849.Contig5_All	TIG	TIG	-	http://plntfdb.bio.uni-potsdam.de/v3.0/fam_mem.php?family_id=TIG
Unigene14565_All	bHLH	HLH	-	http://plntfdb.bio.uni-potsdam.de/v3.0/fam_mem.php?family_id=bHLH
CL5960.Contig1_All	MADS	SRF-TF	-	http://plntfdb.bio.uni-potsdam.de/v3.0/fam_mem.php?family_id=MADS
Unigene63911_All	bHLH	HLH	-	http://plntfdb.bio.uni-potsdam.de/v3.0/fam_mem.php?family_id=bHLH
Unigene70982_All	MYB	Myb_DNA-binding	ARID,Response_reg,SNF2_N	http://plntfdb.bio.uni-potsdam.de/v3.0/fam_mem.php?family_id=MYB
CL10257.Contig2_All	C3H	zf-CCCH	PHD,SNF2_N,zf-C2H2	http://plntfdb.bio.uni-potsdam.de/v3.0/fam_mem.php?family_id=C3H
Unigene54275_All	MYB	Myb_DNA-binding	ARID,Response_reg,SNF2_N	http://plntfdb.bio.uni-potsdam.de/v3.0/fam_mem.php?family_id=MYB
CL4860.Contig1_All	FHA	FHA	-	http://plntfdb.bio.uni-potsdam.de/v3.0/fam_mem.php?family_id=FHA
CL2779.Contig1_All	BSD	BSD	-	http://plntfdb.bio.uni-potsdam.de/v3.0/fam_mem.php?family_id=BSD
Unigene504_All	C2H2	zf-C2H2	PHD	http://plntfdb.bio.uni-potsdam.de/v3.0/fam_mem.php?family_id=C2H2
CL13646.Contig3_All	LIM	LIM	-	http://plntfdb.bio.uni-potsdam.de/v3.0/fam_mem.php?family_id=LIM
CL4891.Contig7_All	WRKY	WRKY	-	http://plntfdb.bio.uni-potsdam.de/v3.0/fam_mem.php?family_id=WRKY
CL14012.Contig1_All	MYB	Myb_DNA-binding	ARID,Response_reg,SNF2_N	http://plntfdb.bio.uni-potsdam.de/v3.0/fam_mem.php?family_id=MYB
CL4630.Contig7_All	C3H	zf-CCCH	PHD,SNF2_N,zf-C2H2	http://plntfdb.bio.uni-potsdam.de/v3.0/fam_mem.php?family_id=C3H
CL5799.Contig1_All	bHLH	HLH	-	http://plntfdb.bio.uni-potsdam.de/v3.0/fam_mem.php?family_id=bHLH
Unigene54096_All	C3H	zf-CCCH	PHD,SNF2_N,zf-C2H2	http://plntfdb.bio.uni-potsdam.de/v3.0/fam_mem.php?family_id=C3H
CL194.Contig9_All	ARF	Auxin_resp	-	http://plntfdb.bio.uni-potsdam.de/v3.0/fam_mem.php?family_id=ARF
Unigene12868_All	C2C2-Dof	zf-Dof	-	http://plntfdb.bio.uni-potsdam.de/v3.0/fam_mem.php?family_id=C2C2-Dof
Unigene31109_All	C2C2-Dof	zf-Dof	-	http://plntfdb.bio.uni-potsdam.de/v3.0/fam_mem.php?family_id=C2C2-Dof
Unigene10379_All	ARF	Auxin_resp	-	http://plntfdb.bio.uni-potsdam.de/v3.0/fam_mem.php?family_id=ARF
Unigene10640_All	BSD	BSD	-	http://plntfdb.bio.uni-potsdam.de/v3.0/fam_mem.php?family_id=BSD
CL9457.Contig1_All	MYB	Myb_DNA-binding	ARID,Response_reg,SNF2_N	http://plntfdb.bio.uni-potsdam.de/v3.0/fam_mem.php?family_id=MYB
CL3580.Contig10_All	NAC	NAM	-	http://plntfdb.bio.uni-potsdam.de/v3.0/fam_mem.php?family_id=NAC
CL1326.Contig1_All	MYB	Myb_DNA-binding	ARID,Response_reg,SNF2_N	http://plntfdb.bio.uni-potsdam.de/v3.0/fam_mem.php?family_id=MYB
CL87.Contig9_All	LIM	LIM	-	http://plntfdb.bio.uni-potsdam.de/v3.0/fam_mem.php?family_id=LIM
CL4434.Contig7_All	TCP	TCP	-	http://plntfdb.bio.uni-potsdam.de/v3.0/fam_mem.php?family_id=TCP
CL7480.Contig2_All	WRKY	WRKY	-	http://plntfdb.bio.uni-potsdam.de/v3.0/fam_mem.php?family_id=WRKY
CL8167.Contig1_All	Tify	tify	GATA	http://plntfdb.bio.uni-potsdam.de/v3.0/fam_mem.php?family_id=Tify
CL1950.Contig2_All	G2-like	G2-like	Response_reg	http://plntfdb.bio.uni-potsdam.de/v3.0/fam_mem.php?family_id=G2-like
CL4685.Contig2_All	bHLH	HLH	-	http://plntfdb.bio.uni-potsdam.de/v3.0/fam_mem.php?family_id=bHLH
CL13319.Contig1_All	AP2-EREBP	AP2	-	http://plntfdb.bio.uni-potsdam.de/v3.0/fam_mem.php?family_id=AP2-EREBP
CL6196.Contig1_All	WRKY	WRKY	-	http://plntfdb.bio.uni-potsdam.de/v3.0/fam_mem.php?family_id=WRKY
CL6314.Contig4_All	C2H2	zf-C2H2	PHD	http://plntfdb.bio.uni-potsdam.de/v3.0/fam_mem.php?family_id=C2H2
CL11867.Contig2_All	bHLH	HLH	-	http://plntfdb.bio.uni-potsdam.de/v3.0/fam_mem.php?family_id=bHLH
CL9094.Contig8_All	ARF	Auxin_resp	-	http://plntfdb.bio.uni-potsdam.de/v3.0/fam_mem.php?family_id=ARF
Unigene70190_All	C2H2	zf-C2H2	PHD	http://plntfdb.bio.uni-potsdam.de/v3.0/fam_mem.php?family_id=C2H2
CL10386.Contig1_All	MYB	Myb_DNA-binding	ARID,Response_reg,SNF2_N	http://plntfdb.bio.uni-potsdam.de/v3.0/fam_mem.php?family_id=MYB
Unigene14352_All	LOB	DUF260	-	http://plntfdb.bio.uni-potsdam.de/v3.0/fam_mem.php?family_id=LOB
CL4434.Contig3_All	TCP	TCP	-	http://plntfdb.bio.uni-potsdam.de/v3.0/fam_mem.php?family_id=TCP
Unigene64_All	MYB	Myb_DNA-binding	ARID,Response_reg,SNF2_N	http://plntfdb.bio.uni-potsdam.de/v3.0/fam_mem.php?family_id=MYB
Unigene54541_All	BSD	BSD	-	http://plntfdb.bio.uni-potsdam.de/v3.0/fam_mem.php?family_id=BSD
CL9094.Contig5_All	ARF	Auxin_resp	-	http://plntfdb.bio.uni-potsdam.de/v3.0/fam_mem.php?family_id=ARF
CL5280.Contig8_All	DBP	DNC,PP2C	-	http://plntfdb.bio.uni-potsdam.de/v3.0/fam_mem.php?family_id=DBP
CL11066.Contig1_All	Trihelix	trihelix	-	http://plntfdb.bio.uni-potsdam.de/v3.0/fam_mem.php?family_id=Trihelix
Unigene26238_All	C2H2	zf-C2H2	PHD	http://plntfdb.bio.uni-potsdam.de/v3.0/fam_mem.php?family_id=C2H2
CL5224.Contig1_All	NAC	NAM	-	http://plntfdb.bio.uni-potsdam.de/v3.0/fam_mem.php?family_id=NAC
CL8900.Contig1_All	MYB	Myb_DNA-binding	ARID,Response_reg,SNF2_N	http://plntfdb.bio.uni-potsdam.de/v3.0/fam_mem.php?family_id=MYB
Unigene20908_All	bHLH	HLH	-	http://plntfdb.bio.uni-potsdam.de/v3.0/fam_mem.php?family_id=bHLH
CL3817.Contig3_All	HB	Homeobox,KNOX1,KNOX2	-	http://plntfdb.bio.uni-potsdam.de/v3.0/fam_mem.php?family_id=HB
CL400.Contig10_All	FAR1	FAR1	-	http://plntfdb.bio.uni-potsdam.de/v3.0/fam_mem.php?family_id=FAR1
CL4630.Contig5_All	C3H	zf-CCCH	PHD,SNF2_N,zf-C2H2	http://plntfdb.bio.uni-potsdam.de/v3.0/fam_mem.php?family_id=C3H
CL4622.Contig2_All	GRAS	GRAS	-	http://plntfdb.bio.uni-potsdam.de/v3.0/fam_mem.php?family_id=GRAS
CL4802.Contig1_All	bHLH	HLH	-	http://plntfdb.bio.uni-potsdam.de/v3.0/fam_mem.php?family_id=bHLH
CL8362.Contig3_All	WRKY	WRKY	-	http://plntfdb.bio.uni-potsdam.de/v3.0/fam_mem.php?family_id=WRKY
CL4285.Contig6_All	G2-like	G2-like	Response_reg	http://plntfdb.bio.uni-potsdam.de/v3.0/fam_mem.php?family_id=G2-like
Unigene18507_All	FAR1	FAR1	-	http://plntfdb.bio.uni-potsdam.de/v3.0/fam_mem.php?family_id=FAR1
CL3942.Contig3_All	VARL	VARL	-	http://plntfdb.bio.uni-potsdam.de/v3.0/fam_mem.php?family_id=VARL
CL4821.Contig4_All	Alfin-like	Alfin-like	DDT,Homeobox,JmjC,JmjN	http://plntfdb.bio.uni-potsdam.de/v3.0/fam_mem.php?family_id=Alfin-like
CL3035.Contig2_All	G2-like	G2-like	Response_reg	http://plntfdb.bio.uni-potsdam.de/v3.0/fam_mem.php?family_id=G2-like
CL7901.Contig2_All	MYB	Myb_DNA-binding	ARID,Response_reg,SNF2_N	http://plntfdb.bio.uni-potsdam.de/v3.0/fam_mem.php?family_id=MYB
CL4598.Contig3_All	LIM	LIM	-	http://plntfdb.bio.uni-potsdam.de/v3.0/fam_mem.php?family_id=LIM
CL8065.Contig1_All	MYB	Myb_DNA-binding	ARID,Response_reg,SNF2_N	http://plntfdb.bio.uni-potsdam.de/v3.0/fam_mem.php?family_id=MYB
CL7401.Contig2_All	G2-like	G2-like	Response_reg	http://plntfdb.bio.uni-potsdam.de/v3.0/fam_mem.php?family_id=G2-like
CL234.Contig2_All	G2-like	G2-like	Response_reg	http://plntfdb.bio.uni-potsdam.de/v3.0/fam_mem.php?family_id=G2-like
CL3138.Contig8_All	G2-like	G2-like	Response_reg	http://plntfdb.bio.uni-potsdam.de/v3.0/fam_mem.php?family_id=G2-like
Unigene45706_All	C2H2	zf-C2H2	PHD	http://plntfdb.bio.uni-potsdam.de/v3.0/fam_mem.php?family_id=C2H2
CL4981.Contig4_All	NAC	NAM	-	http://plntfdb.bio.uni-potsdam.de/v3.0/fam_mem.php?family_id=NAC
Unigene11912_All	TCP	TCP	-	http://plntfdb.bio.uni-potsdam.de/v3.0/fam_mem.php?family_id=TCP
CL612.Contig5_All	ABI3VP1	B3	AP2,Auxin_resp	http://plntfdb.bio.uni-potsdam.de/v3.0/fam_mem.php?family_id=ABI3VP1
CL4441.Contig4_All	C2H2	zf-C2H2	PHD	http://plntfdb.bio.uni-potsdam.de/v3.0/fam_mem.php?family_id=C2H2
Unigene14945_All	WRKY	WRKY	-	http://plntfdb.bio.uni-potsdam.de/v3.0/fam_mem.php?family_id=WRKY
CL5603.Contig1_All	C3H	zf-CCCH	PHD,SNF2_N,zf-C2H2	http://plntfdb.bio.uni-potsdam.de/v3.0/fam_mem.php?family_id=C3H
CL3580.Contig8_All	NAC	NAM	-	http://plntfdb.bio.uni-potsdam.de/v3.0/fam_mem.php?family_id=NAC
CL2573.Contig5_All	NAC	NAM	-	http://plntfdb.bio.uni-potsdam.de/v3.0/fam_mem.php?family_id=NAC
CL7612.Contig1_All	SBP	SBP	-	http://plntfdb.bio.uni-potsdam.de/v3.0/fam_mem.php?family_id=SBP
Unigene2724_All	mTERF	mTERF	-	http://plntfdb.bio.uni-potsdam.de/v3.0/fam_mem.php?family_id=mTERF
Unigene2739_All	AP2-EREBP	AP2	-	http://plntfdb.bio.uni-potsdam.de/v3.0/fam_mem.php?family_id=AP2-EREBP
Unigene78671_All	zf-HD	ZF-HD_dimer	-	http://plntfdb.bio.uni-potsdam.de/v3.0/fam_mem.php?family_id=zf-HD
CL13426.Contig1_All	C3H	zf-CCCH	PHD,SNF2_N,zf-C2H2	http://plntfdb.bio.uni-potsdam.de/v3.0/fam_mem.php?family_id=C3H
Unigene39276_All	C2H2	zf-C2H2	PHD	http://plntfdb.bio.uni-potsdam.de/v3.0/fam_mem.php?family_id=C2H2
Unigene55966_All	C2C2-YABBY	YABBY	-	http://plntfdb.bio.uni-potsdam.de/v3.0/fam_mem.php?family_id=C2C2-YABBY
CL1849.Contig9_All	TIG	TIG	-	http://plntfdb.bio.uni-potsdam.de/v3.0/fam_mem.php?family_id=TIG
CL7429.Contig2_All	MYB	Myb_DNA-binding	ARID,Response_reg,SNF2_N	http://plntfdb.bio.uni-potsdam.de/v3.0/fam_mem.php?family_id=MYB
Unigene10388_All	WRKY	WRKY	-	http://plntfdb.bio.uni-potsdam.de/v3.0/fam_mem.php?family_id=WRKY
Unigene73001_All	C2H2	zf-C2H2	PHD	http://plntfdb.bio.uni-potsdam.de/v3.0/fam_mem.php?family_id=C2H2
Unigene2788_All	WRKY	WRKY	-	http://plntfdb.bio.uni-potsdam.de/v3.0/fam_mem.php?family_id=WRKY
Unigene21223_All	AP2-EREBP	AP2	-	http://plntfdb.bio.uni-potsdam.de/v3.0/fam_mem.php?family_id=AP2-EREBP
Unigene14537_All	Alfin-like	Alfin-like	DDT,Homeobox,JmjC,JmjN	http://plntfdb.bio.uni-potsdam.de/v3.0/fam_mem.php?family_id=Alfin-like
Unigene24401_All	TUB	Tub	-	http://plntfdb.bio.uni-potsdam.de/v3.0/fam_mem.php?family_id=TUB
CL9545.Contig3_All	MYB	Myb_DNA-binding	ARID,Response_reg,SNF2_N	http://plntfdb.bio.uni-potsdam.de/v3.0/fam_mem.php?family_id=MYB
CL9301.Contig1_All	CPP	TCR	-	http://plntfdb.bio.uni-potsdam.de/v3.0/fam_mem.php?family_id=CPP
CL830.Contig1_All	Alfin-like	Alfin-like	DDT,Homeobox,JmjC,JmjN	http://plntfdb.bio.uni-potsdam.de/v3.0/fam_mem.php?family_id=Alfin-like
Unigene7270_All	ARR-B	G2-like,Myb_DNA-binding,Response_reg	CCT	http://plntfdb.bio.uni-potsdam.de/v3.0/fam_mem.php?family_id=ARR-B
Unigene8688_All	Alfin-like	Alfin-like	DDT,Homeobox,JmjC,JmjN	http://plntfdb.bio.uni-potsdam.de/v3.0/fam_mem.php?family_id=Alfin-like
CL5468.Contig13_All	TIG	TIG	-	http://plntfdb.bio.uni-potsdam.de/v3.0/fam_mem.php?family_id=TIG
CL8362.Contig4_All	WRKY	WRKY	-	http://plntfdb.bio.uni-potsdam.de/v3.0/fam_mem.php?family_id=WRKY
CL9025.Contig3_All	MYB	Myb_DNA-binding	ARID,Response_reg,SNF2_N	http://plntfdb.bio.uni-potsdam.de/v3.0/fam_mem.php?family_id=MYB
CL3747.Contig1_All	C3H	zf-CCCH	PHD,SNF2_N,zf-C2H2	http://plntfdb.bio.uni-potsdam.de/v3.0/fam_mem.php?family_id=C3H
CL5313.Contig5_All	FAR1	FAR1	-	http://plntfdb.bio.uni-potsdam.de/v3.0/fam_mem.php?family_id=FAR1
Unigene4652_All	bHLH	HLH	-	http://plntfdb.bio.uni-potsdam.de/v3.0/fam_mem.php?family_id=bHLH
CL7576.Contig6_All	BBR/BPC	GAGA_bind	-	http://plntfdb.bio.uni-potsdam.de/v3.0/fam_mem.php?family_id=BBR/BPC
CL4434.Contig6_All	TCP	TCP	-	http://plntfdb.bio.uni-potsdam.de/v3.0/fam_mem.php?family_id=TCP
CL60.Contig7_All	NAC	NAM	-	http://plntfdb.bio.uni-potsdam.de/v3.0/fam_mem.php?family_id=NAC
Unigene15139_All	WRKY	WRKY	-	http://plntfdb.bio.uni-potsdam.de/v3.0/fam_mem.php?family_id=WRKY
CL5167.Contig2_All	bHLH	HLH	-	http://plntfdb.bio.uni-potsdam.de/v3.0/fam_mem.php?family_id=bHLH
CL9051.Contig2_All	bHLH	HLH	-	http://plntfdb.bio.uni-potsdam.de/v3.0/fam_mem.php?family_id=bHLH
Unigene18523_All	AP2-EREBP	AP2	-	http://plntfdb.bio.uni-potsdam.de/v3.0/fam_mem.php?family_id=AP2-EREBP
Unigene12895_All	C3H	zf-CCCH	PHD,SNF2_N,zf-C2H2	http://plntfdb.bio.uni-potsdam.de/v3.0/fam_mem.php?family_id=C3H
CL2573.Contig4_All	NAC	NAM	-	http://plntfdb.bio.uni-potsdam.de/v3.0/fam_mem.php?family_id=NAC
CL9887.Contig2_All	Sigma70-like	Sigma70_r2,Sigma70_r3,Sigma70_r4	-	http://plntfdb.bio.uni-potsdam.de/v3.0/fam_mem.php?family_id=Sigma70-like
Unigene21205_All	AP2-EREBP	AP2	-	http://plntfdb.bio.uni-potsdam.de/v3.0/fam_mem.php?family_id=AP2-EREBP
CL9545.Contig1_All	MYB	Myb_DNA-binding	ARID,Response_reg,SNF2_N	http://plntfdb.bio.uni-potsdam.de/v3.0/fam_mem.php?family_id=MYB
CL799.Contig2_All	BSD	BSD	-	http://plntfdb.bio.uni-potsdam.de/v3.0/fam_mem.php?family_id=BSD
CL5981.Contig8_All	bHLH	HLH	-	http://plntfdb.bio.uni-potsdam.de/v3.0/fam_mem.php?family_id=bHLH
CL5325.Contig1_All	C2C2-GATA	GATA	-	http://plntfdb.bio.uni-potsdam.de/v3.0/fam_mem.php?family_id=C2C2-GATA
CL3700.Contig3_All	Trihelix	trihelix	-	http://plntfdb.bio.uni-potsdam.de/v3.0/fam_mem.php?family_id=Trihelix
CL433.Contig4_All	VARL	VARL	-	http://plntfdb.bio.uni-potsdam.de/v3.0/fam_mem.php?family_id=VARL
CL3856.Contig3_All	MADS	SRF-TF	-	http://plntfdb.bio.uni-potsdam.de/v3.0/fam_mem.php?family_id=MADS
CL11932.Contig3_All	HSF	HSF_DNA-bind	-	http://plntfdb.bio.uni-potsdam.de/v3.0/fam_mem.php?family_id=HSF
CL857.Contig11_All	FHA	FHA	-	http://plntfdb.bio.uni-potsdam.de/v3.0/fam_mem.php?family_id=FHA
Unigene8694_All	MADS	SRF-TF	-	http://plntfdb.bio.uni-potsdam.de/v3.0/fam_mem.php?family_id=MADS
CL11864.Contig1_All	C2H2	zf-C2H2	PHD	http://plntfdb.bio.uni-potsdam.de/v3.0/fam_mem.php?family_id=C2H2
Unigene16458_All	BSD	BSD	-	http://plntfdb.bio.uni-potsdam.de/v3.0/fam_mem.php?family_id=BSD
Unigene337_All	mTERF	mTERF	-	http://plntfdb.bio.uni-potsdam.de/v3.0/fam_mem.php?family_id=mTERF
CL6796.Contig3_All	Trihelix	trihelix	-	http://plntfdb.bio.uni-potsdam.de/v3.0/fam_mem.php?family_id=Trihelix
CL11935.Contig3_All	C3H	zf-CCCH	PHD,SNF2_N,zf-C2H2	http://plntfdb.bio.uni-potsdam.de/v3.0/fam_mem.php?family_id=C3H
CL9457.Contig2_All	MYB	Myb_DNA-binding	ARID,Response_reg,SNF2_N	http://plntfdb.bio.uni-potsdam.de/v3.0/fam_mem.php?family_id=MYB
Unigene17969_All	MADS	SRF-TF	-	http://plntfdb.bio.uni-potsdam.de/v3.0/fam_mem.php?family_id=MADS
CL2772.Contig3_All	NAC	NAM	-	http://plntfdb.bio.uni-potsdam.de/v3.0/fam_mem.php?family_id=NAC
CL3973.Contig1_All	AP2-EREBP	AP2	-	http://plntfdb.bio.uni-potsdam.de/v3.0/fam_mem.php?family_id=AP2-EREBP
CL8307.Contig3_All	NAC	NAM	-	http://plntfdb.bio.uni-potsdam.de/v3.0/fam_mem.php?family_id=NAC
Unigene22670_All	C2H2	zf-C2H2	PHD	http://plntfdb.bio.uni-potsdam.de/v3.0/fam_mem.php?family_id=C2H2
Unigene51639_All	Zn-clus	Zn_clus	-	http://plntfdb.bio.uni-potsdam.de/v3.0/fam_mem.php?family_id=Zn-clus
CL5676.Contig4_All	MADS	SRF-TF	-	http://plntfdb.bio.uni-potsdam.de/v3.0/fam_mem.php?family_id=MADS
CL792.Contig9_All	WRKY	WRKY	-	http://plntfdb.bio.uni-potsdam.de/v3.0/fam_mem.php?family_id=WRKY
CL6623.Contig1_All	MYB	Myb_DNA-binding	ARID,Response_reg,SNF2_N	http://plntfdb.bio.uni-potsdam.de/v3.0/fam_mem.php?family_id=MYB
CL1883.Contig4_All	SBP	SBP	-	http://plntfdb.bio.uni-potsdam.de/v3.0/fam_mem.php?family_id=SBP
CL1959.Contig2_All	C2H2	zf-C2H2	PHD	http://plntfdb.bio.uni-potsdam.de/v3.0/fam_mem.php?family_id=C2H2
CL5902.Contig2_All	TCP	TCP	-	http://plntfdb.bio.uni-potsdam.de/v3.0/fam_mem.php?family_id=TCP
CL60.Contig11_All	NAC	NAM	-	http://plntfdb.bio.uni-potsdam.de/v3.0/fam_mem.php?family_id=NAC
CL9317.Contig1_All	MYB	Myb_DNA-binding	ARID,Response_reg,SNF2_N	http://plntfdb.bio.uni-potsdam.de/v3.0/fam_mem.php?family_id=MYB
Unigene22657_All	FAR1	FAR1	-	http://plntfdb.bio.uni-potsdam.de/v3.0/fam_mem.php?family_id=FAR1
CL9887.Contig3_All	Sigma70-like	Sigma70_r2,Sigma70_r3,Sigma70_r4	-	http://plntfdb.bio.uni-potsdam.de/v3.0/fam_mem.php?family_id=Sigma70-like
CL3732.Contig6_All	G2-like	G2-like	Response_reg	http://plntfdb.bio.uni-potsdam.de/v3.0/fam_mem.php?family_id=G2-like
Unigene18621_All	C2C2-CO-like	CCT,zf-B_box	GATA,PLATZ	http://plntfdb.bio.uni-potsdam.de/v3.0/fam_mem.php?family_id=C2C2-CO-like
CL6597.Contig1_All	Sigma70-like	Sigma70_r2,Sigma70_r3,Sigma70_r4	-	http://plntfdb.bio.uni-potsdam.de/v3.0/fam_mem.php?family_id=Sigma70-like
CL1282.Contig11_All	ABI3VP1	B3	AP2,Auxin_resp	http://plntfdb.bio.uni-potsdam.de/v3.0/fam_mem.php?family_id=ABI3VP1
CL8292.Contig1_All	MYB	Myb_DNA-binding	ARID,Response_reg,SNF2_N	http://plntfdb.bio.uni-potsdam.de/v3.0/fam_mem.php?family_id=MYB
CL1440.Contig8_All	GRAS	GRAS	-	http://plntfdb.bio.uni-potsdam.de/v3.0/fam_mem.php?family_id=GRAS
Unigene9229_All	GRAS	GRAS	-	http://plntfdb.bio.uni-potsdam.de/v3.0/fam_mem.php?family_id=GRAS
CL3196.Contig1_All	G2-like	G2-like	Response_reg	http://plntfdb.bio.uni-potsdam.de/v3.0/fam_mem.php?family_id=G2-like
CL1826.Contig4_All	bHLH	HLH	-	http://plntfdb.bio.uni-potsdam.de/v3.0/fam_mem.php?family_id=bHLH
Unigene11292_All	bZIP	bZIP_1,bZIP_2,bZIP_Maf	HLH	http://plntfdb.bio.uni-potsdam.de/v3.0/fam_mem.php?family_id=bZIP
CL12446.Contig1_All	G2-like	G2-like	Response_reg	http://plntfdb.bio.uni-potsdam.de/v3.0/fam_mem.php?family_id=G2-like
Unigene21107_All	MYB	Myb_DNA-binding	ARID,Response_reg,SNF2_N	http://plntfdb.bio.uni-potsdam.de/v3.0/fam_mem.php?family_id=MYB
Unigene21120_All	bHLH	HLH	-	http://plntfdb.bio.uni-potsdam.de/v3.0/fam_mem.php?family_id=bHLH
CL4285.Contig9_All	G2-like	G2-like	Response_reg	http://plntfdb.bio.uni-potsdam.de/v3.0/fam_mem.php?family_id=G2-like
Unigene49036_All	Zn-clus	Zn_clus	-	http://plntfdb.bio.uni-potsdam.de/v3.0/fam_mem.php?family_id=Zn-clus
CL13646.Contig2_All	LIM	LIM	-	http://plntfdb.bio.uni-potsdam.de/v3.0/fam_mem.php?family_id=LIM
CL5981.Contig3_All	bHLH	HLH	-	http://plntfdb.bio.uni-potsdam.de/v3.0/fam_mem.php?family_id=bHLH
CL7281.Contig1_All	bHLH	HLH	-	http://plntfdb.bio.uni-potsdam.de/v3.0/fam_mem.php?family_id=bHLH
CL1282.Contig9_All	ABI3VP1	B3	AP2,Auxin_resp	http://plntfdb.bio.uni-potsdam.de/v3.0/fam_mem.php?family_id=ABI3VP1
Unigene25743_All	C2H2	zf-C2H2	PHD	http://plntfdb.bio.uni-potsdam.de/v3.0/fam_mem.php?family_id=C2H2
Unigene2603_All	TUB	Tub	-	http://plntfdb.bio.uni-potsdam.de/v3.0/fam_mem.php?family_id=TUB
CL6963.Contig3_All	ABI3VP1	B3	AP2,Auxin_resp	http://plntfdb.bio.uni-potsdam.de/v3.0/fam_mem.php?family_id=ABI3VP1
CL7412.Contig12_All	C2C2-CO-like	CCT,zf-B_box	GATA,PLATZ	http://plntfdb.bio.uni-potsdam.de/v3.0/fam_mem.php?family_id=C2C2-CO-like
CL7576.Contig4_All	BBR/BPC	GAGA_bind	-	http://plntfdb.bio.uni-potsdam.de/v3.0/fam_mem.php?family_id=BBR/BPC
CL6561.Contig1_All	SRS	DUF702	-	http://plntfdb.bio.uni-potsdam.de/v3.0/fam_mem.php?family_id=SRS
Unigene22509_All	MYB	Myb_DNA-binding	ARID,Response_reg,SNF2_N	http://plntfdb.bio.uni-potsdam.de/v3.0/fam_mem.php?family_id=MYB
CL6330.Contig4_All	MYB	Myb_DNA-binding	ARID,Response_reg,SNF2_N	http://plntfdb.bio.uni-potsdam.de/v3.0/fam_mem.php?family_id=MYB
Unigene18542_All	ARF	Auxin_resp	-	http://plntfdb.bio.uni-potsdam.de/v3.0/fam_mem.php?family_id=ARF
CL6266.Contig3_All	ABI3VP1	B3	AP2,Auxin_resp	http://plntfdb.bio.uni-potsdam.de/v3.0/fam_mem.php?family_id=ABI3VP1
Unigene682_All	LOB	DUF260	-	http://plntfdb.bio.uni-potsdam.de/v3.0/fam_mem.php?family_id=LOB
CL4315.Contig1_All	NAC	NAM	-	http://plntfdb.bio.uni-potsdam.de/v3.0/fam_mem.php?family_id=NAC
Unigene2683_All	ABI3VP1	B3	AP2,Auxin_resp	http://plntfdb.bio.uni-potsdam.de/v3.0/fam_mem.php?family_id=ABI3VP1
CL87.Contig11_All	LIM	LIM	-	http://plntfdb.bio.uni-potsdam.de/v3.0/fam_mem.php?family_id=LIM
CL2772.Contig1_All	NAC	NAM	-	http://plntfdb.bio.uni-potsdam.de/v3.0/fam_mem.php?family_id=NAC
CL7729.Contig1_All	C3H	zf-CCCH	PHD,SNF2_N,zf-C2H2	http://plntfdb.bio.uni-potsdam.de/v3.0/fam_mem.php?family_id=C3H
CL268.Contig4_All	MYB	Myb_DNA-binding	ARID,Response_reg,SNF2_N	http://plntfdb.bio.uni-potsdam.de/v3.0/fam_mem.php?family_id=MYB
CL12369.Contig1_All	bHLH	HLH	-	http://plntfdb.bio.uni-potsdam.de/v3.0/fam_mem.php?family_id=bHLH
CL9469.Contig2_All	LOB	DUF260	-	http://plntfdb.bio.uni-potsdam.de/v3.0/fam_mem.php?family_id=LOB
CL8418.Contig2_All	MYB	Myb_DNA-binding	ARID,Response_reg,SNF2_N	http://plntfdb.bio.uni-potsdam.de/v3.0/fam_mem.php?family_id=MYB
Unigene11174_All	LIM	LIM	-	http://plntfdb.bio.uni-potsdam.de/v3.0/fam_mem.php?family_id=LIM
Unigene54378_All	MYB	Myb_DNA-binding	ARID,Response_reg,SNF2_N	http://plntfdb.bio.uni-potsdam.de/v3.0/fam_mem.php?family_id=MYB
CL3649.Contig2_All	Alfin-like	Alfin-like	DDT,Homeobox,JmjC,JmjN	http://plntfdb.bio.uni-potsdam.de/v3.0/fam_mem.php?family_id=Alfin-like
CL1484.Contig4_All	bZIP	bZIP_1,bZIP_2,bZIP_Maf	HLH	http://plntfdb.bio.uni-potsdam.de/v3.0/fam_mem.php?family_id=bZIP
CL5788.Contig2_All	WRKY	WRKY	-	http://plntfdb.bio.uni-potsdam.de/v3.0/fam_mem.php?family_id=WRKY
CL576.Contig3_All	C2C2-Dof	zf-Dof	-	http://plntfdb.bio.uni-potsdam.de/v3.0/fam_mem.php?family_id=C2C2-Dof
CL8920.Contig2_All	HSF	HSF_DNA-bind	-	http://plntfdb.bio.uni-potsdam.de/v3.0/fam_mem.php?family_id=HSF
CL11178.Contig2_All	C2H2	zf-C2H2	PHD	http://plntfdb.bio.uni-potsdam.de/v3.0/fam_mem.php?family_id=C2H2
CL8105.Contig2_All	FAR1	FAR1	-	http://plntfdb.bio.uni-potsdam.de/v3.0/fam_mem.php?family_id=FAR1
Unigene76885_All	MYB	Myb_DNA-binding	ARID,Response_reg,SNF2_N	http://plntfdb.bio.uni-potsdam.de/v3.0/fam_mem.php?family_id=MYB
Unigene9412_All	AP2-EREBP	AP2	-	http://plntfdb.bio.uni-potsdam.de/v3.0/fam_mem.php?family_id=AP2-EREBP
CL10695.Contig1_All	AP2-EREBP	AP2	-	http://plntfdb.bio.uni-potsdam.de/v3.0/fam_mem.php?family_id=AP2-EREBP
Unigene18660_All	MYB	Myb_DNA-binding	ARID,Response_reg,SNF2_N	http://plntfdb.bio.uni-potsdam.de/v3.0/fam_mem.php?family_id=MYB
CL4285.Contig5_All	G2-like	G2-like	Response_reg	http://plntfdb.bio.uni-potsdam.de/v3.0/fam_mem.php?family_id=G2-like
Unigene3593_All	MYB	Myb_DNA-binding	ARID,Response_reg,SNF2_N	http://plntfdb.bio.uni-potsdam.de/v3.0/fam_mem.php?family_id=MYB
Unigene15319_All	MYB	Myb_DNA-binding	ARID,Response_reg,SNF2_N	http://plntfdb.bio.uni-potsdam.de/v3.0/fam_mem.php?family_id=MYB
Unigene29308_All	FHA	FHA	-	http://plntfdb.bio.uni-potsdam.de/v3.0/fam_mem.php?family_id=FHA
CL3763.Contig7_All	C3H	zf-CCCH	PHD,SNF2_N,zf-C2H2	http://plntfdb.bio.uni-potsdam.de/v3.0/fam_mem.php?family_id=C3H
CL13322.Contig3_All	C3H	zf-CCCH	PHD,SNF2_N,zf-C2H2	http://plntfdb.bio.uni-potsdam.de/v3.0/fam_mem.php?family_id=C3H
Unigene77040_All	MYB	Myb_DNA-binding	ARID,Response_reg,SNF2_N	http://plntfdb.bio.uni-potsdam.de/v3.0/fam_mem.php?family_id=MYB
CL10808.Contig2_All	ABI3VP1	B3	AP2,Auxin_resp	http://plntfdb.bio.uni-potsdam.de/v3.0/fam_mem.php?family_id=ABI3VP1
Unigene14496_All	AP2-EREBP	AP2	-	http://plntfdb.bio.uni-potsdam.de/v3.0/fam_mem.php?family_id=AP2-EREBP
CL7522.Contig4_All	G2-like	G2-like	Response_reg	http://plntfdb.bio.uni-potsdam.de/v3.0/fam_mem.php?family_id=G2-like
Unigene17150_All	EIL	EIN3	-	http://plntfdb.bio.uni-potsdam.de/v3.0/fam_mem.php?family_id=EIL
Unigene46402_All	C2H2	zf-C2H2	PHD	http://plntfdb.bio.uni-potsdam.de/v3.0/fam_mem.php?family_id=C2H2
CL12496.Contig1_All	C2H2	zf-C2H2	PHD	http://plntfdb.bio.uni-potsdam.de/v3.0/fam_mem.php?family_id=C2H2
CL5274.Contig5_All	MYB	Myb_DNA-binding	ARID,Response_reg,SNF2_N	http://plntfdb.bio.uni-potsdam.de/v3.0/fam_mem.php?family_id=MYB
CL4598.Contig1_All	LIM	LIM	-	http://plntfdb.bio.uni-potsdam.de/v3.0/fam_mem.php?family_id=LIM
CL6059.Contig5_All	GRAS	GRAS	-	http://plntfdb.bio.uni-potsdam.de/v3.0/fam_mem.php?family_id=GRAS
CL10733.Contig2_All	WRKY	WRKY	-	http://plntfdb.bio.uni-potsdam.de/v3.0/fam_mem.php?family_id=WRKY
CL6463.Contig1_All	MADS	SRF-TF	-	http://plntfdb.bio.uni-potsdam.de/v3.0/fam_mem.php?family_id=MADS
CL5161.Contig1_All	BSD	BSD	-	http://plntfdb.bio.uni-potsdam.de/v3.0/fam_mem.php?family_id=BSD
CL9051.Contig1_All	bHLH	HLH	-	http://plntfdb.bio.uni-potsdam.de/v3.0/fam_mem.php?family_id=bHLH
Unigene68275_All	HB	Homeobox,KNOX1,KNOX2	-	http://plntfdb.bio.uni-potsdam.de/v3.0/fam_mem.php?family_id=HB
CL4611.Contig3_All	ARF	Auxin_resp	-	http://plntfdb.bio.uni-potsdam.de/v3.0/fam_mem.php?family_id=ARF
CL12628.Contig1_All	LOB	DUF260	-	http://plntfdb.bio.uni-potsdam.de/v3.0/fam_mem.php?family_id=LOB
Unigene2602_All	mTERF	mTERF	-	http://plntfdb.bio.uni-potsdam.de/v3.0/fam_mem.php?family_id=mTERF
Unigene16699_All	MADS	SRF-TF	-	http://plntfdb.bio.uni-potsdam.de/v3.0/fam_mem.php?family_id=MADS
Unigene32003_All	GRAS	GRAS	-	http://plntfdb.bio.uni-potsdam.de/v3.0/fam_mem.php?family_id=GRAS
CL12639.Contig1_All	C2C2-Dof	zf-Dof	-	http://plntfdb.bio.uni-potsdam.de/v3.0/fam_mem.php?family_id=C2C2-Dof
CL3493.Contig9_All	Tify	tify	GATA	http://plntfdb.bio.uni-potsdam.de/v3.0/fam_mem.php?family_id=Tify
CL87.Contig7_All	LIM	LIM	-	http://plntfdb.bio.uni-potsdam.de/v3.0/fam_mem.php?family_id=LIM
Unigene11799_All	MYB	Myb_DNA-binding	ARID,Response_reg,SNF2_N	http://plntfdb.bio.uni-potsdam.de/v3.0/fam_mem.php?family_id=MYB
CL1593.Contig1_All	GRAS	GRAS	-	http://plntfdb.bio.uni-potsdam.de/v3.0/fam_mem.php?family_id=GRAS
CL9411.Contig5_All	BES1	DUF822	-	http://plntfdb.bio.uni-potsdam.de/v3.0/fam_mem.php?family_id=BES1
Unigene5046_All	NAC	NAM	-	http://plntfdb.bio.uni-potsdam.de/v3.0/fam_mem.php?family_id=NAC
CL9253.Contig2_All	C2H2	zf-C2H2	PHD	http://plntfdb.bio.uni-potsdam.de/v3.0/fam_mem.php?family_id=C2H2
CL5476.Contig2_All	bHLH	HLH	-	http://plntfdb.bio.uni-potsdam.de/v3.0/fam_mem.php?family_id=bHLH
CL6418.Contig2_All	C2H2	zf-C2H2	PHD	http://plntfdb.bio.uni-potsdam.de/v3.0/fam_mem.php?family_id=C2H2
CL9788.Contig6_All	TAZ	zf-TAZ	PHD	http://plntfdb.bio.uni-potsdam.de/v3.0/fam_mem.php?family_id=TAZ
CL4841.Contig4_All	NAC	NAM	-	http://plntfdb.bio.uni-potsdam.de/v3.0/fam_mem.php?family_id=NAC
Unigene76709_All	C3H	zf-CCCH	PHD,SNF2_N,zf-C2H2	http://plntfdb.bio.uni-potsdam.de/v3.0/fam_mem.php?family_id=C3H
CL9553.Contig2_All	AP2-EREBP	AP2	-	http://plntfdb.bio.uni-potsdam.de/v3.0/fam_mem.php?family_id=AP2-EREBP
Unigene15506_All	Trihelix	trihelix	-	http://plntfdb.bio.uni-potsdam.de/v3.0/fam_mem.php?family_id=Trihelix
CL11984.Contig1_All	Trihelix	trihelix	-	http://plntfdb.bio.uni-potsdam.de/v3.0/fam_mem.php?family_id=Trihelix
CL6418.Contig3_All	C2H2	zf-C2H2	PHD	http://plntfdb.bio.uni-potsdam.de/v3.0/fam_mem.php?family_id=C2H2
Unigene65732_All	ABI3VP1	B3	AP2,Auxin_resp	http://plntfdb.bio.uni-potsdam.de/v3.0/fam_mem.php?family_id=ABI3VP1
Unigene7644_All	MYB	Myb_DNA-binding	ARID,Response_reg,SNF2_N	http://plntfdb.bio.uni-potsdam.de/v3.0/fam_mem.php?family_id=MYB
CL1492.Contig2_All	TUB	Tub	-	http://plntfdb.bio.uni-potsdam.de/v3.0/fam_mem.php?family_id=TUB
CL3493.Contig2_All	Tify	tify	GATA	http://plntfdb.bio.uni-potsdam.de/v3.0/fam_mem.php?family_id=Tify
Unigene22775_All	C3H	zf-CCCH	PHD,SNF2_N,zf-C2H2	http://plntfdb.bio.uni-potsdam.de/v3.0/fam_mem.php?family_id=C3H
CL1476.Contig1_All	TUB	Tub	-	http://plntfdb.bio.uni-potsdam.de/v3.0/fam_mem.php?family_id=TUB
Unigene66320_All	bHLH	HLH	-	http://plntfdb.bio.uni-potsdam.de/v3.0/fam_mem.php?family_id=bHLH
CL953.Contig2_All	C2H2	zf-C2H2	PHD	http://plntfdb.bio.uni-potsdam.de/v3.0/fam_mem.php?family_id=C2H2
CL696.Contig3_All	MYB	Myb_DNA-binding	ARID,Response_reg,SNF2_N	http://plntfdb.bio.uni-potsdam.de/v3.0/fam_mem.php?family_id=MYB
CL12891.Contig1_All	AP2-EREBP	AP2	-	http://plntfdb.bio.uni-potsdam.de/v3.0/fam_mem.php?family_id=AP2-EREBP
Unigene11763_All	MADS	SRF-TF	-	http://plntfdb.bio.uni-potsdam.de/v3.0/fam_mem.php?family_id=MADS
CL8369.Contig5_All	C2C2-GATA	GATA	-	http://plntfdb.bio.uni-potsdam.de/v3.0/fam_mem.php?family_id=C2C2-GATA
CL3763.Contig4_All	C3H	zf-CCCH	PHD,SNF2_N,zf-C2H2	http://plntfdb.bio.uni-potsdam.de/v3.0/fam_mem.php?family_id=C3H
CL5908.Contig1_All	WRKY	WRKY	-	http://plntfdb.bio.uni-potsdam.de/v3.0/fam_mem.php?family_id=WRKY
CL7729.Contig2_All	C3H	zf-CCCH	PHD,SNF2_N,zf-C2H2	http://plntfdb.bio.uni-potsdam.de/v3.0/fam_mem.php?family_id=C3H
CL6487.Contig5_All	MYB	Myb_DNA-binding	ARID,Response_reg,SNF2_N	http://plntfdb.bio.uni-potsdam.de/v3.0/fam_mem.php?family_id=MYB
CL2132.Contig4_All	BBR/BPC	GAGA_bind	-	http://plntfdb.bio.uni-potsdam.de/v3.0/fam_mem.php?family_id=BBR/BPC
CL4860.Contig2_All	FHA	FHA	-	http://plntfdb.bio.uni-potsdam.de/v3.0/fam_mem.php?family_id=FHA
CL13449.Contig6_All	MADS	SRF-TF	-	http://plntfdb.bio.uni-potsdam.de/v3.0/fam_mem.php?family_id=MADS
CL9094.Contig4_All	ARF	Auxin_resp	-	http://plntfdb.bio.uni-potsdam.de/v3.0/fam_mem.php?family_id=ARF
Unigene4976_All	MYB	Myb_DNA-binding	ARID,Response_reg,SNF2_N	http://plntfdb.bio.uni-potsdam.de/v3.0/fam_mem.php?family_id=MYB
CL7320.Contig2_All	C2C2-GATA	GATA	-	http://plntfdb.bio.uni-potsdam.de/v3.0/fam_mem.php?family_id=C2C2-GATA
CL13426.Contig2_All	C3H	zf-CCCH	PHD,SNF2_N,zf-C2H2	http://plntfdb.bio.uni-potsdam.de/v3.0/fam_mem.php?family_id=C3H
CL2089.Contig1_All	HSF	HSF_DNA-bind	-	http://plntfdb.bio.uni-potsdam.de/v3.0/fam_mem.php?family_id=HSF
CL5178.Contig6_All	C2H2	zf-C2H2	PHD	http://plntfdb.bio.uni-potsdam.de/v3.0/fam_mem.php?family_id=C2H2
CL4611.Contig2_All	ARF	Auxin_resp	-	http://plntfdb.bio.uni-potsdam.de/v3.0/fam_mem.php?family_id=ARF
Unigene17311_All	bHLH	HLH	-	http://plntfdb.bio.uni-potsdam.de/v3.0/fam_mem.php?family_id=bHLH
CL63.Contig2_All	LOB	DUF260	-	http://plntfdb.bio.uni-potsdam.de/v3.0/fam_mem.php?family_id=LOB
Unigene7184_All	GRAS	GRAS	-	http://plntfdb.bio.uni-potsdam.de/v3.0/fam_mem.php?family_id=GRAS
Unigene75339_All	Trihelix	trihelix	-	http://plntfdb.bio.uni-potsdam.de/v3.0/fam_mem.php?family_id=Trihelix
CL4897.Contig1_All	C2C2-Dof	zf-Dof	-	http://plntfdb.bio.uni-potsdam.de/v3.0/fam_mem.php?family_id=C2C2-Dof
CL13617.Contig2_All	WRKY	WRKY	-	http://plntfdb.bio.uni-potsdam.de/v3.0/fam_mem.php?family_id=WRKY
CL60.Contig12_All	NAC	NAM	-	http://plntfdb.bio.uni-potsdam.de/v3.0/fam_mem.php?family_id=NAC
CL3649.Contig1_All	Alfin-like	Alfin-like	DDT,Homeobox,JmjC,JmjN	http://plntfdb.bio.uni-potsdam.de/v3.0/fam_mem.php?family_id=Alfin-like
CL1440.Contig6_All	GRAS	GRAS	-	http://plntfdb.bio.uni-potsdam.de/v3.0/fam_mem.php?family_id=GRAS
CL3250.Contig3_All	C2C2-YABBY	YABBY	-	http://plntfdb.bio.uni-potsdam.de/v3.0/fam_mem.php?family_id=C2C2-YABBY
Unigene7504_All	BSD	BSD	-	http://plntfdb.bio.uni-potsdam.de/v3.0/fam_mem.php?family_id=BSD
Unigene83662_All	C3H	zf-CCCH	PHD,SNF2_N,zf-C2H2	http://plntfdb.bio.uni-potsdam.de/v3.0/fam_mem.php?family_id=C3H
Unigene7311_All	ARF	Auxin_resp	-	http://plntfdb.bio.uni-potsdam.de/v3.0/fam_mem.php?family_id=ARF
CL7393.Contig1_All	GRAS	GRAS	-	http://plntfdb.bio.uni-potsdam.de/v3.0/fam_mem.php?family_id=GRAS
CL585.Contig5_All	MYB	Myb_DNA-binding	ARID,Response_reg,SNF2_N	http://plntfdb.bio.uni-potsdam.de/v3.0/fam_mem.php?family_id=MYB
CL5763.Contig3_All	G2-like	G2-like	Response_reg	http://plntfdb.bio.uni-potsdam.de/v3.0/fam_mem.php?family_id=G2-like
CL7772.Contig2_All	MYB	Myb_DNA-binding	ARID,Response_reg,SNF2_N	http://plntfdb.bio.uni-potsdam.de/v3.0/fam_mem.php?family_id=MYB
Unigene20679_All	AP2-EREBP	AP2	-	http://plntfdb.bio.uni-potsdam.de/v3.0/fam_mem.php?family_id=AP2-EREBP
Unigene18301_All	FAR1	FAR1	-	http://plntfdb.bio.uni-potsdam.de/v3.0/fam_mem.php?family_id=FAR1
CL3650.Contig2_All	AP2-EREBP	AP2	-	http://plntfdb.bio.uni-potsdam.de/v3.0/fam_mem.php?family_id=AP2-EREBP
CL11867.Contig1_All	bHLH	HLH	-	http://plntfdb.bio.uni-potsdam.de/v3.0/fam_mem.php?family_id=bHLH
Unigene469_All	MYB	Myb_DNA-binding	ARID,Response_reg,SNF2_N	http://plntfdb.bio.uni-potsdam.de/v3.0/fam_mem.php?family_id=MYB
CL991.Contig3_All	ARF	Auxin_resp	-	http://plntfdb.bio.uni-potsdam.de/v3.0/fam_mem.php?family_id=ARF
CL9017.Contig2_All	AP2-EREBP	AP2	-	http://plntfdb.bio.uni-potsdam.de/v3.0/fam_mem.php?family_id=AP2-EREBP
Unigene58895_All	MADS	SRF-TF	-	http://plntfdb.bio.uni-potsdam.de/v3.0/fam_mem.php?family_id=MADS
CL6574.Contig8_All	GRAS	GRAS	-	http://plntfdb.bio.uni-potsdam.de/v3.0/fam_mem.php?family_id=GRAS
CL939.Contig2_All	NAC	NAM	-	http://plntfdb.bio.uni-potsdam.de/v3.0/fam_mem.php?family_id=NAC
Unigene5507_All	C3H	zf-CCCH	PHD,SNF2_N,zf-C2H2	http://plntfdb.bio.uni-potsdam.de/v3.0/fam_mem.php?family_id=C3H
CL2666.Contig3_All	FAR1	FAR1	-	http://plntfdb.bio.uni-potsdam.de/v3.0/fam_mem.php?family_id=FAR1
Unigene20003_All	MYB	Myb_DNA-binding	ARID,Response_reg,SNF2_N	http://plntfdb.bio.uni-potsdam.de/v3.0/fam_mem.php?family_id=MYB
CL6251.Contig3_All	NAC	NAM	-	http://plntfdb.bio.uni-potsdam.de/v3.0/fam_mem.php?family_id=NAC
Unigene76550_All	C3H	zf-CCCH	PHD,SNF2_N,zf-C2H2	http://plntfdb.bio.uni-potsdam.de/v3.0/fam_mem.php?family_id=C3H
CL710.Contig15_All	CAMTA	CG-1,IQ	-	http://plntfdb.bio.uni-potsdam.de/v3.0/fam_mem.php?family_id=CAMTA
Unigene21333_All	GRAS	GRAS	-	http://plntfdb.bio.uni-potsdam.de/v3.0/fam_mem.php?family_id=GRAS
CL4551.Contig6_All	Tify	tify	GATA	http://plntfdb.bio.uni-potsdam.de/v3.0/fam_mem.php?family_id=Tify
Unigene76748_All	WRKY	WRKY	-	http://plntfdb.bio.uni-potsdam.de/v3.0/fam_mem.php?family_id=WRKY
Unigene2199_All	SRS	DUF702	-	http://plntfdb.bio.uni-potsdam.de/v3.0/fam_mem.php?family_id=SRS
CL5908.Contig6_All	WRKY	WRKY	-	http://plntfdb.bio.uni-potsdam.de/v3.0/fam_mem.php?family_id=WRKY
Unigene12364_All	bHLH	HLH	-	http://plntfdb.bio.uni-potsdam.de/v3.0/fam_mem.php?family_id=bHLH
Unigene2576_All	MYB	Myb_DNA-binding	ARID,Response_reg,SNF2_N	http://plntfdb.bio.uni-potsdam.de/v3.0/fam_mem.php?family_id=MYB
CL3035.Contig10_All	G2-like	G2-like	Response_reg	http://plntfdb.bio.uni-potsdam.de/v3.0/fam_mem.php?family_id=G2-like
CL4382.Contig2_All	WRKY	WRKY	-	http://plntfdb.bio.uni-potsdam.de/v3.0/fam_mem.php?family_id=WRKY
Unigene3651_All	LOB	DUF260	-	http://plntfdb.bio.uni-potsdam.de/v3.0/fam_mem.php?family_id=LOB
CL8710.Contig2_All	FAR1	FAR1	-	http://plntfdb.bio.uni-potsdam.de/v3.0/fam_mem.php?family_id=FAR1
Unigene7401_All	WRKY	WRKY	-	http://plntfdb.bio.uni-potsdam.de/v3.0/fam_mem.php?family_id=WRKY
Unigene58236_All	FHA	FHA	-	http://plntfdb.bio.uni-potsdam.de/v3.0/fam_mem.php?family_id=FHA
CL7778.Contig5_All	MADS	SRF-TF	-	http://plntfdb.bio.uni-potsdam.de/v3.0/fam_mem.php?family_id=MADS
CL9023.Contig3_All	bHLH	HLH	-	http://plntfdb.bio.uni-potsdam.de/v3.0/fam_mem.php?family_id=bHLH
CL2767.Contig1_All	C3H	zf-CCCH	PHD,SNF2_N,zf-C2H2	http://plntfdb.bio.uni-potsdam.de/v3.0/fam_mem.php?family_id=C3H
Unigene44193_All	GRAS	GRAS	-	http://plntfdb.bio.uni-potsdam.de/v3.0/fam_mem.php?family_id=GRAS
Unigene55330_All	NAC	NAM	-	http://plntfdb.bio.uni-potsdam.de/v3.0/fam_mem.php?family_id=NAC
CL6323.Contig1_All	C2C2-CO-like	CCT,zf-B_box	GATA,PLATZ	http://plntfdb.bio.uni-potsdam.de/v3.0/fam_mem.php?family_id=C2C2-CO-like
CL443.Contig1_All	MYB	Myb_DNA-binding	ARID,Response_reg,SNF2_N	http://plntfdb.bio.uni-potsdam.de/v3.0/fam_mem.php?family_id=MYB
Unigene27478_All	MYB	Myb_DNA-binding	ARID,Response_reg,SNF2_N	http://plntfdb.bio.uni-potsdam.de/v3.0/fam_mem.php?family_id=MYB
Unigene12218_All	bHLH	HLH	-	http://plntfdb.bio.uni-potsdam.de/v3.0/fam_mem.php?family_id=bHLH
Unigene76702_All	WRKY	WRKY	-	http://plntfdb.bio.uni-potsdam.de/v3.0/fam_mem.php?family_id=WRKY
CL9755.Contig3_All	MYB	Myb_DNA-binding	ARID,Response_reg,SNF2_N	http://plntfdb.bio.uni-potsdam.de/v3.0/fam_mem.php?family_id=MYB
CL12938.Contig2_All	C2C2-Dof	zf-Dof	-	http://plntfdb.bio.uni-potsdam.de/v3.0/fam_mem.php?family_id=C2C2-Dof
CL7522.Contig7_All	G2-like	G2-like	Response_reg	http://plntfdb.bio.uni-potsdam.de/v3.0/fam_mem.php?family_id=G2-like
CL3763.Contig5_All	C3H	zf-CCCH	PHD,SNF2_N,zf-C2H2	http://plntfdb.bio.uni-potsdam.de/v3.0/fam_mem.php?family_id=C3H
CL7412.Contig9_All	C2C2-CO-like	CCT,zf-B_box	GATA,PLATZ	http://plntfdb.bio.uni-potsdam.de/v3.0/fam_mem.php?family_id=C2C2-CO-like
CL6059.Contig2_All	GRAS	GRAS	-	http://plntfdb.bio.uni-potsdam.de/v3.0/fam_mem.php?family_id=GRAS
CL13664.Contig1_All	AP2-EREBP	AP2	-	http://plntfdb.bio.uni-potsdam.de/v3.0/fam_mem.php?family_id=AP2-EREBP
CL11864.Contig2_All	C2H2	zf-C2H2	PHD	http://plntfdb.bio.uni-potsdam.de/v3.0/fam_mem.php?family_id=C2H2
CL836.Contig4_All	Tify	tify	GATA	http://plntfdb.bio.uni-potsdam.de/v3.0/fam_mem.php?family_id=Tify
CL9411.Contig3_All	BES1	DUF822	-	http://plntfdb.bio.uni-potsdam.de/v3.0/fam_mem.php?family_id=BES1
CL9422.Contig3_All	NAC	NAM	-	http://plntfdb.bio.uni-potsdam.de/v3.0/fam_mem.php?family_id=NAC
Unigene13581_All	MYB	Myb_DNA-binding	ARID,Response_reg,SNF2_N	http://plntfdb.bio.uni-potsdam.de/v3.0/fam_mem.php?family_id=MYB
CL8011.Contig1_All	C2C2-GATA	GATA	-	http://plntfdb.bio.uni-potsdam.de/v3.0/fam_mem.php?family_id=C2C2-GATA
CL1006.Contig3_All	CPP	TCR	-	http://plntfdb.bio.uni-potsdam.de/v3.0/fam_mem.php?family_id=CPP
CL11935.Contig1_All	C3H	zf-CCCH	PHD,SNF2_N,zf-C2H2	http://plntfdb.bio.uni-potsdam.de/v3.0/fam_mem.php?family_id=C3H
CL400.Contig1_All	FAR1	FAR1	-	http://plntfdb.bio.uni-potsdam.de/v3.0/fam_mem.php?family_id=FAR1
CL2870.Contig2_All	WRKY	WRKY	-	http://plntfdb.bio.uni-potsdam.de/v3.0/fam_mem.php?family_id=WRKY
CL1483.Contig6_All	TIG	TIG	-	http://plntfdb.bio.uni-potsdam.de/v3.0/fam_mem.php?family_id=TIG
CL12020.Contig2_All	ABI3VP1	B3	AP2,Auxin_resp	http://plntfdb.bio.uni-potsdam.de/v3.0/fam_mem.php?family_id=ABI3VP1
CL9242.Contig3_All	G2-like	G2-like	Response_reg	http://plntfdb.bio.uni-potsdam.de/v3.0/fam_mem.php?family_id=G2-like
CL1959.Contig1_All	C2H2	zf-C2H2	PHD	http://plntfdb.bio.uni-potsdam.de/v3.0/fam_mem.php?family_id=C2H2
CL7612.Contig2_All	SBP	SBP	-	http://plntfdb.bio.uni-potsdam.de/v3.0/fam_mem.php?family_id=SBP
Unigene18508_All	FAR1	FAR1	-	http://plntfdb.bio.uni-potsdam.de/v3.0/fam_mem.php?family_id=FAR1
CL5469.Contig1_All	MYB	Myb_DNA-binding	ARID,Response_reg,SNF2_N	http://plntfdb.bio.uni-potsdam.de/v3.0/fam_mem.php?family_id=MYB
CL4615.Contig6_All	C3H	zf-CCCH	PHD,SNF2_N,zf-C2H2	http://plntfdb.bio.uni-potsdam.de/v3.0/fam_mem.php?family_id=C3H
CL5468.Contig5_All	TIG	TIG	-	http://plntfdb.bio.uni-potsdam.de/v3.0/fam_mem.php?family_id=TIG
CL65.Contig1_All	MYB	Myb_DNA-binding	ARID,Response_reg,SNF2_N	http://plntfdb.bio.uni-potsdam.de/v3.0/fam_mem.php?family_id=MYB
Unigene8088_All	MADS	SRF-TF	-	http://plntfdb.bio.uni-potsdam.de/v3.0/fam_mem.php?family_id=MADS
CL7855.Contig1_All	LIM	LIM	-	http://plntfdb.bio.uni-potsdam.de/v3.0/fam_mem.php?family_id=LIM
Unigene54058_All	Zn-clus	Zn_clus	-	http://plntfdb.bio.uni-potsdam.de/v3.0/fam_mem.php?family_id=Zn-clus
CL7576.Contig5_All	BBR/BPC	GAGA_bind	-	http://plntfdb.bio.uni-potsdam.de/v3.0/fam_mem.php?family_id=BBR/BPC
Unigene6746_All	NAC	NAM	-	http://plntfdb.bio.uni-potsdam.de/v3.0/fam_mem.php?family_id=NAC
Unigene24403_All	TUB	Tub	-	http://plntfdb.bio.uni-potsdam.de/v3.0/fam_mem.php?family_id=TUB
CL4181.Contig3_All	LOB	DUF260	-	http://plntfdb.bio.uni-potsdam.de/v3.0/fam_mem.php?family_id=LOB
CL4224.Contig2_All	Trihelix	trihelix	-	http://plntfdb.bio.uni-potsdam.de/v3.0/fam_mem.php?family_id=Trihelix
CL400.Contig22_All	FAR1	FAR1	-	http://plntfdb.bio.uni-potsdam.de/v3.0/fam_mem.php?family_id=FAR1
CL6623.Contig2_All	MYB	Myb_DNA-binding	ARID,Response_reg,SNF2_N	http://plntfdb.bio.uni-potsdam.de/v3.0/fam_mem.php?family_id=MYB
CL2801.Contig2_All	MYB	Myb_DNA-binding	ARID,Response_reg,SNF2_N	http://plntfdb.bio.uni-potsdam.de/v3.0/fam_mem.php?family_id=MYB
CL3121.Contig1_All	FAR1	FAR1	-	http://plntfdb.bio.uni-potsdam.de/v3.0/fam_mem.php?family_id=FAR1
CL6560.Contig3_All	MYB	Myb_DNA-binding	ARID,Response_reg,SNF2_N	http://plntfdb.bio.uni-potsdam.de/v3.0/fam_mem.php?family_id=MYB
CL10282.Contig1_All	C2H2	zf-C2H2	PHD	http://plntfdb.bio.uni-potsdam.de/v3.0/fam_mem.php?family_id=C2H2
CL6796.Contig2_All	Trihelix	trihelix	-	http://plntfdb.bio.uni-potsdam.de/v3.0/fam_mem.php?family_id=Trihelix
Unigene5841_All	AP2-EREBP	AP2	-	http://plntfdb.bio.uni-potsdam.de/v3.0/fam_mem.php?family_id=AP2-EREBP
CL8765.Contig1_All	NAC	NAM	-	http://plntfdb.bio.uni-potsdam.de/v3.0/fam_mem.php?family_id=NAC
CL7824.Contig1_All	GRAS	GRAS	-	http://plntfdb.bio.uni-potsdam.de/v3.0/fam_mem.php?family_id=GRAS
Unigene3594_All	AP2-EREBP	AP2	-	http://plntfdb.bio.uni-potsdam.de/v3.0/fam_mem.php?family_id=AP2-EREBP
CL707.Contig2_All	MYB	Myb_DNA-binding	ARID,Response_reg,SNF2_N	http://plntfdb.bio.uni-potsdam.de/v3.0/fam_mem.php?family_id=MYB
Unigene67367_All	C2H2	zf-C2H2	PHD	http://plntfdb.bio.uni-potsdam.de/v3.0/fam_mem.php?family_id=C2H2
CL5280.Contig2_All	DBP	DNC,PP2C	-	http://plntfdb.bio.uni-potsdam.de/v3.0/fam_mem.php?family_id=DBP
Unigene14569_All	GRAS	GRAS	-	http://plntfdb.bio.uni-potsdam.de/v3.0/fam_mem.php?family_id=GRAS
CL4844.Contig3_All	MYB	Myb_DNA-binding	ARID,Response_reg,SNF2_N	http://plntfdb.bio.uni-potsdam.de/v3.0/fam_mem.php?family_id=MYB
CL12994.Contig2_All	Alfin-like	Alfin-like	DDT,Homeobox,JmjC,JmjN	http://plntfdb.bio.uni-potsdam.de/v3.0/fam_mem.php?family_id=Alfin-like
CL2573.Contig7_All	NAC	NAM	-	http://plntfdb.bio.uni-potsdam.de/v3.0/fam_mem.php?family_id=NAC
Unigene4423_All	BSD	BSD	-	http://plntfdb.bio.uni-potsdam.de/v3.0/fam_mem.php?family_id=BSD
Unigene311_All	WRKY	WRKY	-	http://plntfdb.bio.uni-potsdam.de/v3.0/fam_mem.php?family_id=WRKY
Unigene8375_All	BES1	DUF822	-	http://plntfdb.bio.uni-potsdam.de/v3.0/fam_mem.php?family_id=BES1
CL3958.Contig2_All	G2-like	G2-like	Response_reg	http://plntfdb.bio.uni-potsdam.de/v3.0/fam_mem.php?family_id=G2-like
CL10398.Contig3_All	MYB	Myb_DNA-binding	ARID,Response_reg,SNF2_N	http://plntfdb.bio.uni-potsdam.de/v3.0/fam_mem.php?family_id=MYB
Unigene2468_All	VOZ	VOZ	-	http://plntfdb.bio.uni-potsdam.de/v3.0/fam_mem.php?family_id=VOZ
Unigene55922_All	ARF	Auxin_resp	-	http://plntfdb.bio.uni-potsdam.de/v3.0/fam_mem.php?family_id=ARF
CL5981.Contig7_All	bHLH	HLH	-	http://plntfdb.bio.uni-potsdam.de/v3.0/fam_mem.php?family_id=bHLH
CL1282.Contig3_All	ABI3VP1	B3	AP2,Auxin_resp	http://plntfdb.bio.uni-potsdam.de/v3.0/fam_mem.php?family_id=ABI3VP1
Unigene16350_All	MYB	Myb_DNA-binding	ARID,Response_reg,SNF2_N	http://plntfdb.bio.uni-potsdam.de/v3.0/fam_mem.php?family_id=MYB
CL2113.Contig3_All	ARF	Auxin_resp	-	http://plntfdb.bio.uni-potsdam.de/v3.0/fam_mem.php?family_id=ARF
Unigene4287_All	MYB	Myb_DNA-binding	ARID,Response_reg,SNF2_N	http://plntfdb.bio.uni-potsdam.de/v3.0/fam_mem.php?family_id=MYB
CL1020.Contig2_All	G2-like	G2-like	Response_reg	http://plntfdb.bio.uni-potsdam.de/v3.0/fam_mem.php?family_id=G2-like
CL2464.Contig2_All	MYB	Myb_DNA-binding	ARID,Response_reg,SNF2_N	http://plntfdb.bio.uni-potsdam.de/v3.0/fam_mem.php?family_id=MYB
CL3700.Contig6_All	Trihelix	trihelix	-	http://plntfdb.bio.uni-potsdam.de/v3.0/fam_mem.php?family_id=Trihelix
CL820.Contig25_All	bHLH	HLH	-	http://plntfdb.bio.uni-potsdam.de/v3.0/fam_mem.php?family_id=bHLH
Unigene14134_All	Alfin-like	Alfin-like	DDT,Homeobox,JmjC,JmjN	http://plntfdb.bio.uni-potsdam.de/v3.0/fam_mem.php?family_id=Alfin-like
CL9094.Contig3_All	ARF	Auxin_resp	-	http://plntfdb.bio.uni-potsdam.de/v3.0/fam_mem.php?family_id=ARF
CL3144.Contig2_All	MADS	SRF-TF	-	http://plntfdb.bio.uni-potsdam.de/v3.0/fam_mem.php?family_id=MADS
CL5313.Contig1_All	FAR1	FAR1	-	http://plntfdb.bio.uni-potsdam.de/v3.0/fam_mem.php?family_id=FAR1
Unigene2896_All	AP2-EREBP	AP2	-	http://plntfdb.bio.uni-potsdam.de/v3.0/fam_mem.php?family_id=AP2-EREBP
CL6487.Contig1_All	MYB	Myb_DNA-binding	ARID,Response_reg,SNF2_N	http://plntfdb.bio.uni-potsdam.de/v3.0/fam_mem.php?family_id=MYB
CL5902.Contig5_All	TCP	TCP	-	http://plntfdb.bio.uni-potsdam.de/v3.0/fam_mem.php?family_id=TCP
CL6418.Contig4_All	C2H2	zf-C2H2	PHD	http://plntfdb.bio.uni-potsdam.de/v3.0/fam_mem.php?family_id=C2H2
CL3098.Contig7_All	MYB	Myb_DNA-binding	ARID,Response_reg,SNF2_N	http://plntfdb.bio.uni-potsdam.de/v3.0/fam_mem.php?family_id=MYB
Unigene17289_All	Trihelix	trihelix	-	http://plntfdb.bio.uni-potsdam.de/v3.0/fam_mem.php?family_id=Trihelix
CL2086.Contig4_All	bHLH	HLH	-	http://plntfdb.bio.uni-potsdam.de/v3.0/fam_mem.php?family_id=bHLH
Unigene2900_All	WRKY	WRKY	-	http://plntfdb.bio.uni-potsdam.de/v3.0/fam_mem.php?family_id=WRKY
CL3598.Contig1_All	AP2-EREBP	AP2	-	http://plntfdb.bio.uni-potsdam.de/v3.0/fam_mem.php?family_id=AP2-EREBP
Unigene68606_All	G2-like	G2-like	Response_reg	http://plntfdb.bio.uni-potsdam.de/v3.0/fam_mem.php?family_id=G2-like
Unigene10404_All	WRKY	WRKY	-	http://plntfdb.bio.uni-potsdam.de/v3.0/fam_mem.php?family_id=WRKY
CL3493.Contig7_All	Tify	tify	GATA	http://plntfdb.bio.uni-potsdam.de/v3.0/fam_mem.php?family_id=Tify
CL2573.Contig1_All	NAC	NAM	-	http://plntfdb.bio.uni-potsdam.de/v3.0/fam_mem.php?family_id=NAC
Unigene1028_All	WRKY	WRKY	-	http://plntfdb.bio.uni-potsdam.de/v3.0/fam_mem.php?family_id=WRKY
CL5981.Contig1_All	bHLH	HLH	-	http://plntfdb.bio.uni-potsdam.de/v3.0/fam_mem.php?family_id=bHLH
CL9317.Contig2_All	MYB	Myb_DNA-binding	ARID,Response_reg,SNF2_N	http://plntfdb.bio.uni-potsdam.de/v3.0/fam_mem.php?family_id=MYB
CL1826.Contig9_All	bHLH	HLH	-	http://plntfdb.bio.uni-potsdam.de/v3.0/fam_mem.php?family_id=bHLH
CL6969.Contig2_All	MADS	SRF-TF	-	http://plntfdb.bio.uni-potsdam.de/v3.0/fam_mem.php?family_id=MADS
CL8690.Contig2_All	NAC	NAM	-	http://plntfdb.bio.uni-potsdam.de/v3.0/fam_mem.php?family_id=NAC
CL10299.Contig1_All	NAC	NAM	-	http://plntfdb.bio.uni-potsdam.de/v3.0/fam_mem.php?family_id=NAC
CL3700.Contig1_All	Trihelix	trihelix	-	http://plntfdb.bio.uni-potsdam.de/v3.0/fam_mem.php?family_id=Trihelix
CL10386.Contig3_All	MYB	Myb_DNA-binding	ARID,Response_reg,SNF2_N	http://plntfdb.bio.uni-potsdam.de/v3.0/fam_mem.php?family_id=MYB
Unigene20968_All	MYB	Myb_DNA-binding	ARID,Response_reg,SNF2_N	http://plntfdb.bio.uni-potsdam.de/v3.0/fam_mem.php?family_id=MYB
Unigene8245_All	G2-like	G2-like	Response_reg	http://plntfdb.bio.uni-potsdam.de/v3.0/fam_mem.php?family_id=G2-like
Unigene37005_All	Zn-clus	Zn_clus	-	http://plntfdb.bio.uni-potsdam.de/v3.0/fam_mem.php?family_id=Zn-clus
CL4615.Contig8_All	ARF	Auxin_resp	-	http://plntfdb.bio.uni-potsdam.de/v3.0/fam_mem.php?family_id=ARF
CL2899.Contig2_All	ARR-B	G2-like,Myb_DNA-binding,Response_reg	CCT	http://plntfdb.bio.uni-potsdam.de/v3.0/fam_mem.php?family_id=ARR-B
CL3894.Contig2_All	bHLH	HLH	-	http://plntfdb.bio.uni-potsdam.de/v3.0/fam_mem.php?family_id=bHLH
CL2546.Contig6_All	Sigma70-like	Sigma70_r2,Sigma70_r3,Sigma70_r4	-	http://plntfdb.bio.uni-potsdam.de/v3.0/fam_mem.php?family_id=Sigma70-like
CL194.Contig3_All	ARF	Auxin_resp	-	http://plntfdb.bio.uni-potsdam.de/v3.0/fam_mem.php?family_id=ARF
CL13023.Contig1_All	WRKY	WRKY	-	http://plntfdb.bio.uni-potsdam.de/v3.0/fam_mem.php?family_id=WRKY
CL4611.Contig1_All	ARF	Auxin_resp	-	http://plntfdb.bio.uni-potsdam.de/v3.0/fam_mem.php?family_id=ARF
CL3821.Contig2_All	G2-like	G2-like	Response_reg	http://plntfdb.bio.uni-potsdam.de/v3.0/fam_mem.php?family_id=G2-like
CL3493.Contig10_All	Tify	tify	GATA	http://plntfdb.bio.uni-potsdam.de/v3.0/fam_mem.php?family_id=Tify
CL3061.Contig2_All	WRKY	WRKY	-	http://plntfdb.bio.uni-potsdam.de/v3.0/fam_mem.php?family_id=WRKY
Unigene39981_All	Zn-clus	Zn_clus	-	http://plntfdb.bio.uni-potsdam.de/v3.0/fam_mem.php?family_id=Zn-clus
CL11824.Contig1_All	MYB	Myb_DNA-binding	ARID,Response_reg,SNF2_N	http://plntfdb.bio.uni-potsdam.de/v3.0/fam_mem.php?family_id=MYB
CL12900.Contig1_All	G2-like	G2-like	Response_reg	http://plntfdb.bio.uni-potsdam.de/v3.0/fam_mem.php?family_id=G2-like
CL3102.Contig3_All	C2C2-GATA	GATA	-	http://plntfdb.bio.uni-potsdam.de/v3.0/fam_mem.php?family_id=C2C2-GATA
CL5305.Contig5_All	bHLH	HLH	-	http://plntfdb.bio.uni-potsdam.de/v3.0/fam_mem.php?family_id=bHLH
CL2546.Contig3_All	Sigma70-like	Sigma70_r2,Sigma70_r3,Sigma70_r4	-	http://plntfdb.bio.uni-potsdam.de/v3.0/fam_mem.php?family_id=Sigma70-like
Unigene14866_All	mTERF	mTERF	-	http://plntfdb.bio.uni-potsdam.de/v3.0/fam_mem.php?family_id=mTERF
CL7412.Contig11_All	C2C2-CO-like	CCT,zf-B_box	GATA,PLATZ	http://plntfdb.bio.uni-potsdam.de/v3.0/fam_mem.php?family_id=C2C2-CO-like
CL1854.Contig1_All	SBP	SBP	-	http://plntfdb.bio.uni-potsdam.de/v3.0/fam_mem.php?family_id=SBP
Unigene2971_All	LOB	DUF260	-	http://plntfdb.bio.uni-potsdam.de/v3.0/fam_mem.php?family_id=LOB
CL3756.Contig3_All	bHLH	HLH	-	http://plntfdb.bio.uni-potsdam.de/v3.0/fam_mem.php?family_id=bHLH
CL10632.Contig2_All	NAC	NAM	-	http://plntfdb.bio.uni-potsdam.de/v3.0/fam_mem.php?family_id=NAC
Unigene449_All	bHLH	HLH	-	http://plntfdb.bio.uni-potsdam.de/v3.0/fam_mem.php?family_id=bHLH
CL624.Contig3_All	NAC	NAM	-	http://plntfdb.bio.uni-potsdam.de/v3.0/fam_mem.php?family_id=NAC
CL9453.Contig1_All	ARF	Auxin_resp	-	http://plntfdb.bio.uni-potsdam.de/v3.0/fam_mem.php?family_id=ARF
CL9091.Contig6_All	C2C2-GATA	GATA	-	http://plntfdb.bio.uni-potsdam.de/v3.0/fam_mem.php?family_id=C2C2-GATA
CL4382.Contig11_All	WRKY	WRKY	-	http://plntfdb.bio.uni-potsdam.de/v3.0/fam_mem.php?family_id=WRKY
Unigene7326_All	C2C2-Dof	zf-Dof	-	http://plntfdb.bio.uni-potsdam.de/v3.0/fam_mem.php?family_id=C2C2-Dof
CL6662.Contig1_All	LOB	DUF260	-	http://plntfdb.bio.uni-potsdam.de/v3.0/fam_mem.php?family_id=LOB
CL1702.Contig3_All	WRKY	WRKY	-	http://plntfdb.bio.uni-potsdam.de/v3.0/fam_mem.php?family_id=WRKY
Unigene9771_All	AP2-EREBP	AP2	-	http://plntfdb.bio.uni-potsdam.de/v3.0/fam_mem.php?family_id=AP2-EREBP
CL284.Contig7_All	FAR1	FAR1	-	http://plntfdb.bio.uni-potsdam.de/v3.0/fam_mem.php?family_id=FAR1
CL9545.Contig6_All	MYB	Myb_DNA-binding	ARID,Response_reg,SNF2_N	http://plntfdb.bio.uni-potsdam.de/v3.0/fam_mem.php?family_id=MYB
CL1516.Contig1_All	Zn-clus	Zn_clus	-	http://plntfdb.bio.uni-potsdam.de/v3.0/fam_mem.php?family_id=Zn-clus
CL12191.Contig2_All	C3H	zf-CCCH	PHD,SNF2_N,zf-C2H2	http://plntfdb.bio.uni-potsdam.de/v3.0/fam_mem.php?family_id=C3H
CL11691.Contig2_All	G2-like	G2-like	Response_reg	http://plntfdb.bio.uni-potsdam.de/v3.0/fam_mem.php?family_id=G2-like
Unigene6020_All	AP2-EREBP	AP2	-	http://plntfdb.bio.uni-potsdam.de/v3.0/fam_mem.php?family_id=AP2-EREBP
CL11871.Contig2_All	OFP	Ovate	-	http://plntfdb.bio.uni-potsdam.de/v3.0/fam_mem.php?family_id=OFP
CL4285.Contig8_All	G2-like	G2-like	Response_reg	http://plntfdb.bio.uni-potsdam.de/v3.0/fam_mem.php?family_id=G2-like
CL9164.Contig1_All	PLATZ	PLATZ	-	http://plntfdb.bio.uni-potsdam.de/v3.0/fam_mem.php?family_id=PLATZ
Unigene20182_All	WRKY	WRKY	-	http://plntfdb.bio.uni-potsdam.de/v3.0/fam_mem.php?family_id=WRKY
CL12931.Contig2_All	FHA	FHA	-	http://plntfdb.bio.uni-potsdam.de/v3.0/fam_mem.php?family_id=FHA
Unigene79048_All	TCP	TCP	-	http://plntfdb.bio.uni-potsdam.de/v3.0/fam_mem.php?family_id=TCP
CL3019.Contig1_All	mTERF	mTERF	-	http://plntfdb.bio.uni-potsdam.de/v3.0/fam_mem.php?family_id=mTERF
CL826.Contig3_All	MYB	Myb_DNA-binding	ARID,Response_reg,SNF2_N	http://plntfdb.bio.uni-potsdam.de/v3.0/fam_mem.php?family_id=MYB
CL7623.Contig4_All	C2C2-GATA	GATA	-	http://plntfdb.bio.uni-potsdam.de/v3.0/fam_mem.php?family_id=C2C2-GATA
Unigene17815_All	Trihelix	trihelix	-	http://plntfdb.bio.uni-potsdam.de/v3.0/fam_mem.php?family_id=Trihelix
Unigene21148_All	bHLH	HLH	-	http://plntfdb.bio.uni-potsdam.de/v3.0/fam_mem.php?family_id=bHLH
CL5981.Contig2_All	bHLH	HLH	-	http://plntfdb.bio.uni-potsdam.de/v3.0/fam_mem.php?family_id=bHLH
Unigene14871_All	WRKY	WRKY	-	http://plntfdb.bio.uni-potsdam.de/v3.0/fam_mem.php?family_id=WRKY
Unigene10455_All	AP2-EREBP	AP2	-	http://plntfdb.bio.uni-potsdam.de/v3.0/fam_mem.php?family_id=AP2-EREBP
CL1492.Contig4_All	TUB	Tub	-	http://plntfdb.bio.uni-potsdam.de/v3.0/fam_mem.php?family_id=TUB
CL8449.Contig1_All	WRKY	WRKY	-	http://plntfdb.bio.uni-potsdam.de/v3.0/fam_mem.php?family_id=WRKY
Unigene19256_All	Trihelix	trihelix	-	http://plntfdb.bio.uni-potsdam.de/v3.0/fam_mem.php?family_id=Trihelix
Unigene62505_All	LOB	DUF260	-	http://plntfdb.bio.uni-potsdam.de/v3.0/fam_mem.php?family_id=LOB
CL9094.Contig7_All	ARF	Auxin_resp	-	http://plntfdb.bio.uni-potsdam.de/v3.0/fam_mem.php?family_id=ARF
CL8369.Contig4_All	C2C2-GATA	GATA	-	http://plntfdb.bio.uni-potsdam.de/v3.0/fam_mem.php?family_id=C2C2-GATA
CL576.Contig2_All	C2C2-Dof	zf-Dof	-	http://plntfdb.bio.uni-potsdam.de/v3.0/fam_mem.php?family_id=C2C2-Dof
CL13138.Contig2_All	MYB	Myb_DNA-binding	ARID,Response_reg,SNF2_N	http://plntfdb.bio.uni-potsdam.de/v3.0/fam_mem.php?family_id=MYB
CL268.Contig3_All	MYB	Myb_DNA-binding	ARID,Response_reg,SNF2_N	http://plntfdb.bio.uni-potsdam.de/v3.0/fam_mem.php?family_id=MYB
CL11178.Contig1_All	C2H2	zf-C2H2	PHD	http://plntfdb.bio.uni-potsdam.de/v3.0/fam_mem.php?family_id=C2H2
Unigene34091_All	C2H2	zf-C2H2	PHD	http://plntfdb.bio.uni-potsdam.de/v3.0/fam_mem.php?family_id=C2H2
CL5644.Contig1_All	AP2-EREBP	AP2	-	http://plntfdb.bio.uni-potsdam.de/v3.0/fam_mem.php?family_id=AP2-EREBP
CL3618.Contig1_All	mTERF	mTERF	-	http://plntfdb.bio.uni-potsdam.de/v3.0/fam_mem.php?family_id=mTERF
CL8351.Contig2_All	AP2-EREBP	AP2	-	http://plntfdb.bio.uni-potsdam.de/v3.0/fam_mem.php?family_id=AP2-EREBP
CL11479.Contig3_All	mTERF	mTERF	-	http://plntfdb.bio.uni-potsdam.de/v3.0/fam_mem.php?family_id=mTERF
Unigene29894_All	MYB	Myb_DNA-binding	ARID,Response_reg,SNF2_N	http://plntfdb.bio.uni-potsdam.de/v3.0/fam_mem.php?family_id=MYB
CL5847.Contig3_All	ARF	Auxin_resp	-	http://plntfdb.bio.uni-potsdam.de/v3.0/fam_mem.php?family_id=ARF
Unigene1333_All	AP2-EREBP	AP2	-	http://plntfdb.bio.uni-potsdam.de/v3.0/fam_mem.php?family_id=AP2-EREBP
CL10680.Contig2_All	bHLH	HLH	-	http://plntfdb.bio.uni-potsdam.de/v3.0/fam_mem.php?family_id=bHLH
Unigene19666_All	Tify	tify	GATA	http://plntfdb.bio.uni-potsdam.de/v3.0/fam_mem.php?family_id=Tify
CL5915.Contig1_All	FAR1	FAR1	-	http://plntfdb.bio.uni-potsdam.de/v3.0/fam_mem.php?family_id=FAR1
CL85.Contig6_All	NAC	NAM	-	http://plntfdb.bio.uni-potsdam.de/v3.0/fam_mem.php?family_id=NAC
CL10444.Contig2_All	MYB	Myb_DNA-binding	ARID,Response_reg,SNF2_N	http://plntfdb.bio.uni-potsdam.de/v3.0/fam_mem.php?family_id=MYB
CL9509.Contig3_All	MYB	Myb_DNA-binding	ARID,Response_reg,SNF2_N	http://plntfdb.bio.uni-potsdam.de/v3.0/fam_mem.php?family_id=MYB
Unigene11711_All	bHLH	HLH	-	http://plntfdb.bio.uni-potsdam.de/v3.0/fam_mem.php?family_id=bHLH
Unigene5091_All	ARF	Auxin_resp	-	http://plntfdb.bio.uni-potsdam.de/v3.0/fam_mem.php?family_id=ARF
Unigene24406_All	LOB	DUF260	-	http://plntfdb.bio.uni-potsdam.de/v3.0/fam_mem.php?family_id=LOB
CL585.Contig2_All	MYB	Myb_DNA-binding	ARID,Response_reg,SNF2_N	http://plntfdb.bio.uni-potsdam.de/v3.0/fam_mem.php?family_id=MYB
CL5902.Contig1_All	TCP	TCP	-	http://plntfdb.bio.uni-potsdam.de/v3.0/fam_mem.php?family_id=TCP
CL576.Contig1_All	C2C2-Dof	zf-Dof	-	http://plntfdb.bio.uni-potsdam.de/v3.0/fam_mem.php?family_id=C2C2-Dof
CL1483.Contig1_All	TIG	TIG	-	http://plntfdb.bio.uni-potsdam.de/v3.0/fam_mem.php?family_id=TIG
CL430.Contig2_All	SBP	SBP	-	http://plntfdb.bio.uni-potsdam.de/v3.0/fam_mem.php?family_id=SBP
CL6418.Contig1_All	C2H2	zf-C2H2	PHD	http://plntfdb.bio.uni-potsdam.de/v3.0/fam_mem.php?family_id=C2H2
CL808.Contig2_All	SBP	SBP	-	http://plntfdb.bio.uni-potsdam.de/v3.0/fam_mem.php?family_id=SBP
Unigene33776_All	mTERF	mTERF	-	http://plntfdb.bio.uni-potsdam.de/v3.0/fam_mem.php?family_id=mTERF
CL10814.Contig4_All	AP2-EREBP	AP2	-	http://plntfdb.bio.uni-potsdam.de/v3.0/fam_mem.php?family_id=AP2-EREBP
Unigene19605_All	C2C2-Dof	zf-Dof	-	http://plntfdb.bio.uni-potsdam.de/v3.0/fam_mem.php?family_id=C2C2-Dof
Unigene18619_All	MYB	Myb_DNA-binding	ARID,Response_reg,SNF2_N	http://plntfdb.bio.uni-potsdam.de/v3.0/fam_mem.php?family_id=MYB
CL7412.Contig1_All	C2C2-CO-like	CCT,zf-B_box	GATA,PLATZ	http://plntfdb.bio.uni-potsdam.de/v3.0/fam_mem.php?family_id=C2C2-CO-like
Unigene39378_All	MYB	Myb_DNA-binding	ARID,Response_reg,SNF2_N	http://plntfdb.bio.uni-potsdam.de/v3.0/fam_mem.php?family_id=MYB
Unigene65285_All	HSF	HSF_DNA-bind	-	http://plntfdb.bio.uni-potsdam.de/v3.0/fam_mem.php?family_id=HSF
CL1628.Contig5_All	bHLH	HLH	-	http://plntfdb.bio.uni-potsdam.de/v3.0/fam_mem.php?family_id=bHLH
CL10117.Contig1_All	HSF	HSF_DNA-bind	-	http://plntfdb.bio.uni-potsdam.de/v3.0/fam_mem.php?family_id=HSF
Unigene23289_All	VOZ	VOZ	-	http://plntfdb.bio.uni-potsdam.de/v3.0/fam_mem.php?family_id=VOZ
CL8366.Contig1_All	MYB	Myb_DNA-binding	ARID,Response_reg,SNF2_N	http://plntfdb.bio.uni-potsdam.de/v3.0/fam_mem.php?family_id=MYB
CL1282.Contig22_All	ABI3VP1	B3	AP2,Auxin_resp	http://plntfdb.bio.uni-potsdam.de/v3.0/fam_mem.php?family_id=ABI3VP1
CL1826.Contig3_All	bHLH	HLH	-	http://plntfdb.bio.uni-potsdam.de/v3.0/fam_mem.php?family_id=bHLH
CL4304.Contig3_All	Trihelix	trihelix	-	http://plntfdb.bio.uni-potsdam.de/v3.0/fam_mem.php?family_id=Trihelix
CL5399.Contig6_All	NAC	NAM	-	http://plntfdb.bio.uni-potsdam.de/v3.0/fam_mem.php?family_id=NAC
CL12646.Contig3_All	C3H	zf-CCCH	PHD,SNF2_N,zf-C2H2	http://plntfdb.bio.uni-potsdam.de/v3.0/fam_mem.php?family_id=C3H
CL13003.Contig1_All	GRAS	GRAS	-	http://plntfdb.bio.uni-potsdam.de/v3.0/fam_mem.php?family_id=GRAS
CL4705.Contig2_All	mTERF	mTERF	-	http://plntfdb.bio.uni-potsdam.de/v3.0/fam_mem.php?family_id=mTERF
Unigene13813_All	NAC	NAM	-	http://plntfdb.bio.uni-potsdam.de/v3.0/fam_mem.php?family_id=NAC
Unigene21645_All	TCP	TCP	-	http://plntfdb.bio.uni-potsdam.de/v3.0/fam_mem.php?family_id=TCP
CL7633.Contig2_All	C3H	zf-CCCH	PHD,SNF2_N,zf-C2H2	http://plntfdb.bio.uni-potsdam.de/v3.0/fam_mem.php?family_id=C3H
CL307.Contig4_All	C3H	zf-CCCH	PHD,SNF2_N,zf-C2H2	http://plntfdb.bio.uni-potsdam.de/v3.0/fam_mem.php?family_id=C3H
Unigene1906_All	TCP	TCP	-	http://plntfdb.bio.uni-potsdam.de/v3.0/fam_mem.php?family_id=TCP
CL5887.Contig1_All	AP2-EREBP	AP2	-	http://plntfdb.bio.uni-potsdam.de/v3.0/fam_mem.php?family_id=AP2-EREBP
Unigene53855_All	MYB	Myb_DNA-binding	ARID,Response_reg,SNF2_N	http://plntfdb.bio.uni-potsdam.de/v3.0/fam_mem.php?family_id=MYB
Unigene21061_All	C2H2	zf-C2H2	PHD	http://plntfdb.bio.uni-potsdam.de/v3.0/fam_mem.php?family_id=C2H2
CL6560.Contig2_All	MYB	Myb_DNA-binding	ARID,Response_reg,SNF2_N	http://plntfdb.bio.uni-potsdam.de/v3.0/fam_mem.php?family_id=MYB
CL13009.Contig2_All	TCP	TCP	-	http://plntfdb.bio.uni-potsdam.de/v3.0/fam_mem.php?family_id=TCP
Unigene18592_All	Trihelix	trihelix	-	http://plntfdb.bio.uni-potsdam.de/v3.0/fam_mem.php?family_id=Trihelix
Unigene2903_All	bHLH	HLH	-	http://plntfdb.bio.uni-potsdam.de/v3.0/fam_mem.php?family_id=bHLH
Unigene21277_All	SBP	SBP	-	http://plntfdb.bio.uni-potsdam.de/v3.0/fam_mem.php?family_id=SBP
CL8765.Contig5_All	NAC	NAM	-	http://plntfdb.bio.uni-potsdam.de/v3.0/fam_mem.php?family_id=NAC
Unigene9833_All	AP2-EREBP	AP2	-	http://plntfdb.bio.uni-potsdam.de/v3.0/fam_mem.php?family_id=AP2-EREBP
CL9855.Contig2_All	C2C2-Dof	zf-Dof	-	http://plntfdb.bio.uni-potsdam.de/v3.0/fam_mem.php?family_id=C2C2-Dof
Unigene14004_All	ARF	Auxin_resp	-	http://plntfdb.bio.uni-potsdam.de/v3.0/fam_mem.php?family_id=ARF
Unigene55763_All	LIM	LIM	-	http://plntfdb.bio.uni-potsdam.de/v3.0/fam_mem.php?family_id=LIM
CL10905.Contig2_All	Trihelix	trihelix	-	http://plntfdb.bio.uni-potsdam.de/v3.0/fam_mem.php?family_id=Trihelix
CL3104.Contig2_All	WRKY	WRKY	-	http://plntfdb.bio.uni-potsdam.de/v3.0/fam_mem.php?family_id=WRKY
CL2870.Contig7_All	WRKY	WRKY	-	http://plntfdb.bio.uni-potsdam.de/v3.0/fam_mem.php?family_id=WRKY
CL857.Contig16_All	FHA	FHA	-	http://plntfdb.bio.uni-potsdam.de/v3.0/fam_mem.php?family_id=FHA
Unigene19508_All	HSF	HSF_DNA-bind	-	http://plntfdb.bio.uni-potsdam.de/v3.0/fam_mem.php?family_id=HSF
CL2856.Contig2_All	MYB	Myb_DNA-binding	ARID,Response_reg,SNF2_N	http://plntfdb.bio.uni-potsdam.de/v3.0/fam_mem.php?family_id=MYB
Unigene71919_All	C2H2	zf-C2H2	PHD	http://plntfdb.bio.uni-potsdam.de/v3.0/fam_mem.php?family_id=C2H2
CL11806.Contig1_All	zf-HD	ZF-HD_dimer	-	http://plntfdb.bio.uni-potsdam.de/v3.0/fam_mem.php?family_id=zf-HD
CL9545.Contig2_All	MYB	Myb_DNA-binding	ARID,Response_reg,SNF2_N	http://plntfdb.bio.uni-potsdam.de/v3.0/fam_mem.php?family_id=MYB
Unigene20944_All	MYB	Myb_DNA-binding	ARID,Response_reg,SNF2_N	http://plntfdb.bio.uni-potsdam.de/v3.0/fam_mem.php?family_id=MYB
Unigene16707_All	TAZ	zf-TAZ	PHD	http://plntfdb.bio.uni-potsdam.de/v3.0/fam_mem.php?family_id=TAZ
CL3230.Contig5_All	AP2-EREBP	AP2	-	http://plntfdb.bio.uni-potsdam.de/v3.0/fam_mem.php?family_id=AP2-EREBP
CL9555.Contig1_All	FHA	FHA	-	http://plntfdb.bio.uni-potsdam.de/v3.0/fam_mem.php?family_id=FHA
CL5393.Contig1_All	HSF	HSF_DNA-bind	-	http://plntfdb.bio.uni-potsdam.de/v3.0/fam_mem.php?family_id=HSF
CL3009.Contig2_All	FAR1	FAR1	-	http://plntfdb.bio.uni-potsdam.de/v3.0/fam_mem.php?family_id=FAR1
CL7281.Contig2_All	bHLH	HLH	-	http://plntfdb.bio.uni-potsdam.de/v3.0/fam_mem.php?family_id=bHLH
CL11252.Contig5_All	MYB	Myb_DNA-binding	ARID,Response_reg,SNF2_N	http://plntfdb.bio.uni-potsdam.de/v3.0/fam_mem.php?family_id=MYB
Unigene6662_All	AP2-EREBP	AP2	-	http://plntfdb.bio.uni-potsdam.de/v3.0/fam_mem.php?family_id=AP2-EREBP
CL991.Contig2_All	ARF	Auxin_resp	-	http://plntfdb.bio.uni-potsdam.de/v3.0/fam_mem.php?family_id=ARF
CL7429.Contig6_All	MYB	Myb_DNA-binding	ARID,Response_reg,SNF2_N	http://plntfdb.bio.uni-potsdam.de/v3.0/fam_mem.php?family_id=MYB
Unigene76512_All	LIM	LIM	-	http://plntfdb.bio.uni-potsdam.de/v3.0/fam_mem.php?family_id=LIM
Unigene11298_All	MYB	Myb_DNA-binding	ARID,Response_reg,SNF2_N	http://plntfdb.bio.uni-potsdam.de/v3.0/fam_mem.php?family_id=MYB
CL7715.Contig1_All	Alfin-like	Alfin-like	DDT,Homeobox,JmjC,JmjN	http://plntfdb.bio.uni-potsdam.de/v3.0/fam_mem.php?family_id=Alfin-like
Unigene9875_All	NAC	NAM	-	http://plntfdb.bio.uni-potsdam.de/v3.0/fam_mem.php?family_id=NAC
CL1826.Contig5_All	bHLH	HLH	-	http://plntfdb.bio.uni-potsdam.de/v3.0/fam_mem.php?family_id=bHLH
CL11665.Contig4_All	WRKY	WRKY	-	http://plntfdb.bio.uni-potsdam.de/v3.0/fam_mem.php?family_id=WRKY
Unigene59624_All	C2H2	zf-C2H2	PHD	http://plntfdb.bio.uni-potsdam.de/v3.0/fam_mem.php?family_id=C2H2
Unigene9534_All	C3H	zf-CCCH	PHD,SNF2_N,zf-C2H2	http://plntfdb.bio.uni-potsdam.de/v3.0/fam_mem.php?family_id=C3H
CL194.Contig14_All	ARF	Auxin_resp	-	http://plntfdb.bio.uni-potsdam.de/v3.0/fam_mem.php?family_id=ARF
CL4105.Contig2_All	MYB	Myb_DNA-binding	ARID,Response_reg,SNF2_N	http://plntfdb.bio.uni-potsdam.de/v3.0/fam_mem.php?family_id=MYB
CL3009.Contig1_All	FAR1	FAR1	-	http://plntfdb.bio.uni-potsdam.de/v3.0/fam_mem.php?family_id=FAR1
CL7792.Contig1_All	NAC	NAM	-	http://plntfdb.bio.uni-potsdam.de/v3.0/fam_mem.php?family_id=NAC
Unigene18964_All	MYB	Myb_DNA-binding	ARID,Response_reg,SNF2_N	http://plntfdb.bio.uni-potsdam.de/v3.0/fam_mem.php?family_id=MYB
CL6314.Contig10_All	C2H2	zf-C2H2	PHD	http://plntfdb.bio.uni-potsdam.de/v3.0/fam_mem.php?family_id=C2H2
Unigene12169_All	mTERF	mTERF	-	http://plntfdb.bio.uni-potsdam.de/v3.0/fam_mem.php?family_id=mTERF
CL1433.Contig1_All	ULT	ULT	-	http://plntfdb.bio.uni-potsdam.de/v3.0/fam_mem.php?family_id=ULT
CL9091.Contig5_All	C2C2-GATA	GATA	-	http://plntfdb.bio.uni-potsdam.de/v3.0/fam_mem.php?family_id=C2C2-GATA
CL5468.Contig4_All	TIG	TIG	-	http://plntfdb.bio.uni-potsdam.de/v3.0/fam_mem.php?family_id=TIG
Unigene14881_All	OFP	Ovate	-	http://plntfdb.bio.uni-potsdam.de/v3.0/fam_mem.php?family_id=OFP
CL7480.Contig1_All	WRKY	WRKY	-	http://plntfdb.bio.uni-potsdam.de/v3.0/fam_mem.php?family_id=WRKY
CL3121.Contig7_All	FAR1	FAR1	-	http://plntfdb.bio.uni-potsdam.de/v3.0/fam_mem.php?family_id=FAR1
Unigene63915_All	Zn-clus	Zn_clus	-	http://plntfdb.bio.uni-potsdam.de/v3.0/fam_mem.php?family_id=Zn-clus
CL2855.Contig3_All	FAR1	FAR1	-	http://plntfdb.bio.uni-potsdam.de/v3.0/fam_mem.php?family_id=FAR1
CL3732.Contig1_All	G2-like	G2-like	Response_reg	http://plntfdb.bio.uni-potsdam.de/v3.0/fam_mem.php?family_id=G2-like
CL12837.Contig2_All	C2C2-GATA	GATA	-	http://plntfdb.bio.uni-potsdam.de/v3.0/fam_mem.php?family_id=C2C2-GATA
Unigene85009_All	zf-HD	ZF-HD_dimer	-	http://plntfdb.bio.uni-potsdam.de/v3.0/fam_mem.php?family_id=zf-HD
CL6969.Contig5_All	MADS	SRF-TF	-	http://plntfdb.bio.uni-potsdam.de/v3.0/fam_mem.php?family_id=MADS
CL5325.Contig4_All	C2C2-GATA	GATA	-	http://plntfdb.bio.uni-potsdam.de/v3.0/fam_mem.php?family_id=C2C2-GATA
CL6559.Contig1_All	bHLH	HLH	-	http://plntfdb.bio.uni-potsdam.de/v3.0/fam_mem.php?family_id=bHLH
Unigene2127_All	HB	Homeobox,KNOX1,KNOX2	-	http://plntfdb.bio.uni-potsdam.de/v3.0/fam_mem.php?family_id=HB
Unigene30278_All	Zn-clus	Zn_clus	-	http://plntfdb.bio.uni-potsdam.de/v3.0/fam_mem.php?family_id=Zn-clus
CL3881.Contig6_All	MYB	Myb_DNA-binding	ARID,Response_reg,SNF2_N	http://plntfdb.bio.uni-potsdam.de/v3.0/fam_mem.php?family_id=MYB
Unigene14815_All	BBR/BPC	GAGA_bind	-	http://plntfdb.bio.uni-potsdam.de/v3.0/fam_mem.php?family_id=BBR/BPC
Unigene70427_All	MADS	SRF-TF	-	http://plntfdb.bio.uni-potsdam.de/v3.0/fam_mem.php?family_id=MADS
Unigene3099_All	MYB	Myb_DNA-binding	ARID,Response_reg,SNF2_N	http://plntfdb.bio.uni-potsdam.de/v3.0/fam_mem.php?family_id=MYB
CL4558.Contig2_All	LOB	DUF260	-	http://plntfdb.bio.uni-potsdam.de/v3.0/fam_mem.php?family_id=LOB
Unigene80538_All	MADS	SRF-TF	-	http://plntfdb.bio.uni-potsdam.de/v3.0/fam_mem.php?family_id=MADS
CL9337.Contig1_All	AP2-EREBP	AP2	-	http://plntfdb.bio.uni-potsdam.de/v3.0/fam_mem.php?family_id=AP2-EREBP
CL6266.Contig2_All	ABI3VP1	B3	AP2,Auxin_resp	http://plntfdb.bio.uni-potsdam.de/v3.0/fam_mem.php?family_id=ABI3VP1
Unigene1372_All	FAR1	FAR1	-	http://plntfdb.bio.uni-potsdam.de/v3.0/fam_mem.php?family_id=FAR1
Unigene43412_All	LOB	DUF260	-	http://plntfdb.bio.uni-potsdam.de/v3.0/fam_mem.php?family_id=LOB
CL13306.Contig2_All	Alfin-like	Alfin-like	DDT,Homeobox,JmjC,JmjN	http://plntfdb.bio.uni-potsdam.de/v3.0/fam_mem.php?family_id=Alfin-like
Unigene8982_All	bHLH	HLH	-	http://plntfdb.bio.uni-potsdam.de/v3.0/fam_mem.php?family_id=bHLH
CL3732.Contig3_All	G2-like	G2-like	Response_reg	http://plntfdb.bio.uni-potsdam.de/v3.0/fam_mem.php?family_id=G2-like
CL1501.Contig2_All	C3H	zf-CCCH	PHD,SNF2_N,zf-C2H2	http://plntfdb.bio.uni-potsdam.de/v3.0/fam_mem.php?family_id=C3H
CL8429.Contig1_All	C2C2-CO-like	CCT,zf-B_box	GATA,PLATZ	http://plntfdb.bio.uni-potsdam.de/v3.0/fam_mem.php?family_id=C2C2-CO-like
CL9732.Contig1_All	G2-like	G2-like	Response_reg	http://plntfdb.bio.uni-potsdam.de/v3.0/fam_mem.php?family_id=G2-like
CL7824.Contig5_All	GRAS	GRAS	-	http://plntfdb.bio.uni-potsdam.de/v3.0/fam_mem.php?family_id=GRAS
CL4382.Contig14_All	WRKY	WRKY	-	http://plntfdb.bio.uni-potsdam.de/v3.0/fam_mem.php?family_id=WRKY
CL12845.Contig2_All	AP2-EREBP	AP2	-	http://plntfdb.bio.uni-potsdam.de/v3.0/fam_mem.php?family_id=AP2-EREBP
CL4610.Contig2_All	GRAS	GRAS	-	http://plntfdb.bio.uni-potsdam.de/v3.0/fam_mem.php?family_id=GRAS
CL3614.Contig1_All	AP2-EREBP	AP2	-	http://plntfdb.bio.uni-potsdam.de/v3.0/fam_mem.php?family_id=AP2-EREBP
Unigene7481_All	NAC	NAM	-	http://plntfdb.bio.uni-potsdam.de/v3.0/fam_mem.php?family_id=NAC
Unigene18021_All	C2C2-GATA	GATA	-	http://plntfdb.bio.uni-potsdam.de/v3.0/fam_mem.php?family_id=C2C2-GATA
CL13306.Contig1_All	Alfin-like	Alfin-like	DDT,Homeobox,JmjC,JmjN	http://plntfdb.bio.uni-potsdam.de/v3.0/fam_mem.php?family_id=Alfin-like
CL8116.Contig4_All	WRKY	WRKY	-	http://plntfdb.bio.uni-potsdam.de/v3.0/fam_mem.php?family_id=WRKY
CL3906.Contig1_All	ABI3VP1	B3	AP2,Auxin_resp	http://plntfdb.bio.uni-potsdam.de/v3.0/fam_mem.php?family_id=ABI3VP1
CL2479.Contig17_All	MYB	Myb_DNA-binding	ARID,Response_reg,SNF2_N	http://plntfdb.bio.uni-potsdam.de/v3.0/fam_mem.php?family_id=MYB
Unigene24112_All	G2-like	G2-like	Response_reg	http://plntfdb.bio.uni-potsdam.de/v3.0/fam_mem.php?family_id=G2-like
CL6852.Contig1_All	MYB	Myb_DNA-binding	ARID,Response_reg,SNF2_N	http://plntfdb.bio.uni-potsdam.de/v3.0/fam_mem.php?family_id=MYB
CL585.Contig6_All	MYB	Myb_DNA-binding	ARID,Response_reg,SNF2_N	http://plntfdb.bio.uni-potsdam.de/v3.0/fam_mem.php?family_id=MYB
CL7997.Contig5_All	BSD	BSD	-	http://plntfdb.bio.uni-potsdam.de/v3.0/fam_mem.php?family_id=BSD
Unigene11053_All	Alfin-like	Alfin-like	DDT,Homeobox,JmjC,JmjN	http://plntfdb.bio.uni-potsdam.de/v3.0/fam_mem.php?family_id=Alfin-like
Unigene23261_All	MYB	Myb_DNA-binding	ARID,Response_reg,SNF2_N	http://plntfdb.bio.uni-potsdam.de/v3.0/fam_mem.php?family_id=MYB
Unigene18991_All	bHLH	HLH	-	http://plntfdb.bio.uni-potsdam.de/v3.0/fam_mem.php?family_id=bHLH
CL10397.Contig1_All	NAC	NAM	-	http://plntfdb.bio.uni-potsdam.de/v3.0/fam_mem.php?family_id=NAC
Unigene43413_All	LOB	DUF260	-	http://plntfdb.bio.uni-potsdam.de/v3.0/fam_mem.php?family_id=LOB
Unigene22524_All	AP2-EREBP	AP2	-	http://plntfdb.bio.uni-potsdam.de/v3.0/fam_mem.php?family_id=AP2-EREBP
CL1854.Contig2_All	SBP	SBP	-	http://plntfdb.bio.uni-potsdam.de/v3.0/fam_mem.php?family_id=SBP
Unigene4259_All	NAC	NAM	-	http://plntfdb.bio.uni-potsdam.de/v3.0/fam_mem.php?family_id=NAC
CL13344.Contig2_All	AP2-EREBP	AP2	-	http://plntfdb.bio.uni-potsdam.de/v3.0/fam_mem.php?family_id=AP2-EREBP
CL935.Contig3_All	G2-like	G2-like	Response_reg	http://plntfdb.bio.uni-potsdam.de/v3.0/fam_mem.php?family_id=G2-like
CL6744.Contig1_All	bHLH	HLH	-	http://plntfdb.bio.uni-potsdam.de/v3.0/fam_mem.php?family_id=bHLH
CL9253.Contig5_All	C2H2	zf-C2H2	PHD	http://plntfdb.bio.uni-potsdam.de/v3.0/fam_mem.php?family_id=C2H2
Unigene19514_All	AP2-EREBP	AP2	-	http://plntfdb.bio.uni-potsdam.de/v3.0/fam_mem.php?family_id=AP2-EREBP
Unigene14425_All	C2H2	zf-C2H2	PHD	http://plntfdb.bio.uni-potsdam.de/v3.0/fam_mem.php?family_id=C2H2
CL8011.Contig2_All	C2C2-GATA	GATA	-	http://plntfdb.bio.uni-potsdam.de/v3.0/fam_mem.php?family_id=C2C2-GATA
CL9301.Contig4_All	CPP	TCR	-	http://plntfdb.bio.uni-potsdam.de/v3.0/fam_mem.php?family_id=CPP
Unigene71809_All	C2H2	zf-C2H2	PHD	http://plntfdb.bio.uni-potsdam.de/v3.0/fam_mem.php?family_id=C2H2
CL991.Contig1_All	ARF	Auxin_resp	-	http://plntfdb.bio.uni-potsdam.de/v3.0/fam_mem.php?family_id=ARF
CL1282.Contig26_All	ABI3VP1	B3	AP2,Auxin_resp	http://plntfdb.bio.uni-potsdam.de/v3.0/fam_mem.php?family_id=ABI3VP1
Unigene3334_All	MYB	Myb_DNA-binding	ARID,Response_reg,SNF2_N	http://plntfdb.bio.uni-potsdam.de/v3.0/fam_mem.php?family_id=MYB
Unigene2294_All	SBP	SBP	-	http://plntfdb.bio.uni-potsdam.de/v3.0/fam_mem.php?family_id=SBP
Unigene21910_All	WRKY	WRKY	-	http://plntfdb.bio.uni-potsdam.de/v3.0/fam_mem.php?family_id=WRKY
CL1326.Contig2_All	MYB	Myb_DNA-binding	ARID,Response_reg,SNF2_N	http://plntfdb.bio.uni-potsdam.de/v3.0/fam_mem.php?family_id=MYB
CL3085.Contig2_All	AP2-EREBP	AP2	-	http://plntfdb.bio.uni-potsdam.de/v3.0/fam_mem.php?family_id=AP2-EREBP
CL11794.Contig1_All	C2H2	zf-C2H2	PHD	http://plntfdb.bio.uni-potsdam.de/v3.0/fam_mem.php?family_id=C2H2
CL1802.Contig3_All	EIL	EIN3	-	http://plntfdb.bio.uni-potsdam.de/v3.0/fam_mem.php?family_id=EIL
CL6530.Contig1_All	SRS	DUF702	-	http://plntfdb.bio.uni-potsdam.de/v3.0/fam_mem.php?family_id=SRS
CL7855.Contig3_All	LIM	LIM	-	http://plntfdb.bio.uni-potsdam.de/v3.0/fam_mem.php?family_id=LIM
Unigene4422_All	MYB	Myb_DNA-binding	ARID,Response_reg,SNF2_N	http://plntfdb.bio.uni-potsdam.de/v3.0/fam_mem.php?family_id=MYB
CL4414.Contig6_All	WRKY	WRKY	-	http://plntfdb.bio.uni-potsdam.de/v3.0/fam_mem.php?family_id=WRKY
Unigene71296_All	Zn-clus	Zn_clus	-	http://plntfdb.bio.uni-potsdam.de/v3.0/fam_mem.php?family_id=Zn-clus
CL4441.Contig12_All	C2H2	zf-C2H2	PHD	http://plntfdb.bio.uni-potsdam.de/v3.0/fam_mem.php?family_id=C2H2
Unigene10642_All	AP2-EREBP	AP2	-	http://plntfdb.bio.uni-potsdam.de/v3.0/fam_mem.php?family_id=AP2-EREBP
CL710.Contig5_All	CAMTA	CG-1,IQ	-	http://plntfdb.bio.uni-potsdam.de/v3.0/fam_mem.php?family_id=CAMTA
Unigene20655_All	TAZ	zf-TAZ	PHD	http://plntfdb.bio.uni-potsdam.de/v3.0/fam_mem.php?family_id=TAZ
Unigene5999_All	C2C2-CO-like	CCT,zf-B_box	GATA,PLATZ	http://plntfdb.bio.uni-potsdam.de/v3.0/fam_mem.php?family_id=C2C2-CO-like
CL1440.Contig5_All	GRAS	GRAS	-	http://plntfdb.bio.uni-potsdam.de/v3.0/fam_mem.php?family_id=GRAS
CL1282.Contig16_All	ABI3VP1	B3	AP2,Auxin_resp	http://plntfdb.bio.uni-potsdam.de/v3.0/fam_mem.php?family_id=ABI3VP1
Unigene67805_All	MYB	Myb_DNA-binding	ARID,Response_reg,SNF2_N	http://plntfdb.bio.uni-potsdam.de/v3.0/fam_mem.php?family_id=MYB
CL6079.Contig1_All	RWP-RK	RWP-RK	-	http://plntfdb.bio.uni-potsdam.de/v3.0/fam_mem.php?family_id=RWP-RK
Unigene72069_All	bHLH	HLH	-	http://plntfdb.bio.uni-potsdam.de/v3.0/fam_mem.php?family_id=bHLH
Unigene27009_All	HB	Homeobox,KNOX1,KNOX2	-	http://plntfdb.bio.uni-potsdam.de/v3.0/fam_mem.php?family_id=HB
CL5905.Contig1_All	AP2-EREBP	AP2	-	http://plntfdb.bio.uni-potsdam.de/v3.0/fam_mem.php?family_id=AP2-EREBP
CL4612.Contig2_All	C2C2-Dof	zf-Dof	-	http://plntfdb.bio.uni-potsdam.de/v3.0/fam_mem.php?family_id=C2C2-Dof
Unigene58256_All	AP2-EREBP	AP2	-	http://plntfdb.bio.uni-potsdam.de/v3.0/fam_mem.php?family_id=AP2-EREBP
Unigene419_All	MYB	Myb_DNA-binding	ARID,Response_reg,SNF2_N	http://plntfdb.bio.uni-potsdam.de/v3.0/fam_mem.php?family_id=MYB
CL4598.Contig5_All	LIM	LIM	-	http://plntfdb.bio.uni-potsdam.de/v3.0/fam_mem.php?family_id=LIM
Unigene25807_All	Zn-clus	Zn_clus	-	http://plntfdb.bio.uni-potsdam.de/v3.0/fam_mem.php?family_id=Zn-clus
CL8593.Contig2_All	PLATZ	PLATZ	-	http://plntfdb.bio.uni-potsdam.de/v3.0/fam_mem.php?family_id=PLATZ
Unigene69593_All	C2H2	zf-C2H2	PHD	http://plntfdb.bio.uni-potsdam.de/v3.0/fam_mem.php?family_id=C2H2
CL3525.Contig2_All	Trihelix	trihelix	-	http://plntfdb.bio.uni-potsdam.de/v3.0/fam_mem.php?family_id=Trihelix
CL3881.Contig1_All	FHA	FHA	-	http://plntfdb.bio.uni-potsdam.de/v3.0/fam_mem.php?family_id=FHA
CL696.Contig6_All	MYB	Myb_DNA-binding	ARID,Response_reg,SNF2_N	http://plntfdb.bio.uni-potsdam.de/v3.0/fam_mem.php?family_id=MYB
CL8690.Contig3_All	NAC	NAM	-	http://plntfdb.bio.uni-potsdam.de/v3.0/fam_mem.php?family_id=NAC
Unigene2794_All	C2C2-Dof	zf-Dof	-	http://plntfdb.bio.uni-potsdam.de/v3.0/fam_mem.php?family_id=C2C2-Dof
Unigene12173_All	SBP	SBP	-	http://plntfdb.bio.uni-potsdam.de/v3.0/fam_mem.php?family_id=SBP
CL6224.Contig3_All	SBP	SBP	-	http://plntfdb.bio.uni-potsdam.de/v3.0/fam_mem.php?family_id=SBP
CL2771.Contig2_All	GRAS	GRAS	-	http://plntfdb.bio.uni-potsdam.de/v3.0/fam_mem.php?family_id=GRAS
CL9248.Contig3_All	WRKY	WRKY	-	http://plntfdb.bio.uni-potsdam.de/v3.0/fam_mem.php?family_id=WRKY
CL2076.Contig1_All	WRKY	WRKY	-	http://plntfdb.bio.uni-potsdam.de/v3.0/fam_mem.php?family_id=WRKY
CL2870.Contig6_All	WRKY	WRKY	-	http://plntfdb.bio.uni-potsdam.de/v3.0/fam_mem.php?family_id=WRKY
CL3942.Contig2_All	VARL	VARL	-	http://plntfdb.bio.uni-potsdam.de/v3.0/fam_mem.php?family_id=VARL
CL6963.Contig2_All	ABI3VP1	B3	AP2,Auxin_resp	http://plntfdb.bio.uni-potsdam.de/v3.0/fam_mem.php?family_id=ABI3VP1
CL10931.Contig2_All	C3H	zf-CCCH	PHD,SNF2_N,zf-C2H2	http://plntfdb.bio.uni-potsdam.de/v3.0/fam_mem.php?family_id=C3H
Unigene18992_All	bHLH	HLH	-	http://plntfdb.bio.uni-potsdam.de/v3.0/fam_mem.php?family_id=bHLH
Unigene61701_All	C2H2	zf-C2H2	PHD	http://plntfdb.bio.uni-potsdam.de/v3.0/fam_mem.php?family_id=C2H2
CL3460.Contig3_All	NAC	NAM	-	http://plntfdb.bio.uni-potsdam.de/v3.0/fam_mem.php?family_id=NAC
CL1501.Contig1_All	C3H	zf-CCCH	PHD,SNF2_N,zf-C2H2	http://plntfdb.bio.uni-potsdam.de/v3.0/fam_mem.php?family_id=C3H
Unigene2000_All	Alfin-like	Alfin-like	DDT,Homeobox,JmjC,JmjN	http://plntfdb.bio.uni-potsdam.de/v3.0/fam_mem.php?family_id=Alfin-like
Unigene1013_All	C2H2	zf-C2H2	PHD	http://plntfdb.bio.uni-potsdam.de/v3.0/fam_mem.php?family_id=C2H2
Unigene69468_All	mTERF	mTERF	-	http://plntfdb.bio.uni-potsdam.de/v3.0/fam_mem.php?family_id=mTERF
Unigene5037_All	bHLH	HLH	-	http://plntfdb.bio.uni-potsdam.de/v3.0/fam_mem.php?family_id=bHLH
CL4434.Contig4_All	TCP	TCP	-	http://plntfdb.bio.uni-potsdam.de/v3.0/fam_mem.php?family_id=TCP
Unigene7381_All	Alfin-like	Alfin-like	DDT,Homeobox,JmjC,JmjN	http://plntfdb.bio.uni-potsdam.de/v3.0/fam_mem.php?family_id=Alfin-like
CL3743.Contig6_All	GRAS	GRAS	-	http://plntfdb.bio.uni-potsdam.de/v3.0/fam_mem.php?family_id=GRAS
CL8984.Contig2_All	TUB	Tub	-	http://plntfdb.bio.uni-potsdam.de/v3.0/fam_mem.php?family_id=TUB
CL3675.Contig6_All	MYB	Myb_DNA-binding	ARID,Response_reg,SNF2_N	http://plntfdb.bio.uni-potsdam.de/v3.0/fam_mem.php?family_id=MYB
CL11550.Contig4_All	NAC	NAM	-	http://plntfdb.bio.uni-potsdam.de/v3.0/fam_mem.php?family_id=NAC
Unigene21687_All	WRKY	WRKY	-	http://plntfdb.bio.uni-potsdam.de/v3.0/fam_mem.php?family_id=WRKY
CL6059.Contig6_All	GRAS	GRAS	-	http://plntfdb.bio.uni-potsdam.de/v3.0/fam_mem.php?family_id=GRAS
CL10707.Contig2_All	EIL	EIN3	-	http://plntfdb.bio.uni-potsdam.de/v3.0/fam_mem.php?family_id=EIL
CL13023.Contig2_All	WRKY	WRKY	-	http://plntfdb.bio.uni-potsdam.de/v3.0/fam_mem.php?family_id=WRKY
Unigene38578_All	MYB	Myb_DNA-binding	ARID,Response_reg,SNF2_N	http://plntfdb.bio.uni-potsdam.de/v3.0/fam_mem.php?family_id=MYB
CL3700.Contig16_All	Trihelix	trihelix	-	http://plntfdb.bio.uni-potsdam.de/v3.0/fam_mem.php?family_id=Trihelix
CL400.Contig21_All	FAR1	FAR1	-	http://plntfdb.bio.uni-potsdam.de/v3.0/fam_mem.php?family_id=FAR1
Unigene84434_All	C2C2-GATA	GATA	-	http://plntfdb.bio.uni-potsdam.de/v3.0/fam_mem.php?family_id=C2C2-GATA
Unigene12750_All	WRKY	WRKY	-	http://plntfdb.bio.uni-potsdam.de/v3.0/fam_mem.php?family_id=WRKY
CL12994.Contig4_All	Alfin-like	Alfin-like	DDT,Homeobox,JmjC,JmjN	http://plntfdb.bio.uni-potsdam.de/v3.0/fam_mem.php?family_id=Alfin-like
CL4382.Contig10_All	WRKY	WRKY	-	http://plntfdb.bio.uni-potsdam.de/v3.0/fam_mem.php?family_id=WRKY
CL1362.Contig1_All	C3H	zf-CCCH	PHD,SNF2_N,zf-C2H2	http://plntfdb.bio.uni-potsdam.de/v3.0/fam_mem.php?family_id=C3H
CL4615.Contig5_All	C3H	zf-CCCH	PHD,SNF2_N,zf-C2H2	http://plntfdb.bio.uni-potsdam.de/v3.0/fam_mem.php?family_id=C3H
CL9671.Contig1_All	ABI3VP1	B3	AP2,Auxin_resp	http://plntfdb.bio.uni-potsdam.de/v3.0/fam_mem.php?family_id=ABI3VP1
CL5995.Contig2_All	mTERF	mTERF	-	http://plntfdb.bio.uni-potsdam.de/v3.0/fam_mem.php?family_id=mTERF
Unigene19191_All	C2H2	zf-C2H2	PHD	http://plntfdb.bio.uni-potsdam.de/v3.0/fam_mem.php?family_id=C2H2
CL7393.Contig5_All	GRAS	GRAS	-	http://plntfdb.bio.uni-potsdam.de/v3.0/fam_mem.php?family_id=GRAS
CL87.Contig4_All	LIM	LIM	-	http://plntfdb.bio.uni-potsdam.de/v3.0/fam_mem.php?family_id=LIM
CL7668.Contig4_All	bHLH	HLH	-	http://plntfdb.bio.uni-potsdam.de/v3.0/fam_mem.php?family_id=bHLH
CL2546.Contig8_All	Sigma70-like	Sigma70_r2,Sigma70_r3,Sigma70_r4	-	http://plntfdb.bio.uni-potsdam.de/v3.0/fam_mem.php?family_id=Sigma70-like
Unigene39215_All	Zn-clus	Zn_clus	-	http://plntfdb.bio.uni-potsdam.de/v3.0/fam_mem.php?family_id=Zn-clus
CL7881.Contig3_All	WRKY	WRKY	-	http://plntfdb.bio.uni-potsdam.de/v3.0/fam_mem.php?family_id=WRKY
CL3972.Contig4_All	AP2-EREBP	AP2	-	http://plntfdb.bio.uni-potsdam.de/v3.0/fam_mem.php?family_id=AP2-EREBP
CL3821.Contig3_All	G2-like	G2-like	Response_reg	http://plntfdb.bio.uni-potsdam.de/v3.0/fam_mem.php?family_id=G2-like
CL6574.Contig5_All	GRAS	GRAS	-	http://plntfdb.bio.uni-potsdam.de/v3.0/fam_mem.php?family_id=GRAS
CL9023.Contig1_All	bHLH	HLH	-	http://plntfdb.bio.uni-potsdam.de/v3.0/fam_mem.php?family_id=bHLH
CL5313.Contig2_All	FAR1	FAR1	-	http://plntfdb.bio.uni-potsdam.de/v3.0/fam_mem.php?family_id=FAR1
CL5224.Contig4_All	NAC	NAM	-	http://plntfdb.bio.uni-potsdam.de/v3.0/fam_mem.php?family_id=NAC
Unigene4060_All	SBP	SBP	-	http://plntfdb.bio.uni-potsdam.de/v3.0/fam_mem.php?family_id=SBP
CL9219.Contig2_All	mTERF	mTERF	-	http://plntfdb.bio.uni-potsdam.de/v3.0/fam_mem.php?family_id=mTERF
CL4705.Contig1_All	mTERF	mTERF	-	http://plntfdb.bio.uni-potsdam.de/v3.0/fam_mem.php?family_id=mTERF
Unigene2540_All	MYB	Myb_DNA-binding	ARID,Response_reg,SNF2_N	http://plntfdb.bio.uni-potsdam.de/v3.0/fam_mem.php?family_id=MYB
CL9886.Contig1_All	C2H2	zf-C2H2	PHD	http://plntfdb.bio.uni-potsdam.de/v3.0/fam_mem.php?family_id=C2H2
CL3287.Contig1_All	mTERF	mTERF	-	http://plntfdb.bio.uni-potsdam.de/v3.0/fam_mem.php?family_id=mTERF
CL5286.Contig3_All	MYB	Myb_DNA-binding	ARID,Response_reg,SNF2_N	http://plntfdb.bio.uni-potsdam.de/v3.0/fam_mem.php?family_id=MYB
CL13067.Contig1_All	WRKY	WRKY	-	http://plntfdb.bio.uni-potsdam.de/v3.0/fam_mem.php?family_id=WRKY
Unigene8182_All	C2H2	zf-C2H2	PHD	http://plntfdb.bio.uni-potsdam.de/v3.0/fam_mem.php?family_id=C2H2
CL4382.Contig9_All	WRKY	WRKY	-	http://plntfdb.bio.uni-potsdam.de/v3.0/fam_mem.php?family_id=WRKY
CL10299.Contig2_All	NAC	NAM	-	http://plntfdb.bio.uni-potsdam.de/v3.0/fam_mem.php?family_id=NAC
Unigene14609_All	WRKY	WRKY	-	http://plntfdb.bio.uni-potsdam.de/v3.0/fam_mem.php?family_id=WRKY
CL4224.Contig1_All	Trihelix	trihelix	-	http://plntfdb.bio.uni-potsdam.de/v3.0/fam_mem.php?family_id=Trihelix
CL8882.Contig3_All	RWP-RK	RWP-RK	-	http://plntfdb.bio.uni-potsdam.de/v3.0/fam_mem.php?family_id=RWP-RK
CL9887.Contig1_All	Sigma70-like	Sigma70_r2,Sigma70_r3,Sigma70_r4	-	http://plntfdb.bio.uni-potsdam.de/v3.0/fam_mem.php?family_id=Sigma70-like
Unigene6298_All	CPP	TCR	-	http://plntfdb.bio.uni-potsdam.de/v3.0/fam_mem.php?family_id=CPP
CL11479.Contig2_All	mTERF	mTERF	-	http://plntfdb.bio.uni-potsdam.de/v3.0/fam_mem.php?family_id=mTERF
CL4203.Contig1_All	ABI3VP1	B3	AP2,Auxin_resp	http://plntfdb.bio.uni-potsdam.de/v3.0/fam_mem.php?family_id=ABI3VP1
CL9342.Contig1_All	NAC	NAM	-	http://plntfdb.bio.uni-potsdam.de/v3.0/fam_mem.php?family_id=NAC
Unigene13978_All	mTERF	mTERF	-	http://plntfdb.bio.uni-potsdam.de/v3.0/fam_mem.php?family_id=mTERF
Unigene8288_All	WRKY	WRKY	-	http://plntfdb.bio.uni-potsdam.de/v3.0/fam_mem.php?family_id=WRKY
CL576.Contig4_All	C2C2-Dof	zf-Dof	-	http://plntfdb.bio.uni-potsdam.de/v3.0/fam_mem.php?family_id=C2C2-Dof
CL5399.Contig2_All	NAC	NAM	-	http://plntfdb.bio.uni-potsdam.de/v3.0/fam_mem.php?family_id=NAC
CL2379.Contig9_All	MYB	Myb_DNA-binding	ARID,Response_reg,SNF2_N	http://plntfdb.bio.uni-potsdam.de/v3.0/fam_mem.php?family_id=MYB
CL8882.Contig1_All	RWP-RK	RWP-RK	-	http://plntfdb.bio.uni-potsdam.de/v3.0/fam_mem.php?family_id=RWP-RK
Unigene14093_All	AP2-EREBP	AP2	-	http://plntfdb.bio.uni-potsdam.de/v3.0/fam_mem.php?family_id=AP2-EREBP
CL820.Contig22_All	bHLH	HLH	-	http://plntfdb.bio.uni-potsdam.de/v3.0/fam_mem.php?family_id=bHLH
CL11071.Contig3_All	NAC	NAM	-	http://plntfdb.bio.uni-potsdam.de/v3.0/fam_mem.php?family_id=NAC
CL7527.Contig2_All	HSF	HSF_DNA-bind	-	http://plntfdb.bio.uni-potsdam.de/v3.0/fam_mem.php?family_id=HSF
CL1950.Contig3_All	G2-like	G2-like	Response_reg	http://plntfdb.bio.uni-potsdam.de/v3.0/fam_mem.php?family_id=G2-like
CL11762.Contig1_All	zf-HD	ZF-HD_dimer	-	http://plntfdb.bio.uni-potsdam.de/v3.0/fam_mem.php?family_id=zf-HD
CL4441.Contig16_All	C2H2	zf-C2H2	PHD	http://plntfdb.bio.uni-potsdam.de/v3.0/fam_mem.php?family_id=C2H2
Unigene77093_All	GRAS	GRAS	-	http://plntfdb.bio.uni-potsdam.de/v3.0/fam_mem.php?family_id=GRAS
Unigene63305_All	MYB	Myb_DNA-binding	ARID,Response_reg,SNF2_N	http://plntfdb.bio.uni-potsdam.de/v3.0/fam_mem.php?family_id=MYB
CL2688.Contig3_All	AP2-EREBP	AP2	-	http://plntfdb.bio.uni-potsdam.de/v3.0/fam_mem.php?family_id=AP2-EREBP
CL12564.Contig2_All	ARF	Auxin_resp	-	http://plntfdb.bio.uni-potsdam.de/v3.0/fam_mem.php?family_id=ARF
Unigene81335_All	GRAS	GRAS	-	http://plntfdb.bio.uni-potsdam.de/v3.0/fam_mem.php?family_id=GRAS
CL3763.Contig1_All	C3H	zf-CCCH	PHD,SNF2_N,zf-C2H2	http://plntfdb.bio.uni-potsdam.de/v3.0/fam_mem.php?family_id=C3H
Unigene467_All	AP2-EREBP	AP2	-	http://plntfdb.bio.uni-potsdam.de/v3.0/fam_mem.php?family_id=AP2-EREBP
CL1593.Contig4_All	GRAS	GRAS	-	http://plntfdb.bio.uni-potsdam.de/v3.0/fam_mem.php?family_id=GRAS
CL3771.Contig4_All	NAC	NAM	-	http://plntfdb.bio.uni-potsdam.de/v3.0/fam_mem.php?family_id=NAC
Unigene14423_All	Trihelix	trihelix	-	http://plntfdb.bio.uni-potsdam.de/v3.0/fam_mem.php?family_id=Trihelix
CL2570.Contig3_All	bHLH	HLH	-	http://plntfdb.bio.uni-potsdam.de/v3.0/fam_mem.php?family_id=bHLH
CL268.Contig2_All	MYB	Myb_DNA-binding	ARID,Response_reg,SNF2_N	http://plntfdb.bio.uni-potsdam.de/v3.0/fam_mem.php?family_id=MYB
Unigene13675_All	zf-HD	ZF-HD_dimer	-	http://plntfdb.bio.uni-potsdam.de/v3.0/fam_mem.php?family_id=zf-HD
CL12785.Contig1_All	WRKY	WRKY	-	http://plntfdb.bio.uni-potsdam.de/v3.0/fam_mem.php?family_id=WRKY
Unigene10126_All	VOZ	VOZ	-	http://plntfdb.bio.uni-potsdam.de/v3.0/fam_mem.php?family_id=VOZ
CL12646.Contig2_All	C3H	zf-CCCH	PHD,SNF2_N,zf-C2H2	http://plntfdb.bio.uni-potsdam.de/v3.0/fam_mem.php?family_id=C3H
CL1484.Contig9_All	bZIP	bZIP_1,bZIP_2,bZIP_Maf	HLH	http://plntfdb.bio.uni-potsdam.de/v3.0/fam_mem.php?family_id=bZIP
CL6196.Contig2_All	WRKY	WRKY	-	http://plntfdb.bio.uni-potsdam.de/v3.0/fam_mem.php?family_id=WRKY
CL2132.Contig3_All	BBR/BPC	GAGA_bind	-	http://plntfdb.bio.uni-potsdam.de/v3.0/fam_mem.php?family_id=BBR/BPC
CL13486.Contig5_All	TIG	TIG	-	http://plntfdb.bio.uni-potsdam.de/v3.0/fam_mem.php?family_id=TIG
CL1020.Contig3_All	G2-like	G2-like	Response_reg	http://plntfdb.bio.uni-potsdam.de/v3.0/fam_mem.php?family_id=G2-like
CL5305.Contig3_All	bHLH	HLH	-	http://plntfdb.bio.uni-potsdam.de/v3.0/fam_mem.php?family_id=bHLH
Unigene69565_All	C2H2	zf-C2H2	PHD	http://plntfdb.bio.uni-potsdam.de/v3.0/fam_mem.php?family_id=C2H2
CL4304.Contig1_All	Trihelix	trihelix	-	http://plntfdb.bio.uni-potsdam.de/v3.0/fam_mem.php?family_id=Trihelix
CL2054.Contig5_All	Tify	tify	GATA	http://plntfdb.bio.uni-potsdam.de/v3.0/fam_mem.php?family_id=Tify
Unigene13318_All	AP2-EREBP	AP2	-	http://plntfdb.bio.uni-potsdam.de/v3.0/fam_mem.php?family_id=AP2-EREBP
CL194.Contig16_All	ARF	Auxin_resp	-	http://plntfdb.bio.uni-potsdam.de/v3.0/fam_mem.php?family_id=ARF
CL753.Contig2_All	MYB	Myb_DNA-binding	ARID,Response_reg,SNF2_N	http://plntfdb.bio.uni-potsdam.de/v3.0/fam_mem.php?family_id=MYB
CL12446.Contig2_All	G2-like	G2-like	Response_reg	http://plntfdb.bio.uni-potsdam.de/v3.0/fam_mem.php?family_id=G2-like
CL7722.Contig2_All	WRKY	WRKY	-	http://plntfdb.bio.uni-potsdam.de/v3.0/fam_mem.php?family_id=WRKY
CL13449.Contig7_All	MADS	SRF-TF	-	http://plntfdb.bio.uni-potsdam.de/v3.0/fam_mem.php?family_id=MADS
Unigene78695_All	bHLH	HLH	-	http://plntfdb.bio.uni-potsdam.de/v3.0/fam_mem.php?family_id=bHLH
CL6266.Contig4_All	ABI3VP1	B3	AP2,Auxin_resp	http://plntfdb.bio.uni-potsdam.de/v3.0/fam_mem.php?family_id=ABI3VP1
Unigene45605_All	NAC	NAM	-	http://plntfdb.bio.uni-potsdam.de/v3.0/fam_mem.php?family_id=NAC
CL10611.Contig1_All	BSD	BSD	-	http://plntfdb.bio.uni-potsdam.de/v3.0/fam_mem.php?family_id=BSD
CL284.Contig3_All	FAR1	FAR1	-	http://plntfdb.bio.uni-potsdam.de/v3.0/fam_mem.php?family_id=FAR1
Unigene50755_All	FHA	FHA	-	http://plntfdb.bio.uni-potsdam.de/v3.0/fam_mem.php?family_id=FHA
CL857.Contig7_All	FHA	FHA	-	http://plntfdb.bio.uni-potsdam.de/v3.0/fam_mem.php?family_id=FHA
CL12153.Contig1_All	C3H	zf-CCCH	PHD,SNF2_N,zf-C2H2	http://plntfdb.bio.uni-potsdam.de/v3.0/fam_mem.php?family_id=C3H
Unigene36537_All	NAC	NAM	-	http://plntfdb.bio.uni-potsdam.de/v3.0/fam_mem.php?family_id=NAC
Unigene7182_All	GRAS	GRAS	-	http://plntfdb.bio.uni-potsdam.de/v3.0/fam_mem.php?family_id=GRAS
Unigene7564_All	MYB	Myb_DNA-binding	ARID,Response_reg,SNF2_N	http://plntfdb.bio.uni-potsdam.de/v3.0/fam_mem.php?family_id=MYB
CL9996.Contig3_All	bHLH	HLH	-	http://plntfdb.bio.uni-potsdam.de/v3.0/fam_mem.php?family_id=bHLH
CL1656.Contig2_All	MYB	Myb_DNA-binding	ARID,Response_reg,SNF2_N	http://plntfdb.bio.uni-potsdam.de/v3.0/fam_mem.php?family_id=MYB
Unigene7897_All	AP2-EREBP	AP2	-	http://plntfdb.bio.uni-potsdam.de/v3.0/fam_mem.php?family_id=AP2-EREBP
CL2855.Contig5_All	FAR1	FAR1	-	http://plntfdb.bio.uni-potsdam.de/v3.0/fam_mem.php?family_id=FAR1
Unigene70659_All	NAC	NAM	-	http://plntfdb.bio.uni-potsdam.de/v3.0/fam_mem.php?family_id=NAC
Unigene63899_All	bHLH	HLH	-	http://plntfdb.bio.uni-potsdam.de/v3.0/fam_mem.php?family_id=bHLH
Unigene54339_All	HB	Homeobox,KNOX1,KNOX2	-	http://plntfdb.bio.uni-potsdam.de/v3.0/fam_mem.php?family_id=HB
Unigene17257_All	bHLH	HLH	-	http://plntfdb.bio.uni-potsdam.de/v3.0/fam_mem.php?family_id=bHLH
CL268.Contig1_All	MYB	Myb_DNA-binding	ARID,Response_reg,SNF2_N	http://plntfdb.bio.uni-potsdam.de/v3.0/fam_mem.php?family_id=MYB
Unigene19644_All	AP2-EREBP	AP2	-	http://plntfdb.bio.uni-potsdam.de/v3.0/fam_mem.php?family_id=AP2-EREBP
CL4414.Contig5_All	WRKY	WRKY	-	http://plntfdb.bio.uni-potsdam.de/v3.0/fam_mem.php?family_id=WRKY
CL1282.Contig5_All	ABI3VP1	B3	AP2,Auxin_resp	http://plntfdb.bio.uni-potsdam.de/v3.0/fam_mem.php?family_id=ABI3VP1
CL3525.Contig1_All	Trihelix	trihelix	-	http://plntfdb.bio.uni-potsdam.de/v3.0/fam_mem.php?family_id=Trihelix
CL1483.Contig5_All	TIG	TIG	-	http://plntfdb.bio.uni-potsdam.de/v3.0/fam_mem.php?family_id=TIG
CL9025.Contig5_All	MYB	Myb_DNA-binding	ARID,Response_reg,SNF2_N	http://plntfdb.bio.uni-potsdam.de/v3.0/fam_mem.php?family_id=MYB
Unigene19658_All	PBF-2-like	Whirly	-	http://plntfdb.bio.uni-potsdam.de/v3.0/fam_mem.php?family_id=PBF-2-like
CL7146.Contig1_All	HSF	HSF_DNA-bind	-	http://plntfdb.bio.uni-potsdam.de/v3.0/fam_mem.php?family_id=HSF
CL1849.Contig10_All	TIG	TIG	-	http://plntfdb.bio.uni-potsdam.de/v3.0/fam_mem.php?family_id=TIG
Unigene46202_All	Zn-clus	Zn_clus	-	http://plntfdb.bio.uni-potsdam.de/v3.0/fam_mem.php?family_id=Zn-clus
CL10931.Contig3_All	C3H	zf-CCCH	PHD,SNF2_N,zf-C2H2	http://plntfdb.bio.uni-potsdam.de/v3.0/fam_mem.php?family_id=C3H
Unigene39362_All	Zn-clus	Zn_clus	-	http://plntfdb.bio.uni-potsdam.de/v3.0/fam_mem.php?family_id=Zn-clus
CL2113.Contig1_All	ARF	Auxin_resp	-	http://plntfdb.bio.uni-potsdam.de/v3.0/fam_mem.php?family_id=ARF
CL953.Contig17_All	C2H2	zf-C2H2	PHD	http://plntfdb.bio.uni-potsdam.de/v3.0/fam_mem.php?family_id=C2H2
CL2464.Contig3_All	MYB	Myb_DNA-binding	ARID,Response_reg,SNF2_N	http://plntfdb.bio.uni-potsdam.de/v3.0/fam_mem.php?family_id=MYB
Unigene76708_All	C3H	zf-CCCH	PHD,SNF2_N,zf-C2H2	http://plntfdb.bio.uni-potsdam.de/v3.0/fam_mem.php?family_id=C3H
CL3035.Contig4_All	G2-like	G2-like	Response_reg	http://plntfdb.bio.uni-potsdam.de/v3.0/fam_mem.php?family_id=G2-like
CL9091.Contig2_All	C2C2-GATA	GATA	-	http://plntfdb.bio.uni-potsdam.de/v3.0/fam_mem.php?family_id=C2C2-GATA
Unigene16472_All	GRAS	GRAS	-	http://plntfdb.bio.uni-potsdam.de/v3.0/fam_mem.php?family_id=GRAS
CL1484.Contig6_All	bZIP	bZIP_1,bZIP_2,bZIP_Maf	HLH	http://plntfdb.bio.uni-potsdam.de/v3.0/fam_mem.php?family_id=bZIP
CL1443.Contig4_All	MYB	Myb_DNA-binding	ARID,Response_reg,SNF2_N	http://plntfdb.bio.uni-potsdam.de/v3.0/fam_mem.php?family_id=MYB
Unigene51036_All	AP2-EREBP	AP2	-	http://plntfdb.bio.uni-potsdam.de/v3.0/fam_mem.php?family_id=AP2-EREBP
CL820.Contig18_All	bHLH	HLH	-	http://plntfdb.bio.uni-potsdam.de/v3.0/fam_mem.php?family_id=bHLH
Unigene70726_All	NAC	NAM	-	http://plntfdb.bio.uni-potsdam.de/v3.0/fam_mem.php?family_id=NAC
Unigene76701_All	WRKY	WRKY	-	http://plntfdb.bio.uni-potsdam.de/v3.0/fam_mem.php?family_id=WRKY
CL10967.Contig1_All	ARF	Auxin_resp	-	http://plntfdb.bio.uni-potsdam.de/v3.0/fam_mem.php?family_id=ARF
Unigene14958_All	zf-HD	ZF-HD_dimer	-	http://plntfdb.bio.uni-potsdam.de/v3.0/fam_mem.php?family_id=zf-HD
CL3104.Contig8_All	WRKY	WRKY	-	http://plntfdb.bio.uni-potsdam.de/v3.0/fam_mem.php?family_id=WRKY
CL5618.Contig6_All	Trihelix	trihelix	-	http://plntfdb.bio.uni-potsdam.de/v3.0/fam_mem.php?family_id=Trihelix
CL3151.Contig4_All	NAC	NAM	-	http://plntfdb.bio.uni-potsdam.de/v3.0/fam_mem.php?family_id=NAC
CL11071.Contig1_All	NAC	NAM	-	http://plntfdb.bio.uni-potsdam.de/v3.0/fam_mem.php?family_id=NAC
CL9154.Contig2_All	NAC	NAM	-	http://plntfdb.bio.uni-potsdam.de/v3.0/fam_mem.php?family_id=NAC
Unigene4820_All	ARR-B	G2-like,Myb_DNA-binding,Response_reg	CCT	http://plntfdb.bio.uni-potsdam.de/v3.0/fam_mem.php?family_id=ARR-B
CL11535.Contig1_All	TUB	Tub	-	http://plntfdb.bio.uni-potsdam.de/v3.0/fam_mem.php?family_id=TUB
CL2741.Contig3_All	E2F-DP	E2F_TDP	-	http://plntfdb.bio.uni-potsdam.de/v3.0/fam_mem.php?family_id=E2F-DP
CL383.Contig1_All	C2C2-GATA	GATA	-	http://plntfdb.bio.uni-potsdam.de/v3.0/fam_mem.php?family_id=C2C2-GATA
Unigene13977_All	mTERF	mTERF	-	http://plntfdb.bio.uni-potsdam.de/v3.0/fam_mem.php?family_id=mTERF
CL8786.Contig7_All	bZIP	bZIP_1,bZIP_2,bZIP_Maf	HLH	http://plntfdb.bio.uni-potsdam.de/v3.0/fam_mem.php?family_id=bZIP
Unigene18579_All	C2H2	zf-C2H2	PHD	http://plntfdb.bio.uni-potsdam.de/v3.0/fam_mem.php?family_id=C2H2
CL8369.Contig2_All	C2C2-GATA	GATA	-	http://plntfdb.bio.uni-potsdam.de/v3.0/fam_mem.php?family_id=C2C2-GATA
CL8888.Contig1_All	NAC	NAM	-	http://plntfdb.bio.uni-potsdam.de/v3.0/fam_mem.php?family_id=NAC
CL5468.Contig1_All	TIG	TIG	-	http://plntfdb.bio.uni-potsdam.de/v3.0/fam_mem.php?family_id=TIG
CL194.Contig5_All	ARF	Auxin_resp	-	http://plntfdb.bio.uni-potsdam.de/v3.0/fam_mem.php?family_id=ARF
CL1656.Contig1_All	MYB	Myb_DNA-binding	ARID,Response_reg,SNF2_N	http://plntfdb.bio.uni-potsdam.de/v3.0/fam_mem.php?family_id=MYB
CL4802.Contig3_All	bHLH	HLH	-	http://plntfdb.bio.uni-potsdam.de/v3.0/fam_mem.php?family_id=bHLH
Unigene42698_All	C2C2-GATA	GATA	-	http://plntfdb.bio.uni-potsdam.de/v3.0/fam_mem.php?family_id=C2C2-GATA
CL8521.Contig2_All	C3H	zf-CCCH	PHD,SNF2_N,zf-C2H2	http://plntfdb.bio.uni-potsdam.de/v3.0/fam_mem.php?family_id=C3H
CL3675.Contig4_All	MYB	Myb_DNA-binding	ARID,Response_reg,SNF2_N	http://plntfdb.bio.uni-potsdam.de/v3.0/fam_mem.php?family_id=MYB
Unigene55012_All	bHLH	HLH	-	http://plntfdb.bio.uni-potsdam.de/v3.0/fam_mem.php?family_id=bHLH
CL1849.Contig2_All	TIG	TIG	-	http://plntfdb.bio.uni-potsdam.de/v3.0/fam_mem.php?family_id=TIG
Unigene12719_All	C2C2-GATA	GATA	-	http://plntfdb.bio.uni-potsdam.de/v3.0/fam_mem.php?family_id=C2C2-GATA
CL3553.Contig2_All	MYB	Myb_DNA-binding	ARID,Response_reg,SNF2_N	http://plntfdb.bio.uni-potsdam.de/v3.0/fam_mem.php?family_id=MYB
CL6006.Contig2_All	C3H	zf-CCCH	PHD,SNF2_N,zf-C2H2	http://plntfdb.bio.uni-potsdam.de/v3.0/fam_mem.php?family_id=C3H
CL3958.Contig4_All	G2-like	G2-like	Response_reg	http://plntfdb.bio.uni-potsdam.de/v3.0/fam_mem.php?family_id=G2-like
CL5788.Contig1_All	WRKY	WRKY	-	http://plntfdb.bio.uni-potsdam.de/v3.0/fam_mem.php?family_id=WRKY
CL8690.Contig1_All	NAC	NAM	-	http://plntfdb.bio.uni-potsdam.de/v3.0/fam_mem.php?family_id=NAC
CL2451.Contig17_All	GRAS	GRAS	-	http://plntfdb.bio.uni-potsdam.de/v3.0/fam_mem.php?family_id=GRAS
CL5409.Contig5_All	MYB	Myb_DNA-binding	ARID,Response_reg,SNF2_N	http://plntfdb.bio.uni-potsdam.de/v3.0/fam_mem.php?family_id=MYB
CL9545.Contig5_All	MYB	Myb_DNA-binding	ARID,Response_reg,SNF2_N	http://plntfdb.bio.uni-potsdam.de/v3.0/fam_mem.php?family_id=MYB
Unigene5330_All	GeBP	DUF573	-	http://plntfdb.bio.uni-potsdam.de/v3.0/fam_mem.php?family_id=GeBP
CL7429.Contig1_All	MYB	Myb_DNA-binding	ARID,Response_reg,SNF2_N	http://plntfdb.bio.uni-potsdam.de/v3.0/fam_mem.php?family_id=MYB
Unigene9714_All	ABI3VP1	B3	AP2,Auxin_resp	http://plntfdb.bio.uni-potsdam.de/v3.0/fam_mem.php?family_id=ABI3VP1
CL4441.Contig9_All	C2H2	zf-C2H2	PHD	http://plntfdb.bio.uni-potsdam.de/v3.0/fam_mem.php?family_id=C2H2
CL6266.Contig1_All	ABI3VP1	B3	AP2,Auxin_resp	http://plntfdb.bio.uni-potsdam.de/v3.0/fam_mem.php?family_id=ABI3VP1
CL585.Contig7_All	MYB	Myb_DNA-binding	ARID,Response_reg,SNF2_N	http://plntfdb.bio.uni-potsdam.de/v3.0/fam_mem.php?family_id=MYB
CL9694.Contig2_All	C2C2-GATA	GATA	-	http://plntfdb.bio.uni-potsdam.de/v3.0/fam_mem.php?family_id=C2C2-GATA
CL13777.Contig1_All	WRKY	WRKY	-	http://plntfdb.bio.uni-potsdam.de/v3.0/fam_mem.php?family_id=WRKY
CL7412.Contig10_All	C2C2-CO-like	CCT,zf-B_box	GATA,PLATZ	http://plntfdb.bio.uni-potsdam.de/v3.0/fam_mem.php?family_id=C2C2-CO-like
CL2271.Contig2_All	bHLH	HLH	-	http://plntfdb.bio.uni-potsdam.de/v3.0/fam_mem.php?family_id=bHLH
CL2132.Contig8_All	BBR/BPC	GAGA_bind	-	http://plntfdb.bio.uni-potsdam.de/v3.0/fam_mem.php?family_id=BBR/BPC
CL3880.Contig1_All	FHA	FHA	-	http://plntfdb.bio.uni-potsdam.de/v3.0/fam_mem.php?family_id=FHA
CL9787.Contig1_All	bHLH	HLH	-	http://plntfdb.bio.uni-potsdam.de/v3.0/fam_mem.php?family_id=bHLH
CL1513.Contig1_All	WRKY	WRKY	-	http://plntfdb.bio.uni-potsdam.de/v3.0/fam_mem.php?family_id=WRKY
CL8844.Contig1_All	HSF	HSF_DNA-bind	-	http://plntfdb.bio.uni-potsdam.de/v3.0/fam_mem.php?family_id=HSF
Unigene50539_All	Tify	tify	GATA	http://plntfdb.bio.uni-potsdam.de/v3.0/fam_mem.php?family_id=Tify
CL7186.Contig4_All	E2F-DP	E2F_TDP	-	http://plntfdb.bio.uni-potsdam.de/v3.0/fam_mem.php?family_id=E2F-DP
CL9945.Contig2_All	C2H2	zf-C2H2	PHD	http://plntfdb.bio.uni-potsdam.de/v3.0/fam_mem.php?family_id=C2H2
Unigene3033_All	C2H2	zf-C2H2	PHD	http://plntfdb.bio.uni-potsdam.de/v3.0/fam_mem.php?family_id=C2H2
CL8624.Contig2_All	BSD	BSD	-	http://plntfdb.bio.uni-potsdam.de/v3.0/fam_mem.php?family_id=BSD
Unigene6055_All	bHLH	HLH	-	http://plntfdb.bio.uni-potsdam.de/v3.0/fam_mem.php?family_id=bHLH
CL9885.Contig2_All	G2-like	G2-like	Response_reg	http://plntfdb.bio.uni-potsdam.de/v3.0/fam_mem.php?family_id=G2-like
Unigene37085_All	ABI3VP1	B3	AP2,Auxin_resp	http://plntfdb.bio.uni-potsdam.de/v3.0/fam_mem.php?family_id=ABI3VP1
CL1246.Contig6_All	G2-like	G2-like	Response_reg	http://plntfdb.bio.uni-potsdam.de/v3.0/fam_mem.php?family_id=G2-like
CL696.Contig11_All	MYB	Myb_DNA-binding	ARID,Response_reg,SNF2_N	http://plntfdb.bio.uni-potsdam.de/v3.0/fam_mem.php?family_id=MYB
CL1593.Contig3_All	GRAS	GRAS	-	http://plntfdb.bio.uni-potsdam.de/v3.0/fam_mem.php?family_id=GRAS
CL4615.Contig10_All	C3H	zf-CCCH	PHD,SNF2_N,zf-C2H2	http://plntfdb.bio.uni-potsdam.de/v3.0/fam_mem.php?family_id=C3H
Unigene80476_All	C3H	zf-CCCH	PHD,SNF2_N,zf-C2H2	http://plntfdb.bio.uni-potsdam.de/v3.0/fam_mem.php?family_id=C3H
CL2383.Contig2_All	C2C2-Dof	zf-Dof	-	http://plntfdb.bio.uni-potsdam.de/v3.0/fam_mem.php?family_id=C2C2-Dof
CL11752.Contig1_All	BES1	DUF822	-	http://plntfdb.bio.uni-potsdam.de/v3.0/fam_mem.php?family_id=BES1
Unigene11698_All	AP2-EREBP	AP2	-	http://plntfdb.bio.uni-potsdam.de/v3.0/fam_mem.php?family_id=AP2-EREBP
Unigene3658_All	C2C2-CO-like	CCT,zf-B_box	GATA,PLATZ	http://plntfdb.bio.uni-potsdam.de/v3.0/fam_mem.php?family_id=C2C2-CO-like
CL2899.Contig5_All	ARR-B	G2-like,Myb_DNA-binding,Response_reg	CCT	http://plntfdb.bio.uni-potsdam.de/v3.0/fam_mem.php?family_id=ARR-B
CL1282.Contig10_All	ABI3VP1	B3	AP2,Auxin_resp	http://plntfdb.bio.uni-potsdam.de/v3.0/fam_mem.php?family_id=ABI3VP1
CL8692.Contig1_All	bHLH	HLH	-	http://plntfdb.bio.uni-potsdam.de/v3.0/fam_mem.php?family_id=bHLH
CL4263.Contig1_All	NAC	NAM	-	http://plntfdb.bio.uni-potsdam.de/v3.0/fam_mem.php?family_id=NAC
CL284.Contig6_All	FAR1	FAR1	-	http://plntfdb.bio.uni-potsdam.de/v3.0/fam_mem.php?family_id=FAR1
CL1826.Contig2_All	bHLH	HLH	-	http://plntfdb.bio.uni-potsdam.de/v3.0/fam_mem.php?family_id=bHLH
CL1440.Contig9_All	GRAS	GRAS	-	http://plntfdb.bio.uni-potsdam.de/v3.0/fam_mem.php?family_id=GRAS
CL5020.Contig2_All	WRKY	WRKY	-	http://plntfdb.bio.uni-potsdam.de/v3.0/fam_mem.php?family_id=WRKY
CL9732.Contig5_All	G2-like	G2-like	Response_reg	http://plntfdb.bio.uni-potsdam.de/v3.0/fam_mem.php?family_id=G2-like
CL1675.Contig2_All	bHLH	HLH	-	http://plntfdb.bio.uni-potsdam.de/v3.0/fam_mem.php?family_id=bHLH
CL9337.Contig3_All	AP2-EREBP	AP2	-	http://plntfdb.bio.uni-potsdam.de/v3.0/fam_mem.php?family_id=AP2-EREBP
CL8786.Contig2_All	bZIP	bZIP_1,bZIP_2,bZIP_Maf	HLH	http://plntfdb.bio.uni-potsdam.de/v3.0/fam_mem.php?family_id=bZIP
CL10778.Contig2_All	WRKY	WRKY	-	http://plntfdb.bio.uni-potsdam.de/v3.0/fam_mem.php?family_id=WRKY
CL2271.Contig1_All	bHLH	HLH	-	http://plntfdb.bio.uni-potsdam.de/v3.0/fam_mem.php?family_id=bHLH
CL707.Contig1_All	MYB	Myb_DNA-binding	ARID,Response_reg,SNF2_N	http://plntfdb.bio.uni-potsdam.de/v3.0/fam_mem.php?family_id=MYB
Unigene18724_All	C2H2	zf-C2H2	PHD	http://plntfdb.bio.uni-potsdam.de/v3.0/fam_mem.php?family_id=C2H2
Unigene10598_All	WRKY	WRKY	-	http://plntfdb.bio.uni-potsdam.de/v3.0/fam_mem.php?family_id=WRKY
CL864.Contig1_All	TCP	TCP	-	http://plntfdb.bio.uni-potsdam.de/v3.0/fam_mem.php?family_id=TCP
Unigene73976_All	MYB	Myb_DNA-binding	ARID,Response_reg,SNF2_N	http://plntfdb.bio.uni-potsdam.de/v3.0/fam_mem.php?family_id=MYB
Unigene19483_All	AP2-EREBP	AP2	-	http://plntfdb.bio.uni-potsdam.de/v3.0/fam_mem.php?family_id=AP2-EREBP
Unigene9551_All	ARF	Auxin_resp	-	http://plntfdb.bio.uni-potsdam.de/v3.0/fam_mem.php?family_id=ARF
Unigene6399_All	TCP	TCP	-	http://plntfdb.bio.uni-potsdam.de/v3.0/fam_mem.php?family_id=TCP
CL7061.Contig1_All	MYB	Myb_DNA-binding	ARID,Response_reg,SNF2_N	http://plntfdb.bio.uni-potsdam.de/v3.0/fam_mem.php?family_id=MYB
CL10257.Contig3_All	C3H	zf-CCCH	PHD,SNF2_N,zf-C2H2	http://plntfdb.bio.uni-potsdam.de/v3.0/fam_mem.php?family_id=C3H
CL9671.Contig2_All	ABI3VP1	B3	AP2,Auxin_resp	http://plntfdb.bio.uni-potsdam.de/v3.0/fam_mem.php?family_id=ABI3VP1
CL12050.Contig2_All	MADS	SRF-TF	-	http://plntfdb.bio.uni-potsdam.de/v3.0/fam_mem.php?family_id=MADS
CL5665.Contig3_All	WRKY	WRKY	-	http://plntfdb.bio.uni-potsdam.de/v3.0/fam_mem.php?family_id=WRKY
CL585.Contig9_All	MYB	Myb_DNA-binding	ARID,Response_reg,SNF2_N	http://plntfdb.bio.uni-potsdam.de/v3.0/fam_mem.php?family_id=MYB
Unigene12834_All	AP2-EREBP	AP2	-	http://plntfdb.bio.uni-potsdam.de/v3.0/fam_mem.php?family_id=AP2-EREBP
CL4441.Contig14_All	C2H2	zf-C2H2	PHD	http://plntfdb.bio.uni-potsdam.de/v3.0/fam_mem.php?family_id=C2H2
Unigene12090_All	LOB	DUF260	-	http://plntfdb.bio.uni-potsdam.de/v3.0/fam_mem.php?family_id=LOB
CL7429.Contig4_All	MYB	Myb_DNA-binding	ARID,Response_reg,SNF2_N	http://plntfdb.bio.uni-potsdam.de/v3.0/fam_mem.php?family_id=MYB
Unigene29509_All	MADS	SRF-TF	-	http://plntfdb.bio.uni-potsdam.de/v3.0/fam_mem.php?family_id=MADS
CL13617.Contig3_All	WRKY	WRKY	-	http://plntfdb.bio.uni-potsdam.de/v3.0/fam_mem.php?family_id=WRKY
CL6622.Contig2_All	MYB	Myb_DNA-binding	ARID,Response_reg,SNF2_N	http://plntfdb.bio.uni-potsdam.de/v3.0/fam_mem.php?family_id=MYB
CL11479.Contig4_All	mTERF	mTERF	-	http://plntfdb.bio.uni-potsdam.de/v3.0/fam_mem.php?family_id=mTERF
Unigene48365_All	C2H2	zf-C2H2	PHD	http://plntfdb.bio.uni-potsdam.de/v3.0/fam_mem.php?family_id=C2H2
CL5091.Contig4_All	FAR1	FAR1	-	http://plntfdb.bio.uni-potsdam.de/v3.0/fam_mem.php?family_id=FAR1
CL7522.Contig2_All	G2-like	G2-like	Response_reg	http://plntfdb.bio.uni-potsdam.de/v3.0/fam_mem.php?family_id=G2-like
CL10398.Contig1_All	MYB	Myb_DNA-binding	ARID,Response_reg,SNF2_N	http://plntfdb.bio.uni-potsdam.de/v3.0/fam_mem.php?family_id=MYB
CL1388.Contig2_All	FAR1	FAR1	-	http://plntfdb.bio.uni-potsdam.de/v3.0/fam_mem.php?family_id=FAR1
Unigene19377_All	WRKY	WRKY	-	http://plntfdb.bio.uni-potsdam.de/v3.0/fam_mem.php?family_id=WRKY
Unigene15027_All	WRKY	WRKY	-	http://plntfdb.bio.uni-potsdam.de/v3.0/fam_mem.php?family_id=WRKY
CL5409.Contig4_All	MYB	Myb_DNA-binding	ARID,Response_reg,SNF2_N	http://plntfdb.bio.uni-potsdam.de/v3.0/fam_mem.php?family_id=MYB
CL4551.Contig5_All	Tify	tify	GATA	http://plntfdb.bio.uni-potsdam.de/v3.0/fam_mem.php?family_id=Tify
Unigene24332_All	C2H2	zf-C2H2	PHD	http://plntfdb.bio.uni-potsdam.de/v3.0/fam_mem.php?family_id=C2H2
Unigene12053_All	C2C2-Dof	zf-Dof	-	http://plntfdb.bio.uni-potsdam.de/v3.0/fam_mem.php?family_id=C2C2-Dof
CL5799.Contig2_All	bHLH	HLH	-	http://plntfdb.bio.uni-potsdam.de/v3.0/fam_mem.php?family_id=bHLH
Unigene76898_All	ARF	Auxin_resp	-	http://plntfdb.bio.uni-potsdam.de/v3.0/fam_mem.php?family_id=ARF
CL2994.Contig3_All	bHLH	HLH	-	http://plntfdb.bio.uni-potsdam.de/v3.0/fam_mem.php?family_id=bHLH
CL4434.Contig8_All	TCP	TCP	-	http://plntfdb.bio.uni-potsdam.de/v3.0/fam_mem.php?family_id=TCP
Unigene9570_All	bHLH	HLH	-	http://plntfdb.bio.uni-potsdam.de/v3.0/fam_mem.php?family_id=bHLH
CL8611.Contig2_All	NAC	NAM	-	http://plntfdb.bio.uni-potsdam.de/v3.0/fam_mem.php?family_id=NAC
Unigene4455_All	bHLH	HLH	-	http://plntfdb.bio.uni-potsdam.de/v3.0/fam_mem.php?family_id=bHLH
Unigene79081_All	MYB	Myb_DNA-binding	ARID,Response_reg,SNF2_N	http://plntfdb.bio.uni-potsdam.de/v3.0/fam_mem.php?family_id=MYB
CL2779.Contig3_All	BSD	BSD	-	http://plntfdb.bio.uni-potsdam.de/v3.0/fam_mem.php?family_id=BSD
Unigene29507_All	MADS	SRF-TF	-	http://plntfdb.bio.uni-potsdam.de/v3.0/fam_mem.php?family_id=MADS
Unigene5090_All	MYB	Myb_DNA-binding	ARID,Response_reg,SNF2_N	http://plntfdb.bio.uni-potsdam.de/v3.0/fam_mem.php?family_id=MYB
CL792.Contig6_All	WRKY	WRKY	-	http://plntfdb.bio.uni-potsdam.de/v3.0/fam_mem.php?family_id=WRKY
Unigene72985_All	WRKY	WRKY	-	http://plntfdb.bio.uni-potsdam.de/v3.0/fam_mem.php?family_id=WRKY
CL935.Contig4_All	G2-like	G2-like	Response_reg	http://plntfdb.bio.uni-potsdam.de/v3.0/fam_mem.php?family_id=G2-like
CL6744.Contig4_All	bHLH	HLH	-	http://plntfdb.bio.uni-potsdam.de/v3.0/fam_mem.php?family_id=bHLH
CL4981.Contig1_All	NAC	NAM	-	http://plntfdb.bio.uni-potsdam.de/v3.0/fam_mem.php?family_id=NAC
CL11252.Contig1_All	MYB	Myb_DNA-binding	ARID,Response_reg,SNF2_N	http://plntfdb.bio.uni-potsdam.de/v3.0/fam_mem.php?family_id=MYB
Unigene84815_All	C2H2	zf-C2H2	PHD	http://plntfdb.bio.uni-potsdam.de/v3.0/fam_mem.php?family_id=C2H2
CL1006.Contig4_All	CPP	TCR	-	http://plntfdb.bio.uni-potsdam.de/v3.0/fam_mem.php?family_id=CPP
CL13138.Contig1_All	MYB	Myb_DNA-binding	ARID,Response_reg,SNF2_N	http://plntfdb.bio.uni-potsdam.de/v3.0/fam_mem.php?family_id=MYB
CL1702.Contig1_All	WRKY	WRKY	-	http://plntfdb.bio.uni-potsdam.de/v3.0/fam_mem.php?family_id=WRKY
CL307.Contig8_All	C3H	zf-CCCH	PHD,SNF2_N,zf-C2H2	http://plntfdb.bio.uni-potsdam.de/v3.0/fam_mem.php?family_id=C3H
CL7451.Contig1_All	AP2-EREBP	AP2	-	http://plntfdb.bio.uni-potsdam.de/v3.0/fam_mem.php?family_id=AP2-EREBP
CL3700.Contig10_All	Trihelix	trihelix	-	http://plntfdb.bio.uni-potsdam.de/v3.0/fam_mem.php?family_id=Trihelix
CL7612.Contig3_All	SBP	SBP	-	http://plntfdb.bio.uni-potsdam.de/v3.0/fam_mem.php?family_id=SBP
CL7174.Contig2_All	LOB	DUF260	-	http://plntfdb.bio.uni-potsdam.de/v3.0/fam_mem.php?family_id=LOB
CL2113.Contig2_All	ARF	Auxin_resp	-	http://plntfdb.bio.uni-potsdam.de/v3.0/fam_mem.php?family_id=ARF
CL6159.Contig1_All	C3H	zf-CCCH	PHD,SNF2_N,zf-C2H2	http://plntfdb.bio.uni-potsdam.de/v3.0/fam_mem.php?family_id=C3H
CL6059.Contig3_All	GRAS	GRAS	-	http://plntfdb.bio.uni-potsdam.de/v3.0/fam_mem.php?family_id=GRAS
CL9886.Contig2_All	C2H2	zf-C2H2	PHD	http://plntfdb.bio.uni-potsdam.de/v3.0/fam_mem.php?family_id=C2H2
Unigene5299_All	C3H	zf-CCCH	PHD,SNF2_N,zf-C2H2	http://plntfdb.bio.uni-potsdam.de/v3.0/fam_mem.php?family_id=C3H
Unigene77024_All	mTERF	mTERF	-	http://plntfdb.bio.uni-potsdam.de/v3.0/fam_mem.php?family_id=mTERF
Unigene54248_All	SBP	SBP	-	http://plntfdb.bio.uni-potsdam.de/v3.0/fam_mem.php?family_id=SBP
Unigene37351_All	AP2-EREBP	AP2	-	http://plntfdb.bio.uni-potsdam.de/v3.0/fam_mem.php?family_id=AP2-EREBP
CL12931.Contig1_All	FHA	FHA	-	http://plntfdb.bio.uni-potsdam.de/v3.0/fam_mem.php?family_id=FHA
CL9242.Contig4_All	G2-like	G2-like	Response_reg	http://plntfdb.bio.uni-potsdam.de/v3.0/fam_mem.php?family_id=G2-like
CL11984.Contig2_All	Trihelix	trihelix	-	http://plntfdb.bio.uni-potsdam.de/v3.0/fam_mem.php?family_id=Trihelix
CL9051.Contig3_All	bHLH	HLH	-	http://plntfdb.bio.uni-potsdam.de/v3.0/fam_mem.php?family_id=bHLH
Unigene13414_All	NAC	NAM	-	http://plntfdb.bio.uni-potsdam.de/v3.0/fam_mem.php?family_id=NAC
CL12619.Contig2_All	G2-like	G2-like	Response_reg	http://plntfdb.bio.uni-potsdam.de/v3.0/fam_mem.php?family_id=G2-like
Unigene38835_All	C3H	zf-CCCH	PHD,SNF2_N,zf-C2H2	http://plntfdb.bio.uni-potsdam.de/v3.0/fam_mem.php?family_id=C3H
CL2271.Contig3_All	bHLH	HLH	-	http://plntfdb.bio.uni-potsdam.de/v3.0/fam_mem.php?family_id=bHLH
CL9138.Contig2_All	SBP	SBP	-	http://plntfdb.bio.uni-potsdam.de/v3.0/fam_mem.php?family_id=SBP
CL4981.Contig2_All	NAC	NAM	-	http://plntfdb.bio.uni-potsdam.de/v3.0/fam_mem.php?family_id=NAC
CL8625.Contig1_All	MYB	Myb_DNA-binding	ARID,Response_reg,SNF2_N	http://plntfdb.bio.uni-potsdam.de/v3.0/fam_mem.php?family_id=MYB
CL4414.Contig7_All	WRKY	WRKY	-	http://plntfdb.bio.uni-potsdam.de/v3.0/fam_mem.php?family_id=WRKY
CL12559.Contig1_All	WRKY	WRKY	-	http://plntfdb.bio.uni-potsdam.de/v3.0/fam_mem.php?family_id=WRKY
CL6074.Contig16_All	C3H	zf-CCCH	PHD,SNF2_N,zf-C2H2	http://plntfdb.bio.uni-potsdam.de/v3.0/fam_mem.php?family_id=C3H
CL10265.Contig1_All	SBP	SBP	-	http://plntfdb.bio.uni-potsdam.de/v3.0/fam_mem.php?family_id=SBP
CL6159.Contig4_All	C3H	zf-CCCH	PHD,SNF2_N,zf-C2H2	http://plntfdb.bio.uni-potsdam.de/v3.0/fam_mem.php?family_id=C3H
Unigene25289_All	C2C2-Dof	zf-Dof	-	http://plntfdb.bio.uni-potsdam.de/v3.0/fam_mem.php?family_id=C2C2-Dof
Unigene61965_All	C2H2	zf-C2H2	PHD	http://plntfdb.bio.uni-potsdam.de/v3.0/fam_mem.php?family_id=C2H2
CL2479.Contig4_All	MYB	Myb_DNA-binding	ARID,Response_reg,SNF2_N	http://plntfdb.bio.uni-potsdam.de/v3.0/fam_mem.php?family_id=MYB
CL3675.Contig5_All	MYB	Myb_DNA-binding	ARID,Response_reg,SNF2_N	http://plntfdb.bio.uni-potsdam.de/v3.0/fam_mem.php?family_id=MYB
Unigene14564_All	C2H2	zf-C2H2	PHD	http://plntfdb.bio.uni-potsdam.de/v3.0/fam_mem.php?family_id=C2H2
CL6330.Contig2_All	MYB	Myb_DNA-binding	ARID,Response_reg,SNF2_N	http://plntfdb.bio.uni-potsdam.de/v3.0/fam_mem.php?family_id=MYB
Unigene80042_All	MYB	Myb_DNA-binding	ARID,Response_reg,SNF2_N	http://plntfdb.bio.uni-potsdam.de/v3.0/fam_mem.php?family_id=MYB
CL11252.Contig6_All	MYB	Myb_DNA-binding	ARID,Response_reg,SNF2_N	http://plntfdb.bio.uni-potsdam.de/v3.0/fam_mem.php?family_id=MYB
CL8882.Contig2_All	RWP-RK	RWP-RK	-	http://plntfdb.bio.uni-potsdam.de/v3.0/fam_mem.php?family_id=RWP-RK
CL1875.Contig1_All	BBR/BPC	GAGA_bind	-	http://plntfdb.bio.uni-potsdam.de/v3.0/fam_mem.php?family_id=BBR/BPC
Unigene10069_All	MYB	Myb_DNA-binding	ARID,Response_reg,SNF2_N	http://plntfdb.bio.uni-potsdam.de/v3.0/fam_mem.php?family_id=MYB
CL8786.Contig5_All	bZIP	bZIP_1,bZIP_2,bZIP_Maf	HLH	http://plntfdb.bio.uni-potsdam.de/v3.0/fam_mem.php?family_id=bZIP
CL3155.Contig5_All	ARF	Auxin_resp	-	http://plntfdb.bio.uni-potsdam.de/v3.0/fam_mem.php?family_id=ARF
CL3460.Contig2_All	NAC	NAM	-	http://plntfdb.bio.uni-potsdam.de/v3.0/fam_mem.php?family_id=NAC
CL9885.Contig4_All	G2-like	G2-like	Response_reg	http://plntfdb.bio.uni-potsdam.de/v3.0/fam_mem.php?family_id=G2-like
CL6992.Contig3_All	C2H2	zf-C2H2	PHD	http://plntfdb.bio.uni-potsdam.de/v3.0/fam_mem.php?family_id=C2H2
CL3102.Contig1_All	C2C2-GATA	GATA	-	http://plntfdb.bio.uni-potsdam.de/v3.0/fam_mem.php?family_id=C2C2-GATA
CL12646.Contig5_All	C3H	zf-CCCH	PHD,SNF2_N,zf-C2H2	http://plntfdb.bio.uni-potsdam.de/v3.0/fam_mem.php?family_id=C3H
CL11826.Contig1_All	WRKY	WRKY	-	http://plntfdb.bio.uni-potsdam.de/v3.0/fam_mem.php?family_id=WRKY
CL10848.Contig2_All	NAC	NAM	-	http://plntfdb.bio.uni-potsdam.de/v3.0/fam_mem.php?family_id=NAC
Unigene14321_All	PBF-2-like	Whirly	-	http://plntfdb.bio.uni-potsdam.de/v3.0/fam_mem.php?family_id=PBF-2-like
Unigene42029_All	MYB	Myb_DNA-binding	ARID,Response_reg,SNF2_N	http://plntfdb.bio.uni-potsdam.de/v3.0/fam_mem.php?family_id=MYB
CL1101.Contig1_All	Trihelix	trihelix	-	http://plntfdb.bio.uni-potsdam.de/v3.0/fam_mem.php?family_id=Trihelix
CL194.Contig7_All	ARF	Auxin_resp	-	http://plntfdb.bio.uni-potsdam.de/v3.0/fam_mem.php?family_id=ARF
CL792.Contig10_All	WRKY	WRKY	-	http://plntfdb.bio.uni-potsdam.de/v3.0/fam_mem.php?family_id=WRKY
CL1101.Contig2_All	Trihelix	trihelix	-	http://plntfdb.bio.uni-potsdam.de/v3.0/fam_mem.php?family_id=Trihelix
Unigene10614_All	AP2-EREBP	AP2	-	http://plntfdb.bio.uni-potsdam.de/v3.0/fam_mem.php?family_id=AP2-EREBP
CL860.Contig1_All	C2C2-GATA	GATA	-	http://plntfdb.bio.uni-potsdam.de/v3.0/fam_mem.php?family_id=C2C2-GATA
CL10931.Contig5_All	C3H	zf-CCCH	PHD,SNF2_N,zf-C2H2	http://plntfdb.bio.uni-potsdam.de/v3.0/fam_mem.php?family_id=C3H
Unigene6198_All	C2H2	zf-C2H2	PHD	http://plntfdb.bio.uni-potsdam.de/v3.0/fam_mem.php?family_id=C2H2
Unigene5762_All	FAR1	FAR1	-	http://plntfdb.bio.uni-potsdam.de/v3.0/fam_mem.php?family_id=FAR1
CL11252.Contig4_All	MYB	Myb_DNA-binding	ARID,Response_reg,SNF2_N	http://plntfdb.bio.uni-potsdam.de/v3.0/fam_mem.php?family_id=MYB
CL1006.Contig12_All	CPP	TCR	-	http://plntfdb.bio.uni-potsdam.de/v3.0/fam_mem.php?family_id=CPP
Unigene20466_All	WRKY	WRKY	-	http://plntfdb.bio.uni-potsdam.de/v3.0/fam_mem.php?family_id=WRKY
Unigene53801_All	C2H2	zf-C2H2	PHD	http://plntfdb.bio.uni-potsdam.de/v3.0/fam_mem.php?family_id=C2H2
Unigene43286_All	NAC	NAM	-	http://plntfdb.bio.uni-potsdam.de/v3.0/fam_mem.php?family_id=NAC
Unigene21867_All	HB	Homeobox,KNOX1,KNOX2	-	http://plntfdb.bio.uni-potsdam.de/v3.0/fam_mem.php?family_id=HB
CL3614.Contig2_All	AP2-EREBP	AP2	-	http://plntfdb.bio.uni-potsdam.de/v3.0/fam_mem.php?family_id=AP2-EREBP
CL12064.Contig1_All	FAR1	FAR1	-	http://plntfdb.bio.uni-potsdam.de/v3.0/fam_mem.php?family_id=FAR1
CL12564.Contig3_All	ARF	Auxin_resp	-	http://plntfdb.bio.uni-potsdam.de/v3.0/fam_mem.php?family_id=ARF
CL10824.Contig3_All	PLATZ	PLATZ	-	http://plntfdb.bio.uni-potsdam.de/v3.0/fam_mem.php?family_id=PLATZ
CL3151.Contig2_All	NAC	NAM	-	http://plntfdb.bio.uni-potsdam.de/v3.0/fam_mem.php?family_id=NAC
Unigene9401_All	WRKY	WRKY	-	http://plntfdb.bio.uni-potsdam.de/v3.0/fam_mem.php?family_id=WRKY
CL1440.Contig2_All	GRAS	GRAS	-	http://plntfdb.bio.uni-potsdam.de/v3.0/fam_mem.php?family_id=GRAS
Unigene11137_All	bHLH	HLH	-	http://plntfdb.bio.uni-potsdam.de/v3.0/fam_mem.php?family_id=bHLH
CL13486.Contig13_All	TIG	TIG	-	http://plntfdb.bio.uni-potsdam.de/v3.0/fam_mem.php?family_id=TIG
CL4821.Contig5_All	Alfin-like	Alfin-like	DDT,Homeobox,JmjC,JmjN	http://plntfdb.bio.uni-potsdam.de/v3.0/fam_mem.php?family_id=Alfin-like
CL8593.Contig7_All	PLATZ	PLATZ	-	http://plntfdb.bio.uni-potsdam.de/v3.0/fam_mem.php?family_id=PLATZ
Unigene571_All	C2C2-GATA	GATA	-	http://plntfdb.bio.uni-potsdam.de/v3.0/fam_mem.php?family_id=C2C2-GATA
CL8611.Contig1_All	NAC	NAM	-	http://plntfdb.bio.uni-potsdam.de/v3.0/fam_mem.php?family_id=NAC
CL5469.Contig8_All	MYB	Myb_DNA-binding	ARID,Response_reg,SNF2_N	http://plntfdb.bio.uni-potsdam.de/v3.0/fam_mem.php?family_id=MYB
Unigene20854_All	AP2-EREBP	AP2	-	http://plntfdb.bio.uni-potsdam.de/v3.0/fam_mem.php?family_id=AP2-EREBP
CL8786.Contig3_All	bZIP	bZIP_1,bZIP_2,bZIP_Maf	HLH	http://plntfdb.bio.uni-potsdam.de/v3.0/fam_mem.php?family_id=bZIP
Unigene50452_All	C2H2	zf-C2H2	PHD	http://plntfdb.bio.uni-potsdam.de/v3.0/fam_mem.php?family_id=C2H2
CL1067.Contig1_All	MYB	Myb_DNA-binding	ARID,Response_reg,SNF2_N	http://plntfdb.bio.uni-potsdam.de/v3.0/fam_mem.php?family_id=MYB
CL939.Contig1_All	NAC	NAM	-	http://plntfdb.bio.uni-potsdam.de/v3.0/fam_mem.php?family_id=NAC
CL4981.Contig6_All	NAC	NAM	-	http://plntfdb.bio.uni-potsdam.de/v3.0/fam_mem.php?family_id=NAC
CL7729.Contig4_All	C3H	zf-CCCH	PHD,SNF2_N,zf-C2H2	http://plntfdb.bio.uni-potsdam.de/v3.0/fam_mem.php?family_id=C3H
Unigene79861_All	AP2-EREBP	AP2	-	http://plntfdb.bio.uni-potsdam.de/v3.0/fam_mem.php?family_id=AP2-EREBP
CL836.Contig3_All	Tify	tify	GATA	http://plntfdb.bio.uni-potsdam.de/v3.0/fam_mem.php?family_id=Tify
CL857.Contig3_All	FHA	FHA	-	http://plntfdb.bio.uni-potsdam.de/v3.0/fam_mem.php?family_id=FHA
CL9732.Contig4_All	G2-like	G2-like	Response_reg	http://plntfdb.bio.uni-potsdam.de/v3.0/fam_mem.php?family_id=G2-like
Unigene2657_All	AP2-EREBP	AP2	-	http://plntfdb.bio.uni-potsdam.de/v3.0/fam_mem.php?family_id=AP2-EREBP
CL7552.Contig2_All	WRKY	WRKY	-	http://plntfdb.bio.uni-potsdam.de/v3.0/fam_mem.php?family_id=WRKY
Unigene7382_All	AP2-EREBP	AP2	-	http://plntfdb.bio.uni-potsdam.de/v3.0/fam_mem.php?family_id=AP2-EREBP
CL8497.Contig1_All	HSF	HSF_DNA-bind	-	http://plntfdb.bio.uni-potsdam.de/v3.0/fam_mem.php?family_id=HSF
CL4891.Contig5_All	WRKY	WRKY	-	http://plntfdb.bio.uni-potsdam.de/v3.0/fam_mem.php?family_id=WRKY
CL5981.Contig6_All	bHLH	HLH	-	http://plntfdb.bio.uni-potsdam.de/v3.0/fam_mem.php?family_id=bHLH
CL9130.Contig2_All	Trihelix	trihelix	-	http://plntfdb.bio.uni-potsdam.de/v3.0/fam_mem.php?family_id=Trihelix
CL10707.Contig3_All	EIL	EIN3	-	http://plntfdb.bio.uni-potsdam.de/v3.0/fam_mem.php?family_id=EIL
CL4382.Contig3_All	WRKY	WRKY	-	http://plntfdb.bio.uni-potsdam.de/v3.0/fam_mem.php?family_id=WRKY
Unigene11366_All	bHLH	HLH	-	http://plntfdb.bio.uni-potsdam.de/v3.0/fam_mem.php?family_id=bHLH
CL4127.Contig1_All	bHLH	HLH	-	http://plntfdb.bio.uni-potsdam.de/v3.0/fam_mem.php?family_id=bHLH
CL10733.Contig1_All	WRKY	WRKY	-	http://plntfdb.bio.uni-potsdam.de/v3.0/fam_mem.php?family_id=WRKY
Unigene53101_All	AP2-EREBP	AP2	-	http://plntfdb.bio.uni-potsdam.de/v3.0/fam_mem.php?family_id=AP2-EREBP
CL2859.Contig1_All	mTERF	mTERF	-	http://plntfdb.bio.uni-potsdam.de/v3.0/fam_mem.php?family_id=mTERF
CL8900.Contig2_All	MYB	Myb_DNA-binding	ARID,Response_reg,SNF2_N	http://plntfdb.bio.uni-potsdam.de/v3.0/fam_mem.php?family_id=MYB
CL2283.Contig1_All	MADS	SRF-TF	-	http://plntfdb.bio.uni-potsdam.de/v3.0/fam_mem.php?family_id=MADS
CL9025.Contig6_All	MYB	Myb_DNA-binding	ARID,Response_reg,SNF2_N	http://plntfdb.bio.uni-potsdam.de/v3.0/fam_mem.php?family_id=MYB
CL3675.Contig1_All	MYB	Myb_DNA-binding	ARID,Response_reg,SNF2_N	http://plntfdb.bio.uni-potsdam.de/v3.0/fam_mem.php?family_id=MYB
CL3881.Contig4_All	FHA	FHA	-	http://plntfdb.bio.uni-potsdam.de/v3.0/fam_mem.php?family_id=FHA
CL7429.Contig7_All	MYB	Myb_DNA-binding	ARID,Response_reg,SNF2_N	http://plntfdb.bio.uni-potsdam.de/v3.0/fam_mem.php?family_id=MYB
CL9117.Contig2_All	Tify	tify	GATA	http://plntfdb.bio.uni-potsdam.de/v3.0/fam_mem.php?family_id=Tify
CL2899.Contig7_All	ARR-B	G2-like,Myb_DNA-binding,Response_reg	CCT	http://plntfdb.bio.uni-potsdam.de/v3.0/fam_mem.php?family_id=ARR-B
CL2870.Contig8_All	WRKY	WRKY	-	http://plntfdb.bio.uni-potsdam.de/v3.0/fam_mem.php?family_id=WRKY
CL11894.Contig2_All	FHA	FHA	-	http://plntfdb.bio.uni-potsdam.de/v3.0/fam_mem.php?family_id=FHA
CL12783.Contig1_All	MYB	Myb_DNA-binding	ARID,Response_reg,SNF2_N	http://plntfdb.bio.uni-potsdam.de/v3.0/fam_mem.php?family_id=MYB
CL307.Contig10_All	C3H	zf-CCCH	PHD,SNF2_N,zf-C2H2	http://plntfdb.bio.uni-potsdam.de/v3.0/fam_mem.php?family_id=C3H
CL6574.Contig1_All	GRAS	GRAS	-	http://plntfdb.bio.uni-potsdam.de/v3.0/fam_mem.php?family_id=GRAS
Unigene22824_All	WRKY	WRKY	-	http://plntfdb.bio.uni-potsdam.de/v3.0/fam_mem.php?family_id=WRKY
CL3771.Contig3_All	NAC	NAM	-	http://plntfdb.bio.uni-potsdam.de/v3.0/fam_mem.php?family_id=NAC
CL5523.Contig4_All	bHLH	HLH	-	http://plntfdb.bio.uni-potsdam.de/v3.0/fam_mem.php?family_id=bHLH
CL11842.Contig4_All	FAR1	FAR1	-	http://plntfdb.bio.uni-potsdam.de/v3.0/fam_mem.php?family_id=FAR1
CL8545.Contig1_All	MYB	Myb_DNA-binding	ARID,Response_reg,SNF2_N	http://plntfdb.bio.uni-potsdam.de/v3.0/fam_mem.php?family_id=MYB
Unigene14148_All	ARF	Auxin_resp	-	http://plntfdb.bio.uni-potsdam.de/v3.0/fam_mem.php?family_id=ARF
CL63.Contig1_All	LOB	DUF260	-	http://plntfdb.bio.uni-potsdam.de/v3.0/fam_mem.php?family_id=LOB
CL4623.Contig1_All	C2C2-CO-like	CCT,zf-B_box	GATA,PLATZ	http://plntfdb.bio.uni-potsdam.de/v3.0/fam_mem.php?family_id=C2C2-CO-like
CL2688.Contig2_All	AP2-EREBP	AP2	-	http://plntfdb.bio.uni-potsdam.de/v3.0/fam_mem.php?family_id=AP2-EREBP
Unigene15274_All	NAC	NAM	-	http://plntfdb.bio.uni-potsdam.de/v3.0/fam_mem.php?family_id=NAC
Unigene7815_All	TCP	TCP	-	http://plntfdb.bio.uni-potsdam.de/v3.0/fam_mem.php?family_id=TCP
CL5676.Contig6_All	MADS	SRF-TF	-	http://plntfdb.bio.uni-potsdam.de/v3.0/fam_mem.php?family_id=MADS
CL2573.Contig8_All	NAC	NAM	-	http://plntfdb.bio.uni-potsdam.de/v3.0/fam_mem.php?family_id=NAC
Unigene54934_All	C2C2-GATA	GATA	-	http://plntfdb.bio.uni-potsdam.de/v3.0/fam_mem.php?family_id=C2C2-GATA
Unigene4938_All	AP2-EREBP	AP2	-	http://plntfdb.bio.uni-potsdam.de/v3.0/fam_mem.php?family_id=AP2-EREBP
CL9323.Contig1_All	WRKY	WRKY	-	http://plntfdb.bio.uni-potsdam.de/v3.0/fam_mem.php?family_id=WRKY
Unigene51713_All	C3H	zf-CCCH	PHD,SNF2_N,zf-C2H2	http://plntfdb.bio.uni-potsdam.de/v3.0/fam_mem.php?family_id=C3H
Unigene14807_All	GRAS	GRAS	-	http://plntfdb.bio.uni-potsdam.de/v3.0/fam_mem.php?family_id=GRAS
CL4434.Contig5_All	TCP	TCP	-	http://plntfdb.bio.uni-potsdam.de/v3.0/fam_mem.php?family_id=TCP
CL12657.Contig1_All	bHLH	HLH	-	http://plntfdb.bio.uni-potsdam.de/v3.0/fam_mem.php?family_id=bHLH
Unigene48234_All	C2C2-GATA	GATA	-	http://plntfdb.bio.uni-potsdam.de/v3.0/fam_mem.php?family_id=C2C2-GATA
CL2095.Contig2_All	bHLH	HLH	-	http://plntfdb.bio.uni-potsdam.de/v3.0/fam_mem.php?family_id=bHLH
CL3098.Contig4_All	MYB	Myb_DNA-binding	ARID,Response_reg,SNF2_N	http://plntfdb.bio.uni-potsdam.de/v3.0/fam_mem.php?family_id=MYB
Unigene1394_All	C3H	zf-CCCH	PHD,SNF2_N,zf-C2H2	http://plntfdb.bio.uni-potsdam.de/v3.0/fam_mem.php?family_id=C3H
CL9117.Contig4_All	Tify	tify	GATA	http://plntfdb.bio.uni-potsdam.de/v3.0/fam_mem.php?family_id=Tify
CL7429.Contig5_All	MYB	Myb_DNA-binding	ARID,Response_reg,SNF2_N	http://plntfdb.bio.uni-potsdam.de/v3.0/fam_mem.php?family_id=MYB
CL2095.Contig1_All	bHLH	HLH	-	http://plntfdb.bio.uni-potsdam.de/v3.0/fam_mem.php?family_id=bHLH
CL826.Contig2_All	MYB	Myb_DNA-binding	ARID,Response_reg,SNF2_N	http://plntfdb.bio.uni-potsdam.de/v3.0/fam_mem.php?family_id=MYB
CL808.Contig4_All	SBP	SBP	-	http://plntfdb.bio.uni-potsdam.de/v3.0/fam_mem.php?family_id=SBP
CL10651.Contig2_All	LOB	DUF260	-	http://plntfdb.bio.uni-potsdam.de/v3.0/fam_mem.php?family_id=LOB
CL4841.Contig6_All	NAC	NAM	-	http://plntfdb.bio.uni-potsdam.de/v3.0/fam_mem.php?family_id=NAC
CL11842.Contig3_All	FAR1	FAR1	-	http://plntfdb.bio.uni-potsdam.de/v3.0/fam_mem.php?family_id=FAR1
CL402.Contig10_All	HSF	HSF_DNA-bind	-	http://plntfdb.bio.uni-potsdam.de/v3.0/fam_mem.php?family_id=HSF
CL9883.Contig1_All	LIM	LIM	-	http://plntfdb.bio.uni-potsdam.de/v3.0/fam_mem.php?family_id=LIM
CL751.Contig2_All	bHLH	HLH	-	http://plntfdb.bio.uni-potsdam.de/v3.0/fam_mem.php?family_id=bHLH
CL5981.Contig9_All	bHLH	HLH	-	http://plntfdb.bio.uni-potsdam.de/v3.0/fam_mem.php?family_id=bHLH
Unigene11524_All	C3H	zf-CCCH	PHD,SNF2_N,zf-C2H2	http://plntfdb.bio.uni-potsdam.de/v3.0/fam_mem.php?family_id=C3H
Unigene25140_All	C2C2-GATA	GATA	-	http://plntfdb.bio.uni-potsdam.de/v3.0/fam_mem.php?family_id=C2C2-GATA
CL4348.Contig6_All	WRKY	WRKY	-	http://plntfdb.bio.uni-potsdam.de/v3.0/fam_mem.php?family_id=WRKY
CL1282.Contig28_All	ABI3VP1	B3	AP2,Auxin_resp	http://plntfdb.bio.uni-potsdam.de/v3.0/fam_mem.php?family_id=ABI3VP1
CL10312.Contig1_All	FAR1	FAR1	-	http://plntfdb.bio.uni-potsdam.de/v3.0/fam_mem.php?family_id=FAR1
CL10117.Contig2_All	HSF	HSF_DNA-bind	-	http://plntfdb.bio.uni-potsdam.de/v3.0/fam_mem.php?family_id=HSF
CL3146.Contig1_All	mTERF	mTERF	-	http://plntfdb.bio.uni-potsdam.de/v3.0/fam_mem.php?family_id=mTERF
CL194.Contig10_All	ARF	Auxin_resp	-	http://plntfdb.bio.uni-potsdam.de/v3.0/fam_mem.php?family_id=ARF
Unigene714_All	G2-like	G2-like	Response_reg	http://plntfdb.bio.uni-potsdam.de/v3.0/fam_mem.php?family_id=G2-like
Unigene18489_All	bHLH	HLH	-	http://plntfdb.bio.uni-potsdam.de/v3.0/fam_mem.php?family_id=bHLH
Unigene7350_All	MYB	Myb_DNA-binding	ARID,Response_reg,SNF2_N	http://plntfdb.bio.uni-potsdam.de/v3.0/fam_mem.php?family_id=MYB
Unigene2604_All	TUB	Tub	-	http://plntfdb.bio.uni-potsdam.de/v3.0/fam_mem.php?family_id=TUB
CL12637.Contig1_All	C3H	zf-CCCH	PHD,SNF2_N,zf-C2H2	http://plntfdb.bio.uni-potsdam.de/v3.0/fam_mem.php?family_id=C3H
CL9257.Contig7_All	FHA	FHA	-	http://plntfdb.bio.uni-potsdam.de/v3.0/fam_mem.php?family_id=FHA
CL4891.Contig2_All	WRKY	WRKY	-	http://plntfdb.bio.uni-potsdam.de/v3.0/fam_mem.php?family_id=WRKY
CL1440.Contig3_All	GRAS	GRAS	-	http://plntfdb.bio.uni-potsdam.de/v3.0/fam_mem.php?family_id=GRAS
CL7997.Contig4_All	BSD	BSD	-	http://plntfdb.bio.uni-potsdam.de/v3.0/fam_mem.php?family_id=BSD
CL60.Contig13_All	NAC	NAM	-	http://plntfdb.bio.uni-potsdam.de/v3.0/fam_mem.php?family_id=NAC
CL8106.Contig2_All	C3H	zf-CCCH	PHD,SNF2_N,zf-C2H2	http://plntfdb.bio.uni-potsdam.de/v3.0/fam_mem.php?family_id=C3H
Unigene57310_All	bHLH	HLH	-	http://plntfdb.bio.uni-potsdam.de/v3.0/fam_mem.php?family_id=bHLH
CL1875.Contig2_All	BBR/BPC	GAGA_bind	-	http://plntfdb.bio.uni-potsdam.de/v3.0/fam_mem.php?family_id=BBR/BPC
CL10433.Contig1_All	bHLH	HLH	-	http://plntfdb.bio.uni-potsdam.de/v3.0/fam_mem.php?family_id=bHLH
CL2907.Contig2_All	TCP	TCP	-	http://plntfdb.bio.uni-potsdam.de/v3.0/fam_mem.php?family_id=TCP
Unigene12749_All	C2H2	zf-C2H2	PHD	http://plntfdb.bio.uni-potsdam.de/v3.0/fam_mem.php?family_id=C2H2
Unigene66975_All	MYB	Myb_DNA-binding	ARID,Response_reg,SNF2_N	http://plntfdb.bio.uni-potsdam.de/v3.0/fam_mem.php?family_id=MYB
CL4610.Contig3_All	GRAS	GRAS	-	http://plntfdb.bio.uni-potsdam.de/v3.0/fam_mem.php?family_id=GRAS
CL400.Contig6_All	FAR1	FAR1	-	http://plntfdb.bio.uni-potsdam.de/v3.0/fam_mem.php?family_id=FAR1
CL4181.Contig1_All	LOB	DUF260	-	http://plntfdb.bio.uni-potsdam.de/v3.0/fam_mem.php?family_id=LOB
CL8307.Contig2_All	NAC	NAM	-	http://plntfdb.bio.uni-potsdam.de/v3.0/fam_mem.php?family_id=NAC
CL826.Contig5_All	MYB	Myb_DNA-binding	ARID,Response_reg,SNF2_N	http://plntfdb.bio.uni-potsdam.de/v3.0/fam_mem.php?family_id=MYB
CL4434.Contig9_All	TCP	TCP	-	http://plntfdb.bio.uni-potsdam.de/v3.0/fam_mem.php?family_id=TCP
CL1311.Contig4_All	RWP-RK	RWP-RK	-	http://plntfdb.bio.uni-potsdam.de/v3.0/fam_mem.php?family_id=RWP-RK
CL6266.Contig14_All	ABI3VP1	B3	AP2,Auxin_resp	http://plntfdb.bio.uni-potsdam.de/v3.0/fam_mem.php?family_id=ABI3VP1
CL2259.Contig1_All	AP2-EREBP	AP2	-	http://plntfdb.bio.uni-potsdam.de/v3.0/fam_mem.php?family_id=AP2-EREBP
CL433.Contig2_All	VARL	VARL	-	http://plntfdb.bio.uni-potsdam.de/v3.0/fam_mem.php?family_id=VARL
CL10848.Contig1_All	NAC	NAM	-	http://plntfdb.bio.uni-potsdam.de/v3.0/fam_mem.php?family_id=NAC
Unigene54528_All	MYB	Myb_DNA-binding	ARID,Response_reg,SNF2_N	http://plntfdb.bio.uni-potsdam.de/v3.0/fam_mem.php?family_id=MYB
Unigene7490_All	AP2-EREBP	AP2	-	http://plntfdb.bio.uni-potsdam.de/v3.0/fam_mem.php?family_id=AP2-EREBP
CL6149.Contig1_All	C2C2-Dof	zf-Dof	-	http://plntfdb.bio.uni-potsdam.de/v3.0/fam_mem.php?family_id=C2C2-Dof
CL167.Contig3_All	FAR1	FAR1	-	http://plntfdb.bio.uni-potsdam.de/v3.0/fam_mem.php?family_id=FAR1
CL13471.Contig1_All	TUB	Tub	-	http://plntfdb.bio.uni-potsdam.de/v3.0/fam_mem.php?family_id=TUB
CL9545.Contig8_All	MYB	Myb_DNA-binding	ARID,Response_reg,SNF2_N	http://plntfdb.bio.uni-potsdam.de/v3.0/fam_mem.php?family_id=MYB
CL2379.Contig2_All	MYB	Myb_DNA-binding	ARID,Response_reg,SNF2_N	http://plntfdb.bio.uni-potsdam.de/v3.0/fam_mem.php?family_id=MYB
Unigene2841_All	LOB	DUF260	-	http://plntfdb.bio.uni-potsdam.de/v3.0/fam_mem.php?family_id=LOB
CL1708.Contig2_All	C2H2	zf-C2H2	PHD	http://plntfdb.bio.uni-potsdam.de/v3.0/fam_mem.php?family_id=C2H2
Unigene31167_All	GRAS	GRAS	-	http://plntfdb.bio.uni-potsdam.de/v3.0/fam_mem.php?family_id=GRAS
CL1484.Contig13_All	bZIP	bZIP_1,bZIP_2,bZIP_Maf	HLH	http://plntfdb.bio.uni-potsdam.de/v3.0/fam_mem.php?family_id=bZIP
CL6243.Contig2_All	GeBP	DUF573	-	http://plntfdb.bio.uni-potsdam.de/v3.0/fam_mem.php?family_id=GeBP
CL9301.Contig3_All	CPP	TCR	-	http://plntfdb.bio.uni-potsdam.de/v3.0/fam_mem.php?family_id=CPP
CL10117.Contig3_All	HSF	HSF_DNA-bind	-	http://plntfdb.bio.uni-potsdam.de/v3.0/fam_mem.php?family_id=HSF
CL8351.Contig1_All	AP2-EREBP	AP2	-	http://plntfdb.bio.uni-potsdam.de/v3.0/fam_mem.php?family_id=AP2-EREBP
CL9545.Contig4_All	MYB	Myb_DNA-binding	ARID,Response_reg,SNF2_N	http://plntfdb.bio.uni-potsdam.de/v3.0/fam_mem.php?family_id=MYB
Unigene55870_All	WRKY	WRKY	-	http://plntfdb.bio.uni-potsdam.de/v3.0/fam_mem.php?family_id=WRKY
CL9996.Contig1_All	bHLH	HLH	-	http://plntfdb.bio.uni-potsdam.de/v3.0/fam_mem.php?family_id=bHLH
CL6314.Contig8_All	C2H2	zf-C2H2	PHD	http://plntfdb.bio.uni-potsdam.de/v3.0/fam_mem.php?family_id=C2H2
CL3138.Contig3_All	G2-like	G2-like	Response_reg	http://plntfdb.bio.uni-potsdam.de/v3.0/fam_mem.php?family_id=G2-like
CL6976.Contig2_All	AP2-EREBP	AP2	-	http://plntfdb.bio.uni-potsdam.de/v3.0/fam_mem.php?family_id=AP2-EREBP
CL8888.Contig3_All	NAC	NAM	-	http://plntfdb.bio.uni-potsdam.de/v3.0/fam_mem.php?family_id=NAC
CL7451.Contig4_All	AP2-EREBP	AP2	-	http://plntfdb.bio.uni-potsdam.de/v3.0/fam_mem.php?family_id=AP2-EREBP
CL8984.Contig1_All	TUB	Tub	-	http://plntfdb.bio.uni-potsdam.de/v3.0/fam_mem.php?family_id=TUB
CL3743.Contig2_All	GRAS	GRAS	-	http://plntfdb.bio.uni-potsdam.de/v3.0/fam_mem.php?family_id=GRAS
Unigene33944_All	SRS	DUF702	-	http://plntfdb.bio.uni-potsdam.de/v3.0/fam_mem.php?family_id=SRS
Unigene82726_All	C2C2-YABBY	YABBY	-	http://plntfdb.bio.uni-potsdam.de/v3.0/fam_mem.php?family_id=C2C2-YABBY
CL8513.Contig1_All	ARR-B	G2-like,Myb_DNA-binding,Response_reg	CCT	http://plntfdb.bio.uni-potsdam.de/v3.0/fam_mem.php?family_id=ARR-B
CL3658.Contig4_All	MYB	Myb_DNA-binding	ARID,Response_reg,SNF2_N	http://plntfdb.bio.uni-potsdam.de/v3.0/fam_mem.php?family_id=MYB
CL1628.Contig2_All	bHLH	HLH	-	http://plntfdb.bio.uni-potsdam.de/v3.0/fam_mem.php?family_id=bHLH
Unigene7684_All	TCP	TCP	-	http://plntfdb.bio.uni-potsdam.de/v3.0/fam_mem.php?family_id=TCP
Unigene3191_All	bHLH	HLH	-	http://plntfdb.bio.uni-potsdam.de/v3.0/fam_mem.php?family_id=bHLH
Unigene54797_All	WRKY	WRKY	-	http://plntfdb.bio.uni-potsdam.de/v3.0/fam_mem.php?family_id=WRKY
Unigene54487_All	AP2-EREBP	AP2	-	http://plntfdb.bio.uni-potsdam.de/v3.0/fam_mem.php?family_id=AP2-EREBP
Unigene12230_All	GRAS	GRAS	-	http://plntfdb.bio.uni-potsdam.de/v3.0/fam_mem.php?family_id=GRAS
CL9164.Contig3_All	PLATZ	PLATZ	-	http://plntfdb.bio.uni-potsdam.de/v3.0/fam_mem.php?family_id=PLATZ
CL820.Contig2_All	bHLH	HLH	-	http://plntfdb.bio.uni-potsdam.de/v3.0/fam_mem.php?family_id=bHLH
CL2451.Contig19_All	GRAS	GRAS	-	http://plntfdb.bio.uni-potsdam.de/v3.0/fam_mem.php?family_id=GRAS
Unigene19265_All	MADS	SRF-TF	-	http://plntfdb.bio.uni-potsdam.de/v3.0/fam_mem.php?family_id=MADS
CL11090.Contig2_All	LIM	LIM	-	http://plntfdb.bio.uni-potsdam.de/v3.0/fam_mem.php?family_id=LIM
CL3578.Contig1_All	HB	Homeobox,KNOX1,KNOX2	-	http://plntfdb.bio.uni-potsdam.de/v3.0/fam_mem.php?family_id=HB
CL1628.Contig3_All	bHLH	HLH	-	http://plntfdb.bio.uni-potsdam.de/v3.0/fam_mem.php?family_id=bHLH
CL8339.Contig1_All	TUB	Tub	-	http://plntfdb.bio.uni-potsdam.de/v3.0/fam_mem.php?family_id=TUB
CL808.Contig12_All	SBP	SBP	-	http://plntfdb.bio.uni-potsdam.de/v3.0/fam_mem.php?family_id=SBP
CL8710.Contig1_All	FAR1	FAR1	-	http://plntfdb.bio.uni-potsdam.de/v3.0/fam_mem.php?family_id=FAR1
CL3138.Contig1_All	G2-like	G2-like	Response_reg	http://plntfdb.bio.uni-potsdam.de/v3.0/fam_mem.php?family_id=G2-like
Unigene19007_All	C2C2-Dof	zf-Dof	-	http://plntfdb.bio.uni-potsdam.de/v3.0/fam_mem.php?family_id=C2C2-Dof
CL6969.Contig1_All	MADS	SRF-TF	-	http://plntfdb.bio.uni-potsdam.de/v3.0/fam_mem.php?family_id=MADS
CL9164.Contig4_All	PLATZ	PLATZ	-	http://plntfdb.bio.uni-potsdam.de/v3.0/fam_mem.php?family_id=PLATZ
Unigene14677_All	C2C2-GATA	GATA	-	http://plntfdb.bio.uni-potsdam.de/v3.0/fam_mem.php?family_id=C2C2-GATA
CL5305.Contig1_All	bHLH	HLH	-	http://plntfdb.bio.uni-potsdam.de/v3.0/fam_mem.php?family_id=bHLH
CL8065.Contig3_All	MYB	Myb_DNA-binding	ARID,Response_reg,SNF2_N	http://plntfdb.bio.uni-potsdam.de/v3.0/fam_mem.php?family_id=MYB
CL2086.Contig2_All	bHLH	HLH	-	http://plntfdb.bio.uni-potsdam.de/v3.0/fam_mem.php?family_id=bHLH
CL13449.Contig1_All	MADS	SRF-TF	-	http://plntfdb.bio.uni-potsdam.de/v3.0/fam_mem.php?family_id=MADS
CL5639.Contig1_All	AP2-EREBP	AP2	-	http://plntfdb.bio.uni-potsdam.de/v3.0/fam_mem.php?family_id=AP2-EREBP
Unigene918_All	C2H2	zf-C2H2	PHD	http://plntfdb.bio.uni-potsdam.de/v3.0/fam_mem.php?family_id=C2H2
CL3725.Contig4_All	FAR1	FAR1	-	http://plntfdb.bio.uni-potsdam.de/v3.0/fam_mem.php?family_id=FAR1
Unigene7641_All	AP2-EREBP	AP2	-	http://plntfdb.bio.uni-potsdam.de/v3.0/fam_mem.php?family_id=AP2-EREBP
CL4630.Contig4_All	C3H	zf-CCCH	PHD,SNF2_N,zf-C2H2	http://plntfdb.bio.uni-potsdam.de/v3.0/fam_mem.php?family_id=C3H
CL3575.Contig3_All	MADS	SRF-TF	-	http://plntfdb.bio.uni-potsdam.de/v3.0/fam_mem.php?family_id=MADS
CL11691.Contig1_All	ARR-B	G2-like,Myb_DNA-binding,Response_reg	CCT	http://plntfdb.bio.uni-potsdam.de/v3.0/fam_mem.php?family_id=ARR-B
CL10139.Contig2_All	WRKY	WRKY	-	http://plntfdb.bio.uni-potsdam.de/v3.0/fam_mem.php?family_id=WRKY
Unigene8253_All	C2C2-GATA	GATA	-	http://plntfdb.bio.uni-potsdam.de/v3.0/fam_mem.php?family_id=C2C2-GATA
CL4615.Contig1_All	C3H	zf-CCCH	PHD,SNF2_N,zf-C2H2	http://plntfdb.bio.uni-potsdam.de/v3.0/fam_mem.php?family_id=C3H
CL4087.Contig2_All	MYB	Myb_DNA-binding	ARID,Response_reg,SNF2_N	http://plntfdb.bio.uni-potsdam.de/v3.0/fam_mem.php?family_id=MYB
CL13777.Contig2_All	WRKY	WRKY	-	http://plntfdb.bio.uni-potsdam.de/v3.0/fam_mem.php?family_id=WRKY
Unigene75865_All	C2H2	zf-C2H2	PHD	http://plntfdb.bio.uni-potsdam.de/v3.0/fam_mem.php?family_id=C2H2
CL7715.Contig2_All	Alfin-like	Alfin-like	DDT,Homeobox,JmjC,JmjN	http://plntfdb.bio.uni-potsdam.de/v3.0/fam_mem.php?family_id=Alfin-like
Unigene77094_All	GRAS	GRAS	-	http://plntfdb.bio.uni-potsdam.de/v3.0/fam_mem.php?family_id=GRAS
[truncated: 993 more rows]

## Sheet: Up TFs in Root vs Leaf
Gene ID	Leaf FPKM	Root FPKM	log2(Root/Leaf)	FDR(Root-vs-Leaf)	Pvalue(Root-vs-Leaf)
CL1006.Contig10_All	5.56	11.98	1.10747	1.44264e-32	1.97579e-33
CL1006.Contig19_All	0	0.21	4.39232	5.559e-06	1.90062e-06
CL1006.Contig4_All	0.04	0.39	3.2854	2.64609e-10	6.99792e-11
CL10092.Contig1_All	45.57	100.38	1.13932	1.45387e-149	6.3014e-151
CL1020.Contig3_All	0.25	0.83	1.73118	0.000650691	0.00027036
CL10225.Contig4_All	0	2.22	7.79442	1.94135e-23	3.26286e-24
CL10244.Contig1_All	1.11	3.02	1.44399	7.27405e-14	1.64951e-14
CL10244.Contig2_All	0.55	4.05	2.88042	1.05256e-43	1.17866e-44
CL10257.Contig3_All	1.47	2.94	1	7.94618e-12	1.95814e-12
CL10312.Contig1_All	0.63	1.55	1.29884	3.31318e-07	1.03624e-07
CL10386.Contig2_All	6.13	23.23	1.92203	9.26263e-105	5.38144e-106
CL10386.Contig4_All	0	1.32	7.04439	2.84979e-19	5.3591e-20
CL10397.Contig1_All	27.56	76.39	1.47081	1.91604e-198	6.5836e-200
CL10397.Contig2_All	0.34	5.14	3.91816	3.86858e-71	3.02124e-72
CL10398.Contig1_All	0	6.8	9.40939	1.63243e-51	1.62019e-52
CL10398.Contig2_All	0	3.11	8.28077	6.57908e-54	6.31992e-55
CL10398.Contig3_All	0.05	10.3	7.6865	2.11228e-175	8.04e-177
CL10432.Contig2_All	5.24	42.55	3.02152	1.34662e-284	3.40642e-286
CL1067.Contig1_All	1.92	38.86	4.33911	0	0
CL1067.Contig2_All	0	4.46	8.8009	3.3961e-60	3.00242e-61
CL10680.Contig1_All	0.63	46.88	6.21748	0	0
CL10680.Contig2_All	0.11	12.86	6.86924	0	0
CL10695.Contig1_All	1.58	5.18	1.71303	1.02174e-32	1.39521e-33
CL10695.Contig2_All	7.55	69.53	3.20309	0	0
CL10750.Contig1_All	0.11	23.22	7.72172	0	0
CL10790.Contig2_All	1.38	9.87	2.83838	2.0025e-105	1.15626e-106
CL10848.Contig1_All	1.77	8.78	2.31047	2.03166e-120	1.05318e-121
CL10848.Contig2_All	1.24	10.02	3.01447	6.91735e-88	4.61038e-89
CL10927.Contig1_All	0	0.32	5	1.08592e-05	3.80192e-06
CL10927.Contig2_All	0.07	1.06	3.92057	9.0051e-10	2.44688e-10
CL10931.Contig1_All	0.32	1.91	2.57743	1.62931e-29	2.37778e-30
CL10931.Contig2_All	0.72	5.18	2.84688	2.06017e-90	1.33967e-91
CL10931.Contig3_All	0.96	7.64	2.99247	4.4714e-128	2.2048e-129
CL10931.Contig4_All	2.49	19.4	2.96184	0	0
CL10931.Contig5_All	2.48	13.03	2.39343	1.56394e-134	7.41204e-136
CL10945.Contig2_All	0.22	2.82	3.68012	2.23376e-34	2.95178e-35
CL10967.Contig1_All	2.01	16.07	2.9991	1.30339e-217	4.1703e-219
CL10992.Contig1_All	1.96	6.31	1.68679	6.48044e-21	1.16099e-21
CL1101.Contig1_All	0.69	2.16	1.64636	4.50834e-10	1.20609e-10
CL11043.Contig1_All	0.47	1.02	1.11784	0.000219422	8.64912e-05
CL11043.Contig2_All	0.46	1.41	1.61599	1.42055e-08	4.10718e-09
CL11043.Contig3_All	1.01	4.05	2.00357	2.78938e-31	3.92044e-32
CL11071.Contig1_All	0.72	3.69	2.35755	1.92089e-10	5.03514e-11
CL11090.Contig1_All	8.9	25.84	1.53773	6.50706e-62	5.6293e-63
CL11152.Contig1_All	0.02	2.81	7.13443	7.8124e-32	1.08571e-32
CL11152.Contig2_All	0.09	2.86	4.98995	3.20661e-30	4.61354e-31
CL11158.Contig1_All	2.09	5.76	1.46257	4.77483e-13	1.11774e-13
CL11165.Contig1_All	0.88	2.22	1.33498	7.7671e-12	1.91323e-12
CL11165.Contig2_All	0.96	2.8	1.54432	1.89228e-19	3.54374e-20
CL11178.Contig1_All	0	1.93	7.59246	2.065e-52	2.02416e-53
CL11178.Contig2_All	0	0.72	6.16993	3.65605e-20	6.69534e-21
CL11252.Contig1_All	2.22	6.48	1.54543	2.8677e-19	5.39856e-20
CL11252.Contig2_All	0.62	1.73	1.48043	2.3367e-05	8.43678e-06
CL11252.Contig4_All	0.17	1.22	2.84327	7.71954e-07	2.48486e-07
CL11252.Contig6_All	0.42	1.86	2.14684	4.72979e-08	1.40175e-08
CL11296.Contig2_All	1.1	2.74	1.31667	1.85647e-09	5.13122e-10
CL1134.Contig1_All	0	1.26	6.97728	1.72723e-17	3.43346e-18
CL1134.Contig2_All	0.24	29.86	6.95904	0	0
CL11391.Contig1_All	0.06	0.56	3.22239	0.000954463	0.0004013
CL11474.Contig2_All	3.27	26.45	3.01591	2.44951e-225	7.60618e-227
CL11479.Contig1_All	0.38	1.45	1.93198	4.34472e-08	1.28464e-08
CL11665.Contig1_All	1.58	18.11	3.51879	3.02523e-124	1.52858e-125
CL11665.Contig2_All	0	1.69	7.40088	1.52e-22	2.61168e-23
CL11665.Contig4_All	0.29	3.12	3.42742	3.10369e-27	4.75874e-28
CL11691.Contig1_All	3.31	16.4	2.30879	4.26149e-163	1.7197e-164
CL11691.Contig2_All	3.02	6.64	1.13663	7.30683e-14	1.65701e-14
CL11752.Contig1_All	0	7.43	9.53722	1.37708e-122	7.0351e-124
CL11752.Contig2_All	0.05	8.85	7.46761	1.90536e-138	8.85028e-140
CL11794.Contig1_All	0	2.82	8.13955	1.17786e-38	1.436e-39
CL11826.Contig1_All	0.09	1.28	3.83007	3.0074e-05	1.09284e-05
CL11826.Contig2_All	0.1	1.1	3.45943	0.00019372	7.60638e-05
CL11867.Contig1_All	0.86	2.74	1.67177	0.00010961	4.19932e-05
CL11894.Contig2_All	0.47	3.79	3.01147	1.01355e-55	9.49842e-57
CL11984.Contig3_All	1.67	21.65	3.69645	1.43634e-279	3.68998e-281
CL12020.Contig2_All	0.06	0.94	3.96963	1.1991e-07	3.65276e-08
CL12131.Contig2_All	0.2	0.74	1.88753	1.4387e-05	5.09348e-06
CL12131.Contig3_All	0.95	2.37	1.31889	3.91874e-06	1.32617e-06
CL12153.Contig2_All	3.49	9.72	1.47773	1.04834e-55	9.82736e-57
CL12172.Contig4_All	1.36	3.76	1.46713	1.53815e-29	2.24418e-30
CL12311.Contig3_All	0	10.34	10.014	9.81146e-164	3.94138e-165
CL12369.Contig1_All	0	0.51	5.67243	1.08469e-05	3.80192e-06
CL12369.Contig2_All	0	2.25	7.81378	3.43518e-31	4.83976e-32
CL12372.Contig1_All	3	9.64	1.68407	3.1445e-38	3.86852e-39
CL12446.Contig1_All	0.27	1.33	2.30039	1.93662e-07	5.98142e-08
CL12475.Contig2_All	0.84	2.23	1.40858	1.06151e-06	3.43832e-07
CL12496.Contig1_All	26.21	123.57	2.23714	0	0
CL12496.Contig2_All	84.14	587.48	2.80368	0	0
CL12564.Contig1_All	0.85	9.92	3.54481	3.08615e-224	9.64244e-226
CL12564.Contig2_All	0.23	7.7	5.06515	5.38941e-209	1.77823e-210
CL12564.Contig3_All	0.25	7.03	4.81352	2.28423e-199	7.81942e-201
CL12634.Contig2_All	0.98	6.23	2.66838	1.38614e-43	1.55539e-44
CL12639.Contig1_All	0.19	4.37	4.52356	1.75245e-42	2.00112e-43
CL12646.Contig1_All	0.86	2.38	1.46855	4.56626e-09	1.28649e-09
CL12646.Contig3_All	0.16	0.74	2.20945	2.46677e-05	8.91656e-06
CL12646.Contig5_All	0.49	2.81	2.51972	1.47731e-20	2.67114e-21
CL12646.Contig7_All	0.09	1.25	3.79586	1.39835e-14	3.08128e-15
CL12657.Contig1_All	2.49	8.6	1.78819	2.34835e-28	3.5044e-29
CL127.Contig7_All	0.37	0.86	1.21681	8.35999e-06	2.89858e-06
CL12783.Contig1_All	0.58	8.08	3.80023	8.97533e-41	1.05524e-41
CL1282.Contig10_All	0.61	1.77	1.53687	5.78033e-15	1.25712e-15
CL1282.Contig12_All	0.22	1.36	2.62803	1.32057e-20	2.38642e-21
CL1282.Contig16_All	0	0.26	4.70044	2.53711e-08	7.41382e-09
CL1282.Contig18_All	2.99	6.61	1.1445	1.4198e-31	1.98276e-32
CL1282.Contig21_All	0.29	2.27	2.96857	2.40093e-50	2.4276e-51
CL1282.Contig5_All	0	0.16	4	1.08506e-05	3.80192e-06
CL12891.Contig1_All	1.89	5.84	1.62758	3.8331e-25	6.17432e-26
CL12938.Contig1_All	1.11	3.79	1.77164	9.78133e-21	1.76168e-21
CL12938.Contig2_All	0.32	2.15	2.74819	1.69578e-17	3.36628e-18
CL13003.Contig2_All	0.21	4.82	4.52057	3.5066e-60	3.10236e-61
CL13023.Contig1_All	1.32	3.96	1.58496	3.83032e-12	9.3234e-13
CL1311.Contig4_All	1.66	4.62	1.47671	5.287e-31	7.47588e-32
CL13241.Contig1_All	0.91	1.9	1.06206	1.09284e-07	3.32114e-08
CL1326.Contig1_All	3.05	10.64	1.80262	1.19585e-50	1.203e-51
CL13306.Contig1_All	1.96	12.49	2.67185	9.50746e-55	9.03186e-56
CL13329.Contig2_All	0.03	1.92	6	2.38565e-18	4.6214e-19
CL13344.Contig1_All	2.75	9.78	1.8304	2.94251e-51	2.93366e-52
CL13426.Contig2_All	2.32	10.45	2.17131	1.02684e-106	5.8707e-108
CL13449.Contig3_All	0.18	1.71	3.24793	2.40352e-10	6.3487e-11
CL13449.Contig4_All	0	2.11	7.7211	4.39435e-18	8.58064e-19
CL13471.Contig1_All	7.89	27.87	1.82062	3.02936e-140	1.39102e-141
CL13546.Contig1_All	1.33	34.68	4.70461	0	0
CL13573.Contig2_All	0.39	2.28	2.54749	4.35259e-12	1.06086e-12
CL13617.Contig1_All	96.12	321.69	1.74276	0	0
CL13617.Contig2_All	0.79	14.42	4.19007	1.97387e-251	5.55392e-253
CL13617.Contig3_All	0.14	0.82	2.5502	1.67512e-09	4.60264e-10
CL1362.Contig3_All	0.47	1.13	1.26559	0.000540058	0.000220586
CL13646.Contig1_All	5.68	31.19	2.45712	2.53604e-135	1.19657e-136
CL13646.Contig2_All	0	0.99	6.62936	5.54517e-06	1.90062e-06
CL13646.Contig3_All	0.89	22.37	4.65162	4.23926e-152	1.8137e-153
CL13649.Contig1_All	1.71	10.6	2.632	1.20681e-63	1.02411e-64
CL13649.Contig2_All	5.2	57.8	3.47449	1.59873e-251	4.49398e-253
CL13664.Contig1_All	2.69	67.54	4.65006	0	0
CL13664.Contig2_All	9.09	147.21	4.01745	0	0
CL13702.Contig2_All	1.11	6.49	2.54766	2.88054e-52	2.82858e-53
CL13804.Contig1_All	1.07	2.18	1.02672	1.67363e-06	5.51612e-07
CL13937.Contig1_All	0.18	3.72	4.36923	1.09101e-29	1.58629e-30
CL14012.Contig2_All	0.08	0.85	3.40939	1.98506e-16	4.08882e-17
CL14012.Contig3_All	1.54	3.55	1.20489	1.88272e-07	5.7851e-08
CL1433.Contig2_All	10.64	62.99	2.56562	6.69631e-305	1.6e-306
CL1434.Contig1_All	0.07	3.57	5.67243	9.76668e-96	6.10216e-97
CL1440.Contig2_All	0.05	0.81	4.01792	5.91367e-15	1.28655e-15
CL1440.Contig3_All	0.08	0.62	2.9542	1.4452e-08	4.18004e-09
CL1440.Contig4_All	0.57	4.61	3.01573	1.27549e-56	1.17872e-57
CL1440.Contig6_All	0.04	0.54	3.75489	1.48995e-09	4.08334e-10
CL1440.Contig7_All	0.28	0.81	1.5325	2.67958e-05	9.70644e-06
CL1483.Contig1_All	0.24	1.39	2.53398	3.1975e-20	5.84328e-21
CL1483.Contig4_All	0.05	2.39	5.57894	4.49841e-60	3.98602e-61
CL1483.Contig5_All	0.28	1.89	2.75489	5.32709e-33	7.23376e-34
CL1483.Contig7_All	0.15	0.56	1.90046	5.16743e-06	1.76049e-06
CL1484.Contig12_All	0.69	1.88	1.44606	1.14726e-10	2.98256e-11
CL1484.Contig7_All	4.16	15.96	1.93981	1.38112e-104	8.02914e-106
CL1492.Contig5_All	0.81	1.83	1.17585	9.91733e-06	3.45854e-06
CL1513.Contig1_All	0.07	1.95	4.79998	3.38915e-36	4.3276e-37
CL1513.Contig2_All	0.07	5.5	6.29593	1.44177e-92	9.21552e-94
CL1526.Contig1_All	0	3.43	8.42206	2.17194e-64	1.828e-65
CL1526.Contig2_All	0	0.45	5.49185	2.53679e-08	7.41382e-09
CL1576.Contig2_All	3.89	11.02	1.50228	3.55692e-20	6.50664e-21
CL1593.Contig3_All	0.12	1.58	3.71882	2.09306e-51	2.08178e-52
CL1593.Contig4_All	0.44	2.23	2.34147	6.35766e-48	6.6701e-49
CL1593.Contig5_All	0	0.09	3.16993	8.05822e-05	3.04314e-05
CL1628.Contig2_All	2.22	8.77	1.98202	3.29897e-47	3.49496e-48
CL1628.Contig3_All	0.42	2.24	2.41504	8.36944e-17	1.70399e-17
CL1628.Contig5_All	1.27	6.56	2.36887	1.22689e-67	9.92238e-69
CL167.Contig3_All	3.79	8.25	1.1222	5.72412e-52	5.64606e-53
CL1675.Contig2_All	0.19	4.32	4.50696	1.30292e-47	1.37292e-48
CL1675.Contig3_All	1.06	6.97	2.71709	2.38993e-51	2.38012e-52
CL1702.Contig2_All	0	2.5	7.96578	2.36092e-21	4.18162e-22
CL1702.Contig3_All	0.51	3.06	2.58496	9.62333e-15	2.11142e-15
CL171.Contig4_All	0.19	1.06	2.47999	8.20551e-09	2.34152e-09
CL1849.Contig2_All	0.43	4.57	3.40979	1.32621e-97	8.16452e-99
CL1849.Contig6_All	0.27	0.81	1.58496	1.0377e-07	3.15064e-08
CL1883.Contig3_All	3.98	15.49	1.9605	5.19176e-174	1.98995e-175
CL194.Contig6_All	0.45	1.96	2.12286	5.52615e-25	8.93236e-26
CL1960.Contig2_All	0.05	0.94	4.23266	7.52763e-14	1.70791e-14
CL1960.Contig3_All	1.69	6.11	1.85415	4.09716e-36	5.2403e-37
CL2086.Contig2_All	0.67	3.25	2.27821	7.10584e-33	9.67522e-34
CL2086.Contig3_All	0.74	2.58	1.80177	1.72515e-15	3.67678e-16
CL2086.Contig7_All	2.43	10.31	2.08502	1.74575e-70	1.3717e-71
CL2089.Contig4_All	0.02	0.36	4.16993	3.00748e-05	1.09284e-05
CL2095.Contig1_All	0.04	1.75	5.45121	7.46217e-13	1.76165e-13
CL2113.Contig1_All	0.42	3.37	3.00429	1.3543e-50	1.36413e-51
CL2113.Contig2_All	0.28	3.44	3.61891	3.33412e-54	3.18842e-55
CL2113.Contig3_All	0.42	2.32	2.46566	2.78767e-26	4.3672e-27
CL2225.Contig1_All	0	4.18	8.70736	4.90642e-44	5.46052e-45
CL2243.Contig3_All	1.21	23.1	4.25481	0	0
CL2259.Contig1_All	0.33	2.08	2.65605	3.31493e-14	7.42114e-15
CL2259.Contig2_All	1.22	61.54	5.65657	0	0
CL2271.Contig1_All	0	8.64	9.75489	6.81987e-129	3.34218e-130
CL2271.Contig2_All	0	6.09	9.2503	3.545e-102	2.1015e-103
CL2271.Contig3_All	0	116.16	13.5038	0	0
CL2306.Contig1_All	0.3	25.31	6.3986	5.17285e-296	1.26728e-297
CL2379.Contig11_All	0.83	2.54	1.61365	1.24966e-18	2.40166e-19
CL2379.Contig14_All	0	0.47	5.55459	2.21929e-18	4.28956e-19
CL2379.Contig15_All	0.25	1.25	2.32193	2.65256e-20	4.83626e-21
CL2379.Contig5_All	0.65	1.37	1.07566	3.0452e-06	1.02432e-06
CL2383.Contig1_All	3.03	22.47	2.89061	2.46671e-182	9.11552e-184
CL2383.Contig2_All	0.24	2.94	3.61471	3.73199e-30	5.37456e-31
CL2418.Contig1_All	0.34	2.91	3.09741	1.38739e-29	2.02244e-30
CL2451.Contig14_All	0.81	17.8	4.45781	0	0
CL2451.Contig15_All	0.04	43.17	10.0758	0	0
CL2451.Contig16_All	0	1.37	7.09803	1.26358e-47	1.33031e-48
CL2451.Contig17_All	0.51	3.22	2.65849	1.672e-53	1.61518e-54
CL2451.Contig9_All	2.15	5.78	1.42673	5.00538e-43	5.6647e-44
CL2479.Contig15_All	1.75	7.41	2.08212	9.50859e-77	7.02852e-78
CL2479.Contig1_All	0	1.96	7.61471	2.65604e-56	2.46524e-57
CL2479.Contig7_All	0.87	3.94	2.17911	2.50723e-46	2.69226e-47
CL2546.Contig1_All	0	0.96	6.58496	4.39208e-18	8.58064e-19
CL2546.Contig3_All	0	4.7	8.87652	7.08728e-96	4.42354e-97
CL2546.Contig6_All	0.31	4.53	3.86917	1.47756e-40	1.74396e-41
CL2650.Contig1_All	0	1.79	7.48382	2.84771e-19	5.3591e-20
CL2674.Contig1_All	5.1	18.69	1.8737	4.98267e-136	2.34182e-137
CL268.Contig1_All	3.37	61.39	4.18718	0	0
CL268.Contig2_All	1.03	7.17	2.79933	5.97141e-69	4.76364e-70
CL268.Contig4_All	13.32	33.32	1.32279	3.86743e-47	4.10144e-48
CL2682.Contig6_All	69.08	190.24	1.46148	0	0
CL2741.Contig1_All	0.26	0.98	1.91427	0.000745118	0.000311308
CL2741.Contig2_All	0	0.89	6.47573	7.3481e-12	1.80618e-12
CL2741.Contig3_All	1.11	9.01	3.02097	4.97417e-66	4.10578e-67
CL2767.Contig1_All	9.27	19.95	1.10575	4.37819e-52	4.31286e-53
CL2767.Contig2_All	4.26	9.24	1.11704	1.93651e-25	3.09446e-26
CL2767.Contig3_All	20.74	69.23	1.73898	0	0
CL2771.Contig1_All	2.78	6.93	1.31777	5.58636e-30	8.07224e-31
CL2771.Contig2_All	2.28	4.66	1.0313	6.22347e-14	1.40557e-14
CL2772.Contig2_All	0.05	0.67	3.74416	8.69099e-06	3.01948e-06
CL2779.Contig1_All	0.46	2.37	2.36518	1.32067e-24	2.1594e-25
CL2779.Contig2_All	0.2	0.85	2.08746	1.23816e-07	3.77584e-08
CL2839.Contig1_All	1.32	15.13	3.5188	9.01306e-42	1.04118e-42
CL2839.Contig3_All	0	1.52	7.24793	4.14354e-05	1.5213e-05
CL2839.Contig4_All	0	2.79	8.12412	8.06e-15	1.76073e-15
CL2841.Contig2_All	0.88	5.16	2.5518	1.13604e-33	1.52183e-34
CL285.Contig1_All	2.76	8.74	1.66297	2.45885e-32	3.38512e-33
CL2856.Contig1_All	1.71	5.59	1.70885	3.342e-15	7.19228e-16
CL2859.Contig2_All	0.73	2.32	1.66816	5.06616e-08	1.50985e-08
CL2870.Contig6_All	0.28	3.2	3.51457	7.62932e-62	6.61066e-63
CL2899.Contig6_All	0	0.31	4.9542	1.92384e-07	5.9342e-08
CL2899.Contig7_All	0.08	0.58	2.85798	5.61857e-06	1.93191e-06
CL3009.Contig2_All	0	1.83	7.5157	1.45266e-11	3.613e-12
CL3019.Contig1_All	0.08	1.46	4.18982	1.77612e-12	4.25162e-13
CL3019.Contig2_All	0.45	2.19	2.28293	1.05968e-12	2.5211e-13
CL304.Contig1_All	0.96	18.25	4.24872	4.21331e-81	2.98772e-82
CL307.Contig1_All	2.8	12.95	2.20945	4.65993e-134	2.21576e-135
CL307.Contig4_All	0	0.3	4.90689	9.82568e-08	2.96658e-08
CL307.Contig8_All	1.56	5.3	1.76445	6.03452e-56	5.63586e-57
CL3085.Contig1_All	2.47	31.88	3.69007	6.18704e-229	1.89283e-230
CL3085.Contig2_All	0.95	2.25	1.24393	4.15662e-08	1.2283e-08
CL3098.Contig1_All	2.37	12.5	2.39897	7.86687e-76	5.87196e-77
CL3098.Contig3_All	3.88	15.78	2.02397	1.07472e-78	7.80124e-80
CL3098.Contig7_All	0	1.35	7.07682	3.95746e-46	4.26076e-47
CL3102.Contig1_All	1.25	2.65	1.08406	1.20971e-07	3.68664e-08
CL3121.Contig1_All	0.22	0.74	1.75002	6.66948e-11	1.71297e-11
CL3121.Contig7_All	0.14	0.76	2.44057	4.30264e-16	8.96036e-17
CL3155.Contig1_All	0.43	6.6	3.94006	1.17824e-100	7.06678e-102
CL3230.Contig1_All	0.14	1.45	3.37255	2.22769e-11	5.59474e-12
CL3230.Contig3_All	0.17	1.89	3.47478	1.63971e-18	3.1612e-19
CL3429.Contig2_All	0	0.48	5.58496	8.07095e-05	3.04314e-05
CL3493.Contig1_All	0	2.62	8.03342	4.11535e-52	4.04904e-53
CL3553.Contig2_All	0.22	0.99	2.16993	0.000477514	0.000194353
CL3580.Contig4_All	0.22	0.58	1.39855	6.29942e-05	2.3555e-05
CL3598.Contig1_All	1.52	10.03	2.72218	2.17285e-43	2.44712e-44
CL3598.Contig2_All	1.37	10.3	2.9104	4.30496e-48	4.50626e-49
CL3614.Contig1_All	0.48	1.54	1.68182	1.42417e-10	3.71522e-11
CL3636.Contig1_All	2.7	7.35	1.44478	3.67124e-17	7.39308e-18
CL3636.Contig2_All	6.47	14.15	1.12896	6.2493e-42	7.19734e-43
CL3636.Contig3_All	0.42	4.72	3.49033	3.09838e-41	3.61612e-42
CL3649.Contig1_All	9.82	28.72	1.54826	7.95259e-91	5.15678e-92
CL3649.Contig4_All	3.56	8.17	1.19846	1.30427e-14	2.87146e-15
CL3650.Contig1_All	153.24	560.39	1.87064	0	0
CL3650.Contig2_All	67.13	220.16	1.71352	0	0
CL3651.Contig7_All	0.86	2.22	1.36815	5.84087e-07	1.85743e-07
CL3675.Contig1_All	0.46	3.06	2.73383	6.34581e-16	1.33206e-16
CL3675.Contig3_All	5.05	26.16	2.37301	2.58425e-183	9.50252e-185
CL3725.Contig4_All	0.49	1.15	1.23078	8.36043e-06	2.89858e-06
CL3732.Contig3_All	0.79	2	1.34008	6.69725e-05	2.50708e-05
CL3743.Contig2_All	1.53	3.99	1.38286	4.79033e-14	1.07746e-14
CL3743.Contig3_All	0.2	3.5	4.12928	3.34694e-47	3.54608e-48
CL3763.Contig1_All	1.13	4.16	1.88026	5.44664e-28	8.19832e-29
CL3763.Contig3_All	0.96	3.3	1.78136	9.95942e-12	2.46238e-12
CL3763.Contig4_All	0	2.07	7.69349	6.21578e-45	6.82204e-46
CL3763.Contig7_All	0.23	1.24	2.43063	9.49944e-12	2.34726e-12
CL3771.Contig1_All	0.18	0.5	1.47393	6.70888e-05	2.51174e-05
CL3771.Contig2_All	2.21	5.16	1.22332	2.50291e-12	6.03798e-13
CL3771.Contig3_All	0.03	2.34	6.2854	7.86164e-27	1.21634e-27
CL3771.Contig4_All	0	0.53	5.72792	1.59502e-14	3.52208e-15
CL3817.Contig3_All	0.19	0.71	1.90182	3.57644e-05	1.30496e-05
CL3821.Contig3_All	0.97	4.11	2.08308	2.11392e-25	3.38144e-26
CL3856.Contig4_All	0.2	1.2	2.58496	1.12764e-10	2.93072e-11
CL3958.Contig2_All	14.72	57.08	1.95521	2.20391e-234	6.62538e-236
CL3958.Contig4_All	0.49	5.27	3.42695	6.62536e-44	7.38452e-45
CL3958.Contig5_All	0.11	2.48	4.49476	6.02024e-28	9.06888e-29
CL400.Contig10_All	0	0.36	5.16993	5.65635e-11	1.44571e-11
CL400.Contig11_All	0.01	0.78	6.2854	8.89565e-25	1.4475e-25
CL400.Contig1_All	0.46	1.14	1.30933	4.58202e-06	1.55668e-06
CL402.Contig3_All	0	3.46	8.43463	1.10177e-67	8.90846e-69
CL4105.Contig2_All	0.96	2.23	1.21594	1.11157e-09	3.03218e-10
CL4122.Contig2_All	0	1.43	7.15987	4.07597e-15	8.8021e-16
CL4122.Contig3_All	0.24	1.17	2.2854	6.47703e-05	2.42292e-05
CL4285.Contig2_All	0.02	3.61	7.49586	4.75905e-79	3.44188e-80
CL4285.Contig9_All	0	0.2	4.32193	0.000592103	0.00024358
CL430.Contig2_All	0.07	1.51	4.43105	7.92569e-10	2.1384e-10
CL4304.Contig1_All	2.01	28.14	3.80735	0	0
CL4304.Contig2_All	0.72	58.16	6.33589	0	0
CL4304.Contig3_All	1.19	2.74	1.20321	1.83446e-09	5.0697e-10
CL4304.Contig4_All	5.31	10.79	1.02291	1.22398e-27	1.85794e-28
CL4304.Contig6_All	4.32	133.87	4.95366	0	0
CL4315.Contig1_All	4.07	9.85	1.27509	1.34222e-20	2.42578e-21
CL4315.Contig2_All	1.71	6.45	1.9153	1.1338e-10	2.94694e-11
CL433.Contig4_All	0	0.48	5.58496	1.45292e-11	3.613e-12
CL4364.Contig1_All	0	1.76	7.45943	0.000157456	6.08736e-05
CL4364.Contig2_All	0.39	12.95	5.05333	2.00725e-58	1.81394e-59
CL4382.Contig11_All	0.31	2.11	2.7669	1.57093e-25	2.50308e-26
CL4382.Contig12_All	1.6	3.44	1.10434	5.07251e-11	1.29305e-11
CL4382.Contig13_All	7.02	14.64	1.06037	3.05836e-45	3.33648e-46
CL4382.Contig1_All	0	0.46	5.52356	1.11792e-10	2.89192e-11
CL4414.Contig2_All	101.38	313.92	1.63062	0	0
CL4414.Contig3_All	1.01	13.85	3.77746	7.59236e-235	2.27754e-236
CL4414.Contig4_All	1.58	5.72	1.85609	1.02273e-40	1.20469e-41
CL4414.Contig5_All	0	4.13	8.69	8.8951e-103	5.25188e-104
CL4414.Contig6_All	3.6	33.9	3.23522	0	0
CL443.Contig1_All	1.89	20.66	3.45038	4.70706e-211	1.54101e-212
CL443.Contig2_All	2.6	71.99	4.79121	0	0
CL4441.Contig5_All	0	2.39	7.90087	5.55924e-33	7.5541e-34
CL4490.Contig4_All	0	6.65	9.37721	2.2508e-88	1.49086e-89
CL4558.Contig1_All	3.36	131.43	5.28969	0	0
CL4558.Contig2_All	0.44	12.04	4.77419	6.80321e-165	2.71672e-166
CL4558.Contig3_All	1.53	66.47	5.4411	0	0
CL4611.Contig1_All	1.2	4.36	1.86129	3.16426e-35	4.11034e-36
CL4611.Contig3_All	0.45	1.24	1.46234	1.18225e-10	3.07602e-11
CL4611.Contig5_All	0.4	1.22	1.60881	6.98153e-06	2.41194e-06
CL4615.Contig10_All	1.04	5.77	2.47199	3.59884e-28	5.39984e-29
CL4615.Contig4_All	0.48	1.56	1.70044	1.45688e-17	2.88884e-18
CL4630.Contig2_All	0.23	0.91	1.98423	3.32793e-11	8.42506e-12
CL4630.Contig4_All	0.12	1.36	3.5025	7.52469e-25	1.22228e-25
CL4661.Contig1_All	13.38	30.7	1.19816	5.92811e-109	3.32732e-110
CL4685.Contig1_All	0	1.88	7.55459	4.52614e-35	5.89434e-36
CL4685.Contig2_All	0.31	6.12	4.30319	2.7035e-90	1.76024e-91
CL4685.Contig3_All	0.23	3.71	4.01171	2.3358e-43	2.6317e-44
CL4695.Contig1_All	0	3.1	8.27612	6.46869e-51	6.48304e-52
CL4802.Contig1_All	4.96	32.05	2.69191	3.76205e-279	9.682e-281
CL4802.Contig2_All	0.78	9.66	3.63048	6.36052e-95	3.995e-96
CL4821.Contig10_All	0	0.11	3.45943	4.14303e-05	1.5213e-05
CL4860.Contig2_All	0.36	1.3	1.85244	0.000417877	0.000169387
CL4897.Contig1_All	8.81	62.66	2.83033	3.76974e-274	9.85726e-276
CL4897.Contig2_All	1.69	19.06	3.49545	1.0517e-182	3.87972e-184
CL4908.Contig1_All	0	11.81	10.2058	8.38585e-203	2.82992e-204
CL4908.Contig2_All	0	8.29	9.69523	2.74775e-122	1.40727e-123
CL4908.Contig3_All	0	17.12	10.7415	3.33998e-251	9.41002e-253
CL5020.Contig1_All	0.25	9.25	5.20945	1.16933e-207	3.87748e-209
CL5020.Contig2_All	12.05	195.63	4.02102	0	0
CL5082.Contig1_All	0.12	2.48	4.36923	3.01548e-19	5.6845e-20
CL5082.Contig2_All	1.26	15.71	3.64019	7.26011e-80	5.21412e-81
CL5091.Contig2_All	0	1.12	6.80735	5.65675e-11	1.44571e-11
CL5091.Contig3_All	0.51	1.6	1.6495	3.82878e-05	1.3983e-05
CL5097.Contig1_All	0.33	5.64	4.09516	2.10689e-63	1.79218e-64
CL5097.Contig2_All	0.41	7.68	4.22741	1.56302e-94	9.84158e-96
CL5108.Contig3_All	9.05	40.74	2.17046	0	0
CL515.Contig5_All	0.23	16.63	6.17601	1.84646e-110	1.0247e-111
CL5167.Contig2_All	0.07	1.83	4.70834	2.10843e-25	3.37208e-26
CL5178.Contig2_All	0.36	5.18	3.84688	6.05065e-56	5.65148e-57
CL5178.Contig3_All	0.04	5.79	7.17742	9.45749e-79	6.85986e-80
CL5178.Contig6_All	1.43	27.46	4.26324	2.42731e-279	6.24024e-281
CL5280.Contig1_All	2.82	8.02	1.50791	1.4792e-28	2.19858e-29
CL5280.Contig3_All	0.45	3	2.73697	4.3429e-30	6.26112e-31
CL5280.Contig8_All	0.8	1.73	1.1127	0.000366321	0.000148008
CL5290.Contig1_All	0.74	27.85	5.23401	9.50364e-261	2.58696e-262
CL5290.Contig2_All	0.75	4.49	2.58175	2.10843e-27	3.21614e-28
CL5305.Contig2_All	0.16	1.77	3.46761	2.93329e-09	8.16582e-10
CL5325.Contig2_All	0	0.36	5.16993	5.5523e-06	1.90062e-06
CL5325.Contig4_All	0.06	0.56	3.22239	1.27811e-06	4.1555e-07
CL5393.Contig1_All	0	1.57	7.29462	8.71295e-18	1.71643e-18
CL5409.Contig1_All	1.86	5.93	1.67273	2.27838e-20	4.14484e-21
CL5409.Contig5_All	0.63	5.03	2.99713	9.51144e-29	1.41048e-29
CL5468.Contig10_All	1.27	2.92	1.20114	3.53787e-20	6.47114e-21
CL5468.Contig12_All	0	0.14	3.80735	7.42198e-07	2.37452e-07
CL5468.Contig8_All	1.33	4.88	1.87545	9.50887e-59	8.55474e-60
CL5469.Contig1_All	0	0.91	6.50779	3.0156e-22	5.22426e-23
CL5469.Contig7_All	0.36	2.41	2.74296	3.38771e-29	4.97408e-30
CL5523.Contig1_All	1.36	4.12	1.59904	8.20378e-12	2.0229e-12
CL5575.Contig2_All	0.12	2.33	4.27922	9.46782e-40	1.13363e-40
CL5603.Contig1_All	0	1.25	6.96578	3.77941e-07	1.18705e-07
CL5661.Contig1_All	2.31	6.66	1.52763	5.7771e-18	1.13336e-18
CL5665.Contig2_All	0.22	2.16	3.29546	4.17472e-24	6.90634e-25
CL5686.Contig1_All	0.65	20.83	5.00208	2.87249e-207	9.53566e-209
CL5686.Contig2_All	0.1	3.3	5.04439	3.45083e-42	3.95788e-43
CL576.Contig3_All	0.59	9.91	4.0701	9.18623e-97	5.6974e-98
CL576.Contig4_All	0.16	7.71	5.59059	4.07819e-101	2.43814e-102
CL5788.Contig2_All	1.04	2.7	1.37638	3.41356e-12	8.27486e-13
CL5799.Contig1_All	0.02	0.99	5.62936	1.32296e-23	2.21576e-24
CL5799.Contig2_All	0.52	2.99	2.52356	7.55067e-40	9.029e-41
CL5847.Contig1_All	0.99	5.89	2.57277	7.21962e-73	5.53508e-74
CL5847.Contig2_All	0.29	1.01	1.80023	4.25936e-09	1.19898e-09
CL5847.Contig3_All	0.18	3.44	4.25634	6.41023e-79	4.64076e-80
CL585.Contig10_All	0.85	2.9	1.77052	2.12641e-09	5.8931e-10
CL585.Contig11_All	5.26	27.13	2.36675	3.18116e-114	1.72283e-115
CL585.Contig3_All	5.21	35.24	2.75786	2.0229e-179	7.5663e-181
CL585.Contig4_All	2.22	11.26	2.34258	1.08155e-43	1.21123e-44
CL585.Contig6_All	1.17	7.97	2.76807	3.41121e-35	4.43362e-36
CL585.Contig7_All	1.91	14.17	2.8912	4.11082e-37	5.16358e-38
CL585.Contig8_All	1.52	4.43	1.54324	8.22995e-13	1.94653e-13
CL585.Contig9_All	0.55	4.99	3.18154	5.01731e-30	7.24122e-31
CL5887.Contig1_All	0.22	3.37	3.93717	3.62593e-33	4.9081e-34
CL5908.Contig1_All	0	0.43	5.42626	1.92762e-07	5.9342e-08
CL5908.Contig2_All	0.33	4.71	3.83519	8.90287e-58	8.11236e-59
CL5908.Contig3_All	13.73	83.54	2.60514	0	0
CL5908.Contig6_All	0.96	8.16	3.08746	1.49983e-70	1.17724e-71
CL5924.Contig1_All	0.76	8.03	3.40133	2.54928e-60	2.24956e-61
CL5960.Contig1_All	0	15.3	10.5793	3.51918e-75	2.64322e-76
CL5960.Contig2_All	0	2.02	7.65821	4.04696e-26	6.36264e-27
CL5960.Contig4_All	0	16.08	10.6511	1.09292e-194	3.81642e-196
CL5960.Contig5_All	0.02	1.49	6.21917	1.22005e-18	2.34376e-19
CL5960.Contig6_All	0.11	6.86	5.96263	3.84379e-83	2.67566e-84
CL5981.Contig1_All	0	4.37	8.77149	2.77262e-68	2.22632e-69
CL5981.Contig2_All	0	9.82	9.93958	5.18412e-146	2.29586e-147
CL5981.Contig5_All	0	3.73	8.54303	1.23676e-44	1.36465e-45
CL5981.Contig6_All	0.03	2.57	6.42066	1.9622e-22	3.3846e-23
CL5981.Contig7_All	0	59.62	12.5416	0	0
CL5981.Contig9_All	0	135.19	13.7227	0	0
CL60.Contig10_All	0.94	3.81	2.01906	1.29186e-34	1.69765e-35
CL60.Contig11_All	0.26	2.18	3.06774	9.60479e-18	1.89775e-18
CL60.Contig1_All	2.1	5.51	1.39166	1.99272e-18	3.8478e-19
CL6059.Contig4_All	0	1.12	6.80735	3.31469e-28	4.96468e-29
CL612.Contig2_All	3.65	11.34	1.63545	1.08197e-86	7.2777e-88
CL612.Contig3_All	19.63	53.15	1.43701	0	0
CL612.Contig4_All	0.08	1.36	4.08746	4.79007e-12	1.16885e-12
CL6159.Contig2_All	2.03	14.08	2.7941	2.56854e-90	1.67214e-91
CL6159.Contig4_All	0.21	1.11	2.4021	3.22965e-09	9.00684e-10
CL6161.Contig1_All	2.97	6.19	1.05948	1.08225e-16	2.20858e-17
CL6224.Contig2_All	4.83	12.13	1.32848	1.58463e-84	1.08926e-85
CL624.Contig1_All	0.14	29.86	7.73664	2.42893e-187	8.78224e-189
CL624.Contig3_All	0	0.53	5.72792	0.00059147	0.00024358
CL6266.Contig14_All	0	1.29	7.01123	2.2742e-35	2.94666e-36
CL6266.Contig2_All	0	0.23	4.52356	3.78626e-07	1.18705e-07
CL6266.Contig3_All	0.12	1.3	3.43741	1.45956e-28	2.16912e-29
CL6266.Contig4_All	0	1.94	7.59991	4.11458e-52	4.04904e-53
CL6266.Contig5_All	0.56	2.72	2.28011	5.02409e-32	6.96322e-33
CL6266.Contig8_All	0.03	1.8	5.90689	1.52706e-43	1.71478e-44
CL63.Contig1_All	0.08	3.41	5.41363	1.74622e-24	2.86368e-25
CL63.Contig2_All	0.16	2.78	4.11894	1.77605e-12	4.25162e-13
CL6314.Contig10_All	4.3	11.39	1.40536	1.47873e-49	1.5125e-50
CL6314.Contig4_All	0.56	2.19	1.96743	1.21341e-19	2.25816e-20
CL6314.Contig6_All	0.33	1.92	2.54057	7.08542e-22	1.23794e-22
CL6314.Contig7_All	4.18	31.54	2.91561	0	0
CL6314.Contig8_All	0.1	13.85	7.11374	0	0
CL6314.Contig9_All	4.94	17.22	1.8015	3.22389e-26	5.0565e-27
CL6323.Contig1_All	3.14	8.2	1.38486	2.27743e-21	4.03124e-22
CL6323.Contig2_All	1.19	5.25	2.14136	5.62468e-20	1.03639e-20
CL635.Contig1_All	9.33	146.82	3.97603	0	0
CL635.Contig2_All	7.55	61.53	3.02674	0	0
CL6415.Contig1_All	0	0.57	5.83289	9.82717e-08	2.96658e-08
CL6415.Contig3_All	0.43	4.25	3.30505	6.66848e-52	6.58304e-53
CL6415.Contig4_All	0.89	6.64	2.89931	6.81839e-51	6.83476e-52
CL6418.Contig3_All	0.76	8.57	3.49522	2.36435e-80	1.68938e-81
CL6519.Contig2_All	8.89	23.07	1.37576	2.93403e-61	2.56084e-62
CL6530.Contig1_All	6.98	20.17	1.53091	3.57245e-61	3.121e-62
CL6559.Contig3_All	0	15.13	10.5632	2.80378e-110	1.55828e-111
CL6561.Contig1_All	0	0.89	6.47573	4.14013e-05	1.5213e-05
CL6574.Contig1_All	1.46	9.11	2.64148	3.61651e-135	1.70835e-136
CL6574.Contig2_All	46.32	116.78	1.33409	0	0
CL6574.Contig3_All	16.77	209.1	3.64024	0	0
CL6574.Contig4_All	0.08	0.32	2	4.14723e-05	1.52942e-05
CL6574.Contig5_All	0.15	3.04	4.34104	2.57359e-80	1.8403e-81
CL6574.Contig7_All	0.77	4.8	2.6401	2.44905e-78	1.78334e-79
CL6574.Contig8_All	7.2	74.71	3.37523	0	0
CL6622.Contig1_All	0.11	4.39	5.31865	2.55166e-26	3.99512e-27
CL6622.Contig2_All	0	3.66	8.5157	6.29086e-25	1.01874e-25
CL6622.Contig4_All	0	0.66	6.04439	8.04144e-05	3.04314e-05
CL6640.Contig2_All	52.95	213.63	2.01241	0	0
CL6662.Contig1_All	9.48	20.77	1.13154	1.70585e-37	2.12692e-38
CL6662.Contig2_All	1.7	8.76	2.3654	3.33172e-71	2.60136e-72
CL6744.Contig1_All	9.78	23	1.23373	1.55184e-56	1.43638e-57
CL6828.Contig1_All	33.13	449.66	3.76262	0	0
CL6828.Contig2_All	0.56	12.7	4.50326	1.95699e-129	9.56718e-131
CL6828.Contig3_All	1.13	8.39	2.89235	1.76622e-52	1.7287e-53
CL6834.Contig1_All	0.08	2.5	4.96578	9.7591e-16	2.0608e-16
CL6852.Contig2_All	0.97	3	1.62891	3.73361e-18	7.26786e-19
CL6921.Contig1_All	0.08	14.39	7.49085	5.57886e-162	2.26666e-163
CL6921.Contig2_All	0	1.53	7.25739	7.34591e-12	1.80618e-12
CL696.Contig5_All	0.88	2.25	1.35435	7.83709e-05	2.94498e-05
CL696.Contig6_All	0.02	0.4	4.32193	8.07174e-05	3.04314e-05
CL6963.Contig2_All	2.87	7.74	1.43128	3.17235e-32	4.37642e-33
CL6969.Contig2_All	3.93	9.56	1.28248	2.23852e-17	4.47056e-18
CL6969.Contig5_All	3.65	8.76	1.26303	5.4242e-13	1.27521e-13
CL6992.Contig1_All	0.32	1.68	2.39232	2.57524e-07	8.01168e-08
CL70.Contig2_All	1.7	6.53	1.94155	5.05111e-23	8.58394e-24
CL7065.Contig2_All	0	3.65	8.51175	9.52063e-41	1.12049e-41
CL7065.Contig3_All	0.05	0.62	3.63227	1.84633e-08	5.36632e-09
CL710.Contig15_All	1.33	5.14	1.95034	1.93515e-50	1.95488e-51
CL7281.Contig1_All	0.06	1.96	5.02975	4.6554e-18	9.11044e-19
CL7281.Contig2_All	0.05	19.02	8.57137	1.64074e-217	5.2557e-219
CL7281.Contig3_All	0.2	4.54	4.50462	2.0237e-37	2.52842e-38
CL7320.Contig2_All	0.62	3	2.27462	1.27956e-14	2.81636e-15
CL7393.Contig1_All	0.37	2.1	2.50479	3.46235e-21	6.1591e-22
CL7393.Contig3_All	0	2.45	7.93664	6.47165e-51	6.48304e-52
CL7412.Contig12_All	0	0.48	5.58496	1.28809e-08	3.70626e-09
CL7412.Contig3_All	0.86	1.76	1.03317	5.83153e-05	2.17632e-05
CL7412.Contig5_All	0.48	1.71	1.83289	1.28741e-12	3.06868e-13
CL7412.Contig6_All	0.39	1.69	2.11548	1.87854e-12	4.50266e-13
CL7412.Contig8_All	0	0.55	5.78136	5.66162e-11	1.44571e-11
CL7412.Contig9_All	0	0.42	5.39232	3.78681e-07	1.18705e-07
CL7429.Contig1_All	0.41	4.11	3.32544	1.37168e-73	1.04383e-74
CL7429.Contig2_All	2.46	5.98	1.28149	7.90475e-19	1.50904e-19
CL7429.Contig5_All	10.91	27.23	1.31955	3.2871e-93	2.0872e-94
CL7451.Contig2_All	0	1.67	7.3837	2.69749e-30	3.87386e-31
CL7451.Contig4_All	0.1	5.96	5.89724	2.53284e-96	1.57647e-97
CL7480.Contig1_All	50.34	153.79	1.61118	0	0
CL7480.Contig2_All	0.99	3.2	1.69257	2.21964e-17	4.43244e-18
CL7552.Contig1_All	5.2	74.06	3.83211	0	0
CL7552.Contig2_All	0.73	24.89	5.09153	6.79753e-234	2.0497e-235
CL7612.Contig1_All	0.26	3.62	3.79941	3.84654e-47	4.07858e-48
CL7612.Contig2_All	0.14	2.74	4.29068	8.26193e-42	9.53876e-43
CL7612.Contig3_All	0.11	1.01	3.19878	5.63633e-16	1.18163e-16
CL7659.Contig1_All	0	0.75	6.22882	4.81443e-13	1.12806e-13
CL7668.Contig2_All	3.79	11.99	1.66156	1.27044e-08	3.65164e-09
CL7668.Contig4_All	8.12	19.95	1.29684	5.90982e-43	6.6964e-44
CL7698.Contig1_All	0.51	1.66	1.70261	0.000350433	0.000141277
CL7715.Contig2_All	1.18	3.02	1.35576	6.69692e-05	2.50708e-05
CL7722.Contig1_All	0.1	1	3.32193	6.71448e-12	1.6468e-12
CL7722.Contig2_All	0.44	3.69	3.06805	4.01143e-35	5.21926e-36
CL7729.Contig1_All	2.07	5	1.2723	7.19053e-05	2.69648e-05
CL7746.Contig1_All	0.11	1.41	3.68012	4.47867e-15	9.7054e-16
CL7746.Contig2_All	0.77	1.87	1.28011	9.64384e-06	3.36016e-06
CL7759.Contig2_All	0	1.17	6.87036	5.99579e-22	1.04504e-22
CL7780.Contig1_All	0.41	2.21	2.43035	4.63641e-13	1.08512e-13
CL7824.Contig1_All	0.36	0.89	1.30581	2.12852e-05	7.66834e-06
CL7824.Contig4_All	0.27	1.09	2.0133	3.58405e-10	9.51954e-11
CL7824.Contig5_All	0.19	1.23	2.69459	8.59858e-18	1.69358e-18
CL7901.Contig2_All	1.05	3.56	1.76149	2.42918e-33	3.27682e-34
CL792.Contig1_All	1.6	4.19	1.38888	1.90595e-12	4.57902e-13
CL7925.Contig1_All	0.12	0.54	2.16993	4.13685e-05	1.51399e-05
CL8020.Contig1_All	0.19	1.12	2.55943	2.81194e-06	9.37664e-07
CL8020.Contig2_All	0	0.35	5.12928	2.12096e-05	7.60516e-06
CL8020.Contig3_All	0.7	2	1.51457	3.32887e-08	9.80342e-09
CL808.Contig17_All	0	0.79	6.30378	1.94219e-23	3.26286e-24
CL808.Contig5_All	0	2.38	7.89482	2.77325e-68	2.22632e-69
CL8105.Contig2_All	0.04	1.19	4.89482	3.24832e-34	4.3014e-35
CL820.Contig11_All	1.11	4.02	1.85664	4.46864e-25	7.205e-26
CL820.Contig19_All	0	2.84	8.14975	4.11343e-52	4.04904e-53
CL826.Contig3_All	0.39	4	3.35845	1.14802e-29	1.67013e-30
CL826.Contig4_All	0	0.62	5.9542	4.99475e-08	1.48302e-08
CL8292.Contig3_All	0.04	1.35	5.07682	1.98586e-09	5.49558e-10
CL8302.Contig1_All	0	1.87	7.54689	6.57971e-54	6.31992e-55
CL8305.Contig1_All	0.37	2.61	2.81845	1.71516e-11	4.28994e-12
CL8339.Contig1_All	2.14	6	1.48735	3.45268e-26	5.41946e-27
CL8362.Contig3_All	0.1	2.9	4.85798	2.32891e-31	3.26984e-32
CL8362.Contig4_All	0.64	2.72	2.08746	3.99201e-14	8.95814e-15
CL8366.Contig1_All	0.63	8.52	3.75743	3.57176e-75	2.68304e-76
CL8366.Contig2_All	4.23	33.07	2.96679	5.43609e-182	2.01036e-183
CL8366.Contig3_All	0.3	1.86	2.63227	3.68327e-12	8.93372e-13
CL8369.Contig3_All	6.13	17.17	1.48593	2.12852e-48	2.21674e-49
CL8369.Contig5_All	3.52	13.99	1.99075	5.61536e-65	4.68238e-66
CL8418.Contig1_All	0.8	2.3	1.52356	5.88915e-12	1.44185e-12
CL8418.Contig3_All	1.96	27.9	3.83134	0	0
CL8474.Contig1_All	0	1.58	7.30378	1.06705e-29	1.55009e-30
CL8497.Contig1_All	0	1.09	6.76818	1.2885e-08	3.70626e-09
CL85.Contig4_All	0	0.27	4.75489	1.88134e-12	4.51386e-13
CL85.Contig6_All	0	1.17	6.87036	4.90804e-44	5.46052e-45
CL8513.Contig1_All	0.24	1.64	2.77259	6.34835e-15	1.38234e-15
CL857.Contig16_All	1.5	3.12	1.05658	1.51675e-16	3.11474e-17
CL8611.Contig1_All	0	3.19	8.31741	1.5338e-42	1.74891e-43
CL8611.Contig2_All	0	2.65	8.04985	2.59985e-27	3.97384e-28
CL8625.Contig1_All	0	11.23	10.1331	3.64636e-181	1.3535e-182
CL8625.Contig2_All	0	3.02	8.2384	1.4519e-36	1.84036e-37
CL864.Contig1_All	0.08	6.67	6.38154	4.14097e-96	2.5808e-97
CL864.Contig2_All	0	7.03	9.45738	1.77987e-84	1.22412e-85
CL8656.Contig2_All	0	1.19	6.89482	8.05865e-15	1.76073e-15
CL8710.Contig3_All	0	0.19	4.24793	8.04962e-05	3.04314e-05
CL8765.Contig3_All	1.05	3.3	1.65208	6.83348e-10	1.84058e-10
CL8765.Contig4_All	4.57	34.18	2.90289	0	0
CL8765.Contig5_All	3.79	51.21	3.75616	0	0
CL8802.Contig1_All	0.49	1.66	1.76033	6.04789e-07	1.92432e-07
CL8802.Contig2_All	1.04	2.42	1.21842	9.94864e-06	3.46964e-06
CL8844.Contig3_All	1.53	15.42	3.3332	2.73476e-147	1.2016e-148
CL8882.Contig2_All	0.07	0.62	3.14684	7.08085e-07	2.26006e-07
CL8882.Contig3_All	0	0.67	6.06609	2.84763e-06	9.50142e-07
CL8888.Contig2_All	0	0.73	6.18982	1.68033e-09	4.63036e-10
CL8888.Contig3_All	0.03	4.63	7.26991	2.69118e-79	1.94214e-80
CL8938.Contig1_All	2.03	92.6	5.51146	0	0
CL8938.Contig2_All	0.09	0.55	2.61143	0.000222284	8.76622e-05
CL8938.Contig3_All	0.14	10.14	6.17849	2.39285e-123	1.21673e-124
CL8946.Contig2_All	1.97	4.11	1.06094	1.85341e-15	3.95166e-16
CL8951.Contig1_All	0.82	16.82	4.35841	9.91069e-206	3.3009e-207
CL8951.Contig2_All	1.74	5.68	1.7068	2.65092e-35	3.4389e-36
CL896.Contig1_All	1.32	4.09	1.63156	1.61552e-16	3.3198e-17
CL8984.Contig1_All	2.5	10.2	2.02857	1.58005e-51	1.56762e-52
CL9017.Contig1_All	24.99	201.16	3.00892	0	0
CL9017.Contig2_All	2.74	43.01	3.97242	0	0
CL9023.Contig1_All	1.37	3.92	1.51668	1.05587e-21	1.8504e-22
CL9051.Contig3_All	63.56	176.67	1.47487	0	0
CL9091.Contig1_All	2.29	7.89	1.78468	3.96219e-60	3.5087e-61
CL9091.Contig6_All	11.02	66.01	2.58256	0	0
CL9094.Contig4_All	0.2	2.31	3.52982	3.79315e-58	3.43862e-59
CL9094.Contig5_All	0.26	3.02	3.53797	6.03059e-73	4.62072e-74
CL9154.Contig1_All	1.02	12.96	3.66742	8.75852e-128	4.32596e-129
CL9154.Contig2_All	0	1.03	6.6865	1.28928e-08	3.70626e-09
CL9164.Contig1_All	0	1.29	7.01123	9.30737e-21	1.67324e-21
CL9164.Contig2_All	0.76	2.03	1.41741	2.98037e-07	9.29284e-08
CL9164.Contig4_All	11.12	98.61	3.14858	0	0
CL9164.Contig7_All	2.46	19.52	2.98822	1.10506e-166	4.38852e-168
CL9164.Contig8_All	17.46	135.1	2.9519	0	0
CL9164.Contig9_All	0.75	3.75	2.32193	7.13281e-24	1.18706e-24
CL9248.Contig2_All	13.98	49.58	1.82639	5.96356e-290	1.48832e-291
CL9248.Contig3_All	3.13	7.59	1.27794	7.77048e-26	1.22965e-26
CL9248.Contig4_All	1.13	2.53	1.16281	9.72635e-07	3.14492e-07
CL9317.Contig2_All	0.28	0.72	1.36257	0.00050637	0.000206506
CL9323.Contig1_All	47.48	131	1.46417	0	0
CL9328.Contig3_All	0.1	0.53	2.40599	0.000168624	6.59148e-05
CL9337.Contig1_All	0	0.67	6.06609	0.000157206	6.08736e-05
CL9337.Contig4_All	0.72	1.83	1.34577	1.31935e-07	4.0273e-08
CL935.Contig1_All	0	1.03	6.6865	2.8685e-11	7.22726e-12
CL935.Contig4_All	0.16	0.58	1.85798	0.000266434	0.000105547
CL9453.Contig1_All	0.94	2.05	1.12489	0.000532733	0.000217428
CL9453.Contig2_All	0.54	1.46	1.43494	0.000932842	0.00039203
CL9457.Contig1_All	5.82	28.49	2.29136	9.7383e-160	4.00928e-161
CL9457.Contig2_All	1.44	7.68	2.41504	1.56464e-47	1.65085e-48
CL9478.Contig1_All	1.23	2.87	1.22239	1.3567e-06	4.42108e-07
CL9509.Contig3_All	1.21	2.7	1.15795	5.78184e-09	1.63496e-09
CL953.Contig15_All	15.85	36.79	1.21483	4.02123e-113	2.19106e-114
CL953.Contig5_All	0.63	1.49	1.24189	0.000385752	0.000156117
CL953.Contig6_All	0.85	2.08	1.29105	3.07754e-10	8.15812e-11
CL953.Contig9_All	0	8.98	9.81057	7.10956e-87	4.77498e-88
CL9541.Contig1_All	0.52	4.14	2.99305	1.68894e-39	2.03262e-40
CL9545.Contig8_All	0	1.32	7.04439	4.37103e-32	6.04648e-33
CL9555.Contig1_All	0.25	2.84	3.50589	1.29953e-43	1.45761e-44
CL9589.Contig2_All	0.05	6.48	7.01792	2.31252e-73	1.76361e-74
CL9651.Contig1_All	0.9	2.07	1.20163	1.90083e-06	6.27978e-07
CL9671.Contig1_All	1.41	5.67	2.00765	1.24659e-29	1.81468e-30
CL9755.Contig3_All	0.27	4	3.88897	6.51369e-38	8.05704e-39
CL9833.Contig1_All	0.63	11.43	4.18133	2.7517e-201	9.3566e-203
CL9833.Contig2_All	0.37	3.94	3.4126	2.36451e-56	2.19292e-57
CL9855.Contig1_All	2.11	5.69	1.43119	2.61566e-18	5.07392e-19
CL9885.Contig1_All	1.85	4.2	1.18286	3.66085e-06	1.23691e-06
CL9886.Contig1_All	0.49	4.61	3.23391	5.67373e-115	3.05298e-116
CL9886.Contig3_All	0.44	6	3.76939	4.53991e-161	1.85328e-162
CL991.Contig1_All	0	1.22	6.93074	1.66807e-28	2.4819e-29
CL991.Contig2_All	0	2.42	7.91886	1.06844e-58	9.61622e-60
CL991.Contig3_All	0.07	0.45	2.6845	1.20098e-05	4.23472e-06
CL991.Contig4_All	0.03	0.86	4.8413	1.90446e-13	4.39198e-14
CL994.Contig1_All	0	11.53	10.1712	2.80989e-107	1.59851e-108
CL994.Contig2_All	0	1.51	7.2384	1.68196e-09	4.63036e-10
CL9977.Contig2_All	0.81	1.73	1.09478	3.46477e-05	1.26282e-05
CL9996.Contig1_All	0.49	15.97	5.02644	4.8456e-276	1.2595e-277
CL9996.Contig3_All	0.2	6.96	5.12102	4.29012e-128	2.11502e-129
Unigene10130_All	4.54	44.6	3.29628	2.59843e-201	8.83068e-203
Unigene10137_All	2.38	18.49	2.95771	2.93318e-62	2.53052e-63
Unigene1028_All	0	0.43	5.42626	1.0878e-05	3.80192e-06
Unigene10341_All	9.63	20.58	1.09564	1.04586e-71	8.118e-73
Unigene10379_All	0.05	0.54	3.43296	1.04762e-08	3.00158e-09
Unigene10593_All	0.78	11.23	3.84774	9.80554e-75	7.4008e-76
Unigene11086_All	0.12	31.05	8.01542	3.18178e-214	1.0297e-215
Unigene11174_All	0.29	6.03	4.37803	3.72027e-45	4.06676e-46
Unigene11292_All	0.04	16.17	8.6591	1.16895e-128	5.73828e-130
Unigene11698_All	0.46	14.15	4.94302	8.37255e-115	4.5121e-116
Unigene11719_All	0.8	16.72	4.38543	0	0
Unigene11937_All	1.99	4.73	1.24907	6.43265e-15	1.40087e-15
Unigene12090_All	1.25	4.4	1.81558	4.52239e-12	1.10266e-12
Unigene12154_All	0.66	2.8	2.08489	1.36652e-15	2.9053e-16
Unigene12173_All	0.05	1.49	4.89724	7.72878e-17	1.57249e-17
Unigene12218_All	0.68	12.73	4.22655	1.05287e-183	3.86668e-185
Unigene12290_All	2.87	13.89	2.27492	1.04633e-102	6.18256e-104
Unigene12674_All	0.54	3.45	2.67557	2.06986e-05	7.39176e-06
Unigene12832_All	0.26	1.83	2.81526	1.99296e-09	5.5154e-10
Unigene12834_All	0.57	2.73	2.25987	2.1198e-14	4.70498e-15
Unigene12835_All	25.94	219.79	3.08288	0	0
Unigene12868_All	0.39	21.75	5.8014	1.17973e-282	3.00262e-284
Unigene1333_All	8.21	43.4	2.40224	2.76407e-206	9.2036e-208
Unigene13414_All	1.37	3.07	1.16406	2.15399e-08	6.27416e-09
Unigene13430_All	0.2	26.72	7.06178	1.1842e-257	3.25496e-259
Unigene13497_All	0.21	11.27	5.74595	1.142e-86	7.68258e-88
Unigene13614_All	0.05	2.72	5.76553	2.3864e-28	3.56206e-29
Unigene13675_All	0.18	2.7	3.90689	9.0048e-10	2.44688e-10
Unigene13700_All	0.12	0.78	2.70044	0.000663301	0.000276268
Unigene1372_All	2.49	6.09	1.2903	2.28672e-12	5.51142e-13
Unigene13813_All	1.01	2.7	1.4186	5.31701e-12	1.29977e-12
Unigene1394_All	110.49	270.33	1.29081	0	0
Unigene13976_All	0.52	2.01	1.95061	6.2635e-09	1.77363e-09
Unigene13978_All	0.3	1.39	2.21205	0.00047746	0.000194353
Unigene14093_All	0.43	15.48	5.16993	1.95768e-172	7.5628e-174
Unigene14134_All	19.97	60.79	1.606	3.88025e-195	1.34963e-196
Unigene14138_All	0.78	2.28	1.54749	1.10325e-09	3.0091e-10
Unigene14249_All	0.78	2.05	1.39408	7.39196e-08	2.2179e-08
Unigene14252_All	0.94	5.21	2.47055	2.82797e-20	5.15944e-21
Unigene14352_All	0.04	0.92	4.52356	8.55453e-06	2.96862e-06
Unigene14399_All	0.45	1.77	1.97575	1.43983e-09	3.94294e-10
Unigene14442_All	0.09	2.23	4.63097	4.03242e-25	6.49796e-26
Unigene14496_All	0.16	1.95	3.60733	1.12069e-21	1.96584e-22
Unigene1451_All	17.3	43.97	1.34575	4.54422e-102	2.69426e-103
Unigene14555_All	5.65	14.99	1.40768	7.4889e-89	4.93984e-90
Unigene14557_All	4.69	11.46	1.28895	7.80178e-51	7.83124e-52
Unigene14565_All	2.81	9.55	1.76493	3.27311e-74	2.4797e-75
Unigene14569_All	1.08	10.47	3.27716	6.83325e-133	3.2692e-134
Unigene14677_All	1.53	16.1	3.39546	7.66378e-174	2.94026e-175
Unigene14807_All	0	0.65	6.02237	1.08731e-05	3.80192e-06
Unigene14822_All	7.57	19.69	1.3791	4.33516e-119	2.27152e-120
Unigene15052_All	72.67	415.73	2.51622	0	0
Unigene15111_All	0.35	2.02	2.52893	5.98473e-08	1.78903e-08
Unigene15137_All	17.77	38	1.09656	1.53292e-69	1.21599e-70
Unigene15139_All	1.32	9.86	2.90105	4.25506e-73	3.25404e-74
Unigene15144_All	3.65	16.08	2.1393	3.02197e-83	2.1011e-84
Unigene15274_All	9.54	20.05	1.07154	9.20511e-44	1.02911e-44
Unigene15426_All	0.14	1.13	3.01282	4.14493e-05	1.5174e-05
Unigene15821_All	0	4.05	8.66178	1.06811e-58	9.61622e-60
Unigene15859_All	0	2.26	7.82018	3.01688e-22	5.22426e-23
Unigene162_All	74	215.8	1.5441	0	0
Unigene16347_All	0.29	2.69	3.21348	2.29058e-31	3.21518e-32
Unigene16348_All	0.2	5.19	4.69766	2.28619e-29	3.34962e-30
Unigene16350_All	0	1.61	7.33092	2.60001e-27	3.97384e-28
Unigene16457_All	0.59	1.63	1.46609	0.000113135	4.34048e-05
Unigene16472_All	0.42	1.57	1.9023	1.71153e-07	5.24652e-08
Unigene16556_All	0.63	5.57	3.14425	1.00908e-26	1.56401e-27
Unigene16604_All	0	0.91	6.50779	1.92745e-07	5.9342e-08
Unigene16707_All	1.09	17.8	4.02948	7.76101e-137	3.63766e-138
Unigene16855_All	0.17	1.76	3.37197	1.74549e-08	5.06588e-09
Unigene17150_All	27.93	70	1.32554	0	0
Unigene17169_All	25.11	129.65	2.36829	2.6124e-179	9.77842e-181
Unigene17236_All	0.74	10.78	3.86469	9.21723e-49	9.55278e-50
Unigene17302_All	0.21	2.06	3.29418	6.90435e-15	1.5048e-15
Unigene17331_All	4.48	36.01	3.00683	0	0
Unigene17501_All	0.73	2.93	2.00493	2.38143e-14	5.29158e-15
Unigene17763_All	0.11	18.66	7.4063	3.38103e-237	1.00308e-238
Unigene17815_All	0.21	2.35	3.4842	2.93319e-09	8.16582e-10
Unigene18021_All	1.76	43.27	4.61972	0	0
Unigene18049_All	0.16	3.92	4.61471	3.75159e-23	6.3456e-24
Unigene18050_All	0.04	3.01	6.23362	2.1847e-20	3.97182e-21
Unigene18192_All	0	2.56	8	2.71725e-62	2.34274e-63
Unigene18228_All	0	10.86	10.0848	8.62729e-127	4.28328e-128
Unigene18304_All	0	0.35	5.12928	1.23249e-13	2.81916e-14
Unigene18440_All	1.13	30.55	4.75678	0	0
Unigene18452_All	0.29	1.27	2.1307	5.23475e-07	1.66128e-07
Unigene18592_All	0.4	4.58	3.51728	3.79379e-58	3.43954e-59
Unigene18619_All	0.86	2.48	1.52793	2.08385e-07	6.45812e-08
Unigene18660_All	0.78	3.79	2.28065	1.21825e-15	2.5865e-16
Unigene18710_All	0.09	1.11	3.62449	1.1788e-07	3.58778e-08
Unigene18739_All	6.91	21.64	1.64694	3.31991e-79	2.39862e-80
Unigene18762_All	5.78	20.85	1.85091	4.02094e-64	3.39304e-65
Unigene18787_All	3.67	8.74	1.25185	6.35795e-18	1.24842e-18
Unigene18910_All	119.12	1905.84	3.99994	0	0
Unigene18964_All	0.59	7.39	3.64679	2.68392e-65	2.22914e-66
Unigene18991_All	0.57	8.02	3.81457	1.56655e-58	1.41367e-59
Unigene19111_All	4.69	102.34	4.44764	0	0
Unigene19118_All	0.09	1.98	4.45943	5.64663e-34	7.52122e-35
Unigene19191_All	0.61	1.46	1.25909	0.000321771	0.000129525
Unigene19256_All	0.79	2.63	1.73514	7.52647e-10	2.0291e-10
Unigene19460_All	8.25	53.99	2.71023	7.25341e-72	5.6248e-73
Unigene19483_All	44.8	185.26	2.04798	0	0
Unigene19504_All	2.41	9.76	2.01785	3.23537e-34	4.28396e-35
Unigene19514_All	0.28	1.63	2.54137	3.10694e-15	6.67816e-16
Unigene19547_All	8.83	51.47	2.54325	1.49351e-250	4.22422e-252
Unigene19605_All	0.61	1.97	1.69131	5.066e-08	1.50985e-08
Unigene19635_All	7.99	17.39	1.12199	3.0568e-35	3.96962e-36
Unigene19658_All	2.75	12.9	2.22987	3.61823e-46	3.89354e-47
Unigene19666_All	0.8	11.12	3.79701	1.04532e-114	5.63816e-116
Unigene1992_All	0.69	2.45	1.82811	7.19196e-13	1.69661e-13
Unigene20182_All	0.09	3.15	5.12928	2.2071e-25	3.53232e-26
Unigene20201_All	1.09	4.27	1.96991	7.96691e-11	2.05204e-11
Unigene20282_All	0.17	5.65	5.05464	1.28673e-41	1.49326e-42
Unigene20454_All	0.05	1.34	4.74416	9.83943e-08	2.96496e-08
Unigene20818_All	0.95	2.38	1.32496	7.53144e-07	2.42086e-07
Unigene20908_All	1.19	3.57	1.58496	8.8457e-09	2.52696e-09
Unigene21061_All	242.88	629.05	1.37293	0	0
Unigene21107_All	0.47	2.21	2.23331	4.12786e-09	1.16105e-09
Unigene21112_All	0.18	1.97	3.45213	4.30132e-15	9.31596e-16
Unigene21120_All	0.85	2.65	1.64046	1.73533e-09	4.79208e-10
Unigene21148_All	0.02	5.62	8.13443	1.01531e-67	8.20376e-69
Unigene21213_All	208.37	462.91	1.15158	0	0
Unigene21252_All	7.69	22.3	1.53599	8.6287e-121	4.4635e-122
Unigene2127_All	0	2.19	7.77479	7.65376e-23	1.3056e-23
Unigene21304_All	3.27	11.66	1.83421	9.35761e-71	7.33202e-72
Unigene21333_All	30.46	108.27	1.82965	0	0
Unigene21345_All	18.11	44.73	1.30446	1.05067e-162	4.25148e-164
Unigene21522_All	0.33	1.63	2.30433	4.10584e-05	1.50215e-05
Unigene21786_All	9.92	223.66	4.49482	0	0
Unigene21910_All	18.15	67.45	1.89385	1.26687e-239	3.7179e-241
Unigene2199_All	0	5.32	9.05528	3.43196e-63	2.92686e-64
Unigene22455_All	0.29	7.6	4.71187	1.22644e-37	1.52535e-38
Unigene22524_All	0.05	2.34	5.54844	5.27334e-14	1.18828e-14
Unigene2313_All	0.4	1.1	1.45943	8.34429e-10	2.25394e-10
Unigene23256_All	0.05	0.63	3.65535	1.39841e-14	3.08128e-15
Unigene23526_All	0	1.04	6.70044	2.83564e-06	9.50142e-07
Unigene24402_All	0.87	2.1	1.2713	1.83843e-06	6.06688e-07
Unigene24403_All	0	2.78	8.11894	7.07225e-34	9.43762e-35
Unigene25289_All	0.08	3.11	5.28077	4.17708e-29	6.14456e-30
Unigene2540_All	1.02	2.68	1.39366	1.23715e-07	3.77264e-08
Unigene2576_All	4.44	9.64	1.11847	1.06954e-20	1.92757e-21
Unigene2683_All	0.51	14.94	4.87254	1.441e-184	5.27226e-186
Unigene2706_All	1.74	9.03	2.37564	9.8002e-111	5.43148e-112
Unigene2732_All	0.97	2.15	1.14828	1.34528e-05	4.7567e-06
Unigene2788_All	1.7	5.95	1.80735	2.42867e-23	4.0917e-24
Unigene2794_All	0.09	0.51	2.5025	0.000168676	6.59148e-05
Unigene2826_All	0.62	3.48	2.48875	9.91609e-21	1.78622e-21
Unigene283_All	0.58	1.4	1.2713	2.03103e-08	5.91264e-09
Unigene2841_All	0.3	3.74	3.64	1.5619e-32	2.14084e-33
Unigene2900_All	0.4	12.09	4.91767	2.06393e-164	8.26078e-166
Unigene2971_All	0	2.08	7.70044	9.3031e-21	1.67324e-21
Unigene2977_All	0.17	0.99	2.54189	5.96229e-05	2.22616e-05
Unigene3033_All	119.37	1129.64	3.24235	0	0
Unigene3173_All	0.2	3.48	4.12102	1.91704e-26	2.98938e-27
Unigene3191_All	0	8.47	9.72622	1.1214e-103	6.56138e-105
Unigene3323_All	0.07	1.4	4.32193	1.36402e-22	2.34116e-23
Unigene3336_All	0.06	1.32	4.45943	4.1999e-10	1.11868e-10
Unigene337_All	0.91	1.92	1.07717	1.41864e-05	5.02208e-06
Unigene3428_All	0.68	2.72	2	2.39341e-05	8.64788e-06
Unigene3594_All	102.8	299.97	1.54498	0	0
Unigene3644_All	1.14	12.33	3.43507	1.98835e-76	1.47375e-77
Unigene3651_All	6.66	36.97	2.47276	1.75948e-135	8.29686e-137
Unigene3677_All	1.7	3.86	1.18307	4.14039e-11	1.05252e-11
Unigene3703_All	4.14	17.49	2.07883	2.11391e-87	1.41472e-88
Unigene3729_All	0.37	3.18	3.10343	9.39472e-31	1.3348e-31
Unigene391_All	3.82	41.9	3.45531	0	0
Unigene392_All	3.11	40.28	3.69508	0	0
Unigene399_All	0.05	1.07	4.41954	9.10723e-12	2.24826e-12
Unigene4060_All	0	10.18	9.99152	3.4388e-126	1.71392e-127
Unigene407_All	51.93	119.94	1.20767	0	0
Unigene4222_All	0.03	3.25	6.75933	6.87978e-29	1.01688e-29
Unigene4236_All	0.21	3.38	4.00856	3.08968e-25	4.96012e-26
Unigene4284_All	0.03	2.09	6.1224	6.24083e-19	1.18842e-19
Unigene4287_All	0.18	3.94	4.45213	1.4023e-36	1.77711e-37
Unigene449_All	0.79	26.13	5.04771	9.03956e-238	2.6777e-239
Unigene462_All	0.23	4.48	4.28379	5.63035e-41	6.60112e-42
Unigene4820_All	1.58	5.02	1.66776	1.98227e-31	2.7797e-32
Unigene4938_All	165.16	359.31	1.12136	0	0
Unigene4976_All	0.85	14.06	4.04799	2.11878e-104	1.2337e-105
Unigene5002_All	1.65	3.41	1.04731	1.35647e-07	4.14258e-08
Unigene5005_All	0.28	1.11	1.98706	3.44011e-06	1.16066e-06
Unigene500_All	6.65	18.76	1.49623	4.34797e-88	2.88874e-89
Unigene5037_All	1.2	4.74	1.98185	8.55284e-15	1.87388e-15
Unigene5090_All	0.27	4.03	3.89975	1.21901e-45	1.32148e-46
Unigene5276_All	0.2	2.41	3.59096	3.69016e-35	4.79888e-36
Unigene5299_All	0.96	7.12	2.89077	4.08686e-98	2.504e-99
Unigene5304_All	39.43	86.07	1.12622	9.56634e-289	2.39974e-290
Unigene53101_All	6.05	100.32	4.05153	6.97362e-123	3.55686e-124
Unigene54271_All	0	1.01	6.65821	2.21887e-18	4.28956e-19
Unigene54272_All	0	0.28	4.80735	1.08317e-05	3.80192e-06
Unigene54465_All	0.33	1.52	2.20353	8.54265e-07	2.75584e-07
Unigene54529_All	0	0.28	4.80735	0.000156709	6.08736e-05
Unigene54530_All	3.13	9.61	1.61837	2.2178e-58	2.00522e-59
Unigene54539_All	1.71	3.92	1.19686	8.44278e-06	2.92806e-06
Unigene54827_All	0.29	1.41	2.28157	1.10155e-16	2.24888e-17
Unigene54934_All	0.09	6.74	6.22668	1.27881e-89	8.38488e-91
Unigene55685_All	0.13	3.31	4.67025	5.03217e-43	5.69548e-44
Unigene55763_All	0	16.28	10.6689	2.09799e-55	1.97323e-56
Unigene55870_All	0	4.71	8.87958	3.77054e-40	4.48354e-41
Unigene55966_All	0	2.83	8.14466	8.55965e-10	2.31478e-10
Unigene56849_All	0	1.3	7.02237	9.5214e-13	2.25652e-13
Unigene57032_All	0	1.55	7.27612	2.05921e-15	4.40028e-16
Unigene5762_All	0	0.89	6.47573	4.14158e-05	1.5213e-05
Unigene58895_All	0.03	2.57	6.42066	6.73755e-24	1.12041e-24
Unigene5892_All	54.81	319.25	2.54218	0	0
Unigene59624_All	0	2.62	8.03342	1.76085e-72	1.35548e-73
Unigene60185_All	0	2.46	7.94251	1.43606e-19	2.67908e-20
Unigene6046_All	0.26	2.64	3.34395	7.03515e-20	1.29983e-20
Unigene61701_All	0	2.01	7.65105	7.88744e-46	8.52302e-47
Unigene61792_All	0	1.5	7.22882	0.000156676	6.08736e-05
Unigene62419_All	0	5.63	9.13699	1.84255e-37	2.29922e-38
Unigene62505_All	0.11	1.25	3.50635	5.20766e-05	1.93586e-05
Unigene62799_All	0	1.09	6.76818	1.08376e-05	3.80192e-06
Unigene63899_All	0.03	3.48	6.85798	6.41516e-39	7.78876e-40
Unigene63915_All	0	2.23	7.8009	1.59619e-25	2.54596e-26
Unigene64434_All	0.32	1.55	2.27612	2.18628e-06	7.24164e-07
Unigene64951_All	0	1.13	6.82018	4.98613e-08	1.48302e-08
Unigene6512_All	0.2	1.07	2.41954	0.00016866	6.59148e-05
Unigene6534_All	0.05	5.52	6.7866	1.24138e-60	1.09133e-61
Unigene65732_All	0	1.6	7.32193	1.72898e-17	3.43346e-18
Unigene65733_All	0	1.18	6.88264	1.92378e-07	5.9342e-08
Unigene65924_All	0.08	2.64	5.04439	2.08574e-17	4.16258e-18
Unigene6607_All	0.11	2.63	4.57949	3.51428e-17	7.07184e-18
Unigene66320_All	0	1.24	6.9542	8.06958e-05	3.04314e-05
Unigene66389_All	0	0.83	6.37504	0.000305284	0.000121769
Unigene6662_All	0.15	1.02	2.76553	1.12638e-08	3.2323e-09
Unigene67367_All	0.15	9.45	5.97728	1.39946e-50	1.41052e-51
Unigene6746_All	0.1	2.44	4.60881	9.6884e-18	1.91445e-18
Unigene67805_All	0	8.35	9.70563	1.17751e-38	1.436e-39
Unigene68275_All	0.03	2.91	6.59991	1.32303e-23	2.21576e-24
Unigene69719_All	0	0.95	6.56986	2.12134e-05	7.60516e-06
Unigene704_All	0.19	1.48	2.96153	2.52003e-13	5.84762e-14
Unigene70659_All	0.08	2.68	5.06609	3.04257e-24	5.02224e-25
Unigene70982_All	0.2	2.12	3.40599	1.3303e-10	3.46682e-11
Unigene71081_All	0	1.29	7.01123	1.08252e-05	3.80192e-06
Unigene7129_All	6.2	13.98	1.17302	5.54065e-16	1.16122e-16
Unigene71919_All	0	2.18	7.76818	3.31124e-28	4.96468e-29
Unigene7279_All	1.28	5.57	2.12153	1.14867e-31	1.60213e-32
Unigene72883_All	0	1.12	6.80735	0.000304815	0.000121769
Unigene73154_All	0	2.29	7.8392	1.59455e-14	3.52208e-15
Unigene7326_All	0.56	2.42	2.11151	1.04485e-13	2.38498e-14
Unigene7350_All	3.18	6.67	1.06866	1.73707e-24	2.84836e-25
Unigene7360_All	0.23	2.84	3.62619	1.0362e-17	2.04936e-18
Unigene7440_All	0.25	2	3	1.28845e-11	3.19846e-12
Unigene7454_All	20.6	69.17	1.7475	2.36048e-164	9.4542e-166
Unigene74597_All	0.09	1.3	3.85244	4.1232e-07	1.30179e-07
Unigene74979_All	0	6.68	9.3837	4.28955e-61	3.75102e-62
Unigene7527_All	2.49	7.43	1.57722	2.40647e-30	3.45108e-31
Unigene75339_All	0	3.12	8.2854	5.10948e-50	5.18918e-51
Unigene75372_All	0	1.4	7.12928	2.65981e-16	5.49744e-17
Unigene7641_All	4.11	38	3.20879	3.94142e-202	1.33551e-203
Unigene7644_All	1.73	5.36	1.63146	4.97286e-16	1.03793e-16
Unigene76549_All	0	1.64	7.35755	1.03972e-15	2.19974e-16
Unigene76552_All	1.54	5.43	1.81802	2.38768e-34	3.15628e-35
Unigene7668_All	1.2	3.72	1.63227	6.86782e-17	1.39411e-17
Unigene7684_All	3.48	41.79	3.586	0	0
Unigene782_All	1.99	6.49	1.70545	1.12824e-28	1.67476e-29
Unigene7846_All	0.11	12.13	6.78493	1.13549e-150	4.884e-152
Unigene7895_All	0	1	6.64386	6.52787e-09	1.8528e-09
Unigene7897_All	0	1.27	6.98868	3.4363e-31	4.83976e-32
Unigene795_All	0.71	2.97	2.06457	1.94306e-21	3.43314e-22
Unigene8182_All	13.61	57.82	2.0869	2.60486e-193	9.1629e-195
Unigene8211_All	0.92	6.14	2.73853	1.71876e-49	1.75959e-50
Unigene8288_All	0.24	10.69	5.47708	8.21861e-102	4.88862e-103
Unigene84815_All	0.66	5.58	3.07973	7.28723e-05	2.73328e-05
Unigene8771_All	0.12	4	5.05889	1.27277e-43	1.42725e-44
Unigene8982_All	0	4.61	8.84862	1.17742e-38	1.436e-39
Unigene918_All	8.28	50.03	2.59509	2.95243e-169	1.15626e-170
Unigene9205_All	0.13	10.65	6.3562	5.87971e-164	2.35818e-165
Unigene9551_All	0.99	27.83	4.81307	0	0
Unigene9692_All	0.88	3.69	2.06805	1.13703e-31	1.58558e-32
Unigene9710_All	1.53	8.92	2.54351	7.34709e-80	5.27726e-81
Unigene9771_All	16.16	69.14	2.09709	1.18353e-294	2.90818e-296

## Sheet: Up TFs in Root vs Stem
Gene ID	Stem FPKM	Root FPKM	log2(Root/Stem)	FDR(Root-vs-Stem)	Pvalue(Root-vs-Stem)
CL1006.Contig19_All	0	0.21	4.39232	1.20303e-05	3.42044e-06
CL10092.Contig1_All	45.52	100.38	1.1409	2.88625e-145	6.10318e-147
CL10117.Contig1_All	0.63	3.23	2.35811	2.21334e-23	2.44872e-24
CL10117.Contig2_All	2.29	6.28	1.45542	4.68677e-22	5.43036e-23
CL10117.Contig3_All	0.88	2.24	1.34792	2.66194e-07	6.55696e-08
CL10225.Contig4_All	0	2.22	7.79442	2.88688e-22	3.3234e-23
CL10299.Contig1_All	1.01	2.79	1.46591	6.88015e-08	1.61703e-08
CL10299.Contig3_All	0.22	0.9	2.03242	0.000273344	9.10858e-05
CL10386.Contig2_All	10.01	23.23	1.21455	1.08184e-51	6.0835e-53
CL10386.Contig4_All	0.61	1.32	1.11366	0.000808979	0.00028527
CL10397.Contig2_All	1.99	5.14	1.369	3.05853e-20	3.78644e-21
CL10432.Contig2_All	19.82	42.55	1.1022	4.93584e-70	2.0847e-71
CL10680.Contig1_All	4.56	46.88	3.36187	0	0
CL10680.Contig2_All	2.18	12.86	2.56049	4.92613e-190	7.96086e-192
CL1069.Contig1_All	0.09	5.59	5.95678	1.65043e-81	6.00146e-83
CL10695.Contig2_All	27.53	69.53	1.33663	6.47197e-135	1.46652e-136
CL10750.Contig1_All	0	23.22	11.1812	0	0
CL10790.Contig2_All	1.89	9.87	2.38466	2.76138e-83	9.80048e-85
CL10848.Contig1_All	2.51	8.78	1.80653	3.74268e-84	1.31587e-85
CL10848.Contig2_All	1.99	10.02	2.33204	4.92869e-64	2.2602e-65
CL10848.Contig3_All	17.82	78.17	2.13312	0	0
CL10945.Contig2_All	0.06	2.82	5.55459	1.95684e-42	1.31364e-43
CL10967.Contig1_All	5.11	16.07	1.65297	1.85869e-100	5.56404e-102
CL11043.Contig1_All	0.2	1.02	2.3505	7.60013e-11	1.45687e-11
CL11043.Contig2_All	0.14	1.41	3.3322	1.51645e-18	2.00788e-19
CL11043.Contig3_All	0.46	4.05	3.13822	1.42387e-49	8.32508e-51
CL11071.Contig1_All	1.09	3.69	1.75929	3.61834e-07	8.96756e-08
CL11071.Contig2_All	20.09	42.27	1.07316	5.03863e-91	1.6509e-92
CL11158.Contig1_All	0.67	5.76	3.10384	5.52617e-31	4.891e-32
CL11178.Contig1_All	0	1.93	7.59246	6.13902e-50	3.56356e-51
CL11178.Contig2_All	0	0.72	6.16993	3.82525e-19	4.93634e-20
CL11285.Contig2_All	8.13	17	1.06421	2.26447e-26	2.28454e-27
CL11479.Contig1_All	0.23	1.45	2.65635	5.62426e-11	1.0692e-11
CL11691.Contig1_All	7.49	16.4	1.13066	8.35813e-57	4.29062e-58
CL11794.Contig1_All	0	2.82	8.13955	8.58597e-37	6.54434e-38
CL1184.Contig1_All	0.76	2.27	1.57862	6.26726e-11	1.19725e-11
CL11984.Contig3_All	1.01	21.65	4.42194	4.14358e-306	4e-308
CL12020.Contig2_All	0.12	0.94	2.96963	9.02179e-06	2.53946e-06
CL12311.Contig3_All	0.6	10.34	4.10713	7.44286e-117	1.93074e-118
CL12369.Contig1_All	0	0.51	5.67243	2.26699e-05	6.644e-06
CL12369.Contig2_All	0	2.25	7.81378	1.15373e-29	1.05816e-30
CL12496.Contig1_All	46.49	123.57	1.41034	9.09776e-175	1.61085e-176
CL12496.Contig2_All	233.9	587.48	1.32865	0	0
CL12634.Contig2_All	1.78	6.23	1.80735	3.88805e-26	3.9413e-27
CL127.Contig7_All	0.4	0.86	1.10434	7.55685e-05	2.34452e-05
CL12785.Contig1_All	1.74	4.71	1.43664	1.02068e-10	1.96868e-11
CL12785.Contig2_All	10.91	27.32	1.32431	1.81006e-33	1.50231e-34
CL1282.Contig10_All	0	1.77	7.46761	8.44158e-55	4.4666e-56
CL1282.Contig12_All	0	1.36	7.08746	6.20536e-38	4.59702e-39
CL1282.Contig16_All	0	0.26	4.70044	7.16742e-08	1.68773e-08
CL1282.Contig21_All	0	2.27	7.82655	2.5401e-84	8.91648e-86
CL1282.Contig22_All	0.27	0.63	1.22239	3.73389e-05	1.1195e-05
CL12891.Contig1_All	1.4	5.84	2.06054	7.578e-33	6.39288e-34
CL13023.Contig1_All	1.28	3.96	1.62936	5.67631e-12	1.01593e-12
CL1326.Contig1_All	4.98	10.64	1.09528	2.10419e-23	2.32496e-24
CL13344.Contig2_All	3.85	8.22	1.09428	4.03892e-18	5.43038e-19
CL13546.Contig1_All	6.01	34.68	2.52867	0	0
CL13573.Contig2_All	0.8	2.28	1.51096	1.9309e-06	5.124e-07
CL13617.Contig2_All	5.84	14.42	1.30403	1.60348e-61	7.64298e-63
CL13664.Contig2_All	57.66	147.21	1.35223	4.62915e-246	5.74186e-248
CL13702.Contig2_All	2.44	6.49	1.41134	2.84994e-23	3.17132e-24
CL13937.Contig1_All	0.44	3.72	3.07973	2.57881e-21	3.0646e-22
CL1433.Contig2_All	26.5	62.99	1.24913	4.46736e-109	1.24384e-110
CL1434.Contig1_All	1.16	3.57	1.6218	1.59668e-27	1.55502e-28
CL1484.Contig13_All	0.59	1.3	1.13972	5.6262e-06	1.54915e-06
CL1484.Contig4_All	4.41	9.89	1.16519	4.01056e-20	4.98284e-21
CL1484.Contig7_All	3.68	15.96	2.11668	1.26834e-112	3.41784e-114
CL1484.Contig9_All	0.67	4.04	2.59212	3.45591e-41	2.3753e-42
CL1492.Contig5_All	0.32	1.83	2.5157	3.59317e-14	5.74722e-15
CL1501.Contig1_All	82.64	178.48	1.11085	0	0
CL1501.Contig2_All	46.53	103.23	1.14963	0	0
CL1513.Contig1_All	0.37	1.95	2.39788	1.46022e-19	1.85577e-20
CL1513.Contig2_All	2.25	5.5	1.28951	1.04159e-18	1.36741e-19
CL1526.Contig1_All	0	3.43	8.42206	2.18052e-61	1.04229e-62
CL1526.Contig2_All	0	0.45	5.49185	7.1667e-08	1.68773e-08
CL1675.Contig2_All	0.58	4.32	2.89691	5.65125e-32	4.88346e-33
CL1675.Contig3_All	2.37	6.97	1.55627	1.36901e-24	1.45514e-25
CL1849.Contig2_All	0.33	4.57	3.79166	8.91278e-103	2.62286e-104
CL1883.Contig3_All	2.37	15.49	2.70838	1.52388e-247	1.88173e-249
CL194.Contig10_All	0.04	0.22	2.45943	0.000917019	0.000325018
CL194.Contig13_All	2.43	6.37	1.39034	3.06024e-41	2.10238e-42
CL194.Contig6_All	0	1.96	7.61471	2.18016e-61	1.04229e-62
CL194.Contig7_All	0	0.19	4.24793	3.36848e-06	9.0654e-07
CL2225.Contig1_All	1.74	4.18	1.26442	1.78791e-08	4.0193e-09
CL2243.Contig3_All	6.18	23.1	1.90221	3.93404e-142	8.4903e-144
CL2246.Contig1_All	0.21	0.84	2	0.000116672	3.68634e-05
CL2259.Contig2_All	8.78	61.54	2.80923	5.20548e-199	8.01624e-201
CL2271.Contig1_All	0	8.64	9.75489	4.26541e-123	1.0551e-124
CL2271.Contig2_All	1.05	6.09	2.53605	6.73119e-47	4.14044e-48
CL2271.Contig3_All	14.1	116.16	3.04235	0	0
CL2306.Contig1_All	1.05	25.31	4.59125	5.75524e-243	7.2253e-245
CL2379.Contig11_All	0.34	2.54	2.90122	1.3932e-36	1.06843e-37
CL2379.Contig14_All	0.16	0.47	1.55459	4.24415e-05	1.27783e-05
CL2379.Contig15_All	0.4	1.25	1.64386	1.52254e-12	2.6426e-13
CL2379.Contig9_All	1.83	5.7	1.63912	2.01744e-39	1.44834e-40
CL2383.Contig2_All	0.6	2.94	2.29278	2.31982e-18	3.09402e-19
CL2451.Contig19_All	41.2	97.06	1.23623	0	0
CL2479.Contig15_All	2.61	7.41	1.50542	2.61246e-47	1.59163e-48
CL2479.Contig1_All	0.11	1.96	4.15528	1.48737e-40	1.03797e-41
CL2479.Contig7_All	1.87	3.94	1.07516	1.66104e-16	2.39364e-17
CL2546.Contig1_All	0.1	0.96	3.26303	3.96396e-11	7.45528e-12
CL2546.Contig3_All	1.11	4.7	2.0821	8.14084e-35	6.52702e-36
CL2546.Contig6_All	0.08	4.53	5.82337	7.56883e-49	4.48472e-50
CL2650.Contig1_All	0	1.79	7.48382	2.70403e-18	3.61782e-19
CL268.Contig4_All	6.94	33.32	2.26338	4.82936e-96	1.50501e-97
CL2682.Contig6_All	83.31	190.24	1.19126	0	0
CL2779.Contig2_All	0.14	0.85	2.60204	2.77384e-09	5.87582e-10
CL2841.Contig2_All	2.58	5.16	1	3.39872e-09	7.24692e-10
CL285.Contig1_All	0.49	8.74	4.15678	9.36379e-84	3.30774e-85
CL2855.Contig5_All	0.28	0.72	1.36257	9.33339e-05	2.92802e-05
CL2856.Contig1_All	1.78	5.59	1.65097	3.32172e-14	5.30856e-15
CL2870.Contig6_All	0.58	3.2	2.46395	1.46771e-41	1.00157e-42
CL2899.Contig8_All	0.6	1.47	1.29278	3.73033e-07	9.25782e-08
CL3009.Contig2_All	0.53	1.83	1.78778	0.000271925	9.0587e-05
CL304.Contig1_All	4.12	18.25	2.14718	4.0114e-40	2.83022e-41
CL3085.Contig1_All	10.25	31.88	1.63703	2.85227e-86	9.79978e-88
CL3098.Contig7_All	0.54	1.35	1.32193	1.72288e-09	3.59482e-10
CL3121.Contig1_All	0.22	0.74	1.75002	1.97731e-10	3.87902e-11
CL3121.Contig7_All	0.2	0.76	1.926	2.63916e-11	4.91846e-12
CL3138.Contig1_All	0	1.96	7.61471	8.63001e-45	5.52252e-46
CL3155.Contig1_All	1.15	6.6	2.52083	1.70998e-63	7.91348e-65
CL3230.Contig1_All	0	1.45	7.17991	9.57509e-16	1.42421e-16
CL3493.Contig10_All	0.1	0.55	2.45943	0.000553106	0.000192753
CL3493.Contig1_All	0	2.62	8.03342	1.18583e-49	6.922e-51
CL3493.Contig9_All	14.61	43.04	1.55872	1.59362e-122	3.95714e-124
CL3580.Contig10_All	1.16	4.72	2.02466	8.08548e-29	7.59896e-30
CL3598.Contig1_All	4.37	10.03	1.19862	3.97055e-14	6.36184e-15
CL3636.Contig3_All	0.38	4.72	3.63472	5.10149e-41	3.52008e-42
CL3650.Contig1_All	261.22	560.39	1.10117	0	0
CL3675.Contig3_All	4.61	26.16	2.50452	1.33435e-188	2.1733e-190
CL3700.Contig10_All	0	0.25	4.64386	0.000282827	9.45842e-05
CL3700.Contig12_All	0	0.63	5.97728	7.93373e-10	1.6176e-10
CL3700.Contig5_All	0.09	0.58	2.68806	9.02077e-06	2.53946e-06
CL3725.Contig4_All	0.24	1.15	2.26053	1.10874e-11	2.0163e-12
CL3743.Contig3_All	1.33	3.5	1.39593	1.21722e-13	1.99863e-14
CL3771.Contig4_All	0.1	0.53	2.40599	3.6438e-07	9.03182e-08
CL3856.Contig1_All	1.99	4.76	1.25819	4.63151e-12	8.26808e-13
CL3881.Contig1_All	0.14	0.68	2.28011	1.00007e-05	2.82292e-06
CL3958.Contig2_All	7.95	57.08	2.84396	0	0
CL3958.Contig4_All	0.99	5.27	2.4123	1.65614e-29	1.52629e-30
CL3958.Contig5_All	0.15	2.48	4.04731	2.33922e-24	2.50178e-25
CL3972.Contig4_All	0.22	0.75	1.76939	7.22918e-05	2.23822e-05
CL3973.Contig2_All	16.15	45.03	1.47935	2.20008e-147	4.57202e-149
CL4285.Contig1_All	1.15	4.21	1.87219	2.46887e-25	2.56784e-26
CL4285.Contig2_All	1.13	3.61	1.67568	3.01829e-22	3.47778e-23
CL4285.Contig3_All	17.45	50.29	1.52704	7.88647e-166	1.47201e-167
CL4285.Contig6_All	0.1	1.19	3.57289	4.79846e-19	6.20972e-20
CL4285.Contig9_All	0	0.2	4.32193	0.000988307	0.000356872
CL430.Contig2_All	0.36	1.51	2.06848	4.74431e-05	1.44008e-05
CL4315.Contig1_All	1.47	9.85	2.74431	3.99925e-54	2.14302e-55
CL4315.Contig2_All	0.84	6.45	2.94084	1.01369e-16	1.44479e-17
CL433.Contig4_All	0	0.48	5.58496	5.97007e-11	1.13627e-11
CL4364.Contig1_All	0	1.76	7.45943	0.000283203	9.45842e-05
CL4364.Contig2_All	0	12.95	10.3387	5.69207e-66	2.53764e-67
CL4414.Contig3_All	4.17	13.85	1.73177	5.14403e-94	1.63692e-95
CL4414.Contig5_All	1.1	4.13	1.90864	2.74923e-33	2.29182e-34
CL4414.Contig6_All	11.14	33.9	1.60554	3.73279e-187	6.13296e-189
CL4598.Contig10_All	3.18	13.85	2.12279	1.23635e-80	4.5418e-82
CL4598.Contig1_All	11.2	34.26	1.61303	1.75982e-138	3.89702e-140
CL4598.Contig5_All	0.41	1.57	1.93707	6.18015e-11	1.18012e-11
CL4615.Contig10_All	2.12	5.77	1.44451	1.09429e-13	1.79392e-14
CL4623.Contig1_All	13.65	44.47	1.70393	6.44519e-210	9.38898e-212
CL4630.Contig2_All	0.43	0.91	1.08153	7.75254e-05	2.4064e-05
CL4685.Contig2_All	2.04	6.12	1.58496	3.80019e-29	3.5396e-30
CL4695.Contig1_All	0	3.1	8.27612	1.6527e-48	9.8542e-50
CL4705.Contig1_All	0.26	1.31	2.33298	2.03101e-08	4.5885e-09
CL4802.Contig1_All	4.64	32.05	2.78813	3.79982e-279	4.03858e-281
CL4802.Contig2_All	0.27	9.66	5.16099	5.99211e-115	1.58242e-116
CL4841.Contig13_All	0.44	3.55	3.01224	1.33576e-44	8.58696e-46
CL4860.Contig3_All	0.32	1.53	2.25739	2.63526e-05	7.76614e-06
CL4891.Contig1_All	0.78	1.64	1.07215	5.47334e-06	1.50489e-06
CL4891.Contig6_All	111.06	238.09	1.10017	0	0
CL4891.Contig8_All	28.14	70.9	1.33316	0	0
CL4897.Contig1_All	22.26	62.66	1.49309	1.21737e-115	3.1927e-117
CL4908.Contig1_All	0.35	11.81	5.07651	4.71437e-163	8.95256e-165
CL4908.Contig2_All	1.75	8.29	2.24402	2.23857e-48	1.33794e-49
CL4908.Contig3_All	0.43	17.12	5.3152	2.5733e-206	3.81798e-208
CL5020.Contig1_All	1.92	9.25	2.26835	2.12614e-96	6.60396e-98
CL5020.Contig2_All	34.58	195.63	2.50012	0	0
CL5082.Contig1_All	0.07	2.48	5.14684	3.08324e-20	3.81752e-21
CL5082.Contig2_All	2.01	15.71	2.96642	2.15565e-63	9.9896e-65
CL5091.Contig2_All	0	1.12	6.80735	2.17057e-10	4.28722e-11
CL515.Contig5_All	0	16.63	10.6996	1.78209e-114	4.71752e-116
CL5167.Contig1_All	1.8	7.76	2.10806	2.2194e-32	1.89782e-33
CL5167.Contig2_All	0.12	1.83	3.93074	5.2672e-22	6.10914e-23
CL5280.Contig1_All	3.84	8.02	1.0625	4.0881e-16	5.98544e-17
CL5280.Contig3_All	0.85	3	1.81943	5.77492e-18	7.82396e-19
CL5286.Contig4_All	2.53	7.4	1.54839	3.28499e-13	5.511e-14
CL5290.Contig1_All	12.94	27.85	1.10584	4.86423e-43	3.22452e-44
CL5313.Contig4_All	0	1.14	6.83289	4.15238e-10	8.32766e-11
CL5409.Contig4_All	0.52	1.76	1.75899	3.11254e-06	8.35514e-07
CL5409.Contig5_All	0.98	5.03	2.3597	3.72286e-21	4.44688e-22
CL5468.Contig10_All	0.57	2.92	2.35693	8.46225e-49	5.02348e-50
CL5468.Contig13_All	0.46	1.3	1.49881	3.08247e-13	5.16562e-14
CL5468.Contig6_All	1.16	4.44	1.93643	2.9744e-56	1.5368e-57
CL5469.Contig7_All	0.94	2.41	1.3583	1.55864e-11	2.86202e-12
CL5476.Contig3_All	0	0.38	5.24793	1.36206e-07	3.2783e-08
CL5603.Contig1_All	0	1.25	6.96578	9.36858e-07	2.40266e-07
CL5661.Contig1_All	2.24	6.66	1.57202	7.35425e-18	9.99222e-19
CL5686.Contig1_All	1.42	20.83	3.8747	8.92425e-168	1.64166e-169
CL5686.Contig2_All	0.37	3.3	3.15687	3.2187e-29	2.99314e-30
CL5763.Contig3_All	2.45	6.47	1.40098	1.42827e-18	1.88988e-19
CL5799.Contig1_All	0.42	0.99	1.23704	4.83017e-05	1.46725e-05
CL5908.Contig1_All	0	0.43	5.42626	4.92305e-07	1.23693e-07
CL5908.Contig2_All	0.93	4.71	2.34042	6.12254e-34	5.01218e-35
CL5908.Contig3_All	38.58	83.54	1.11461	1.68239e-173	2.9975e-175
CL5924.Contig1_All	0.4	8.03	4.32733	2.54047e-69	1.08447e-70
CL5960.Contig1_All	0	15.3	10.5793	1.04859e-71	4.3399e-73
CL5960.Contig4_All	0	16.08	10.6511	4.53574e-186	7.50252e-188
CL5960.Contig5_All	0	1.49	7.21917	3.82737e-19	4.93634e-20
CL5960.Contig6_All	0.16	6.86	5.42206	3.36515e-76	1.31089e-77
CL5981.Contig1_All	0.45	4.37	3.27964	7.86138e-41	5.44562e-42
CL5981.Contig2_All	0	9.82	9.93958	1.76059e-139	3.86802e-141
CL5981.Contig5_All	0.12	3.73	4.95807	1.86943e-36	1.43765e-37
CL5981.Contig6_All	0.14	2.57	4.19827	7.66297e-18	1.04147e-18
CL5981.Contig7_All	0	59.62	12.5416	0	0
CL5981.Contig9_All	0	135.19	13.7227	0	0
CL60.Contig10_All	1.67	3.81	1.18994	7.52262e-16	1.11475e-16
CL60.Contig11_All	0.22	2.18	3.30875	1.54753e-18	2.05014e-19
CL60.Contig1_All	1.52	5.51	1.85798	2.73796e-26	2.76656e-27
CL612.Contig2_All	4.54	11.34	1.32066	6.68226e-61	3.21794e-62
CL612.Contig3_All	23.7	53.15	1.16518	1.26065e-242	1.58565e-244
CL612.Contig4_All	0	1.36	7.08746	9.0951e-14	1.48596e-14
CL6266.Contig14_All	0.22	1.29	2.5518	9.00018e-17	1.28056e-17
CL6266.Contig2_All	0	0.23	4.52356	9.38366e-07	2.40266e-07
CL6266.Contig3_All	0.57	1.3	1.18948	7.91927e-08	1.86973e-08
CL6266.Contig5_All	1.22	2.72	1.15673	3.49843e-12	6.2018e-13
CL6266.Contig8_All	0.72	1.8	1.32193	1.08885e-09	2.2455e-10
CL6314.Contig10_All	2.12	11.39	2.42563	1.10968e-99	3.34386e-101
CL6314.Contig4_All	0.11	2.19	4.31536	9.46929e-42	6.4431e-43
CL6314.Contig6_All	0	1.92	7.58496	8.63931e-43	5.76196e-44
CL6314.Contig7_All	3.4	31.54	3.21358	0	0
CL6314.Contig8_All	0.22	13.85	5.97624	1.26195e-291	1.28623e-293
CL6314.Contig9_All	0	17.22	10.7499	1.35997e-80	4.997e-82
CL6572.Contig2_All	1.04	2.77	1.4133	2.6705e-10	5.3079e-11
CL6574.Contig2_All	44.83	116.78	1.38126	0	0
CL6574.Contig3_All	57.35	209.1	1.86633	0	0
CL6574.Contig5_All	1.23	3.04	1.30541	1.20508e-19	1.52588e-20
CL6574.Contig8_All	26.14	74.71	1.51504	0	0
CL6622.Contig1_All	0.5	4.39	3.13422	1.42507e-17	1.95669e-18
CL6622.Contig2_All	0.72	3.66	2.34577	3.28969e-11	6.16446e-12
CL6622.Contig4_All	0	0.66	6.04439	0.000150531	4.86936e-05
CL6828.Contig1_All	73.67	449.66	2.60969	0	0
CL6828.Contig2_All	1.72	12.7	2.88435	1.29765e-85	4.4965e-87
CL6828.Contig3_All	0.92	8.39	3.18897	2.89329e-55	1.52081e-56
CL6834.Contig1_All	0.6	2.5	2.05889	9.16585e-07	2.34464e-07
CL696.Contig1_All	0	1.52	7.24793	1.4081e-18	1.86252e-19
CL696.Contig3_All	0.07	0.48	2.77761	0.000342166	0.000115457
CL696.Contig5_All	0.88	2.25	1.35435	0.000166409	5.39616e-05
CL6969.Contig5_All	2.78	8.76	1.65585	2.72115e-18	3.64158e-19
CL70.Contig2_All	0.37	6.53	4.14149	2.42989e-47	1.47867e-48
CL7174.Contig1_All	0.23	3.06	3.73383	3.44655e-17	4.80794e-18
CL7174.Contig2_All	1.49	16.51	3.46996	2.2344e-74	8.94844e-76
CL7281.Contig1_All	0.49	1.96	2	1.58916e-07	3.83852e-08
CL7281.Contig2_All	2.9	19.02	2.71339	4.32894e-108	1.21628e-109
CL7281.Contig3_All	1.99	4.54	1.18992	2.66077e-08	6.04436e-09
CL7320.Contig2_All	1.38	3	1.12029	1.18719e-05	3.3675e-06
CL7393.Contig3_All	0.8	2.45	1.61471	1.02195e-13	1.67379e-14
CL7412.Contig5_All	0	1.71	7.41785	4.41006e-35	3.5152e-36
CL7412.Contig8_All	0	0.55	5.78136	2.17179e-10	4.28722e-11
CL7429.Contig1_All	1.08	4.11	1.92811	3.1985e-38	2.3553e-39
CL7429.Contig2_All	2.5	5.98	1.25822	1.20295e-17	1.64808e-18
CL7552.Contig1_All	2.34	74.06	4.98411	0	0
CL7552.Contig2_All	0.66	24.89	5.23696	4.18306e-227	5.6096e-229
CL7623.Contig3_All	25.64	82.95	1.69385	0	0
CL7715.Contig2_All	0	3.02	8.2384	7.34417e-19	9.58854e-20
CL7722.Contig1_All	0	1	6.64386	2.60023e-16	3.77468e-17
CL7722.Contig2_All	1.55	3.69	1.25135	6.11691e-11	1.16717e-11
CL7746.Contig1_All	0.4	1.41	1.81762	3.8355e-07	9.52612e-08
CL7772.Contig1_All	23.03	49.6	1.10683	2.1137e-82	7.60062e-84
CL7848.Contig2_All	3.13	7.1	1.18166	1.01249e-08	2.23182e-09
CL7855.Contig2_All	1.84	5.31	1.52901	3.54372e-26	3.58944e-27
CL7901.Contig2_All	1.52	3.56	1.22781	3.48461e-19	4.48874e-20
CL8020.Contig1_All	0.23	1.12	2.28379	2.63491e-05	7.76614e-06
CL808.Contig17_All	0	0.79	6.30378	2.88828e-22	3.3234e-23
CL808.Contig2_All	0	0.18	4.16993	4.27728e-05	1.29055e-05
CL8105.Contig2_All	0.37	1.19	1.68536	1.22345e-11	2.228e-12
CL826.Contig3_All	0.12	4	5.05889	7.95263e-38	5.9097e-39
CL8292.Contig3_All	0.41	1.35	1.71926	0.000952944	0.000338136
CL8302.Contig2_All	0.38	0.96	1.33703	9.39417e-07	2.41302e-07
CL8307.Contig1_All	0.33	1.3	1.97797	9.16642e-07	2.34464e-07
CL836.Contig2_All	0.75	2.96	1.98063	1.61612e-18	2.14202e-19
CL836.Contig3_All	1.82	4.9	1.42884	1.62177e-16	2.33654e-17
CL836.Contig4_All	15.12	53.26	1.81659	1.53571e-272	1.67115e-274
CL836.Contig5_All	61.24	205.06	1.7435	0	0
CL8369.Contig2_All	1.13	5.1	2.17417	1.46014e-27	1.42019e-28
CL8369.Contig3_All	8.23	17.17	1.06093	8.17903e-28	7.9021e-29
CL8369.Contig5_All	6.03	13.99	1.21417	9.48168e-31	8.44448e-32
CL8449.Contig2_All	2.98	9.42	1.66041	1.57892e-27	1.53735e-28
CL8474.Contig1_All	0	1.58	7.30378	3.0651e-28	2.9261e-29
CL85.Contig1_All	0	0.11	3.45943	0.000529593	0.000183724
CL85.Contig4_All	0	0.27	4.75489	8.56531e-12	1.55038e-12
CL85.Contig6_All	0.22	1.17	2.41093	1.72496e-19	2.19674e-20
CL8611.Contig1_All	0	3.19	8.31741	1.67125e-40	1.16775e-41
CL8611.Contig2_All	0	2.65	8.04985	5.82003e-26	5.93018e-27
CL8625.Contig1_All	1.6	11.23	2.81121	6.40981e-92	2.07984e-93
CL864.Contig2_All	2.9	7.03	1.27747	1.09889e-15	1.63807e-16
CL8765.Contig2_All	4.86	19.09	1.97379	1.12661e-134	2.55998e-136
CL8765.Contig3_All	0.06	3.3	5.78136	3.23366e-30	2.91478e-31
CL8765.Contig4_All	3.76	34.18	3.18435	0	0
CL8765.Contig5_All	4.39	51.21	3.54413	0	0
CL8786.Contig6_All	0.69	1.48	1.10093	0.000175625	5.70324e-05
CL8844.Contig3_All	3.3	15.42	2.22426	5.85629e-92	1.89884e-93
CL8920.Contig2_All	0.25	0.78	1.64155	1.55534e-05	4.49116e-06
CL8920.Contig4_All	0.34	1.31	1.94596	2.58994e-11	4.82406e-12
CL8946.Contig2_All	1.97	4.11	1.06094	7.56998e-15	1.17421e-15
CL9017.Contig2_All	2.43	43.01	4.14564	0	0
CL9025.Contig3_All	0	4.79	8.90388	3.50697e-282	3.6912e-284
CL9091.Contig2_All	28.04	57.66	1.04008	4.60336e-174	8.1799e-176
CL9091.Contig3_All	1.55	20.96	3.7573	0	0
CL9091.Contig4_All	9.47	38.2	2.01214	0	0
CL9091.Contig6_All	31.25	66.01	1.07883	3.60164e-138	7.99274e-140
CL9117.Contig6_All	0	1.49	7.21917	2.89007e-22	3.3234e-23
CL9164.Contig1_All	0	1.29	7.01123	1.03734e-19	1.30831e-20
CL9257.Contig8_All	0	0.33	5.04439	3.36758e-06	9.0654e-07
CL9453.Contig1_All	0.81	2.05	1.33963	8.33074e-05	2.60542e-05
CL9453.Contig2_All	0.43	1.46	1.76356	0.000165543	5.36782e-05
CL953.Contig15_All	6.8	36.79	2.43571	1.07302e-288	1.10472e-290
CL953.Contig5_All	0.33	1.49	2.17477	5.31613e-08	1.23364e-08
CL953.Contig9_All	1.48	8.98	2.60112	5.79294e-41	4.0004e-42
CL9651.Contig1_All	0.64	2.07	1.69349	1.007e-09	2.07382e-10
CL9833.Contig1_All	5.2	11.43	1.13624	6.02884e-40	4.27034e-41
CL9833.Contig2_All	0.56	3.94	2.8147	2.32105e-45	1.47112e-46
CL9887.Contig1_All	0.55	1.7	1.62803	7.36533e-09	1.61414e-09
CL994.Contig1_All	0	11.53	10.1712	2.06297e-102	6.08564e-104
CL994.Contig2_All	0.09	1.51	4.06848	8.2893e-08	1.95919e-08
CL9998.Contig1_All	4.39	11.21	1.35249	3.54773e-21	4.2301e-22
Unigene10137_All	4.35	18.49	2.08766	4.05715e-40	2.86282e-41
Unigene10593_All	3.04	11.23	1.88521	1.74914e-33	1.45133e-34
Unigene11086_All	2.04	31.05	3.92795	3.86984e-151	7.85488e-153
Unigene11292_All	1.67	16.17	3.2754	4.69032e-77	1.80703e-78
Unigene11711_All	0.46	2.36	2.35908	1.11624e-14	1.74453e-15
Unigene12154_All	1.34	2.8	1.06319	4.18663e-06	1.14245e-06
Unigene12218_All	6.21	12.73	1.03557	2.309e-31	2.02604e-32
Unigene12484_All	0	0.55	5.78136	0.000990459	0.000356872
Unigene12750_All	0.79	1.74	1.13916	8.33812e-05	2.60786e-05
Unigene12834_All	1.3	2.73	1.07039	3.94284e-05	1.18477e-05
Unigene12835_All	48.93	219.79	2.16733	0	0
Unigene12868_All	9.91	21.75	1.13406	1.38359e-46	8.56326e-48
Unigene1333_All	7.46	43.4	2.54045	3.3452e-212	4.80946e-214
Unigene13430_All	8.75	26.72	1.61057	4.93457e-68	2.14674e-69
Unigene13497_All	2.45	11.27	2.20163	2.29846e-37	1.72623e-38
Unigene13813_All	0.74	2.7	1.86736	1.29256e-16	1.84964e-17
Unigene14093_All	3.4	15.48	2.1868	1.36777e-76	5.30644e-78
Unigene1451_All	11.56	43.97	1.92738	1.54213e-165	2.88328e-167
Unigene14672_All	0.62	3.5	2.49701	1.05186e-33	8.65938e-35
Unigene14870_All	0.05	0.71	3.82782	3.16169e-09	6.73298e-10
Unigene162_All	45.25	215.8	2.25371	0	0
Unigene16347_All	1.27	2.69	1.08278	1.24142e-07	2.9776e-08
Unigene16348_All	1.32	5.19	1.9752	1.89257e-12	3.30644e-13
Unigene16350_All	0.25	1.61	2.68706	4.95788e-14	8.00588e-15
Unigene16458_All	0.87	1.94	1.15697	4.12074e-05	1.23947e-05
Unigene16560_All	10.96	23.47	1.09857	4.62336e-41	3.1854e-42
Unigene16699_All	0.48	1.53	1.67243	0.000236478	7.74948e-05
Unigene16707_All	0.75	17.8	4.56884	5.78519e-143	1.2412e-144
Unigene17150_All	30.36	70	1.20518	5.10313e-287	5.2984e-289
Unigene17236_All	0.35	10.78	4.94486	9.01177e-55	4.77044e-56
Unigene17815_All	0.28	2.35	3.06916	5.83257e-08	1.35746e-08
Unigene18440_All	0.14	30.55	7.7696	0	0
Unigene18619_All	0.4	2.48	2.63227	1.79999e-13	2.98006e-14
Unigene18875_All	0.03	0.54	4.16993	2.03778e-07	4.9507e-08
Unigene18964_All	2.06	7.39	1.84293	1.02096e-29	9.34036e-31
Unigene19111_All	8.28	102.34	3.6276	0	0
Unigene19154_All	3.68	10.93	1.57052	7.8028e-46	4.89546e-47
Unigene19547_All	18.45	51.47	1.48011	1.84477e-117	4.76502e-119
Unigene19644_All	2.16	5.94	1.45943	7.85193e-11	1.50657e-11
Unigene1992_All	1.01	2.45	1.27843	1.28698e-07	3.08934e-08
Unigene20201_All	0	4.27	8.73809	1.13778e-27	1.10403e-28
Unigene20679_All	1.19	4.79	2.00906	1.21038e-27	1.17525e-28
Unigene20908_All	1.08	3.57	1.72489	2.51527e-09	5.31872e-10
Unigene21061_All	190.68	629.05	1.72202	0	0
Unigene21107_All	0.74	2.21	1.57845	7.78939e-06	2.18676e-06
Unigene21148_All	0.92	5.62	2.61086	3.73143e-33	3.12244e-34
Unigene2127_All	0.58	2.19	1.91681	4.38975e-08	1.01515e-08
Unigene21777_All	6.31	14.92	1.24154	1.35379e-29	1.24358e-30
Unigene21786_All	34.58	223.66	2.6933	0	0
Unigene2199_All	0.56	5.32	3.24793	2.24004e-37	1.68182e-38
Unigene22776_All	0.9	2.07	1.20163	1.08862e-08	2.41146e-09
Unigene24403_All	0	2.78	8.11894	3.12922e-32	2.68796e-33
Unigene2540_All	1.11	2.68	1.27167	1.80351e-06	4.75062e-07
Unigene2575_All	0.62	1.99	1.68243	4.88115e-12	8.71954e-13
Unigene283_All	0.31	1.4	2.17509	2.85308e-16	4.14942e-17
Unigene2841_All	1.57	3.74	1.25227	7.8281e-09	1.71772e-09
Unigene2900_All	0.17	12.09	6.15214	5.78508e-172	1.03944e-173
Unigene2971_All	0.89	2.08	1.22471	0.000273424	9.1121e-05
Unigene3033_All	183.39	1129.64	2.62288	0	0
Unigene3173_All	1.62	3.48	1.10309	1.06646e-05	3.0132e-06
Unigene3191_All	1.29	8.47	2.71499	8.15265e-51	4.65812e-52
Unigene3323_All	0.67	1.4	1.06319	0.000138811	4.45186e-05
Unigene3334_All	0.17	0.65	1.9349	4.82796e-05	1.46646e-05
Unigene3336_All	0.44	1.32	1.58496	0.000762242	0.000268342
Unigene3521_All	117.65	392.32	1.73753	0	0
Unigene3594_All	61.18	299.97	2.29369	0	0
Unigene3644_All	2.55	12.33	2.2736	1.79487e-47	1.08954e-48
Unigene3651_All	13.23	36.97	1.48254	6.37171e-66	2.84316e-67
Unigene391_All	12.26	41.9	1.77299	1.44167e-143	3.07708e-145
Unigene392_All	17.31	40.28	1.21846	5.2617e-85	1.83658e-86
Unigene4060_All	0.1	10.18	6.66959	1.16766e-112	3.1456e-114
Unigene4494_All	0.22	1.63	2.8893	2.4941e-11	4.62202e-12
Unigene462_All	1.2	4.48	1.90046	2.27718e-17	3.15664e-18
Unigene4976_All	0.72	14.06	4.28746	3.43293e-104	9.96642e-106
Unigene504_All	0.19	15.47	6.34733	0	0
Unigene5090_All	0.77	4.03	2.38785	2.81713e-27	2.76752e-28
Unigene5148_All	12.99	34.8	1.42169	1.53509e-87	5.18908e-89
Unigene53101_All	15.01	100.32	2.74061	3.34196e-82	1.20544e-83
Unigene54271_All	0	1.01	6.65821	1.91825e-17	2.65148e-18
Unigene54272_All	0	0.28	4.80735	2.26429e-05	6.644e-06
Unigene54387_All	0.41	1.34	1.70854	1.59442e-09	3.32134e-10
Unigene54465_All	0.45	1.52	1.75607	4.39346e-05	1.32989e-05
Unigene54530_All	3.92	9.61	1.29368	1.85177e-40	1.2958e-41
Unigene54539_All	0.94	3.92	2.06012	3.72835e-11	7.00358e-12
Unigene54827_All	0	1.41	7.13955	8.58151e-37	6.54434e-38
Unigene55316_All	0	0.57	5.83289	0.000991812	0.000356872
Unigene55685_All	0	3.31	8.37069	2.28848e-49	1.34456e-50
Unigene55763_All	0	16.28	10.6689	8.4811e-53	4.66026e-54
Unigene55870_All	0	4.71	8.87958	3.21146e-38	2.36662e-39
Unigene55966_All	0	2.83	8.14466	2.87671e-09	6.1033e-10
Unigene56849_All	0	1.3	7.02237	4.4786e-12	7.98162e-13
Unigene57032_All	0	1.55	7.27612	1.29442e-14	2.02752e-15
Unigene58895_All	0.29	2.57	3.14764	4.08676e-15	6.25264e-16
Unigene5892_All	94.12	319.25	1.76211	0	0
Unigene59624_All	0	2.62	8.03342	3.99631e-69	1.70847e-70
Unigene5999_All	5.05	14.53	1.52468	6.63743e-40	4.71036e-41
Unigene60185_All	0	2.46	7.94251	1.40886e-18	1.86252e-19
Unigene6046_All	0.03	2.64	6.45943	2.08254e-27	2.03514e-28
Unigene61701_All	0	2.01	7.65105	1.20207e-43	7.8619e-45
Unigene61792_All	0	1.5	7.22882	0.000282025	9.45842e-05
Unigene62419_All	0.14	5.63	5.32964	4.31909e-31	3.81376e-32
Unigene63899_All	0.08	3.48	5.44294	4.0237e-34	3.28154e-35
Unigene63915_All	0	2.23	7.8009	2.96363e-24	3.18532e-25
Unigene64434_All	0.5	1.55	1.63227	0.000236473	7.74948e-05
Unigene64951_All	0	1.13	6.82018	1.36152e-07	3.2783e-08
Unigene65732_All	0.15	1.6	3.41504	2.35682e-11	4.36164e-12
Unigene65733_All	0.24	1.18	2.29768	0.000553081	0.000192753
Unigene65924_All	0.08	2.64	5.04439	2.00314e-16	2.89392e-17
Unigene66320_All	0	1.24	6.9542	0.000150934	4.86936e-05
Unigene66389_All	0	0.83	6.37504	0.000529787	0.000183724
Unigene67367_All	0.32	9.45	4.88417	3.32171e-44	2.14932e-45
Unigene6746_All	0.32	2.44	2.93074	4.99466e-12	8.92588e-13
Unigene67805_All	0	8.35	9.70563	8.5824e-37	6.54434e-38
Unigene68275_All	0.07	2.91	5.37752	4.65763e-21	5.58486e-22
Unigene682_All	0.75	1.98	1.40054	0.000236896	7.7639e-05
Unigene69719_All	0	0.95	6.56986	4.27324e-05	1.29055e-05
Unigene704_All	0.68	1.48	1.12199	0.000357147	0.000120656
Unigene70659_All	0.12	2.68	4.48113	8.10375e-22	9.46076e-23
Unigene70982_All	0.04	2.12	5.72792	1.68807e-13	2.78848e-14
Unigene71081_All	0	1.29	7.01123	2.26325e-05	6.644e-06
Unigene7129_All	1.98	13.98	2.81979	1.94629e-49	1.14119e-50
Unigene71919_All	0	2.18	7.76818	8.1218e-27	8.09142e-28
Unigene7279_All	2.67	5.57	1.06084	1.65992e-11	3.0568e-12
Unigene72883_All	0	1.12	6.80735	0.000529158	0.000183724
Unigene7298_All	1.05	7.61	2.85751	6.2388e-65	2.8244e-66
Unigene73154_All	0	2.29	7.8392	9.09465e-14	1.48596e-14
Unigene7360_All	0.35	2.84	3.02046	1.87108e-14	2.95198e-15
Unigene7454_All	8.87	69.17	2.96314	2.04825e-303	2e-305
Unigene74597_All	0.14	1.3	3.21501	6.30359e-06	1.74082e-06
Unigene74979_All	0.14	6.68	5.57635	1.20234e-51	6.7649e-53
Unigene75339_All	0.06	3.12	5.70044	1.0304e-42	6.88282e-44
Unigene75372_All	0	1.4	7.12928	1.84029e-15	2.76644e-16
Unigene7555_All	0.84	1.88	1.16227	0.00034494	0.000116439
Unigene7641_All	10.66	38	1.83379	7.85833e-101	2.34868e-102
Unigene7644_All	0.44	5.36	3.60666	1.88025e-37	1.41005e-38
Unigene76549_All	0	1.64	7.35755	6.75236e-15	1.0438e-15
Unigene76898_All	0.72	2.97	2.04439	4.154e-12	7.3893e-13
Unigene77092_All	2.21	12.03	2.44452	2.55537e-145	5.4015e-147
Unigene77093_All	3.61	30.66	3.08629	2.0938e-287	2.16728e-289
Unigene77282_All	0.2	1.64	3.03562	3.4438e-12	6.10278e-13
Unigene7846_All	1.46	12.13	3.05454	1.34001e-88	4.47974e-90
Unigene8182_All	13.24	57.82	2.12667	4.54675e-191	7.2865e-193
Unigene84221_All	0	0.21	4.39232	1.36376e-07	3.2783e-08
Unigene84815_All	0	5.58	9.12412	4.92243e-07	1.23693e-07
Unigene8771_All	0.37	4	3.4344	6.43626e-32	5.57406e-33
Unigene918_All	11.71	50.03	2.09505	9.16457e-126	2.22192e-127
Unigene9205_All	1.77	10.65	2.58903	3.14699e-82	1.13461e-83
Unigene9229_All	13.95	30.08	1.10854	1.41362e-268	1.57639e-270
Unigene9551_All	4.52	27.83	2.62225	0	0
Unigene9833_All	0.33	1.81	2.45545	7.34275e-13	1.25564e-13
