# Supplementary material for: Comparative transcriptome analysis of roots, stems, and leaves of Pueraria lobata (Willd.) Ohwi: identification of genes involved in isoflavonoid biosynthesis
Source: PeerJ. 2021 Feb 22;9:e10885. doi: 10.7717/peerj.10885 (PMC7906042; doi:10.7717/peerj.10885)
Supplement: Supplemental Information 18 [file peerj-09-10885-s018.xlsx]

## Sheet: Sheet 1
gene_id	nt_subject_id	nt_Reference gene_id	nt_subject_annotation	KEGG	GO	NR	Family	Included.Domain	Excluded.Domain	DB.Link	Pearson correlation coefficient（r）									Number of co-expression structural genes
											PAL	4CL	C4H	CHS	IFS2	HIDH	IF7GT	F6H	CHI
CL1006.Contig19_All	XM_020370869.1	LOC109808053	XM_020370869.1 PREDICTED: Cajanus cajan histone-lysine N-methyltransferase EZA1-like (LOC109808053), transcript variant X1, mRNA	K11430//histone-lysine N-methyltransferase EZH2 [EC:2.1.1.43]+ko00310//Lysine degradation;K11430//histone-lysine N-methyltransferase EZH2 [EC:2.1.1.43]+ko00310//Lysine degradation;K11430//histone-lysine N-methyltransferase EZH2 [EC:2.1.1.43]+ko00310//Lysine degradation;K11430//histone-lysine N-methyltransferase EZH2 [EC:2.1.1.43]+ko00310//Lysine degradation;K11430//histone-lysine N-methyltransfer…	GO:0031519//PcG protein complex;GO:0018024//histone-lysine N-methyltransferase activity	histone-lysine N-methyltransferase EZA1-like isoform X2 [Cajanus cajan]	CPP	TCR	-	http://plntfdb.bio.uni-potsdam.de/v3.0/fam_mem.php?family_id=CPP	0.999665	0.954775	0.940656	0.993833	0.974758	0.979958	0.982268	0.999915	0.999423	9
CL10092.Contig1_All	BT098641.1	Unknown	BT098641.1 Soybean clone JCVI-FLGm-12D20 unknown mRNA	K13424//WRKY transcription factor 33+ko04016//MAPK signaling pathway - plant+ko04626//Plant-pathogen interaction;K13424//WRKY transcription factor 33+ko04016//MAPK signaling pathway - plant+ko04626//Plant-pathogen interaction;K13424//WRKY transcription factor 33+ko04016//MAPK signaling pathway - plant+ko04626//Plant-pathogen interaction;K13424//WRKY transcription factor 33+ko04016//MAPK signaling…	GO:0005634//nucleus;GO:0043565//sequence-specific DNA binding;GO:0003700//DNA-binding transcription factor activity	hypothetical protein PHAVU_001G088200g [Phaseolus vulgaris] >ESW33658.1 hypothetical protein PHAVU_001G088200g [Phaseolus vulgaris]	WRKY	WRKY	-	http://plntfdb.bio.uni-potsdam.de/v3.0/fam_mem.php?family_id=WRKY	0.999644	0.954539	0.940388	0.993745	0.974581	0.980115	0.982416	0.999925	0.999396	9
CL10177.Contig1_All	XM_020357778.1	LOC109797669	XM_020357778.1 PREDICTED: Cajanus cajan probable WRKY transcription factor 51 (LOC109797669), mRNA	K18835//WRKY transcription factor 2+ko04626//Plant-pathogen interaction;K13424//WRKY transcription factor 33+ko04016//MAPK signaling pathway - plant+ko04626//Plant-pathogen interaction;K13424//WRKY transcription factor 33+ko04016//MAPK signaling pathway - plant+ko04626//Plant-pathogen interaction;K18835//WRKY transcription factor 2+ko04626//Plant-pathogen interaction;K18835//WRKY transcription fa…	GO:0005634//nucleus;GO:0043565//sequence-specific DNA binding;GO:0003700//DNA-binding transcription factor activity	WRKY transcription factor 51 [Glycine max] >KRH53804.1 hypothetical protein GLYMA_06G147100 [Glycine max] >RZC07562.1 putative WRKY transcription factor 51 isoform A [Glycine soja]	WRKY	WRKY	-	http://plntfdb.bio.uni-potsdam.de/v3.0/fam_mem.php?family_id=WRKY	-0.985228	-0.994606	-0.98903	-0.996229	-0.999631	-0.921632	-0.926204	-0.977821	-0.986579	9
CL10225.Contig4_All	XM_020351094.1	LOC109791753	XM_020351094.1 PREDICTED: Cajanus cajan B3 domain-containing transcription factor VRN1-like (LOC109791753), mRNA	K21554//CREB3 regulatory factor	GO:0003677//DNA binding;GO:0005634//nucleus	hypothetical protein GLYMA_09G117200 [Glycine max]	ABI3VP1	B3	AP2,Auxin_resp	http://plntfdb.bio.uni-potsdam.de/v3.0/fam_mem.php?family_id=ABI3VP1	0.999665	0.954775	0.940656	0.993833	0.974758	0.979958	0.982268	0.999915	0.999423	9
CL10386.Contig2_All	XM_006577771.2	LOC100801702	XM_006577771.2 PREDICTED: Glycine max transcription factor MYB86-like (LOC100801702), transcript variant X1, mRNA	K09422//transcription factor MYB, plant;K09422//transcription factor MYB, plant;K09422//transcription factor MYB, plant;K09422//transcription factor MYB, plant	GO:0003677//DNA binding;GO:0005634//nucleus;GO:0030154//cell differentiation;GO:0043565//sequence-specific DNA binding;GO:0044212//transcription regulatory region DNA binding	uncharacterized protein LOC100801702 isoform X1 [Glycine max] >KRH63612.1 hypothetical protein GLYMA_04G187300 [Glycine max]	MYB	Myb_DNA-binding	ARID,Response_reg,SNF2_N	http://plntfdb.bio.uni-potsdam.de/v3.0/fam_mem.php?family_id=MYB	0.98158	0.996493	0.991804	0.99428	0.999975	0.913631	0.918424	0.973405	0.983091	9
CL10397.Contig2_All	BT093658.1	Unknown	BT093658.1 Soybean clone JCVI-FLGm-24E10 unknown mRNA	K00521//ferric-chelate reductase [EC:1.16.1.7];K00521//ferric-chelate reductase [EC:1.16.1.7];K13126//polyadenylate-binding protein+ko03015//mRNA surveillance pathway+ko03018//RNA degradation+ko03013//RNA transport;K03094//S-phase kinase-associated protein 1+ko04141//Protein processing in endoplasmic reticulum+ko04120//Ubiquitin mediated proteolysis	GO:0003677//DNA binding;GO:0005634//nucleus;GO:0006355//regulation of transcription, DNA-templated	NAC domain-containing protein 35 [Mucuna pruriens]	NAC	NAM	-	http://plntfdb.bio.uni-potsdam.de/v3.0/fam_mem.php?family_id=NAC	0.949484	0.999067	0.999999	0.972751	0.992817	0.854793	0.860934	0.936558	0.951988	9
CL10432.Contig2_All	XM_017551123.1	LOC108319836	XM_017551123.1 PREDICTED: Vigna angularis MADS-box protein SVP (LOC108319836), transcript variant X2, mRNA	K09260//MADS-box transcription enhancer factor 2A;K09260//MADS-box transcription enhancer factor 2A;K09260//MADS-box transcription enhancer factor 2A;K09260//MADS-box transcription enhancer factor 2A;K09260//MADS-box transcription enhancer factor 2A	GO:0005634//nucleus;GO:0044212//transcription regulatory region DNA binding;GO:0046983//protein dimerization activity;GO:0045944//positive regulation of transcription by RNA polymerase II;GO:0000977//RNA polymerase II regulatory region sequence-specific DNA binding;GO:0007275//multicellular organism development;GO:0043565//sequence-specific DNA binding;GO:0003700//DNA-binding transcription factor…	MADS-box protein SVP isoform X1 [Glycine max] >XP_006573006.1 MADS-box protein SVP isoform X1 [Glycine max] >KHN14511.1 MADS-box protein SVP [Glycine soja] >KRH74496.1 hypothetical protein GLYMA_01G023500 [Glycine max] >RZC28128.1 MADS-box protein SVP isoform A [Glycine soja]	MADS	SRF-TF	-	http://plntfdb.bio.uni-potsdam.de/v3.0/fam_mem.php?family_id=MADS	0.931509	0.995372	0.998653	0.959089	0.985076	0.826074	0.83275	0.916655	0.934417	9
CL10680.Contig1_All	XM_006605263.2	LOC100775836	XM_006605263.2 PREDICTED: Glycine max transcription factor bHLH118-like (LOC100775836), transcript variant X1, mRNA		GO:0090575//RNA polymerase II transcription factor complex;GO:0006357//regulation of transcription by RNA polymerase II;GO:0003677//DNA binding;GO:0000977//RNA polymerase II regulatory region sequence-specific DNA binding;GO:0008134//transcription factor binding;GO:0046983//protein dimerization activity	uncharacterized protein LOC100775836 isoform X1 [Glycine max] >KHN15701.1 Transcription factor bHLH126 [Glycine soja] >KRG91408.1 hypothetical protein GLYMA_20G152900 [Glycine max] >KRG91409.1 hypothetical protein GLYMA_20G152900 [Glycine max] >RZB44044.1 Transcription factor bHLH118 isoform A [Glycine soja] >RZB44045.1 Transcription factor bHLH118 isoform B [Glycine soja] >RZB44046.1 Transcripti…	bHLH	HLH	-	http://plntfdb.bio.uni-potsdam.de/v3.0/fam_mem.php?family_id=bHLH	0.998709	0.974751	0.963895	0.999408	0.989	0.961812	0.965014	0.995977	0.999087	9
CL10680.Contig2_All	XM_006605263.2	LOC100775836	XM_006605263.2 PREDICTED: Glycine max transcription factor bHLH118-like (LOC100775836), transcript variant X1, mRNA		GO:0090575//RNA polymerase II transcription factor complex;GO:0006357//regulation of transcription by RNA polymerase II;GO:0003677//DNA binding;GO:0000977//RNA polymerase II regulatory region sequence-specific DNA binding;GO:0008134//transcription factor binding;GO:0046983//protein dimerization activity	uncharacterized protein LOC100775836 isoform X1 [Glycine max] >KHN15701.1 Transcription factor bHLH126 [Glycine soja] >KRG91408.1 hypothetical protein GLYMA_20G152900 [Glycine max] >KRG91409.1 hypothetical protein GLYMA_20G152900 [Glycine max] >RZB44044.1 Transcription factor bHLH118 isoform A [Glycine soja] >RZB44045.1 Transcription factor bHLH118 isoform B [Glycine soja] >RZB44046.1 Transcripti…	bHLH	HLH	-	http://plntfdb.bio.uni-potsdam.de/v3.0/fam_mem.php?family_id=bHLH	0.992078	0.988764	0.981165	0.999171	0.997313	0.93855	0.942607	0.98644	0.99306	9
CL10695.Contig2_All	XM_020369163.1	LOC109806689	XM_020369163.1 PREDICTED: Cajanus cajan ethylene-responsive transcription factor ERF114-like (LOC109806689), mRNA	K12900//FUS-interacting serine-arginine-rich protein 1+ko03040//Spliceosome;K12900//FUS-interacting serine-arginine-rich protein 1+ko03040//Spliceosome;K09286//EREBP-like factor;K09286//EREBP-like factor;K09286//EREBP-like factor	GO:0003677//DNA binding;GO:0005634//nucleus;GO:0003700//DNA-binding transcription factor activity	Ethylene-responsive transcription factor ERF114 [Glycine soja] >RZC17469.1 Ethylene-responsive transcription factor ERF114 [Glycine soja]	AP2-EREBP	AP2	-	http://plntfdb.bio.uni-potsdam.de/v3.0/fam_mem.php?family_id=AP2-EREBP	0.956686	0.999812	0.999689	0.977996	0.995384	0.866907	0.872802	0.944637	0.959007	9
CL10750.Contig1_All	XM_007139533.1	PHAVU_008G043000g	XM_007139533.1 Phaseolus vulgaris hypothetical protein (PHAVU_008G043000g) mRNA, complete cds	K13424//WRKY transcription factor 33+ko04016//MAPK signaling pathway - plant+ko04626//Plant-pathogen interaction;K13424//WRKY transcription factor 33+ko04016//MAPK signaling pathway - plant+ko04626//Plant-pathogen interaction;K18834//WRKY transcription factor 1+ko04626//Plant-pathogen interaction;K13424//WRKY transcription factor 33+ko04016//MAPK signaling pathway - plant+ko04626//Plant-pathogen …	GO:0005634//nucleus;GO:0006952//defense response;GO:0043565//sequence-specific DNA binding;GO:0003700//DNA-binding transcription factor activity	probable WRKY transcription factor 72 [Glycine max] >KRH01137.1 hypothetical protein GLYMA_18G256500 [Glycine max]	WRKY	WRKY	-	http://plntfdb.bio.uni-potsdam.de/v3.0/fam_mem.php?family_id=WRKY	0.99955	0.953544	0.939252	0.993368	0.973831	0.980769	0.983031	0.99996	0.999275	9
CL10790.Contig2_All	XM_020384572.1	LOC109819003	XM_020384572.1 PREDICTED: Cajanus cajan zinc finger protein JACKDAW-like (LOC109819003), transcript variant X1, mRNA	K22410//PR domain zinc finger protein 16;K12309//beta-galactosidase [EC:3.2.1.23]+ko00600//Sphingolipid metabolism+ko00604//Glycosphingolipid biosynthesis - ganglio series+ko00531//Glycosaminoglycan degradation+ko00511//Other glycan degradation+ko01100//Metabolic pathways+ko00052//Galactose metabolism;K12309//beta-galactosidase [EC:3.2.1.23]+ko00600//Sphingolipid metabolism+ko00604//Glycosphingol…	GO:0046872//metal ion binding;GO:0005634//nucleus;GO:0003700//DNA-binding transcription factor activity;GO:0003676//nucleic acid binding	Zinc finger protein JACKDAW [Glycine soja] >RZB72464.1 Zinc finger protein JACKDAW isoform A [Glycine soja]	C2H2	zf-C2H2	PHD	http://plntfdb.bio.uni-potsdam.de/v3.0/fam_mem.php?family_id=C2H2	0.999617	0.969328	0.957481	0.998345	0.985316	0.967883	0.970818	0.997783	0.999808	9
CL10824.Contig3_All	XM_020359003.1	LOC109798656	XM_020359003.1 PREDICTED: Cajanus cajan uncharacterized LOC109798656 (LOC109798656), mRNA	K04733//interleukin-1 receptor-associated kinase 4 [EC:2.7.11.1]	GO:0016021//integral component of membrane	hypothetical protein KK1_021760 [Cajanus cajan]	PLATZ	PLATZ	-	http://plntfdb.bio.uni-potsdam.de/v3.0/fam_mem.php?family_id=PLATZ	-0.999665	-0.954775	-0.940656	-0.993833	-0.974758	-0.979958	-0.982268	-0.999915	-0.999423	9
CL10848.Contig1_All	XM_003545960.3	LOC100809389	XM_003545960.3 PREDICTED: Glycine max NAC domain-containing protein 73-like (LOC100809389), mRNA		GO:0003677//DNA binding;GO:0005634//nucleus;GO:0006355//regulation of transcription, DNA-templated;GO:0043565//sequence-specific DNA binding;GO:0044212//transcription regulatory region DNA binding	NAC domain-containing protein 73 [Glycine max] >KHN18942.1 NAC domain-containing protein 8 [Glycine soja] >ALA09244.1 NAC transcription factor, partial [Glycine max] >KRH10944.1 hypothetical protein GLYMA_15G078300 [Glycine max] >KRH10945.1 hypothetical protein GLYMA_15G078300 [Glycine max] >KRH10946.1 hypothetical protein GLYMA_15G078300 [Glycine max] >RZB63608.1 NAC domain-containing protein 73…	NAC	NAM	-	http://plntfdb.bio.uni-potsdam.de/v3.0/fam_mem.php?family_id=NAC	0.997528	0.978923	0.968907	0.999889	0.991698	0.956288	0.959714	0.994039	0.998063	9
CL10848.Contig2_All	XM_003545960.3	LOC100809389	XM_003545960.3 PREDICTED: Glycine max NAC domain-containing protein 73-like (LOC100809389), mRNA		GO:0003677//DNA binding;GO:0005634//nucleus;GO:0006355//regulation of transcription, DNA-templated;GO:0043565//sequence-specific DNA binding;GO:0044212//transcription regulatory region DNA binding	NAC domain-containing protein 73 [Glycine max] >KHN18942.1 NAC domain-containing protein 8 [Glycine soja] >ALA09244.1 NAC transcription factor, partial [Glycine max] >KRH10944.1 hypothetical protein GLYMA_15G078300 [Glycine max] >KRH10945.1 hypothetical protein GLYMA_15G078300 [Glycine max] >KRH10946.1 hypothetical protein GLYMA_15G078300 [Glycine max] >RZB63608.1 NAC domain-containing protein 73…	NAC	NAM	-	http://plntfdb.bio.uni-potsdam.de/v3.0/fam_mem.php?family_id=NAC	0.998688	0.974845	0.964007	0.999422	0.989062	0.961696	0.964904	0.99594	0.999069	9
CL10945.Contig2_All	XM_020351605.1	LOC109792212	XM_020351605.1 PREDICTED: Cajanus cajan transcription factor MYB3R-3-like (LOC109792212), transcript variant X3, mRNA	K09422//transcription factor MYB, plant;K09422//transcription factor MYB, plant;K09422//transcription factor MYB, plant;K09422//transcription factor MYB, plant	GO:0003677//DNA binding;GO:0005634//nucleus	Myb-related protein 3R-1 [Glycine soja]	MYB	Myb_DNA-binding	ARID,Response_reg,SNF2_N	http://plntfdb.bio.uni-potsdam.de/v3.0/fam_mem.php?family_id=MYB	0.996995	0.938149	0.921879	0.986782	0.961929	0.988936	0.990638	0.999254	0.996337	9
CL10967.Contig1_All	XM_007147263.1	PHAVU_006G114300g	XM_007147263.1 Phaseolus vulgaris hypothetical protein (PHAVU_006G114300g) mRNA, complete cds	K14486//auxin response factor+ko04075//Plant hormone signal transduction;K14486//auxin response factor+ko04075//Plant hormone signal transduction;K14486//auxin response factor+ko04075//Plant hormone signal transduction;K14486//auxin response factor+ko04075//Plant hormone signal transduction	GO:0003677//DNA binding;GO:0005634//nucleus;GO:0006355//regulation of transcription, DNA-templated;GO:0009734//auxin-activated signaling pathway	auxin response factor 18 [Vigna radiata var. radiata] >XP_022633515.1 auxin response factor 18 [Vigna radiata var. radiata] >AWW43690.1 auxin response factor [Vigna radiata var. radiata]	ARF	Auxin_resp	-	http://plntfdb.bio.uni-potsdam.de/v3.0/fam_mem.php?family_id=ARF	0.982843	0.995908	0.990923	0.994976	0.999905	0.916345	0.921064	0.974924	0.984301	9
CL11043.Contig2_All	XM_006575562.2	LOC100776306	XM_006575562.2 PREDICTED: Glycine max protein LATERAL ROOT PRIMORDIUM 1-like (LOC100776306), mRNA			PREDICTED: protein LATERAL ROOT PRIMORDIUM 1-like [Vigna angularis]	SRS	DUF702	-	http://plntfdb.bio.uni-potsdam.de/v3.0/fam_mem.php?family_id=SRS	0.963624	0.854318	0.830439	0.937375	0.891647	0.999027	0.998429	0.973291	0.961433	9
CL11043.Contig3_All	XM_006575562.2	LOC100776306	XM_006575562.2 PREDICTED: Glycine max protein LATERAL ROOT PRIMORDIUM 1-like (LOC100776306), mRNA			PREDICTED: protein LATERAL ROOT PRIMORDIUM 1-like [Vigna angularis]	SRS	DUF702	-	http://plntfdb.bio.uni-potsdam.de/v3.0/fam_mem.php?family_id=SRS	0.985821	0.902781	0.882828	0.967959	0.933095	0.998328	0.998947	0.991603	0.984434	9
CL11071.Contig1_All	XM_007161752.1	PHAVU_001G100500g	XM_007161752.1 Phaseolus vulgaris hypothetical protein (PHAVU_001G100500g) mRNA, complete cds	K00521//ferric-chelate reductase [EC:1.16.1.7];K00521//ferric-chelate reductase [EC:1.16.1.7];K13126//polyadenylate-binding protein+ko03015//mRNA surveillance pathway+ko03018//RNA degradation+ko03013//RNA transport;K16296//serine carboxypeptidase-like clade I [EC:3.4.16.-];K05941//glutathione gamma-glutamylcysteinyltransferase [EC:2.3.2.15]	GO:0003677//DNA binding;GO:0005634//nucleus;GO:0006355//regulation of transcription, DNA-templated	NAC domain-containing protein 100 [Mucuna pruriens]	NAC	NAM	-	http://plntfdb.bio.uni-potsdam.de/v3.0/fam_mem.php?family_id=NAC	0.996072	0.982502	0.973281	0.999994	0.993889	0.950766	0.954401	0.991873	0.996755	9
CL11158.Contig1_All	XM_007144863.1	PHAVU_007G195100g	XM_007144863.1 Phaseolus vulgaris hypothetical protein (PHAVU_007G195100g) mRNA, complete cds	K13944//LOB domain-containing protein 16;K13944//LOB domain-containing protein 16;K13944//LOB domain-containing protein 16;K13944//LOB domain-containing protein 16	GO:0005634//nucleus;GO:0010311//lateral root formation;GO:0045893//positive regulation of transcription, DNA-templated	LOB domain-containing protein 16 [Glycine soja] >RZB72133.1 LOB domain-containing protein 16 [Glycine soja]	LOB	DUF260	-	http://plntfdb.bio.uni-potsdam.de/v3.0/fam_mem.php?family_id=LOB	0.955453	0.838858	0.813903	0.92686	0.878118	0.997324	0.996379	0.966211	0.953037	9
CL11178.Contig1_All						flocculation protein FLO11-like [Chenopodium quinoa]	C2H2	zf-C2H2	PHD	http://plntfdb.bio.uni-potsdam.de/v3.0/fam_mem.php?family_id=C2H2	0.999665	0.954775	0.940656	0.993833	0.974758	0.979958	0.982268	0.999915	0.999423	9
CL11178.Contig2_All						uncharacterized protein LOC112032696 [Quercus suber]	C2H2	zf-C2H2	PHD	http://plntfdb.bio.uni-potsdam.de/v3.0/fam_mem.php?family_id=C2H2	0.999665	0.954775	0.940656	0.993833	0.974758	0.979958	0.982268	0.999915	0.999423	9
CL11285.Contig1_All	AP015042.1	Unknown	AP015042.1 Vigna angularis var. angularis DNA, chromosome 9, almost complete sequence, cultivar: Shumari	K09422//transcription factor MYB, plant;K09422//transcription factor MYB, plant;K09422//transcription factor MYB, plant;K09422//transcription factor MYB, plant	GO:0003677//DNA binding;GO:0005634//nucleus;GO:0030154//cell differentiation;GO:0043565//sequence-specific DNA binding;GO:0044212//transcription regulatory region DNA binding	transcription factor MYB4 [Glycine max] >KHN06325.1 Transcription factor MYB3 [Glycine soja] >KRH47884.1 hypothetical protein GLYMA_07G054000 [Glycine max] >RZC01519.1 Transcription factor MYB3 [Glycine soja]	MYB	Myb_DNA-binding	ARID,Response_reg,SNF2_N	http://plntfdb.bio.uni-potsdam.de/v3.0/fam_mem.php?family_id=MYB	-0.973866	-0.875111	-0.8528	-0.950997	-0.909633	-0.999996	-0.999893	-0.981964	-0.971999	9
CL11479.Contig1_All	XM_007138832.1	PHAVU_009G246500g	XM_007138832.1 Phaseolus vulgaris hypothetical protein (PHAVU_009G246500g) mRNA, complete cds	K15032//mTERF domain-containing protein, mitochondrial;K15032//mTERF domain-containing protein, mitochondrial;K15032//mTERF domain-containing protein, mitochondrial;K15032//mTERF domain-containing protein, mitochondrial;K15032//mTERF domain-containing protein, mitochondrial	GO:0032502//developmental process;GO:0006355//regulation of transcription, DNA-templated;GO:0009658//chloroplast organization;GO:0003690//double-stranded DNA binding;GO:0009507//chloroplast	uncharacterized protein LOC102663414 [Glycine max] >KRH37124.1 hypothetical protein GLYMA_09G046000 [Glycine max]	mTERF	mTERF	-	http://plntfdb.bio.uni-potsdam.de/v3.0/fam_mem.php?family_id=mTERF	0.990375	0.91517	0.896404	0.974997	0.943376	0.996168	0.997142	0.995009	0.989224	9
CL11550.Contig3_All	AC235051.1	GM_WBb0071M13	AC235051.1 Glycine max strain Williams 82 clone GM_WBb0071M13, complete sequence	K00521//ferric-chelate reductase [EC:1.16.1.7];K00521//ferric-chelate reductase [EC:1.16.1.7];K05941//glutathione gamma-glutamylcysteinyltransferase [EC:2.3.2.15];K16296//serine carboxypeptidase-like clade I [EC:3.4.16.-];K03094//S-phase kinase-associated protein 1+ko04141//Protein processing in endoplasmic reticulum+ko04120//Ubiquitin mediated proteolysis	GO:0003677//DNA binding;GO:0005634//nucleus;GO:0006355//regulation of transcription, DNA-templated	NAC domain-containing protein [Glycine max] >ACD39369.1 NAC domain protein [Glycine max] >KRH64668.1 hypothetical protein GLYMA_04G249000 [Glycine max]	NAC	NAM	-	http://plntfdb.bio.uni-potsdam.de/v3.0/fam_mem.php?family_id=NAC	-0.961548	-0.999998	-0.999112	-0.981436	-0.996886	-0.875345	-0.88106	-0.950137	-0.963735	9
CL11550.Contig4_All	AC235051.1	GM_WBb0071M13	AC235051.1 Glycine max strain Williams 82 clone GM_WBb0071M13, complete sequence	K00521//ferric-chelate reductase [EC:1.16.1.7];K00521//ferric-chelate reductase [EC:1.16.1.7];K13126//polyadenylate-binding protein+ko03015//mRNA surveillance pathway+ko03018//RNA degradation+ko03013//RNA transport;K05941//glutathione gamma-glutamylcysteinyltransferase [EC:2.3.2.15];K12862//pleiotropic regulator 1+ko03040//Spliceosome	GO:0003677//DNA binding;GO:0005634//nucleus;GO:0006355//regulation of transcription, DNA-templated	NAC domain-containing protein [Glycine max] >ACD39369.1 NAC domain protein [Glycine max] >KRH64668.1 hypothetical protein GLYMA_04G249000 [Glycine max]	NAC	NAM	-	http://plntfdb.bio.uni-potsdam.de/v3.0/fam_mem.php?family_id=NAC	-0.989943	-0.913922	-0.895031	-0.974307	-0.942347	-0.996433	-0.99737	-0.994697	-0.988768	9
CL11691.Contig1_All	XM_006573629.2	LOC100779121	XM_006573629.2 PREDICTED: Glycine max two-component response regulator-like APRR2 (LOC100779121), transcript variant X1, mRNA	K14491//two-component response regulator ARR-B family+ko04075//Plant hormone signal transduction;K14491//two-component response regulator ARR-B family+ko04075//Plant hormone signal transduction;K14491//two-component response regulator ARR-B family+ko04075//Plant hormone signal transduction	GO:0003677//DNA binding;GO:0005634//nucleus;GO:0000160//phosphorelay signal transduction system;GO:0044212//transcription regulatory region DNA binding;GO:0003700//DNA-binding transcription factor activity;GO:0045893//positive regulation of transcription, DNA-templated	Two-component response regulator-like APRR2 [Glycine soja] >RZC30909.1 Two-component response regulator-like APRR2 isoform A [Glycine soja] >RZC30910.1 Two-component response regulator-like APRR2 isoform B [Glycine soja]	ARR-B	G2-like,Myb_DNA-binding,Response_reg	CCT	http://plntfdb.bio.uni-potsdam.de/v3.0/fam_mem.php?family_id=ARR-B	0.957659	0.999872	0.999599	0.978691	0.995701	0.868577	0.874437	0.945735	0.959954	9
CL11794.Contig1_All						uncharacterized protein LOC112002788 [Quercus suber]	C2H2	zf-C2H2	PHD	http://plntfdb.bio.uni-potsdam.de/v3.0/fam_mem.php?family_id=C2H2	0.999665	0.954775	0.940656	0.993833	0.974758	0.979958	0.982268	0.999915	0.999423	9
CL11935.Contig2_All	AK245818.1	GMFL01-42-D20	AK245818.1 Glycine max cDNA, clone: GMFL01-42-D20	K12836//splicing factor U2AF 35 kDa subunit+ko03040//Spliceosome;K12836//splicing factor U2AF 35 kDa subunit+ko03040//Spliceosome;K12836//splicing factor U2AF 35 kDa subunit+ko03040//Spliceosome;K12836//splicing factor U2AF 35 kDa subunit+ko03040//Spliceosome	GO:0003723//RNA binding;GO:0046872//metal ion binding;GO:0000398//mRNA splicing, via spliceosome;GO:0089701//U2AF;GO:0005681//spliceosomal complex;GO:0030628//pre-mRNA 3'-splice site binding	splicing factor U2af small subunit B [Glycine max] >KRH49506.1 hypothetical protein GLYMA_07G159900 [Glycine max] >KRH49507.1 hypothetical protein GLYMA_07G159900 [Glycine max] >RZC03156.1 Splicing factor U2af small subunit A isoform A [Glycine soja] >RZC03157.1 Splicing factor U2af small subunit A isoform B [Glycine soja]	C3H	zf-CCCH	PHD,SNF2_N,zf-C2H2	http://plntfdb.bio.uni-potsdam.de/v3.0/fam_mem.php?family_id=C3H	-0.970495	-0.999472	-0.99705	-0.987498	-0.999021	-0.891587	-0.896935	-0.96038	-0.972411	9
CL11984.Contig2_All	AP015035.1	Unknown	AP015035.1 Vigna angularis var. angularis DNA, chromosome 2, almost complete sequence, cultivar: Shumari	K01051//pectinesterase [EC:3.1.1.11]+ko00040//Pentose and glucuronate interconversions+ko01100//Metabolic pathways	GO:0005634//nucleus;GO:0043565//sequence-specific DNA binding;GO:0003700//DNA-binding transcription factor activity	hypothetical protein GLYMA_04G216100 [Glycine max]	Trihelix	trihelix	-	http://plntfdb.bio.uni-potsdam.de/v3.0/fam_mem.php?family_id=Trihelix	-0.984555	-0.899579	-0.879334	-0.966078	-0.930413	-0.998728	-0.999259	-0.99062	-0.983108	9
CL11984.Contig3_All	XM_007137628.1	PHAVU_009G147500g	XM_007137628.1 Phaseolus vulgaris hypothetical protein (PHAVU_009G147500g) mRNA, complete cds	K01051//pectinesterase [EC:3.1.1.11]+ko00040//Pentose and glucuronate interconversions+ko01100//Metabolic pathways	GO:0005634//nucleus;GO:0043565//sequence-specific DNA binding;GO:0003700//DNA-binding transcription factor activity	hypothetical protein GLYMA_04G216100 [Glycine max]	Trihelix	trihelix	-	http://plntfdb.bio.uni-potsdam.de/v3.0/fam_mem.php?family_id=Trihelix	0.998541	0.946032	0.930737	0.99032	0.968091	0.985174	0.987154	0.999886	0.998072	9
CL12020.Contig2_All	XM_020355249.1	LOC109795728	XM_020355249.1 PREDICTED: Cajanus cajan B3 domain-containing transcription factor VRN1-like (LOC109795728), mRNA	K21554//CREB3 regulatory factor	GO:0016616//oxidoreductase activity, acting on the CH-OH group of donors, NAD or NADP as acceptor;GO:0003677//DNA binding;GO:0005634//nucleus;GO:0051287//NAD binding	hypothetical protein GLYMA_20G107900 [Glycine max]	ABI3VP1	B3	AP2,Auxin_resp	http://plntfdb.bio.uni-potsdam.de/v3.0/fam_mem.php?family_id=ABI3VP1	0.999382	0.971138	0.95961	0.998747	0.986564	0.965977	0.968999	0.997258	0.999633	9
CL1213.Contig5_All	AK245768.1	GMFL01-40-M22	AK245768.1 Glycine max cDNA, clone: GMFL01-40-M22		GO:0005634//nucleus;GO:0006355//regulation of transcription, DNA-templated;GO:0048578//positive regulation of long-day photoperiodism, flowering;GO:0043565//sequence-specific DNA binding;GO:0045893//positive regulation of transcription, DNA-templated	transcription factor VOZ1 [Glycine max] >KHN30982.1 hypothetical protein glysoja_020280 [Glycine soja] >KRH50133.1 hypothetical protein GLYMA_07G202700 [Glycine max] >KRH50134.1 hypothetical protein GLYMA_07G202700 [Glycine max] >KRH50135.1 hypothetical protein GLYMA_07G202700 [Glycine max] >RZC03821.1 Transcription factor VOZ1 [Glycine soja]	VOZ	VOZ	-	http://plntfdb.bio.uni-potsdam.de/v3.0/fam_mem.php?family_id=VOZ	-0.999124	-0.972713	-0.961472	-0.99906	-0.987636	-0.964224	-0.967323	-0.99674	-0.999429	9
CL12191.Contig2_All	XM_003536761.3	LOC100792652	XM_003536761.3 PREDICTED: Glycine max zinc finger CCCH domain-containing protein 14 (LOC100792652), mRNA	K21444//poly(rC)-binding protein 3/4	GO:0003723//RNA binding;GO:0046872//metal ion binding	Zinc finger CCCH domain-containing protein 14 [Glycine soja]	C3H	zf-CCCH	PHD,SNF2_N,zf-C2H2	http://plntfdb.bio.uni-potsdam.de/v3.0/fam_mem.php?family_id=C3H	-0.972068	-0.871316	-0.848707	-0.94856	-0.90637	-0.999945	-0.999749	-0.980462	-0.97014	9
CL12311.Contig3_All	XM_007147010.1	PHAVU_006G093900g	XM_007147010.1 Phaseolus vulgaris hypothetical protein (PHAVU_006G093900g) mRNA, complete cds	K18485//myogenic factor 6;K20558//transcription factor SPEECHLESS+ko04016//MAPK signaling pathway - plant;K20558//transcription factor SPEECHLESS+ko04016//MAPK signaling pathway - plant;K20558//transcription factor SPEECHLESS+ko04016//MAPK signaling pathway - plant;K20558//transcription factor SPEECHLESS+ko04016//MAPK signaling pathway - plant	GO:0046983//protein dimerization activity	hypothetical protein GLYMA_19G236900 [Glycine max]	bHLH	HLH	-	http://plntfdb.bio.uni-potsdam.de/v3.0/fam_mem.php?family_id=bHLH	0.999667	0.968866	0.956939	0.998236	0.984994	0.968352	0.971266	0.997906	0.999843	9
CL12369.Contig1_All					GO:0006355//regulation of transcription, DNA-templated;GO:0046983//protein dimerization activity	sterol regulatory element-binding protein 1-like [Quercus suber]	bHLH	HLH	-	http://plntfdb.bio.uni-potsdam.de/v3.0/fam_mem.php?family_id=bHLH	0.999665	0.954775	0.940656	0.993833	0.974758	0.979958	0.982268	0.999915	0.999423	9
CL12369.Contig2_All					GO:0006355//regulation of transcription, DNA-templated;GO:0046983//protein dimerization activity	unknown [Zea mays] >RBQ64608.1 hypothetical protein FVER14953_13127 [Fusarium verticillioides]	bHLH	HLH	-	http://plntfdb.bio.uni-potsdam.de/v3.0/fam_mem.php?family_id=bHLH	0.999665	0.954775	0.940656	0.993833	0.974758	0.979958	0.982268	0.999915	0.999423	9
CL1246.Contig6_All	XM_007157550.1	PHAVU_002G084100g	XM_007157550.1 Phaseolus vulgaris hypothetical protein (PHAVU_002G084100g) mRNA, complete cds	K14491//two-component response regulator ARR-B family+ko04075//Plant hormone signal transduction;K14491//two-component response regulator ARR-B family+ko04075//Plant hormone signal transduction;K14491//two-component response regulator ARR-B family+ko04075//Plant hormone signal transduction;K14491//two-component response regulator ARR-B family+ko04075//Plant hormone signal transduction	GO:0003677//DNA binding;GO:0005634//nucleus	myb family transcription factor PHL8 isoform X1 [Glycine max] >KRH70745.1 hypothetical protein GLYMA_02G108500 [Glycine max]	G2-like	G2-like	Response_reg	http://plntfdb.bio.uni-potsdam.de/v3.0/fam_mem.php?family_id=G2-like	-0.952574	-0.833592	-0.808286	-0.923212	-0.873483	-0.996576	-0.995517	-0.963691	-0.950085	9
CL12496.Contig1_All	BT091677.1	Unknown	BT091677.1 Soybean clone JCVI-FLGm-8F13 unknown mRNA	K22534//PR domain zinc finger protein 5;K14841//ribosome biogenesis protein NSA1	GO:0010200//response to chitin;GO:0003676//nucleic acid binding	C2H2-type zinc finger protein [Glycine max] >KHN49000.1 Zinc finger protein ZAT11 [Glycine soja] >KRH19742.1 hypothetical protein GLYMA_13G133100 [Glycine max] >RZB72347.1 Zinc finger protein ZAT11 [Glycine soja]	C2H2	zf-C2H2	PHD	http://plntfdb.bio.uni-potsdam.de/v3.0/fam_mem.php?family_id=C2H2	0.985104	0.994681	0.989137	0.996166	0.99965	0.921351	0.925931	0.977669	0.986461	9
CL12496.Contig2_All	BT091677.1	Unknown	BT091677.1 Soybean clone JCVI-FLGm-8F13 unknown mRNA	K22534//PR domain zinc finger protein 5;K14841//ribosome biogenesis protein NSA1	GO:0010200//response to chitin;GO:0003676//nucleic acid binding	C2H2-type zinc finger protein [Glycine max] >KHN49000.1 Zinc finger protein ZAT11 [Glycine soja] >KRH19742.1 hypothetical protein GLYMA_13G133100 [Glycine max] >RZB72347.1 Zinc finger protein ZAT11 [Glycine soja]	C2H2	zf-C2H2	PHD	http://plntfdb.bio.uni-potsdam.de/v3.0/fam_mem.php?family_id=C2H2	0.96429	0.999968	0.998632	0.983335	0.997636	0.880215	0.885823	0.953258	0.966398	9
CL12634.Contig2_All	XM_020362168.1	LOC109801162	XM_020362168.1 PREDICTED: Cajanus cajan probable WRKY transcription factor 41 (LOC109801162), mRNA	K16225//probable WRKY transcription factor 52+ko04626//Plant-pathogen interaction;K13425//WRKY transcription factor 22+ko04016//MAPK signaling pathway - plant+ko04626//Plant-pathogen interaction;K13459//disease resistance protein RPS2+ko04626//Plant-pathogen interaction;K13425//WRKY transcription factor 22+ko04016//MAPK signaling pathway - plant+ko04626//Plant-pathogen interaction	GO:0005634//nucleus;GO:0043565//sequence-specific DNA binding;GO:0044212//transcription regulatory region DNA binding;GO:0003700//DNA-binding transcription factor activity	Putative WRKY transcription factor 41 [Glycine soja]	WRKY	WRKY	-	http://plntfdb.bio.uni-potsdam.de/v3.0/fam_mem.php?family_id=WRKY	0.993279	0.987226	0.979193	0.999527	0.996535	0.941939	0.945885	0.988025	0.994182	9
CL127.Contig7_All	XM_007154595.1	PHAVU_003G136700g	XM_007154595.1 Phaseolus vulgaris hypothetical protein (PHAVU_003G136700g) mRNA, complete cds	K00901//diacylglycerol kinase (ATP) [EC:2.7.1.107]+ko01100//Metabolic pathways+ko01110//Biosynthesis of secondary metabolites+ko04070//Phosphatidylinositol signaling system+ko00564//Glycerophospholipid metabolism+ko00561//Glycerolipid metabolism;K00901//diacylglycerol kinase (ATP) [EC:2.7.1.107]+ko01100//Metabolic pathways+ko01110//Biosynthesis of secondary metabolites+ko04070//Phosphatidylinosit…	GO:0046872//metal ion binding	Zinc finger CCCH domain-containing protein 64 [Glycine soja]	C3H	zf-CCCH	PHD,SNF2_N,zf-C2H2	http://plntfdb.bio.uni-potsdam.de/v3.0/fam_mem.php?family_id=C3H	0.999587	0.969588	0.957786	0.998406	0.985496	0.967616	0.970563	0.997712	0.999786	9
CL12798.Contig1_All	XM_006606109.2	LOC100802242	XM_006606109.2 PREDICTED: Glycine max ethylene-responsive transcription factor ERF110 (LOC100802242), transcript variant X4, mRNA	K12900//FUS-interacting serine-arginine-rich protein 1+ko03040//Spliceosome;K12900//FUS-interacting serine-arginine-rich protein 1+ko03040//Spliceosome;K09286//EREBP-like factor;K09286//EREBP-like factor;K09286//EREBP-like factor	GO:0003677//DNA binding;GO:0005634//nucleus;GO:0003700//DNA-binding transcription factor activity	ethylene-responsive transcription factor ERF110 [Glycine max] >XP_006606169.1 ethylene-responsive transcription factor ERF110 [Glycine max] >XP_006606171.1 ethylene-responsive transcription factor ERF110 [Glycine max] >XP_006606172.1 ethylene-responsive transcription factor ERF110 [Glycine max] >XP_014627801.1 ethylene-responsive transcription factor ERF110 [Glycine max] >XP_025983077.1 ethylene-…	AP2-EREBP	AP2	-	http://plntfdb.bio.uni-potsdam.de/v3.0/fam_mem.php?family_id=AP2-EREBP	-0.949214	-0.99903	-1	-0.972552	-0.992713	-0.854347	-0.860497	-0.936256	-0.951725	9
CL1282.Contig12_All	XM_017586898.1	LOC108347567	XM_017586898.1 PREDICTED: Vigna angularis B3 domain-containing transcription repressor VAL2 (LOC108347567), transcript variant X3, mRNA	K09287//RAV-like factor;K09287//RAV-like factor;K09287//RAV-like factor;K09287//RAV-like factor	GO:0003677//DNA binding;GO:0005634//nucleus;GO:0008270//zinc ion binding	B3 domain-containing transcription repressor VAL2 isoform X2 [Glycine max] >KRH65427.1 hypothetical protein GLYMA_03G035200 [Glycine max]	ABI3VP1	B3	AP2,Auxin_resp	http://plntfdb.bio.uni-potsdam.de/v3.0/fam_mem.php?family_id=ABI3VP1	0.984351	0.899072	0.878781	0.965777	0.929987	0.998785	0.999303	0.990461	0.982895	9
CL1282.Contig16_All	XM_020378481.1	LOC109814130	XM_020378481.1 PREDICTED: Cajanus cajan B3 domain-containing transcription repressor VAL2 (LOC109814130), mRNA	K09287//RAV-like factor;K09287//RAV-like factor;K09287//RAV-like factor;K09287//RAV-like factor	GO:0003677//DNA binding;GO:0005634//nucleus;GO:0008270//zinc ion binding	B3 domain-containing protein [Glycine soja]	ABI3VP1	B3	AP2,Auxin_resp	http://plntfdb.bio.uni-potsdam.de/v3.0/fam_mem.php?family_id=ABI3VP1	0.999665	0.954775	0.940656	0.993833	0.974758	0.979958	0.982268	0.999915	0.999423	9
CL1282.Contig21_All	XM_017586898.1	LOC108347567	XM_017586898.1 PREDICTED: Vigna angularis B3 domain-containing transcription repressor VAL2 (LOC108347567), transcript variant X3, mRNA	K09287//RAV-like factor;K09287//RAV-like factor;K09287//RAV-like factor;K09287//RAV-like factor	GO:0003677//DNA binding;GO:0005634//nucleus;GO:0008270//zinc ion binding	B3 domain-containing transcription repressor VAL2 isoform X2 [Glycine max] >KRH65427.1 hypothetical protein GLYMA_03G035200 [Glycine max]	ABI3VP1	B3	AP2,Auxin_resp	http://plntfdb.bio.uni-potsdam.de/v3.0/fam_mem.php?family_id=ABI3VP1	0.989717	0.913278	0.894323	0.973949	0.941816	0.996565	0.997484	0.994532	0.988529	9
CL12891.Contig1_All	XM_020373668.1	LOC109810247	XM_020373668.1 PREDICTED: Cajanus cajan ethylene-responsive transcription factor RAP2-7-like (LOC109810247), transcript variant X1, mRNA	K09284//AP2-like factor, euAP2 lineage;K09284//AP2-like factor, euAP2 lineage;K09284//AP2-like factor, euAP2 lineage;K09284//AP2-like factor, euAP2 lineage	GO:0003677//DNA binding;GO:0005634//nucleus;GO:0003700//DNA-binding transcription factor activity	AP2-like ethylene-responsive transcription factor TOE3 [Glycine max] >XP_014621386.1 AP2-like ethylene-responsive transcription factor TOE3 [Glycine max] >XP_014621387.1 AP2-like ethylene-responsive transcription factor TOE3 [Glycine max] >XP_014621389.1 AP2-like ethylene-responsive transcription factor TOE3 [Glycine max] >XP_014621391.1 AP2-like ethylene-responsive transcription factor TOE3 [Gly…	AP2-EREBP	AP2	-	http://plntfdb.bio.uni-potsdam.de/v3.0/fam_mem.php?family_id=AP2-EREBP	0.991984	0.920002	0.901725	0.977627	0.947338	0.995031	0.99615	0.996149	0.990931	9
CL13023.Contig1_All	XM_007163122.1	PHAVU_001G213600g	XM_007163122.1 Phaseolus vulgaris hypothetical protein (PHAVU_001G213600g) mRNA, complete cds	K13425//WRKY transcription factor 22+ko04016//MAPK signaling pathway - plant+ko04626//Plant-pathogen interaction;K13425//WRKY transcription factor 22+ko04016//MAPK signaling pathway - plant+ko04626//Plant-pathogen interaction;K13425//WRKY transcription factor 22+ko04016//MAPK signaling pathway - plant+ko04626//Plant-pathogen interaction;K13425//WRKY transcription factor 22+ko04016//MAPK signaling…	GO:0005634//nucleus;GO:0043565//sequence-specific DNA binding;GO:0003700//DNA-binding transcription factor activity	WRKY transcription factor 8 [Glycine max] >KHN43452.1 Putative WRKY transcription factor 35 [Glycine soja] >KRG96535.1 hypothetical protein GLYMA_19G217000 [Glycine max] >RZB49104.1 putative WRKY transcription factor 35 isoform A [Glycine soja]	WRKY	WRKY	-	http://plntfdb.bio.uni-potsdam.de/v3.0/fam_mem.php?family_id=WRKY	0.999243	0.950822	0.936157	0.992305	0.971768	0.982469	0.984626	1	0.998896	9
CL1326.Contig1_All	XM_003545194.3	LOC100781228	XM_003545194.3 PREDICTED: Glycine max myb-related protein 306-like (LOC100781228), mRNA	K09422//transcription factor MYB, plant;K09422//transcription factor MYB, plant;K09422//transcription factor MYB, plant;K09422//transcription factor MYB, plant;K09422//transcription factor MYB, plant	GO:0003677//DNA binding;GO:0005634//nucleus	transcription factor MYB25 [Glycine max] >KRH15016.1 hypothetical protein GLYMA_14G063400 [Glycine max]	MYB	Myb_DNA-binding	ARID,Response_reg,SNF2_N	http://plntfdb.bio.uni-potsdam.de/v3.0/fam_mem.php?family_id=MYB	0.975625	0.998501	0.995093	0.990764	0.999759	0.901454	0.906562	0.96635	0.977366	9
CL13449.Contig1_All	XM_006584895.2	LOC100815814	XM_006584895.2 PREDICTED: Glycine max MADS-box protein SVP (LOC100815814), transcript variant X3, mRNA	K09260//MADS-box transcription enhancer factor 2A;K09260//MADS-box transcription enhancer factor 2A;K09260//MADS-box transcription enhancer factor 2A;K09260//MADS-box transcription enhancer factor 2A;K09260//MADS-box transcription enhancer factor 2A	GO:0005634//nucleus;GO:0045944//positive regulation of transcription by RNA polymerase II;GO:0000977//RNA polymerase II regulatory region sequence-specific DNA binding;GO:0003700//DNA-binding transcription factor activity;GO:0046983//protein dimerization activity	MADS-box protein JOINTLESS, partial [Mucuna pruriens]	MADS	SRF-TF	-	http://plntfdb.bio.uni-potsdam.de/v3.0/fam_mem.php?family_id=MADS	-0.999702	-0.968518	-0.956531	-0.998152	-0.984752	-0.968701	-0.971598	-0.997995	-0.999866	9
CL13449.Contig8_All	XM_006584896.2	LOC100815814	XM_006584896.2 PREDICTED: Glycine max MADS-box protein SVP (LOC100815814), transcript variant X4, mRNA	K09260//MADS-box transcription enhancer factor 2A;K09260//MADS-box transcription enhancer factor 2A;K09260//MADS-box transcription enhancer factor 2A;K09260//MADS-box transcription enhancer factor 2A;K09260//MADS-box transcription enhancer factor 2A	GO:0005634//nucleus;GO:0045944//positive regulation of transcription by RNA polymerase II;GO:0000977//RNA polymerase II regulatory region sequence-specific DNA binding;GO:0003700//DNA-binding transcription factor activity;GO:0046983//protein dimerization activity	MADS-box protein JOINTLESS, partial [Mucuna pruriens]	MADS	SRF-TF	-	http://plntfdb.bio.uni-potsdam.de/v3.0/fam_mem.php?family_id=MADS	-0.992423	-0.988344	-0.980624	-0.99928	-0.997106	-0.939506	-0.943532	-0.986893	-0.993384	9
CL13486.Contig13_All	XM_006600337.2	LOC100818336	XM_006600337.2 PREDICTED: Glycine max calmodulin-binding transcription activator 2-like (LOC100818336), transcript variant X2, mRNA	K21596//calmodulin-binding transcription activator;K21596//calmodulin-binding transcription activator;K21596//calmodulin-binding transcription activator;K21596//calmodulin-binding transcription activator	GO:0003677//DNA binding;GO:0005634//nucleus;GO:0045944//positive regulation of transcription by RNA polymerase II;GO:0043565//sequence-specific DNA binding	Calmodulin-binding transcription activator 1 [Glycine soja]	TIG	TIG	-	http://plntfdb.bio.uni-potsdam.de/v3.0/fam_mem.php?family_id=TIG	-0.997873	-0.94234	-0.926579	-0.988702	-0.965221	-0.987035	-0.988883	-0.999654	-0.997314	9
CL13546.Contig1_All	XM_017573734.1	LOC108337251	XM_017573734.1 PREDICTED: Vigna angularis pathogenesis-related genes transcriptional activator PTI6-like (LOC108337251), mRNA	K13434//pathogenesis-related genes transcriptional activator PTI6+ko04626//Plant-pathogen interaction;K13434//pathogenesis-related genes transcriptional activator PTI6+ko04626//Plant-pathogen interaction;K13434//pathogenesis-related genes transcriptional activator PTI6+ko04626//Plant-pathogen interaction;K13434//pathogenesis-related genes transcriptional activator PTI6+ko04626//Plant-pathogen int…	GO:0003677//DNA binding;GO:0005634//nucleus;GO:0003700//DNA-binding transcription factor activity	pathogenesis-related genes transcriptional activator PTI6 [Glycine max]	AP2-EREBP	AP2	-	http://plntfdb.bio.uni-potsdam.de/v3.0/fam_mem.php?family_id=AP2-EREBP	0.994589	0.985256	0.976704	0.999822	0.995472	0.945877	0.949688	0.989795	0.995396	9
CL13573.Contig2_All	XM_020371167.1	LOC109808262	XM_020371167.1 PREDICTED: Cajanus cajan LIM domain-containing protein WLIM1-like (LOC109808262), mRNA	K09377//cysteine and glycine-rich protein;K09377//cysteine and glycine-rich protein;K09377//cysteine and glycine-rich protein;K09377//cysteine and glycine-rich protein;K09377//cysteine and glycine-rich protein	GO:0046872//metal ion binding	Pollen-specific protein SF3 [Glycine soja] >KRH05574.1 hypothetical protein GLYMA_17G234700 [Glycine max] >RZB58339.1 LIM domain-containing protein WLIM1 [Glycine soja]	LIM	LIM	-	http://plntfdb.bio.uni-potsdam.de/v3.0/fam_mem.php?family_id=LIM	0.98352	0.995566	0.990417	0.995341	0.999847	0.917824	0.922502	0.975743	0.984949	9
CL13617.Contig2_All	AP015035.1	Unknown	AP015035.1 Vigna angularis var. angularis DNA, chromosome 2, almost complete sequence, cultivar: Shumari	K13459//disease resistance protein RPS2+ko04626//Plant-pathogen interaction;K13459//disease resistance protein RPS2+ko04626//Plant-pathogen interaction;K16225//probable WRKY transcription factor 52+ko04626//Plant-pathogen interaction;K13459//disease resistance protein RPS2+ko04626//Plant-pathogen interaction;K16225//probable WRKY transcription factor 52+ko04626//Plant-pathogen interaction	GO:0005634//nucleus;GO:0043565//sequence-specific DNA binding;GO:0044212//transcription regulatory region DNA binding;GO:0003700//DNA-binding transcription factor activity	Putative WRKY transcription factor 30 [Glycine soja]	WRKY	WRKY	-	http://plntfdb.bio.uni-potsdam.de/v3.0/fam_mem.php?family_id=WRKY	0.939618	0.997316	0.999581	0.96534	0.98877	0.838801	0.845248	0.925594	0.942352	9
CL13664.Contig2_All	NM_001248198.2	LOC100527371	NM_001248198.2 Glycine max uncharacterized LOC100527371 (LOC100527371), mRNA	K09286//EREBP-like factor;K09286//EREBP-like factor;K09286//EREBP-like factor;K09286//EREBP-like factor;K09286//EREBP-like factor	GO:0003677//DNA binding;GO:0005634//nucleus;GO:0003700//DNA-binding transcription factor activity	Ethylene-responsive transcription factor ERF071, partial [Mucuna pruriens]	AP2-EREBP	AP2	-	http://plntfdb.bio.uni-potsdam.de/v3.0/fam_mem.php?family_id=AP2-EREBP	0.94667	0.998646	0.99997	0.970661	0.991719	0.850167	0.856399	0.933419	0.949242	9
CL13702.Contig2_All	XM_020379319.1	LOC109814808	XM_020379319.1 PREDICTED: Cajanus cajan auxin response factor 17-like (LOC109814808), mRNA	K14486//auxin response factor+ko04075//Plant hormone signal transduction;K14486//auxin response factor+ko04075//Plant hormone signal transduction;K14486//auxin response factor+ko04075//Plant hormone signal transduction;K14486//auxin response factor+ko04075//Plant hormone signal transduction;K14486//auxin response factor+ko04075//Plant hormone signal transduction	GO:0003677//DNA binding;GO:0005634//nucleus;GO:0006355//regulation of transcription, DNA-templated;GO:0009734//auxin-activated signaling pathway	auxin response factor 17 [Glycine max] >KRH18828.1 hypothetical protein GLYMA_13G084700 [Glycine max]	ARF	Auxin_resp	-	http://plntfdb.bio.uni-potsdam.de/v3.0/fam_mem.php?family_id=ARF	0.977252	0.99806	0.994319	0.991758	0.999896	0.904691	0.909718	0.968262	0.978933	9
CL1388.Contig1_All	XM_007150764.1	PHAVU_005G183900g	XM_007150764.1 Phaseolus vulgaris hypothetical protein (PHAVU_005G183900g) mRNA, complete cds	K17604//zinc finger SWIM domain-containing protein 3;K17604//zinc finger SWIM domain-containing protein 3;K17604//zinc finger SWIM domain-containing protein 3;K17604//zinc finger SWIM domain-containing protein 3;K17604//zinc finger SWIM domain-containing protein 3	GO:0006355//regulation of transcription, DNA-templated;GO:0008270//zinc ion binding	protein FAR1-RELATED SEQUENCE 6-like [Cajanus cajan] >KYP50425.1 Protein FAR1-RELATED SEQUENCE 6 [Cajanus cajan]	FAR1	FAR1	-	http://plntfdb.bio.uni-potsdam.de/v3.0/fam_mem.php?family_id=FAR1	-0.931292	-0.995314	-0.998622	-0.958921	-0.984973	-0.825738	-0.832419	-0.916417	-0.934204	9
CL13937.Contig1_All	NM_001255898.1	LOC100800494	NM_001255898.1 Glycine max transcription factor MYB32-like (LOC100800494), mRNA >BT095831.1 Soybean clone JCVI-FLGm-19P8 unknown mRNA	K09422//transcription factor MYB, plant;K09422//transcription factor MYB, plant;K09422//transcription factor MYB, plant;K09422//transcription factor MYB, plant	GO:0003677//DNA binding;GO:0005634//nucleus;GO:0030154//cell differentiation;GO:0043565//sequence-specific DNA binding;GO:0044212//transcription regulatory region DNA binding	Protein ODORANT1 [Glycine soja] >KRH17348.1 hypothetical protein GLYMA_14G214500 [Glycine max] >RZB70129.1 Transcription factor MYB20 [Glycine soja]	MYB	Myb_DNA-binding	ARID,Response_reg,SNF2_N	http://plntfdb.bio.uni-potsdam.de/v3.0/fam_mem.php?family_id=MYB	0.999198	0.97229	0.960972	0.99898	0.98735	0.964703	0.967781	0.996884	0.999489	9
CL1433.Contig1_All	BT094832.1	Unknown	BT094832.1 Soybean clone JCVI-FLGm-6C10 unknown mRNA		GO:0003677//DNA binding;GO:0005634//nucleus;GO:0005829//cytosol	protein ULTRAPETALA 1-like [Glycine max] >ACU18784.1 unknown [Glycine max] >KHN41150.1 Protein ULTRAPETALA 1 [Glycine soja] >KRH56026.1 hypothetical protein GLYMA_06G297100 [Glycine max] >RZC09733.1 Protein ULTRAPETALA 1 isoform A [Glycine soja]	ULT	ULT	-	http://plntfdb.bio.uni-potsdam.de/v3.0/fam_mem.php?family_id=ULT	-0.969219	-0.865442	-0.842383	-0.944744	-0.901302	-0.999751	-0.999413	-0.978063	-0.967199	9
CL1433.Contig2_All	XM_020358997.1	LOC109798652	XM_020358997.1 PREDICTED: Cajanus cajan protein ULTRAPETALA 1-like (LOC109798652), mRNA		GO:0003677//DNA binding;GO:0005634//nucleus;GO:0005829//cytosol	protein ULTRAPETALA 1 [Glycine max] >KHN22907.1 Protein ULTRAPETALA 1 [Glycine soja] >KRH25502.1 hypothetical protein GLYMA_12G108000 [Glycine max] >RZB75288.1 Protein ULTRAPETALA 1 [Glycine soja]	ULT	ULT	-	http://plntfdb.bio.uni-potsdam.de/v3.0/fam_mem.php?family_id=ULT	0.962697	0.999998	0.998926	0.982236	0.99721	0.877375	0.883046	0.951442	0.964851	9
CL1434.Contig1_All	XM_020373162.1	LOC109809676	XM_020373162.1 PREDICTED: Cajanus cajan squamosa promoter-binding-like protein 12 (LOC109809676), transcript variant X2, mRNA	K13415//protein brassinosteroid insensitive 1 [EC:2.7.10.1 2.7.11.1]+ko04075//Plant hormone signal transduction	GO:0046872//metal ion binding;GO:0003677//DNA binding;GO:0005634//nucleus	squamosa promoter-binding-like protein 12 isoform X2 [Cajanus cajan]	SBP	SBP	-	http://plntfdb.bio.uni-potsdam.de/v3.0/fam_mem.php?family_id=SBP	0.960134	0.999973	0.999314	0.980445	0.996471	0.872867	0.878636	0.948533	0.962361	9
CL1484.Contig7_All	XM_007147204.1	PHAVU_006G1097000g	XM_007147204.1 Phaseolus vulgaris hypothetical protein (PHAVU_006G1097000g) mRNA, partial cds >XM_007147205.1 Phaseolus vulgaris hypothetical protein (PHAVU_006G1097000g) mRNA, partial cds >XM_007147206.1 Phaseolus vulgaris hypothetical protein (PHAVU_006G1097000g) mRNA, partial cds >XM_007147207.1 Phaseolus vulgaris hypothetical protein (PHAVU_006G1097000g) mRNA, partial cds	K09060//plant G-box-binding factor;K09060//plant G-box-binding factor;K09060//plant G-box-binding factor;K09060//plant G-box-binding factor	GO:0003700//DNA-binding transcription factor activity	bZIP transcription factor bZIP77 isoform 2 [Glycine max] >KHN35355.1 Common plant regulatory factor 1 [Glycine soja] >KRH68862.1 hypothetical protein GLYMA_03G255000 [Glycine max] >KRH68863.1 hypothetical protein GLYMA_03G255000 [Glycine max] >KRH68864.1 hypothetical protein GLYMA_03G255000 [Glycine max]	bZIP	bZIP_1,bZIP_2,bZIP_Maf	HLH	http://plntfdb.bio.uni-potsdam.de/v3.0/fam_mem.php?family_id=bZIP	0.998176	0.943946	0.928386	0.989415	0.966473	0.986248	0.988153	0.999769	0.997656	9
CL1492.Contig3_All	XM_003517179.2	LOC100798958	XM_003517179.2 PREDICTED: Glycine max tubby-like F-box protein 5 (LOC100798958), transcript variant X1, mRNA	K19600//tubby-related protein 1;K19600//tubby-related protein 1;K19600//tubby-related protein 1;K19600//tubby-related protein 1	GO:0005929//cilium;GO:0005634//nucleus;GO:0009620//response to fungus;GO:0061512//protein localization to cilium;GO:0035091//phosphatidylinositol binding;GO:0005829//cytosol;GO:0009536//plastid;GO:0005886//plasma membrane	tubby-like F-box protein 5 [Glycine max] >XP_006573577.1 tubby-like F-box protein 5 [Glycine max] >XP_014631385.1 tubby-like F-box protein 5 [Glycine max] >KRH76777.1 hypothetical protein GLYMA_01G173700 [Glycine max] >KRH76778.1 hypothetical protein GLYMA_01G173700 [Glycine max] >RZC30446.1 Tubby-like F-box protein 5 isoform A [Glycine soja] >RZC30447.1 Tubby-like F-box protein 5 isoform B [Glyc…	TUB	Tub	-	http://plntfdb.bio.uni-potsdam.de/v3.0/fam_mem.php?family_id=TUB	-0.999873	-0.957685	-0.943985	-0.994887	-0.97693	-0.977928	-0.980355	-0.999736	-0.999712	9
CL1513.Contig1_All	AP015036.1	Unknown	AP015036.1 Vigna angularis var. angularis DNA, chromosome 3, almost complete sequence, cultivar: Shumari	K12835//ATP-dependent RNA helicase DDX42 [EC:3.6.4.13]+ko03040//Spliceosome;K13424//WRKY transcription factor 33+ko04016//MAPK signaling pathway - plant+ko04626//Plant-pathogen interaction;K13424//WRKY transcription factor 33+ko04016//MAPK signaling pathway - plant+ko04626//Plant-pathogen interaction;K13424//WRKY transcription factor 33+ko04016//MAPK signaling pathway - plant+ko04626//Plant-patho…	GO:0005634//nucleus;GO:0043565//sequence-specific DNA binding;GO:0003700//DNA-binding transcription factor activity	WRKY transcription factor 71 [Glycine max] >KHN11968.1 Putative WRKY transcription factor 28 [Glycine soja] >KRH14487.1 hypothetical protein GLYMA_14G028900 [Glycine max] >RZB67179.1 WRKY transcription factor 28 [Glycine soja]	WRKY	WRKY	-	http://plntfdb.bio.uni-potsdam.de/v3.0/fam_mem.php?family_id=WRKY	0.992423	0.988344	0.980624	0.99928	0.997106	0.939506	0.943532	0.986893	0.993384	9
CL1513.Contig2_All	XM_020348672.1	LOC109789655	XM_020348672.1 PREDICTED: Cajanus cajan probable WRKY transcription factor 71 (LOC109789655), mRNA	K12835//ATP-dependent RNA helicase DDX42 [EC:3.6.4.13]+ko03040//Spliceosome;K13424//WRKY transcription factor 33+ko04016//MAPK signaling pathway - plant+ko04626//Plant-pathogen interaction;K13424//WRKY transcription factor 33+ko04016//MAPK signaling pathway - plant+ko04626//Plant-pathogen interaction;K13424//WRKY transcription factor 33+ko04016//MAPK signaling pathway - plant+ko04626//Plant-patho…	GO:0005634//nucleus;GO:0043565//sequence-specific DNA binding;GO:0003700//DNA-binding transcription factor activity	WRKY transcription factor 71 [Glycine max] >KHN11968.1 Putative WRKY transcription factor 28 [Glycine soja] >KRH14487.1 hypothetical protein GLYMA_14G028900 [Glycine max] >RZB67179.1 WRKY transcription factor 28 [Glycine soja]	WRKY	WRKY	-	http://plntfdb.bio.uni-potsdam.de/v3.0/fam_mem.php?family_id=WRKY	0.927013	0.994128	0.997948	0.955572	0.982908	0.819153	0.825949	0.911722	0.930012	9
CL1526.Contig1_All						uncharacterized protein LOC112032696 [Quercus suber]	C2H2	zf-C2H2	PHD	http://plntfdb.bio.uni-potsdam.de/v3.0/fam_mem.php?family_id=C2H2	0.999665	0.954775	0.940656	0.993833	0.974758	0.979958	0.982268	0.999915	0.999423	9
CL1526.Contig2_All						uncharacterized protein LOC112032696 [Quercus suber]	C2H2	zf-C2H2	PHD	http://plntfdb.bio.uni-potsdam.de/v3.0/fam_mem.php?family_id=C2H2	0.999665	0.954775	0.940656	0.993833	0.974758	0.979958	0.982268	0.999915	0.999423	9
CL1593.Contig6_All	XM_020378771.1	LOC109814363	XM_020378771.1 PREDICTED: Cajanus cajan WRKY transcription factor 1-like (LOC109814363), mRNA	K18834//WRKY transcription factor 1+ko04626//Plant-pathogen interaction;K18834//WRKY transcription factor 1+ko04626//Plant-pathogen interaction;K18834//WRKY transcription factor 1+ko04626//Plant-pathogen interaction;K18834//WRKY transcription factor 1+ko04626//Plant-pathogen interaction	GO:0005634//nucleus;GO:0043565//sequence-specific DNA binding;GO:0003700//DNA-binding transcription factor activity	WRKY transcription factor 1 [Glycine max] >KRH14102.1 hypothetical protein GLYMA_14G006800 [Glycine max] >KRH14103.1 hypothetical protein GLYMA_14G006800 [Glycine max]	WRKY	WRKY	-	http://plntfdb.bio.uni-potsdam.de/v3.0/fam_mem.php?family_id=WRKY	-0.96057	-0.848443	-0.824147	-0.933415	-0.88652	-0.99847	-0.997738	-0.970659	-0.958292	9
CL1675.Contig2_All	KT031117.1	Unknown	KT031117.1 Glycine max clone HN_CCL_124 bHLH transcription factor (Glyma11g05810.1) mRNA, partial cds	K04733//interleukin-1 receptor-associated kinase 4 [EC:2.7.11.1];K04733//interleukin-1 receptor-associated kinase 4 [EC:2.7.11.1];K04733//interleukin-1 receptor-associated kinase 4 [EC:2.7.11.1];K04733//interleukin-1 receptor-associated kinase 4 [EC:2.7.11.1];K12126//phytochrome-interacting factor 3+ko04712//Circadian rhythm - plant+ko04075//Plant hormone signal transduction	GO:0005634//nucleus;GO:0006355//regulation of transcription, DNA-templated;GO:0046983//protein dimerization activity	transcription factor SPATULA isoform X1 [Glycine max] >KHN42092.1 Transcription factor SPATULA [Glycine soja] >ALA09141.1 bHLH transcription factor, partial [Glycine max] >RCW19157.1 hypothetical protein GLYMA_11G054600 [Glycine max] >RZB78487.1 Transcription factor SPATULA isoform A [Glycine soja]	bHLH	HLH	-	http://plntfdb.bio.uni-potsdam.de/v3.0/fam_mem.php?family_id=bHLH	0.998216	0.976704	0.966231	0.999675	0.99028	0.959332	0.962637	0.995139	0.998666	9
CL1675.Contig3_All	XM_020360416.1	LOC109799791	XM_020360416.1 PREDICTED: Cajanus cajan transcription factor SPATULA (LOC109799791), mRNA	K04733//interleukin-1 receptor-associated kinase 4 [EC:2.7.11.1];K04733//interleukin-1 receptor-associated kinase 4 [EC:2.7.11.1];K04733//interleukin-1 receptor-associated kinase 4 [EC:2.7.11.1];K04733//interleukin-1 receptor-associated kinase 4 [EC:2.7.11.1];K12126//phytochrome-interacting factor 3+ko04712//Circadian rhythm - plant+ko04075//Plant hormone signal transduction	GO:0005634//nucleus;GO:0006355//regulation of transcription, DNA-templated;GO:0046983//protein dimerization activity	transcription factor SPATULA isoform X1 [Glycine max] >KHN42092.1 Transcription factor SPATULA [Glycine soja] >ALA09141.1 bHLH transcription factor, partial [Glycine max] >RCW19157.1 hypothetical protein GLYMA_11G054600 [Glycine max] >RZB78487.1 Transcription factor SPATULA isoform A [Glycine soja]	bHLH	HLH	-	http://plntfdb.bio.uni-potsdam.de/v3.0/fam_mem.php?family_id=bHLH	0.982615	0.996018	0.991087	0.994852	0.999921	0.915852	0.920585	0.974649	0.984083	9
CL1849.Contig2_All	XM_020377676.1	LOC109813484	XM_020377676.1 PREDICTED: Cajanus cajan calmodulin-binding transcription activator 3 (LOC109813484), mRNA	K21596//calmodulin-binding transcription activator;K21596//calmodulin-binding transcription activator;K21596//calmodulin-binding transcription activator;K21596//calmodulin-binding transcription activator	GO:0003677//DNA binding;GO:0005634//nucleus;GO:0045944//positive regulation of transcription by RNA polymerase II;GO:0043565//sequence-specific DNA binding	calmodulin-binding transcription activator 1-like isoform X2 [Glycine max] >KRH59332.1 hypothetical protein GLYMA_05G178200 [Glycine max]	TIG	TIG	-	http://plntfdb.bio.uni-potsdam.de/v3.0/fam_mem.php?family_id=TIG	0.998917	0.948427	0.933442	0.991329	0.969936	0.983865	0.985933	0.999971	0.998508	9
CL1849.Contig5_All	XM_020377676.1	LOC109813484	XM_020377676.1 PREDICTED: Cajanus cajan calmodulin-binding transcription activator 3 (LOC109813484), mRNA	K21596//calmodulin-binding transcription activator;K21596//calmodulin-binding transcription activator;K21596//calmodulin-binding transcription activator;K21596//calmodulin-binding transcription activator	GO:0003677//DNA binding;GO:0005634//nucleus;GO:0045944//positive regulation of transcription by RNA polymerase II;GO:0043565//sequence-specific DNA binding	calmodulin-binding transcription activator 1-like isoform X2 [Glycine max] >KRH59332.1 hypothetical protein GLYMA_05G178200 [Glycine max]	TIG	TIG	-	http://plntfdb.bio.uni-potsdam.de/v3.0/fam_mem.php?family_id=TIG	-0.969007	-0.999652	-0.9975	-0.986518	-0.998733	-0.88881	-0.894223	-0.958663	-0.970971	9
CL1883.Contig3_All	AK244821.1	Unknown	AK244821.1 Glycine max cDNA, clone: GMFL01-14-J09	K13415//protein brassinosteroid insensitive 1 [EC:2.7.10.1 2.7.11.1]+ko04075//Plant hormone signal transduction;K09060//plant G-box-binding factor	GO:0046872//metal ion binding;GO:0003677//DNA binding;GO:0005634//nucleus;GO:0016021//integral component of membrane	squamosa promoter-binding-like protein 14 isoform X1 [Glycine max] >KRH49500.1 hypothetical protein GLYMA_07G159300 [Glycine max] >RZC03146.1 Squamosa promoter-binding-like protein 14 isoform A [Glycine soja]	SBP	SBP	-	http://plntfdb.bio.uni-potsdam.de/v3.0/fam_mem.php?family_id=SBP	0.990407	0.915263	0.896506	0.975049	0.943452	0.996147	0.997124	0.995032	0.989258	9
CL1883.Contig4_All	AK244821.1	Unknown	AK244821.1 Glycine max cDNA, clone: GMFL01-14-J09	K13415//protein brassinosteroid insensitive 1 [EC:2.7.10.1 2.7.11.1]+ko04075//Plant hormone signal transduction;K09060//plant G-box-binding factor	GO:0046872//metal ion binding;GO:0003677//DNA binding;GO:0005634//nucleus;GO:0016021//integral component of membrane	squamosa promoter-binding-like protein 14 isoform X1 [Glycine max] >KRH49500.1 hypothetical protein GLYMA_07G159300 [Glycine max] >RZC03146.1 Squamosa promoter-binding-like protein 14 isoform A [Glycine soja]	SBP	SBP	-	http://plntfdb.bio.uni-potsdam.de/v3.0/fam_mem.php?family_id=SBP	-0.939488	-0.997289	-0.99957	-0.965241	-0.988713	-0.838595	-0.845045	-0.925451	-0.942225	9
CL194.Contig6_All	AK285553.1	Unknown	AK285553.1 Glycine max cDNA, clone: GMFL01-12-F07	K14486//auxin response factor+ko04075//Plant hormone signal transduction;K14486//auxin response factor+ko04075//Plant hormone signal transduction;K14486//auxin response factor+ko04075//Plant hormone signal transduction;K14486//auxin response factor+ko04075//Plant hormone signal transduction;K14486//auxin response factor+ko04075//Plant hormone signal transduction	GO:0003677//DNA binding;GO:0005634//nucleus;GO:0006355//regulation of transcription, DNA-templated;GO:0009734//auxin-activated signaling pathway	Auxin response factor 2 [Glycine soja] >RZC07869.1 Auxin response factor 2 isoform A [Glycine soja] >RZC07870.1 Auxin response factor 2 isoform B [Glycine soja]	ARF	Auxin_resp	-	http://plntfdb.bio.uni-potsdam.de/v3.0/fam_mem.php?family_id=ARF	0.96969	0.866402	0.843415	0.945371	0.902131	0.999792	0.999477	0.978461	0.967684	9
CL2076.Contig2_All	EU375353.1	WRKY57	EU375353.1 Glycine max transcription factor (WRKY57) mRNA, complete cds	K13459//disease resistance protein RPS2+ko04626//Plant-pathogen interaction;K13459//disease resistance protein RPS2+ko04626//Plant-pathogen interaction;K13459//disease resistance protein RPS2+ko04626//Plant-pathogen interaction;K13459//disease resistance protein RPS2+ko04626//Plant-pathogen interaction;K16225//probable WRKY transcription factor 52+ko04626//Plant-pathogen interaction	GO:0005634//nucleus;GO:0043565//sequence-specific DNA binding;GO:0003700//DNA-binding transcription factor activity	Putative WRKY transcription factor 70 [Glycine soja]	WRKY	WRKY	-	http://plntfdb.bio.uni-potsdam.de/v3.0/fam_mem.php?family_id=WRKY	-0.972766	-0.872781	-0.850286	-0.949504	-0.90763	-0.999972	-0.999811	-0.981046	-0.970862	9
CL2089.Contig1_All	NM_001353422.1	HSF-02	NM_001353422.1 Glycine max heat stress transcription factor Hsf-02 (GMHSF-02), mRNA	K09419//heat shock transcription factor, other eukaryote;K09419//heat shock transcription factor, other eukaryote;K09419//heat shock transcription factor, other eukaryote;K09419//heat shock transcription factor, other eukaryote	GO:0061408//positive regulation of transcription from RNA polymerase II promoter in response to heat stress;GO:0000978//RNA polymerase II proximal promoter sequence-specific DNA binding;GO:0005634//nucleus;GO:0043565//sequence-specific DNA binding;GO:0034605//cellular response to heat;GO:0003700//DNA-binding transcription factor activity	heat stress transcription factor 2 [Glycine max] >XP_014622410.1 heat stress transcription factor Hsf-02 isoform X1 [Glycine max] >KRH74387.1 hypothetical protein GLYMA_01G015900 [Glycine max] >RZC27993.1 Heat stress transcription factor A-1d [Glycine soja]	HSF	HSF_DNA-bind	-	http://plntfdb.bio.uni-potsdam.de/v3.0/fam_mem.php?family_id=HSF	-0.98284	-0.995909	-0.990924	-0.994975	-0.999905	-0.916339	-0.921059	-0.974921	-0.984298	9
CL2225.Contig1_All	XM_003533981.3	LOC100796473	XM_003533981.3 PREDICTED: Glycine max transcription factor bHLH118-like (LOC100796473), transcript variant X1, mRNA	K18486//heart-and neural crest derivatives-expressed protein 2	GO:0090575//RNA polymerase II transcription factor complex;GO:0006357//regulation of transcription by RNA polymerase II;GO:0003677//DNA binding;GO:0000977//RNA polymerase II regulatory region sequence-specific DNA binding;GO:0008134//transcription factor binding;GO:0046983//protein dimerization activity	transcription factor bHLH118 [Glycine max] >KHN31558.1 Transcription factor bHLH126 [Glycine soja] >KRH09185.1 hypothetical protein GLYMA_16G201400 [Glycine max] >RZB61866.1 Transcription factor bHLH126 [Glycine soja]	bHLH	HLH	-	http://plntfdb.bio.uni-potsdam.de/v3.0/fam_mem.php?family_id=bHLH	0.920544	0.992158	0.996723	0.950456	0.979657	0.809345	0.816306	0.904651	0.92367	9
CL2243.Contig3_All	NM_001249137.2	MYB177	NM_001249137.2 Glycine max MYB transcription factor MYB177 (MYB177), mRNA	K12133//MYB-related transcription factor LHY+ko04712//Circadian rhythm - plant;K12133//MYB-related transcription factor LHY+ko04712//Circadian rhythm - plant;K12133//MYB-related transcription factor LHY+ko04712//Circadian rhythm - plant;K12133//MYB-related transcription factor LHY+ko04712//Circadian rhythm - plant;K12133//MYB-related transcription factor LHY+ko04712//Circadian rhythm - plant	GO:0003677//DNA binding;GO:0005634//nucleus	Protein REVEILLE 1, partial [Mucuna pruriens]	MYB	Myb_DNA-binding	ARID,Response_reg,SNF2_N	http://plntfdb.bio.uni-potsdam.de/v3.0/fam_mem.php?family_id=MYB	0.981551	0.996506	0.991824	0.994264	0.999976	0.91357	0.918365	0.97337	0.983064	9
CL2259.Contig2_All	XM_020382934.1	LOC109817621	XM_020382934.1 PREDICTED: Cajanus cajan ethylene-responsive transcription factor ERF098-like (LOC109817621), mRNA	K09286//EREBP-like factor;K09286//EREBP-like factor;K09286//EREBP-like factor;K09286//EREBP-like factor;K09286//EREBP-like factor	GO:0003677//DNA binding;GO:0005634//nucleus;GO:0003700//DNA-binding transcription factor activity	Ethylene-responsive transcription factor RAP2-3, partial [Mucuna pruriens]	AP2-EREBP	AP2	-	http://plntfdb.bio.uni-potsdam.de/v3.0/fam_mem.php?family_id=AP2-EREBP	0.996007	0.982638	0.973448	0.999991	0.993969	0.950539	0.954183	0.99178	0.996696	9
CL2271.Contig1_All	BT097325.1	Unknown	BT097325.1 Soybean clone JCVI-FLGm-16G7 unknown mRNA	K16190//glucuronokinase [EC:2.7.1.43]+ko00520//Amino sugar and nucleotide sugar metabolism+ko00040//Pentose and glucuronate interconversions+ko01100//Metabolic pathways+ko00053//Ascorbate and aldarate metabolism;K13422//transcription factor MYC2+ko04016//MAPK signaling pathway - plant+ko04075//Plant hormone signal transduction;K13422//transcription factor MYC2+ko04016//MAPK signaling pathway - pl…	GO:0046983//protein dimerization activity	transcription factor bHLH61 [Glycine max] >KHN39978.1 Transcription factor bHLH93 [Glycine soja] >KRH16909.1 hypothetical protein GLYMA_14G185100 [Glycine max] >RZB69665.1 Transcription factor bHLH93 [Glycine soja]	bHLH	HLH	-	http://plntfdb.bio.uni-potsdam.de/v3.0/fam_mem.php?family_id=bHLH	0.999665	0.954775	0.940656	0.993833	0.974758	0.979958	0.982268	0.999915	0.999423	9
CL2271.Contig2_All	BT097325.1	Unknown	BT097325.1 Soybean clone JCVI-FLGm-16G7 unknown mRNA	K16190//glucuronokinase [EC:2.7.1.43]+ko00520//Amino sugar and nucleotide sugar metabolism+ko00040//Pentose and glucuronate interconversions+ko01100//Metabolic pathways+ko00053//Ascorbate and aldarate metabolism;K13422//transcription factor MYC2+ko04016//MAPK signaling pathway - plant+ko04075//Plant hormone signal transduction;K13422//transcription factor MYC2+ko04016//MAPK signaling pathway - pl…	GO:0046983//protein dimerization activity	transcription factor bHLH61 [Glycine max] >KHN39978.1 Transcription factor bHLH93 [Glycine soja] >KRH16909.1 hypothetical protein GLYMA_14G185100 [Glycine max] >RZB69665.1 Transcription factor bHLH93 [Glycine soja]	bHLH	HLH	-	http://plntfdb.bio.uni-potsdam.de/v3.0/fam_mem.php?family_id=bHLH	0.990755	0.990226	0.983071	0.998707	0.998004	0.935007	0.939179	0.984728	0.991819	9
CL2271.Contig3_All	BT097325.1	Unknown	BT097325.1 Soybean clone JCVI-FLGm-16G7 unknown mRNA	K16190//glucuronokinase [EC:2.7.1.43]+ko00520//Amino sugar and nucleotide sugar metabolism+ko00040//Pentose and glucuronate interconversions+ko01100//Metabolic pathways+ko00053//Ascorbate and aldarate metabolism;K13422//transcription factor MYC2+ko04016//MAPK signaling pathway - plant+ko04075//Plant hormone signal transduction;K22484//transcriptional regulator CBF1;K13422//transcription factor MY…	GO:0046983//protein dimerization activity	transcription factor bHLH61 [Glycine max] >KHN39978.1 Transcription factor bHLH93 [Glycine soja] >KRH16909.1 hypothetical protein GLYMA_14G185100 [Glycine max] >RZB69665.1 Transcription factor bHLH93 [Glycine soja]	bHLH	HLH	-	http://plntfdb.bio.uni-potsdam.de/v3.0/fam_mem.php?family_id=bHLH	0.996342	0.98192	0.972564	1	0.993542	0.951722	0.955323	0.992263	0.997	9
CL2283.Contig2_All	NM_001255011.2	LOC100779279	NM_001255011.2 Glycine max MADS-box transcription factor 6-like (LOC100779279), mRNA	K09264//MADS-box transcription factor, plant;K09264//MADS-box transcription factor, plant;K09264//MADS-box transcription factor, plant;K09264//MADS-box transcription factor, plant;K09264//MADS-box transcription factor, plant	GO:0032440//2-alkenal reductase [NAD(P)] activity;GO:0005634//nucleus;GO:0045944//positive regulation of transcription by RNA polymerase II;GO:0000977//RNA polymerase II regulatory region sequence-specific DNA binding;GO:0003700//DNA-binding transcription factor activity;GO:0046983//protein dimerization activity	truncated transcription factor CAULIFLOWER D-like isoform X3 [Cajanus cajan]	MADS	SRF-TF	-	http://plntfdb.bio.uni-potsdam.de/v3.0/fam_mem.php?family_id=MADS	-0.996555	-0.981438	-0.971973	-0.999998	-0.993252	-0.952495	-0.956067	-0.992574	-0.997192	9
CL2306.Contig1_All	XM_020375462.1	LOC109811666	XM_020375462.1 PREDICTED: Cajanus cajan protein LATERAL ROOT PRIMORDIUM 1-like (LOC109811666), partial mRNA			Protein SHI RELATED SEQUENCE 5, partial [Mucuna pruriens]	SRS	DUF702	-	http://plntfdb.bio.uni-potsdam.de/v3.0/fam_mem.php?family_id=SRS	1	0.962279	0.949274	0.99641	0.980304	0.974367	0.976986	0.999225	0.999971	9
CL2379.Contig11_All	XM_014763748.1	LOC100809837	XM_014763748.1 PREDICTED: Glycine max uncharacterized LOC100809837 (LOC100809837), transcript variant X1, mRNA	K15198//transcription factor TFIIIB component B'';K15198//transcription factor TFIIIB component B'';K15198//transcription factor TFIIIB component B'';K15198//transcription factor TFIIIB component B''	GO:0003677//DNA binding;GO:0000126//transcription factor TFIIIB complex;GO:0001156//TFIIIC-class transcription factor complex binding;GO:0000995//RNA polymerase III general transcription initiation factor activity;GO:0070898//RNA polymerase III preinitiation complex assembly	uncharacterized protein LOC100809837 isoform X1 [Glycine max]	MYB	Myb_DNA-binding	ARID,Response_reg,SNF2_N	http://plntfdb.bio.uni-potsdam.de/v3.0/fam_mem.php?family_id=MYB	0.971425	0.869977	0.847264	0.947695	0.905216	0.999913	0.999684	0.979923	0.969476	9
CL2379.Contig14_All	XM_006590382.2	LOC100809837	XM_006590382.2 PREDICTED: Glycine max uncharacterized LOC100809837 (LOC100809837), transcript variant X2, mRNA	K15198//transcription factor TFIIIB component B'';K15198//transcription factor TFIIIB component B'';K15198//transcription factor TFIIIB component B'';K15198//transcription factor TFIIIB component B''	GO:0003677//DNA binding;GO:0000126//transcription factor TFIIIB complex;GO:0001156//TFIIIC-class transcription factor complex binding;GO:0000995//RNA polymerase III general transcription initiation factor activity;GO:0070898//RNA polymerase III preinitiation complex assembly	uncharacterized protein LOC100809837 isoform X2 [Glycine max]	MYB	Myb_DNA-binding	ARID,Response_reg,SNF2_N	http://plntfdb.bio.uni-potsdam.de/v3.0/fam_mem.php?family_id=MYB	0.950643	0.999221	0.999988	0.973606	0.993254	0.856716	0.862818	0.937853	0.953119	9
CL2379.Contig15_All	XM_006590382.2	LOC100809837	XM_006590382.2 PREDICTED: Glycine max uncharacterized LOC100809837 (LOC100809837), transcript variant X2, mRNA	K15198//transcription factor TFIIIB component B'';K15198//transcription factor TFIIIB component B'';K15198//transcription factor TFIIIB component B'';K15198//transcription factor TFIIIB component B''	GO:0003677//DNA binding;GO:0000126//transcription factor TFIIIB complex;GO:0001156//TFIIIC-class transcription factor complex binding;GO:0000995//RNA polymerase III general transcription initiation factor activity;GO:0070898//RNA polymerase III preinitiation complex assembly	uncharacterized protein LOC100809837 isoform X2 [Glycine max]	MYB	Myb_DNA-binding	ARID,Response_reg,SNF2_N	http://plntfdb.bio.uni-potsdam.de/v3.0/fam_mem.php?family_id=MYB	0.99355	0.986847	0.978711	0.999597	0.996335	0.942731	0.94665	0.988387	0.994434	9
CL2383.Contig2_All	XM_017568481.1	LOC108333136	XM_017568481.1 PREDICTED: Vigna angularis dof zinc finger protein DOF1.7 (LOC108333136), mRNA	K09326//homeobox protein OTX1;K16222//Dof zinc finger protein DOF5.5+ko04712//Circadian rhythm - plant;K16222//Dof zinc finger protein DOF5.5+ko04712//Circadian rhythm - plant	GO:0003677//DNA binding;GO:0005634//nucleus;GO:0006355//regulation of transcription, DNA-templated	Dof zinc finger protein DOF1.7 [Glycine soja]	C2C2-Dof	zf-Dof	-	http://plntfdb.bio.uni-potsdam.de/v3.0/fam_mem.php?family_id=C2C2-Dof	0.995279	0.984057	0.975206	0.999928	0.994795	0.948084	0.951817	0.990751	0.996031	9
CL2418.Contig2_All	XM_020358670.1	LOC109798410	XM_020358670.1 PREDICTED: Cajanus cajan transcription factor E2FB (LOC109798410), mRNA	K06620//transcription factor E2F3;K06620//transcription factor E2F3;K06620//transcription factor E2F3;K06620//transcription factor E2F3;K06620//transcription factor E2F3	GO:0090575//RNA polymerase II transcription factor complex;GO:0000981//DNA-binding transcription factor activity, RNA polymerase II-specific;GO:0003677//DNA binding;GO:0005634//nucleus;GO:0046983//protein dimerization activity;GO:0000122//negative regulation of transcription by RNA polymerase II;GO:0045944//positive regulation of transcription by RNA polymerase II;GO:0005667//transcription factor…	Transcription factor E2FB, partial [Mucuna pruriens]	E2F-DP	E2F_TDP	-	http://plntfdb.bio.uni-potsdam.de/v3.0/fam_mem.php?family_id=E2F-DP	-0.984552	-0.899572	-0.879327	-0.966073	-0.930407	-0.998728	-0.99926	-0.990618	-0.983105	9
CL2479.Contig1_All	XM_014768406.1	LCL1	XM_014768406.1 PREDICTED: Glycine max late elongated hypocotyl and circadian clock associated-1-like protein 1 (LCL1), transcript variant X10, mRNA	K12133//MYB-related transcription factor LHY+ko04712//Circadian rhythm - plant;K12133//MYB-related transcription factor LHY+ko04712//Circadian rhythm - plant;K12133//MYB-related transcription factor LHY+ko04712//Circadian rhythm - plant;K12133//MYB-related transcription factor LHY+ko04712//Circadian rhythm - plant;K12133//MYB-related transcription factor LHY+ko04712//Circadian rhythm - plant	GO:0003677//DNA binding;GO:0005634//nucleus	LHY1/CCA1-like protein [Glycine max] >XP_006583199.1 LHY1/CCA1-like protein isoform X1 [Glycine max] >XP_006583200.1 LHY1/CCA1-like protein isoform X1 [Glycine max] >XP_006583201.1 LHY1/CCA1-like protein isoform X1 [Glycine max] >XP_006583202.1 LHY1/CCA1-like protein isoform X1 [Glycine max] >XP_014633207.1 LHY1/CCA1-like protein isoform X1 [Glycine max] >KRH47757.1 hypothetical protein GLYMA_07G…	MYB	Myb_DNA-binding	ARID,Response_reg,SNF2_N	http://plntfdb.bio.uni-potsdam.de/v3.0/fam_mem.php?family_id=MYB	0.99971	0.968433	0.956431	0.998131	0.984692	0.968786	0.971679	0.998017	0.999872	9
CL2479.Contig15_All	AK244635.1	Unknown	AK244635.1 Glycine max cDNA, clone: GMFL01-08-L09	K12133//MYB-related transcription factor LHY+ko04712//Circadian rhythm - plant;K12133//MYB-related transcription factor LHY+ko04712//Circadian rhythm - plant;K12133//MYB-related transcription factor LHY+ko04712//Circadian rhythm - plant;K12133//MYB-related transcription factor LHY+ko04712//Circadian rhythm - plant;K12133//MYB-related transcription factor LHY+ko04712//Circadian rhythm - plant	GO:0003677//DNA binding;GO:0005634//nucleus	MYB transcription factor MYB114 [Glycine max] >XP_025983483.1 MYB transcription factor MYB114 isoform X1 [Glycine max] >ABW87009.1 late elongated hypocotyl and circadian clock associated-1-like protein 2 [Glycine max] >KRH68973.1 hypothetical protein GLYMA_03G261800 [Glycine max] >KRH68974.1 hypothetical protein GLYMA_03G261800 [Glycine max] >KRH68975.1 hypothetical protein GLYMA_03G261800 [Glyci…	MYB	Myb_DNA-binding	ARID,Response_reg,SNF2_N	http://plntfdb.bio.uni-potsdam.de/v3.0/fam_mem.php?family_id=MYB	0.99333	0.987157	0.979105	0.99954	0.996498	0.942085	0.946026	0.988092	0.994229	9
CL2479.Contig7_All	NM_001248258.2	LCL1	NM_001248258.2 Glycine max late elongated hypocotyl and circadian clock associated-1-like protein 1 (LCL1), mRNA	K12133//MYB-related transcription factor LHY+ko04712//Circadian rhythm - plant;K12133//MYB-related transcription factor LHY+ko04712//Circadian rhythm - plant;K12133//MYB-related transcription factor LHY+ko04712//Circadian rhythm - plant;K12133//MYB-related transcription factor LHY+ko04712//Circadian rhythm - plant;K12133//MYB-related transcription factor LHY+ko04712//Circadian rhythm - plant	GO:0003677//DNA binding;GO:0005634//nucleus	LHY1/CCA1-like protein [Glycine max] >XP_006583199.1 LHY1/CCA1-like protein isoform X1 [Glycine max] >XP_006583200.1 LHY1/CCA1-like protein isoform X1 [Glycine max] >XP_006583201.1 LHY1/CCA1-like protein isoform X1 [Glycine max] >XP_006583202.1 LHY1/CCA1-like protein isoform X1 [Glycine max] >XP_014633207.1 LHY1/CCA1-like protein isoform X1 [Glycine max] >KRH47757.1 hypothetical protein GLYMA_07G…	MYB	Myb_DNA-binding	ARID,Response_reg,SNF2_N	http://plntfdb.bio.uni-potsdam.de/v3.0/fam_mem.php?family_id=MYB	0.955591	0.999733	0.999775	0.977209	0.995018	0.865038	0.870971	0.943404	0.957941	9
CL2546.Contig1_All	NM_001267072.2	LOC100811515	NM_001267072.2 Glycine max RNA polymerase sigma factor rpoD-like (LOC100811515), mRNA	K03093//RNA polymerase sigma factor;K03093//RNA polymerase sigma factor;K03093//RNA polymerase sigma factor;K03093//RNA polymerase sigma factor	GO:0003700//DNA-binding transcription factor activity;GO:0006352//DNA-templated transcription, initiation	RNA polymerase sigma factor sigE, chloroplastic/mitochondrial isoform X1 [Glycine max] >XP_006593757.1 RNA polymerase sigma factor sigE, chloroplastic/mitochondrial isoform X1 [Glycine max] >KHN24776.1 RNA polymerase sigma factor rpoD [Glycine soja] >KRH18145.1 hypothetical protein GLYMA_13G041200 [Glycine max] >KRH18146.1 hypothetical protein GLYMA_13G041200 [Glycine max] >KRH18147.1 hypothetica…	Sigma70-like	Sigma70_r2,Sigma70_r3,Sigma70_r4	-	http://plntfdb.bio.uni-potsdam.de/v3.0/fam_mem.php?family_id=Sigma70-like	0.997621	0.978649	0.968576	0.999868	0.991525	0.956677	0.960088	0.994184	0.998145	9
CL2546.Contig3_All	NM_001267072.2	LOC100811515	NM_001267072.2 Glycine max RNA polymerase sigma factor rpoD-like (LOC100811515), mRNA	K03093//RNA polymerase sigma factor;K03093//RNA polymerase sigma factor;K03093//RNA polymerase sigma factor;K03093//RNA polymerase sigma factor	GO:0003700//DNA-binding transcription factor activity;GO:0006352//DNA-templated transcription, initiation	RNA polymerase sigma factor sigE, chloroplastic/mitochondrial isoform X1 [Glycine max] >XP_006593757.1 RNA polymerase sigma factor sigE, chloroplastic/mitochondrial isoform X1 [Glycine max] >KHN24776.1 RNA polymerase sigma factor rpoD [Glycine soja] >KRH18145.1 hypothetical protein GLYMA_13G041200 [Glycine max] >KRH18146.1 hypothetical protein GLYMA_13G041200 [Glycine max] >KRH18147.1 hypothetica…	Sigma70-like	Sigma70_r2,Sigma70_r3,Sigma70_r4	-	http://plntfdb.bio.uni-potsdam.de/v3.0/fam_mem.php?family_id=Sigma70-like	0.979668	0.997263	0.993005	0.99319	0.999996	0.909618	0.914517	0.971122	0.981256	9
CL2546.Contig6_All	NM_001267072.2	LOC100811515	NM_001267072.2 Glycine max RNA polymerase sigma factor rpoD-like (LOC100811515), mRNA	K03093//RNA polymerase sigma factor;K03093//RNA polymerase sigma factor;K03093//RNA polymerase sigma factor;K03093//RNA polymerase sigma factor	GO:0003700//DNA-binding transcription factor activity;GO:0006352//DNA-templated transcription, initiation	RNA polymerase sigma factor rpoD [Glycine soja] >RZB69278.1 RNA polymerase sigma factor sigE, chloroplastic/mitochondrial [Glycine soja]	Sigma70-like	Sigma70_r2,Sigma70_r3,Sigma70_r4	-	http://plntfdb.bio.uni-potsdam.de/v3.0/fam_mem.php?family_id=Sigma70-like	0.997423	0.940121	0.924088	0.987696	0.963483	0.988068	0.989838	0.999459	0.996811	9
CL2650.Contig1_All				K09201//transcription factor YY;K09201//transcription factor YY;K09201//transcription factor YY	GO:0003676//nucleic acid binding	transcription factor steA-like [Quercus suber]	C2H2	zf-C2H2	PHD	http://plntfdb.bio.uni-potsdam.de/v3.0/fam_mem.php?family_id=C2H2	0.999665	0.954775	0.940656	0.993833	0.974758	0.979958	0.982268	0.999915	0.999423	9
CL268.Contig4_All	BT098662.1	Unknown	BT098662.1 Soybean clone JCVI-FLGm-12F16 unknown mRNA	K09422//transcription factor MYB, plant;K09422//transcription factor MYB, plant;K09422//transcription factor MYB, plant;K09422//transcription factor MYB, plant	GO:0003677//DNA binding;GO:0005634//nucleus;GO:0030154//cell differentiation;GO:0043565//sequence-specific DNA binding;GO:0044212//transcription regulatory region DNA binding	transcription factor MYB13 [Glycine max] >KRH69121.1 hypothetical protein GLYMA_02G005600 [Glycine max]	MYB	Myb_DNA-binding	ARID,Response_reg,SNF2_N	http://plntfdb.bio.uni-potsdam.de/v3.0/fam_mem.php?family_id=MYB	0.966445	0.859863	0.836388	0.94107	0.896469	0.999444	0.998974	0.975706	0.964338	9
CL2682.Contig6_All	XM_020372306.1	LOC109809084	XM_020372306.1 PREDICTED: Cajanus cajan WRKY transcription factor 6-like (LOC109809084), mRNA	K01892//histidyl-tRNA synthetase [EC:6.1.1.21]+ko00970//Aminoacyl-tRNA biosynthesis;K13424//WRKY transcription factor 33+ko04016//MAPK signaling pathway - plant+ko04626//Plant-pathogen interaction;K13424//WRKY transcription factor 33+ko04016//MAPK signaling pathway - plant+ko04626//Plant-pathogen interaction;K13424//WRKY transcription factor 33+ko04016//MAPK signaling pathway - plant+ko04626//Pla…	GO:0005634//nucleus;GO:0043565//sequence-specific DNA binding;GO:0016021//integral component of membrane;GO:0003700//DNA-binding transcription factor activity	WRKY transcription factor 6, partial [Mucuna pruriens]	WRKY	WRKY	-	http://plntfdb.bio.uni-potsdam.de/v3.0/fam_mem.php?family_id=WRKY	0.99666	0.981192	0.97167	0.999994	0.993102	0.952885	0.956442	0.992729	0.997287	9
CL2779.Contig2_All	AK244263.1	Unknown	AK244263.1 Glycine max cDNA, clone: GMFL01-02-I15	K03141//transcription initiation factor TFIIH subunit 1+ko03420//Nucleotide excision repair+ko03022//Basal transcription factors;K03141//transcription initiation factor TFIIH subunit 1+ko03420//Nucleotide excision repair+ko03022//Basal transcription factors;K03141//transcription initiation factor TFIIH subunit 1+ko03420//Nucleotide excision repair+ko03022//Basal transcription factors;K03141//tran…	GO:0005675//transcription factor TFIIH holo complex;GO:0006360//transcription by RNA polymerase I;GO:0070816//phosphorylation of RNA polymerase II C-terminal domain;GO:0006351//transcription, DNA-templated;GO:0006366//transcription by RNA polymerase II;GO:0006289//nucleotide-excision repair;GO:0000439//transcription factor TFIIH core complex	hypothetical protein GLYMA_10G193000 [Glycine max]	BSD	BSD	-	http://plntfdb.bio.uni-potsdam.de/v3.0/fam_mem.php?family_id=BSD	0.994787	0.929345	0.912065	0.982495	0.954913	0.992287	0.993698	0.998001	0.993931	9
CL2841.Contig2_All	XM_020360261.1	LOC109799659	XM_020360261.1 PREDICTED: Cajanus cajan NAC domain-containing protein 82-like (LOC109799659), mRNA	K00521//ferric-chelate reductase [EC:1.16.1.7];K00521//ferric-chelate reductase [EC:1.16.1.7];K12862//pleiotropic regulator 1+ko03040//Spliceosome	GO:0003677//DNA binding;GO:0005634//nucleus;GO:0006355//regulation of transcription, DNA-templated	NAC domain-containing protein 82 isoform X2 [Glycine max] >KRH43550.1 hypothetical protein GLYMA_08G156500 [Glycine max] >RZB97090.1 NAC domain-containing protein 82 isoform C [Glycine soja]	NAC	NAM	-	http://plntfdb.bio.uni-potsdam.de/v3.0/fam_mem.php?family_id=NAC	0.928829	0.994644	0.998248	0.956997	0.983793	0.821938	0.828686	0.913713	0.931792	9
CL285.Contig1_All	XM_017571255.1	LOC108335277	XM_017571255.1 PREDICTED: Vigna angularis myb family transcription factor PHL11 (LOC108335277), mRNA	K14491//two-component response regulator ARR-B family+ko04075//Plant hormone signal transduction;K14491//two-component response regulator ARR-B family+ko04075//Plant hormone signal transduction;K14491//two-component response regulator ARR-B family+ko04075//Plant hormone signal transduction;K14491//two-component response regulator ARR-B family+ko04075//Plant hormone signal transduction	GO:0003677//DNA binding;GO:0005634//nucleus	myb family transcription factor PHL11 isoform X1 [Cajanus cajan]	G2-like	G2-like	Response_reg	http://plntfdb.bio.uni-potsdam.de/v3.0/fam_mem.php?family_id=G2-like	0.956667	0.841107	0.816304	0.928408	0.880093	0.997619	0.996723	0.96727	0.954284	9
CL2856.Contig1_All	XM_007137289.1	PHAVU_009G119900g	XM_007137289.1 Phaseolus vulgaris hypothetical protein (PHAVU_009G119900g) mRNA, complete cds	K09422//transcription factor MYB, plant;K09422//transcription factor MYB, plant;K09422//transcription factor MYB, plant;K09422//transcription factor MYB, plant	GO:0003677//DNA binding;GO:0005634//nucleus	Myb-related protein 308 [Mucuna pruriens]	MYB	Myb_DNA-binding	ARID,Response_reg,SNF2_N	http://plntfdb.bio.uni-potsdam.de/v3.0/fam_mem.php?family_id=MYB	0.999949	0.959343	0.945889	0.995457	0.978156	0.976696	0.979191	0.999586	0.999834	9
CL2870.Contig1_All	XM_003544214.3	LOC100796599	XM_003544214.3 PREDICTED: Glycine max probable WRKY transcription factor 70 (LOC100796599), mRNA	K13459//disease resistance protein RPS2+ko04626//Plant-pathogen interaction;K13459//disease resistance protein RPS2+ko04626//Plant-pathogen interaction;K16225//probable WRKY transcription factor 52+ko04626//Plant-pathogen interaction;K13459//disease resistance protein RPS2+ko04626//Plant-pathogen interaction;K16225//probable WRKY transcription factor 52+ko04626//Plant-pathogen interaction	GO:0005634//nucleus;GO:0043565//sequence-specific DNA binding;GO:0003700//DNA-binding transcription factor activity	probable WRKY transcription factor 70 [Glycine max] >KRH16920.1 hypothetical protein GLYMA_14G186000 [Glycine max]	WRKY	WRKY	-	http://plntfdb.bio.uni-potsdam.de/v3.0/fam_mem.php?family_id=WRKY	-0.944107	-0.998206	-0.999879	-0.968741	-0.990679	-0.846002	-0.852313	-0.93057	-0.94674	9
CL2870.Contig6_All	AP015041.1	Unknown	AP015041.1 Vigna angularis var. angularis DNA, chromosome 8, almost complete sequence, cultivar: Shumari	K12835//ATP-dependent RNA helicase DDX42 [EC:3.6.4.13]+ko03040//Spliceosome;K13459//disease resistance protein RPS2+ko04626//Plant-pathogen interaction;K16225//probable WRKY transcription factor 52+ko04626//Plant-pathogen interaction;K13424//WRKY transcription factor 33+ko04016//MAPK signaling pathway - plant+ko04626//Plant-pathogen interaction;K13459//disease resistance protein RPS2+ko04626//Pla…	GO:0005634//nucleus;GO:0043565//sequence-specific DNA binding;GO:0003700//DNA-binding transcription factor activity	WRKY [Glycine max]	WRKY	WRKY	-	http://plntfdb.bio.uni-potsdam.de/v3.0/fam_mem.php?family_id=WRKY	0.997714	0.978368	0.968236	0.999845	0.991348	0.957073	0.960469	0.99433	0.998227	9
CL3009.Contig2_All	NM_001255236.2	LOC100802375	NM_001255236.2 Glycine max protein FAR1-RELATED SEQUENCE 5-like (LOC100802375), mRNA	K13963//serpin B;K17604//zinc finger SWIM domain-containing protein 3;K17604//zinc finger SWIM domain-containing protein 3;K17604//zinc finger SWIM domain-containing protein 3;K17604//zinc finger SWIM domain-containing protein 3	GO:0006355//regulation of transcription, DNA-templated	uncharacterized protein LOC100802375 isoform X1 [Glycine max] >KRH66221.1 hypothetical protein GLYMA_03G091500 [Glycine max] >RZC19837.1 Protein FAR1-RELATED SEQUENCE 5 isoform B [Glycine soja]	FAR1	FAR1	-	http://plntfdb.bio.uni-potsdam.de/v3.0/fam_mem.php?family_id=FAR1	0.966544	0.999862	0.998143	0.984871	0.998193	0.884286	0.889803	0.955835	0.968585	9
CL304.Contig1_All	NM_001249380.1	LOC100527199	NM_001249380.1 Glycine max uncharacterized LOC100527199 (LOC100527199), mRNA >BT092024.1 Soybean clone JCVI-FLGm-9K12 unknown mRNA		GO:0009908//flower development;GO:0046872//metal ion binding;GO:0003677//DNA binding;GO:0005634//nucleus;GO:0016021//integral component of membrane;GO:0003700//DNA-binding transcription factor activity	squamosa promoter-binding-like protein 3 isoform X1 [Cajanus cajan] >KYP39526.1 Squamosa promoter-binding protein 1 [Cajanus cajan]	SBP	SBP	-	http://plntfdb.bio.uni-potsdam.de/v3.0/fam_mem.php?family_id=SBP	0.989277	0.991636	0.98494	0.998119	0.998612	0.931233	0.935522	0.982846	0.990424	9
CL3085.Contig1_All	XM_007151656.1	PHAVU_004G069900g	XM_007151656.1 Phaseolus vulgaris hypothetical protein (PHAVU_004G069900g) mRNA, complete cds	K12900//FUS-interacting serine-arginine-rich protein 1+ko03040//Spliceosome;K12900//FUS-interacting serine-arginine-rich protein 1+ko03040//Spliceosome;K09286//EREBP-like factor;K09286//EREBP-like factor	GO:0003677//DNA binding;GO:0005634//nucleus;GO:0003700//DNA-binding transcription factor activity	hypothetical protein PHAVU_004G069900g [Phaseolus vulgaris] >ESW23712.1 hypothetical protein PHAVU_004G069900g [Phaseolus vulgaris]	AP2-EREBP	AP2	-	http://plntfdb.bio.uni-potsdam.de/v3.0/fam_mem.php?family_id=AP2-EREBP	0.973154	0.999042	0.996121	0.989214	0.999457	0.896641	0.901868	0.963464	0.974981	9
CL3098.Contig7_All	XM_006588733.2	LOC100777720	XM_006588733.2 PREDICTED: Glycine max uncharacterized LOC100777720 (LOC100777720), transcript variant X1, mRNA	K11111//telomeric repeat-binding factor 2;K11111//telomeric repeat-binding factor 2	GO:0003677//DNA binding	uncharacterized protein LOC100777720 isoform X1 [Glycine max] >KRH32537.1 hypothetical protein GLYMA_10G057800 [Glycine max] >KRH32538.1 hypothetical protein GLYMA_10G057800 [Glycine max]	MYB	Myb_DNA-binding	ARID,Response_reg,SNF2_N	http://plntfdb.bio.uni-potsdam.de/v3.0/fam_mem.php?family_id=MYB	0.927641	0.994308	0.998054	0.956066	0.983216	0.820115	0.826894	0.912411	0.930628	9
CL3121.Contig1_All	AC148396.3	Unknown	AC148396.3 Medicago truncatula chromosome 2 clone mth2-17k4, complete sequence	K17604//zinc finger SWIM domain-containing protein 3;K17604//zinc finger SWIM domain-containing protein 3;K17604//zinc finger SWIM domain-containing protein 3;K17604//zinc finger SWIM domain-containing protein 3;K17604//zinc finger SWIM domain-containing protein 3	GO:0006355//regulation of transcription, DNA-templated;GO:0008270//zinc ion binding	FAR1; Zinc finger, SWIM-type [Medicago truncatula]	FAR1	FAR1	-	http://plntfdb.bio.uni-potsdam.de/v3.0/fam_mem.php?family_id=FAR1	0.999665	0.954775	0.940656	0.993833	0.974758	0.979958	0.982268	0.999915	0.999423	9
CL3121.Contig7_All	AC148396.3	Unknown	AC148396.3 Medicago truncatula chromosome 2 clone mth2-17k4, complete sequence	K17604//zinc finger SWIM domain-containing protein 3;K17604//zinc finger SWIM domain-containing protein 3;K17604//zinc finger SWIM domain-containing protein 3;K17604//zinc finger SWIM domain-containing protein 3;K17604//zinc finger SWIM domain-containing protein 3	GO:0006355//regulation of transcription, DNA-templated;GO:0008270//zinc ion binding	FAR1; Zinc finger, SWIM-type [Medicago truncatula]	FAR1	FAR1	-	http://plntfdb.bio.uni-potsdam.de/v3.0/fam_mem.php?family_id=FAR1	0.998081	0.977178	0.966801	0.999729	0.990586	0.958703	0.962033	0.994917	0.998549	9
CL3151.Contig1_All	XM_003526813.3	LOC100170707	XM_003526813.3 PREDICTED: Glycine max NAC domain-containing protein 82 (LOC100170707), mRNA	K00521//ferric-chelate reductase [EC:1.16.1.7];K00521//ferric-chelate reductase [EC:1.16.1.7];K12862//pleiotropic regulator 1+ko03040//Spliceosome;K16296//serine carboxypeptidase-like clade I [EC:3.4.16.-]	GO:0003677//DNA binding;GO:0005634//nucleus;GO:0006355//regulation of transcription, DNA-templated	NAC domain-containing protein 82 [Mucuna pruriens]	NAC	NAM	-	http://plntfdb.bio.uni-potsdam.de/v3.0/fam_mem.php?family_id=NAC	-0.963672	-0.854412	-0.83054	-0.937438	-0.891729	-0.999035	-0.998439	-0.973333	-0.961483	9
CL3155.Contig1_All	XM_003538112.3	LOC100810558	XM_003538112.3 PREDICTED: Glycine max auxin response factor 18-like (LOC100810558), mRNA	K14486//auxin response factor+ko04075//Plant hormone signal transduction;K14486//auxin response factor+ko04075//Plant hormone signal transduction;K14486//auxin response factor+ko04075//Plant hormone signal transduction	GO:0003677//DNA binding;GO:0005634//nucleus;GO:0006355//regulation of transcription, DNA-templated;GO:0009734//auxin-activated signaling pathway	Auxin response factor 18 [Glycine soja] >RZB74817.1 Auxin response factor 18 [Glycine soja]	ARF	Auxin_resp	-	http://plntfdb.bio.uni-potsdam.de/v3.0/fam_mem.php?family_id=ARF	0.996719	0.981051	0.971498	0.999991	0.993017	0.953106	0.956654	0.992816	0.997341	9
CL3230.Contig1_All	XM_017560468.1	LOC108326875	XM_017560468.1 PREDICTED: Vigna angularis AP2-like ethylene-responsive transcription factor At2g41710 (LOC108326875), transcript variant X3, mRNA	K09285//AP2-like factor, ANT lineage;K09285//AP2-like factor, ANT lineage;K09285//AP2-like factor, ANT lineage;K09285//AP2-like factor, ANT lineage	GO:0003677//DNA binding;GO:0005634//nucleus;GO:0003700//DNA-binding transcription factor activity	hypothetical protein GLYMA_03G136100 [Glycine max]	AP2-EREBP	AP2	-	http://plntfdb.bio.uni-potsdam.de/v3.0/fam_mem.php?family_id=AP2-EREBP	0.993563	0.925088	0.907345	0.980314	0.951477	0.993632	0.994908	0.997218	0.992616	9
CL3460.Contig2_All	NM_001248986.2	NAC51	NM_001248986.2 Glycine max transcription factor NAC51 (NAC51), mRNA	K00521//ferric-chelate reductase [EC:1.16.1.7];K00521//ferric-chelate reductase [EC:1.16.1.7];K13126//polyadenylate-binding protein+ko03015//mRNA surveillance pathway+ko03018//RNA degradation+ko03013//RNA transport;K16296//serine carboxypeptidase-like clade I [EC:3.4.16.-];K12862//pleiotropic regulator 1+ko03040//Spliceosome	GO:0003677//DNA binding;GO:0005634//nucleus;GO:0006355//regulation of transcription, DNA-templated	transcription factor NAC51 [Glycine max] >KHN28140.1 NAC domain-containing protein 29 [Glycine soja] >KRH50570.1 hypothetical protein GLYMA_07G229100 [Glycine max] >RZC04237.1 NAC transcription factor 29 isoform A [Glycine soja]	NAC	NAM	-	http://plntfdb.bio.uni-potsdam.de/v3.0/fam_mem.php?family_id=NAC	-0.999908	-0.965764	-0.953315	-0.997435	-0.982809	-0.971333	-0.974105	-0.998622	-0.999985	9
CL3460.Contig3_All	XM_003556741.3	LOC100785110	XM_003556741.3 PREDICTED: Glycine max NAC transcription factor 29 (LOC100785110), mRNA	K00521//ferric-chelate reductase [EC:1.16.1.7];K00521//ferric-chelate reductase [EC:1.16.1.7];K16296//serine carboxypeptidase-like clade I [EC:3.4.16.-];K05941//glutathione gamma-glutamylcysteinyltransferase [EC:2.3.2.15]	GO:0003677//DNA binding;GO:0005634//nucleus;GO:0006355//regulation of transcription, DNA-templated	NAC transcription factor 29 [Glycine max] >KHN25034.1 NAC domain-containing protein 29 [Glycine soja] >KRG89575.1 hypothetical protein GLYMA_20G033300 [Glycine max] >RZB42227.1 NAC transcription factor 29 isoform A [Glycine soja]	NAC	NAM	-	http://plntfdb.bio.uni-potsdam.de/v3.0/fam_mem.php?family_id=NAC	-0.997813	-0.942034	-0.926235	-0.988565	-0.964982	-0.987181	-0.989018	-0.999629	-0.997247	9
CL3493.Contig1_All	AP015035.1	Unknown	AP015035.1 Vigna angularis var. angularis DNA, chromosome 2, almost complete sequence, cultivar: Shumari	K13464//jasmonate ZIM domain-containing protein+ko04075//Plant hormone signal transduction;K13464//jasmonate ZIM domain-containing protein+ko04075//Plant hormone signal transduction;K13464//jasmonate ZIM domain-containing protein+ko04075//Plant hormone signal transduction;K13464//jasmonate ZIM domain-containing protein+ko04075//Plant hormone signal transduction	GO:0009611//response to wounding;GO:0005634//nucleus;GO:0031347//regulation of defense response;GO:2000022//regulation of jasmonic acid mediated signaling pathway	hypothetical protein GLYMA_15G179600 [Glycine max] >KRH12572.1 hypothetical protein GLYMA_15G179600 [Glycine max]	Tify	tify	GATA	http://plntfdb.bio.uni-potsdam.de/v3.0/fam_mem.php?family_id=Tify	0.999665	0.954775	0.940656	0.993833	0.974758	0.979958	0.982268	0.999915	0.999423	9
CL3575.Contig4_All	XM_007159081.1	PHAVU_002G212400g	XM_007159081.1 Phaseolus vulgaris hypothetical protein (PHAVU_002G212400g) mRNA, complete cds	K09260//MADS-box transcription enhancer factor 2A;K09260//MADS-box transcription enhancer factor 2A;K09260//MADS-box transcription enhancer factor 2A;K09260//MADS-box transcription enhancer factor 2A;K09260//MADS-box transcription enhancer factor 2A	GO:0005634//nucleus;GO:0045944//positive regulation of transcription by RNA polymerase II;GO:0000977//RNA polymerase II regulatory region sequence-specific DNA binding;GO:0003700//DNA-binding transcription factor activity;GO:0046983//protein dimerization activity	MADS-box protein JOINTLESS-like [Cajanus cajan] >XP_020223002.1 MADS-box protein JOINTLESS-like [Cajanus cajan] >XP_020223003.1 MADS-box protein JOINTLESS-like [Cajanus cajan] >XP_020223004.1 MADS-box protein JOINTLESS-like [Cajanus cajan] >XP_020223005.1 MADS-box protein JOINTLESS-like [Cajanus cajan]	MADS	SRF-TF	-	http://plntfdb.bio.uni-potsdam.de/v3.0/fam_mem.php?family_id=MADS	-0.985395	-0.901693	-0.88164	-0.967322	-0.932184	-0.998471	-0.99906	-0.991273	-0.983987	9
CL3598.Contig1_All	XM_003535391.2	LOC100794227	XM_003535391.2 PREDICTED: Glycine max ethylene-responsive transcription factor ERF096-like (LOC100794227), mRNA	K13433//pathogenesis-related genes transcriptional activator PTI5+ko04626//Plant-pathogen interaction;K13433//pathogenesis-related genes transcriptional activator PTI5+ko04626//Plant-pathogen interaction;K13433//pathogenesis-related genes transcriptional activator PTI5+ko04626//Plant-pathogen interaction;K13433//pathogenesis-related genes transcriptional activator PTI5+ko04626//Plant-pathogen int…	GO:0003677//DNA binding;GO:0005634//nucleus;GO:0003700//DNA-binding transcription factor activity	ethylene-responsive transcription factor ERF096 [Glycine max] >KRG92309.1 hypothetical protein GLYMA_20G203500 [Glycine max] >RZB44926.1 Ethylene-responsive transcription factor ERF098 [Glycine soja]	AP2-EREBP	AP2	-	http://plntfdb.bio.uni-potsdam.de/v3.0/fam_mem.php?family_id=AP2-EREBP	0.952538	0.999445	0.999939	0.974994	0.99395	0.859878	0.865918	0.939975	0.954966	9
CL3636.Contig3_All	XM_007147801.1	PHAVU_006G161100g	XM_007147801.1 Phaseolus vulgaris hypothetical protein (PHAVU_006G161100g) mRNA, complete cds	K19600//tubby-related protein 1;K19600//tubby-related protein 1;K19600//tubby-related protein 1		Tubby-like F-box protein 6, partial [Glycine soja]	TUB	Tub	-	http://plntfdb.bio.uni-potsdam.de/v3.0/fam_mem.php?family_id=TUB	0.999425	0.95236	0.937905	0.992912	0.972936	0.981524	0.98374	0.999987	0.999119	9
CL3650.Contig1_All	NM_001254517.1	LOC100780763	NM_001254517.1 Glycine max ethylene-responsive transcription factor RAP2-2-like (LOC100780763), mRNA >BT097738.1 Soybean clone JCVI-FLGm-22B13 unknown mRNA	K09286//EREBP-like factor;K09286//EREBP-like factor;K09286//EREBP-like factor;K09286//EREBP-like factor	GO:0003677//DNA binding;GO:0005634//nucleus;GO:0003700//DNA-binding transcription factor activity	Ethylene-responsive transcription factor RAP2-3 [Glycine soja]	AP2-EREBP	AP2	-	http://plntfdb.bio.uni-potsdam.de/v3.0/fam_mem.php?family_id=AP2-EREBP	0.972987	0.999074	0.996184	0.989107	0.999433	0.89632	0.901555	0.96327	0.97482	9
CL3670.Contig3_All				K09286//EREBP-like factor;K09286//EREBP-like factor;K09286//EREBP-like factor;K09286//EREBP-like factor;K09286//EREBP-like factor	GO:0003677//DNA binding;GO:0005634//nucleus;GO:0003700//DNA-binding transcription factor activity	Ethylene-responsive transcription factor 1, partial [Mucuna pruriens]	AP2-EREBP	AP2	-	http://plntfdb.bio.uni-potsdam.de/v3.0/fam_mem.php?family_id=AP2-EREBP	-0.967926	-0.862824	-0.839568	-0.943026	-0.899036	-0.999621	-0.999221	-0.976966	-0.965864	9
CL3675.Contig3_All	XM_007141736.1	PHAVU_008G226600g	XM_007141736.1 Phaseolus vulgaris hypothetical protein (PHAVU_008G226600g) mRNA, complete cds	K05909//laccase [EC:1.10.3.2];K15397//3-ketoacyl-CoA synthase [EC:2.3.1.199]+ko01100//Metabolic pathways+ko01110//Biosynthesis of secondary metabolites+ko00062//Fatty acid elongation	GO:0003677//DNA binding;GO:0005634//nucleus	Transcription factor DIVARICATA, partial [Mucuna pruriens]	MYB	Myb_DNA-binding	ARID,Response_reg,SNF2_N	http://plntfdb.bio.uni-potsdam.de/v3.0/fam_mem.php?family_id=MYB	0.999043	0.949311	0.934444	0.991694	0.970614	0.98336	0.98546	0.999988	0.998657	9
CL3725.Contig4_All	XM_020367882.1	LOC109805707	XM_020367882.1 PREDICTED: Cajanus cajan protein FAR-RED ELONGATED HYPOCOTYL 3 (LOC109805707), mRNA	K17604//zinc finger SWIM domain-containing protein 3;K17604//zinc finger SWIM domain-containing protein 3;K17604//zinc finger SWIM domain-containing protein 3;K17604//zinc finger SWIM domain-containing protein 3;K17604//zinc finger SWIM domain-containing protein 3	GO:0006355//regulation of transcription, DNA-templated;GO:0008270//zinc ion binding	protein FAR-RED ELONGATED HYPOCOTYL 3 [Vigna radiata var. radiata] >XP_014499597.1 protein FAR-RED ELONGATED HYPOCOTYL 3 [Vigna radiata var. radiata] >XP_014499598.1 protein FAR-RED ELONGATED HYPOCOTYL 3 [Vigna radiata var. radiata] >XP_022637224.1 protein FAR-RED ELONGATED HYPOCOTYL 3 [Vigna radiata var. radiata] >XP_022637225.1 protein FAR-RED ELONGATED HYPOCOTYL 3 [Vigna radiata var. radiata]	FAR1	FAR1	-	http://plntfdb.bio.uni-potsdam.de/v3.0/fam_mem.php?family_id=FAR1	0.956802	0.841356	0.81657	0.928579	0.880312	0.99765	0.99676	0.967387	0.954422	9
CL3743.Contig3_All	XM_020358462.1	LOC109798257	XM_020358462.1 PREDICTED: Cajanus cajan scarecrow-like protein 3 (LOC109798257), transcript variant X1, mRNA	K14494//DELLA protein+ko04075//Plant hormone signal transduction;K14494//DELLA protein+ko04075//Plant hormone signal transduction;K14494//DELLA protein+ko04075//Plant hormone signal transduction;K14494//DELLA protein+ko04075//Plant hormone signal transduction;K14494//DELLA protein+ko04075//Plant hormone signal transduction		scarecrow-like protein 3 isoform X1 [Glycine max] >RZB79114.1 Scarecrow-like protein 3 isoform B [Glycine soja]	GRAS	GRAS	-	http://plntfdb.bio.uni-potsdam.de/v3.0/fam_mem.php?family_id=GRAS	0.949948	0.99913	0.999997	0.973094	0.992993	0.855562	0.861687	0.937076	0.952441	9
CL3771.Contig4_All	AP015041.1	Unknown	AP015041.1 Vigna angularis var. angularis DNA, chromosome 8, almost complete sequence, cultivar: Shumari	K00521//ferric-chelate reductase [EC:1.16.1.7];K00521//ferric-chelate reductase [EC:1.16.1.7];K16296//serine carboxypeptidase-like clade I [EC:3.4.16.-]	GO:0003677//DNA binding;GO:0005634//nucleus;GO:0006355//regulation of transcription, DNA-templated	Protein CUP-SHAPED COTYLEDON 3, partial [Mucuna pruriens]	NAC	NAM	-	http://plntfdb.bio.uni-potsdam.de/v3.0/fam_mem.php?family_id=NAC	0.988377	0.992397	0.985965	0.99773	0.998912	0.929017	0.933373	0.981715	0.989573	9
CL383.Contig1_All	AP015040.1	Unknown	AP015040.1 Vigna angularis var. angularis DNA, chromosome 7, almost complete sequence, cultivar: Shumari	K21630//GATA-type zinc finger protein 1;K17895//GATA-binding protein 3;K21630//GATA-type zinc finger protein 1;K17895//GATA-binding protein 3;K17895//GATA-binding protein 3	GO:0005634//nucleus;GO:0008270//zinc ion binding;GO:0043565//sequence-specific DNA binding;GO:0003700//DNA-binding transcription factor activity	GATA transcription factor 11 isoform X1 [Glycine max] >KRH26436.1 hypothetical protein GLYMA_12G174200 [Glycine max] >RZB76336.1 GATA transcription factor 10 isoform A [Glycine soja]	C2C2-GATA	GATA	-	http://plntfdb.bio.uni-potsdam.de/v3.0/fam_mem.php?family_id=C2C2-GATA	-0.946597	-0.998634	-0.999969	-0.970607	-0.99169	-0.850049	-0.856282	-0.933338	-0.949171	9
CL3880.Contig1_All	XM_003534938.3	LOC100804993	XM_003534938.3 PREDICTED: Glycine max nuclear inhibitor of protein phosphatase 1-like (LOC100804993), mRNA	K13216//nuclear inhibitor of protein phosphatase 1 [EC:3.1.4.-];K13216//nuclear inhibitor of protein phosphatase 1 [EC:3.1.4.-];K13216//nuclear inhibitor of protein phosphatase 1 [EC:3.1.4.-];K13216//nuclear inhibitor of protein phosphatase 1 [EC:3.1.4.-];K13216//nuclear inhibitor of protein phosphatase 1 [EC:3.1.4.-]	GO:0003729//mRNA binding;GO:0005634//nucleus	protein phosphatase 1 regulatory inhibitor subunit PPP1R8 homolog [Glycine max] >KRH11630.1 hypothetical protein GLYMA_15G121600 [Glycine max] >RZB64230.1 Protein phosphatase 1 regulatory inhibitor subunit PPP1R8-like [Glycine soja]	FHA	FHA	-	http://plntfdb.bio.uni-potsdam.de/v3.0/fam_mem.php?family_id=FHA	-0.992046	-0.988801	-0.981213	-0.999161	-0.997332	-0.938464	-0.942524	-0.986399	-0.993031	9
CL3958.Contig2_All	XM_017571056.1	LOC108335116	XM_017571056.1 PREDICTED: Vigna angularis myb family transcription factor EFM (LOC108335116), mRNA	K14491//two-component response regulator ARR-B family+ko04075//Plant hormone signal transduction;K14491//two-component response regulator ARR-B family+ko04075//Plant hormone signal transduction;K14491//two-component response regulator ARR-B family+ko04075//Plant hormone signal transduction;K14491//two-component response regulator ARR-B family+ko04075//Plant hormone signal transduction;K14491//two…	GO:0003677//DNA binding;GO:0005634//nucleus	transcription factor HHO5 [Glycine max] >KRH76947.1 hypothetical protein GLYMA_01G183700 [Glycine max]	G2-like	G2-like	Response_reg	http://plntfdb.bio.uni-potsdam.de/v3.0/fam_mem.php?family_id=G2-like	0.988263	0.909229	0.889882	0.971673	0.938466	0.997331	0.998132	0.993458	0.986997	9
CL3958.Contig4_All	XM_017571056.1	LOC108335116	XM_017571056.1 PREDICTED: Vigna angularis myb family transcription factor EFM (LOC108335116), mRNA	K14491//two-component response regulator ARR-B family+ko04075//Plant hormone signal transduction;K14491//two-component response regulator ARR-B family+ko04075//Plant hormone signal transduction;K14491//two-component response regulator ARR-B family+ko04075//Plant hormone signal transduction;K14491//two-component response regulator ARR-B family+ko04075//Plant hormone signal transduction;K14491//two…	GO:0003677//DNA binding;GO:0005634//nucleus;GO:0016021//integral component of membrane	transcription factor HHO5 [Glycine max] >KRH76947.1 hypothetical protein GLYMA_01G183700 [Glycine max]	G2-like	G2-like	Response_reg	http://plntfdb.bio.uni-potsdam.de/v3.0/fam_mem.php?family_id=G2-like	0.997592	0.978735	0.968679	0.999875	0.991579	0.956556	0.959972	0.994139	0.99812	9
CL3958.Contig5_All	XM_017571056.1	LOC108335116	XM_017571056.1 PREDICTED: Vigna angularis myb family transcription factor EFM (LOC108335116), mRNA	K14491//two-component response regulator ARR-B family+ko04075//Plant hormone signal transduction;K14491//two-component response regulator ARR-B family+ko04075//Plant hormone signal transduction;K14491//two-component response regulator ARR-B family+ko04075//Plant hormone signal transduction;K14491//two-component response regulator ARR-B family+ko04075//Plant hormone signal transduction;K14491//two…	GO:0003677//DNA binding;GO:0005634//nucleus	hypothetical protein PHAVU_002G021400g [Phaseolus vulgaris] >ESW28829.1 hypothetical protein PHAVU_002G021400g [Phaseolus vulgaris]	G2-like	G2-like	Response_reg	http://plntfdb.bio.uni-potsdam.de/v3.0/fam_mem.php?family_id=G2-like	0.999938	0.959053	0.945556	0.995359	0.977943	0.976915	0.979398	0.999615	0.999815	9
CL402.Contig9_All	XM_020374468.1	LOC109810877	XM_020374468.1 PREDICTED: Cajanus cajan heat stress transcription factor A-1b-like (LOC109810877), mRNA	K09419//heat shock transcription factor, other eukaryote;K09419//heat shock transcription factor, other eukaryote;K09419//heat shock transcription factor, other eukaryote;K09419//heat shock transcription factor, other eukaryote;K09419//heat shock transcription factor, other eukaryote	GO:0061408//positive regulation of transcription from RNA polymerase II promoter in response to heat stress;GO:0000978//RNA polymerase II proximal promoter sequence-specific DNA binding;GO:0005634//nucleus;GO:0043565//sequence-specific DNA binding;GO:0034605//cellular response to heat;GO:0003700//DNA-binding transcription factor activity	heat stress transcription factor A-1b [Glycine max] >KHN34140.1 Heat stress transcription factor A-1b [Glycine soja] >KRH77766.1 hypothetical protein GLYMA_01G233000 [Glycine max] >RZC31508.1 Heat stress transcription factor A-1b isoform A [Glycine soja] >RZC31509.1 Heat stress transcription factor A-1b isoform B [Glycine soja]	HSF	HSF_DNA-bind	-	http://plntfdb.bio.uni-potsdam.de/v3.0/fam_mem.php?family_id=HSF	-0.959803	-0.999964	-0.999357	-0.980212	-0.996371	-0.87229	-0.878071	-0.948159	-0.96204	9
CL4127.Contig1_All	XM_020373331.1	LOC109809911	XM_020373331.1 PREDICTED: Cajanus cajan transcription factor bHLH48-like (LOC109809911), mRNA	K04733//interleukin-1 receptor-associated kinase 4 [EC:2.7.11.1];K11253//histone H3;K04733//interleukin-1 receptor-associated kinase 4 [EC:2.7.11.1];K16189//phytochrome-interacting factor 4+ko04075//Plant hormone signal transduction;K16189//phytochrome-interacting factor 4+ko04075//Plant hormone signal transduction	GO:0005634//nucleus;GO:0006355//regulation of transcription, DNA-templated;GO:0043565//sequence-specific DNA binding;GO:0003700//DNA-binding transcription factor activity;GO:0046983//protein dimerization activity	transcription factor bHLH48-like [Cajanus cajan]	bHLH	HLH	-	http://plntfdb.bio.uni-potsdam.de/v3.0/fam_mem.php?family_id=bHLH	-0.999934	-0.958966	-0.945456	-0.99533	-0.977878	-0.976981	-0.97946	-0.999623	-0.999809	9
CL4285.Contig2_All	JN201527.1	PHR2	JN201527.1 Glycine max PHR2 mRNA, complete cds	K14491//two-component response regulator ARR-B family+ko04075//Plant hormone signal transduction;K14491//two-component response regulator ARR-B family+ko04075//Plant hormone signal transduction;K14491//two-component response regulator ARR-B family+ko04075//Plant hormone signal transduction	GO:0003677//DNA binding;GO:0005634//nucleus	MYB-CC domain-containing transcription factor PHR10 isoform X1 [Glycine max] >KHN31491.1 Myb family transcription factor APL [Glycine soja] >KRH68778.1 hypothetical protein GLYMA_03G250000 [Glycine max] >KRH68779.1 hypothetical protein GLYMA_03G250000 [Glycine max] >RZC22401.1 Protein PHR1-LIKE 1 isoform A [Glycine soja]	G2-like	G2-like	Response_reg	http://plntfdb.bio.uni-potsdam.de/v3.0/fam_mem.php?family_id=G2-like	0.96082	0.999988	0.99922	0.980927	0.996675	0.874067	0.87981	0.949311	0.963028	9
CL4285.Contig9_All	JN201527.1	PHR2	JN201527.1 Glycine max PHR2 mRNA, complete cds	K14491//two-component response regulator ARR-B family+ko04075//Plant hormone signal transduction;K14491//two-component response regulator ARR-B family+ko04075//Plant hormone signal transduction;K14491//two-component response regulator ARR-B family+ko04075//Plant hormone signal transduction;K14491//two-component response regulator ARR-B family+ko04075//Plant hormone signal transduction	GO:0003677//DNA binding;GO:0005634//nucleus	MYB-CC domain-containing transcription factor PHR10 isoform X1 [Glycine max] >KHN31491.1 Myb family transcription factor APL [Glycine soja] >KRH68778.1 hypothetical protein GLYMA_03G250000 [Glycine max] >KRH68779.1 hypothetical protein GLYMA_03G250000 [Glycine max] >RZC22401.1 Protein PHR1-LIKE 1 isoform A [Glycine soja]	G2-like	G2-like	Response_reg	http://plntfdb.bio.uni-potsdam.de/v3.0/fam_mem.php?family_id=G2-like	0.999665	0.954775	0.940656	0.993833	0.974758	0.979958	0.982268	0.999915	0.999423	9
CL430.Contig2_All	XM_006600536.2	LOC100812110	XM_006600536.2 PREDICTED: Glycine max teosinte glume architecture 1-like (LOC100812110), mRNA	K13415//protein brassinosteroid insensitive 1 [EC:2.7.10.1 2.7.11.1]+ko04075//Plant hormone signal transduction	GO:0046872//metal ion binding;GO:0003677//DNA binding;GO:0005634//nucleus	teosinte glume architecture 1 [Glycine max] >KRH03167.1 hypothetical protein GLYMA_17G080700 [Glycine max] >RZB55847.1 Squamosa promoter-binding-like protein 6 isoform A [Glycine soja] >RZB55848.1 Squamosa promoter-binding-like protein 6 isoform B [Glycine soja]	SBP	SBP	-	http://plntfdb.bio.uni-potsdam.de/v3.0/fam_mem.php?family_id=SBP	0.986308	0.993919	0.988061	0.996766	0.999435	0.924107	0.928607	0.979146	0.987608	9
CL4315.Contig2_All	NM_001249926.2	NAC1	NM_001249926.2 Glycine max NAC domain protein NAC1 (NAC1), mRNA	K00521//ferric-chelate reductase [EC:1.16.1.7];K00521//ferric-chelate reductase [EC:1.16.1.7];K13126//polyadenylate-binding protein+ko03015//mRNA surveillance pathway+ko03018//RNA degradation+ko03013//RNA transport;K16296//serine carboxypeptidase-like clade I [EC:3.4.16.-];K12862//pleiotropic regulator 1+ko03040//Spliceosome	GO:0003677//DNA binding;GO:0005634//nucleus;GO:0006355//regulation of transcription, DNA-templated	NAC transcription factor 29-like isoform X2 [Cajanus cajan] >KYP45399.1 NAC domain-containing protein 29 [Cajanus cajan]	NAC	NAM	-	http://plntfdb.bio.uni-potsdam.de/v3.0/fam_mem.php?family_id=NAC	0.985506	0.901976	0.881949	0.967488	0.932421	0.998434	0.999031	0.991359	0.984103	9
CL433.Contig4_All	XM_020376171.1	LOC109812248	XM_020376171.1 PREDICTED: Cajanus cajan histone-lysine N-methyltransferase ATX3-like (LOC109812248), mRNA	K22155//E3 ubiquitin-protein ligase Jade-2 [EC:2.3.2.27];K22156//protein Jade-3;K11348//bromodomain and PHD finger-containing protein 1;K19041//E3 ubiquitin-protein ligase RNF38/44 [EC:2.3.2.27]	GO:0046872//metal ion binding;GO:0005634//nucleus;GO:0018024//histone-lysine N-methyltransferase activity	histone-lysine N-methyltransferase ATX3 [Glycine max]	VARL	VARL	-	http://plntfdb.bio.uni-potsdam.de/v3.0/fam_mem.php?family_id=VARL	0.999665	0.954775	0.940656	0.993833	0.974758	0.979958	0.982268	0.999915	0.999423	9
CL4348.Contig7_All	EU375349.1	WRKY63	EU375349.1 Glycine max transcription factor (WRKY63) mRNA, complete cds	K18834//WRKY transcription factor 1+ko04626//Plant-pathogen interaction;K18834//WRKY transcription factor 1+ko04626//Plant-pathogen interaction;K13424//WRKY transcription factor 33+ko04016//MAPK signaling pathway - plant+ko04626//Plant-pathogen interaction;K18834//WRKY transcription factor 1+ko04626//Plant-pathogen interaction;K18834//WRKY transcription factor 1+ko04626//Plant-pathogen interaction	GO:0005634//nucleus;GO:0043565//sequence-specific DNA binding;GO:0003700//DNA-binding transcription factor activity	transcription factor [Glycine max] >DAA80456.1 TPA_inf: transcription factor WRKY63 [Glycine max]	WRKY	WRKY	-	http://plntfdb.bio.uni-potsdam.de/v3.0/fam_mem.php?family_id=WRKY	-0.99948	-0.952865	-0.938479	-0.993108	-0.973318	-0.981205	-0.983441	-0.999978	-0.999187	9
CL4364.Contig1_All	AP015038.1	Unknown	AP015038.1 Vigna angularis var. angularis DNA, chromosome 5, almost complete sequence, cultivar: Shumari	K13944//LOB domain-containing protein 16;K13944//LOB domain-containing protein 16;K13944//LOB domain-containing protein 16;K13944//LOB domain-containing protein 16;K13944//LOB domain-containing protein 16	GO:0004088//carbamoyl-phosphate synthase (glutamine-hydrolyzing) activity	LOB domain-containing protein 12 [Vigna radiata var. radiata]	LOB	DUF260	-	http://plntfdb.bio.uni-potsdam.de/v3.0/fam_mem.php?family_id=LOB	0.999665	0.954775	0.940656	0.993833	0.974758	0.979958	0.982268	0.999915	0.999423	9
CL4364.Contig2_All	XM_003551169.3	LOC100819419	XM_003551169.3 PREDICTED: Glycine max LOB domain-containing protein 12-like (LOC100819419), mRNA	K13944//LOB domain-containing protein 16;K21994//LOB domain-containing protein 18;K21994//LOB domain-containing protein 18;K21994//LOB domain-containing protein 18;K21994//LOB domain-containing protein 18	GO:0004088//carbamoyl-phosphate synthase (glutamine-hydrolyzing) activity	LOB domain-containing protein 12 [Glycine max] >KHN02105.1 LOB domain-containing protein 12 [Glycine soja] >KRG98217.1 hypothetical protein GLYMA_18G058000 [Glycine max] >RZB50860.1 LOB domain-containing protein 12 [Glycine soja]	LOB	DUF260	-	http://plntfdb.bio.uni-potsdam.de/v3.0/fam_mem.php?family_id=LOB	0.998629	0.946569	0.931343	0.990549	0.968506	0.984887	0.986887	0.99991	0.998174	9
CL4414.Contig3_All	AP015034.1	Unknown	AP015034.1 Vigna angularis var. angularis DNA, chromosome 1, almost complete sequence, cultivar: Shumari	K13459//disease resistance protein RPS2+ko04626//Plant-pathogen interaction;K13424//WRKY transcription factor 33+ko04016//MAPK signaling pathway - plant+ko04626//Plant-pathogen interaction;K16225//probable WRKY transcription factor 52+ko04626//Plant-pathogen interaction;K16225//probable WRKY transcription factor 52+ko04626//Plant-pathogen interaction	GO:0005634//nucleus;GO:0043565//sequence-specific DNA binding;GO:0044212//transcription regulatory region DNA binding;GO:0003700//DNA-binding transcription factor activity	probable WRKY transcription factor 41 [Glycine max] >KHM99908.1 Putative WRKY transcription factor 41 [Glycine soja] >KRH60029.1 hypothetical protein GLYMA_05G215900 [Glycine max] >RZC13652.1 putative WRKY transcription factor 41 isoform A [Glycine soja]	WRKY	WRKY	-	http://plntfdb.bio.uni-potsdam.de/v3.0/fam_mem.php?family_id=WRKY	0.9775	0.997986	0.994193	0.991908	0.999912	0.905192	0.910206	0.968555	0.979173	9
CL4414.Contig5_All	AP015034.1	Unknown	AP015034.1 Vigna angularis var. angularis DNA, chromosome 1, almost complete sequence, cultivar: Shumari	K13459//disease resistance protein RPS2+ko04626//Plant-pathogen interaction;K13424//WRKY transcription factor 33+ko04016//MAPK signaling pathway - plant+ko04626//Plant-pathogen interaction;K16225//probable WRKY transcription factor 52+ko04626//Plant-pathogen interaction;K16225//probable WRKY transcription factor 52+ko04626//Plant-pathogen interaction	GO:0005634//nucleus;GO:0043565//sequence-specific DNA binding;GO:0044212//transcription regulatory region DNA binding;GO:0003700//DNA-binding transcription factor activity	probable WRKY transcription factor 41 [Glycine max] >KHM99908.1 Putative WRKY transcription factor 41 [Glycine soja] >KRH60029.1 hypothetical protein GLYMA_05G215900 [Glycine max] >RZC13652.1 putative WRKY transcription factor 41 isoform A [Glycine soja]	WRKY	WRKY	-	http://plntfdb.bio.uni-potsdam.de/v3.0/fam_mem.php?family_id=WRKY	0.972704	0.999125	0.99629	0.988927	0.999391	0.895778	0.901026	0.962941	0.974547	9
CL4414.Contig6_All	AP015034.1	Unknown	AP015034.1 Vigna angularis var. angularis DNA, chromosome 1, almost complete sequence, cultivar: Shumari	K13425//WRKY transcription factor 22+ko04016//MAPK signaling pathway - plant+ko04626//Plant-pathogen interaction;K13459//disease resistance protein RPS2+ko04626//Plant-pathogen interaction;K13425//WRKY transcription factor 22+ko04016//MAPK signaling pathway - plant+ko04626//Plant-pathogen interaction;K13424//WRKY transcription factor 33+ko04016//MAPK signaling pathway - plant+ko04626//Plant-patho…	GO:0005634//nucleus;GO:0043565//sequence-specific DNA binding;GO:0044212//transcription regulatory region DNA binding;GO:0003700//DNA-binding transcription factor activity	probable WRKY transcription factor 41 [Glycine max] >KHM99908.1 Putative WRKY transcription factor 41 [Glycine soja] >KRH60029.1 hypothetical protein GLYMA_05G215900 [Glycine max] >RZC13652.1 putative WRKY transcription factor 41 isoform A [Glycine soja]	WRKY	WRKY	-	http://plntfdb.bio.uni-potsdam.de/v3.0/fam_mem.php?family_id=WRKY	0.976881	0.998167	0.994502	0.991534	0.999869	0.903949	0.908995	0.967826	0.978577	9
CL4434.Contig9_All	XM_014767894.1	LOC100806032	XM_014767894.1 PREDICTED: Glycine max transcription factor TCP2-like (LOC100806032), transcript variant X6, mRNA			hypothetical protein LR48_Vigan09g222200 [Vigna angularis]	TCP	TCP	-	http://plntfdb.bio.uni-potsdam.de/v3.0/fam_mem.php?family_id=TCP	-0.997584	-0.940895	-0.924956	-0.988049	-0.96409	-0.987715	-0.989512	-0.999531	-0.99699	9
CL4598.Contig8_All	XM_017551959.1	LOC108320515	XM_017551959.1 PREDICTED: Vigna angularis protein DA1 (LOC108320515), transcript variant X1, mRNA	K17964//leucine-rich PPR motif-containing protein, mitochondrial	GO:0043130//ubiquitin binding;GO:0046872//metal ion binding	DA-related 1 protein 8, partial [Glycine soja] >AKI32359.1 DA-related 1 protein 8, partial [Glycine max]	LIM	LIM	-	http://plntfdb.bio.uni-potsdam.de/v3.0/fam_mem.php?family_id=LIM	-0.994611	-0.985219	-0.976658	-0.999826	-0.995452	-0.945946	-0.949755	-0.989825	-0.995416	9
CL4615.Contig10_All	XM_020364784.1	LOC109803279	XM_020364784.1 PREDICTED: Cajanus cajan zinc finger CCCH domain-containing protein 5 (LOC109803279), mRNA	K08819//cyclin-dependent kinase 12/13 [EC:2.7.11.22 2.7.11.23];K12836//splicing factor U2AF 35 kDa subunit+ko03040//Spliceosome;K12836//splicing factor U2AF 35 kDa subunit+ko03040//Spliceosome;K12836//splicing factor U2AF 35 kDa subunit+ko03040//Spliceosome;K12836//splicing factor U2AF 35 kDa subunit+ko03040//Spliceosome	GO:0003723//RNA binding;GO:0046872//metal ion binding;GO:0000398//mRNA splicing, via spliceosome;GO:0089701//U2AF	Zinc finger CCCH domain-containing protein 5 [Glycine soja]	C3H	zf-CCCH	PHD,SNF2_N,zf-C2H2	http://plntfdb.bio.uni-potsdam.de/v3.0/fam_mem.php?family_id=C3H	0.981292	0.996618	0.991995	0.994119	0.999985	0.91302	0.917829	0.97306	0.982815	9
CL4630.Contig2_All	XM_017563401.1	LOC108329264	XM_017563401.1 PREDICTED: Vigna angularis zinc finger CCCH domain-containing protein ZFN-like (LOC108329264), transcript variant X1, mRNA	K13832//3-dehydroquinate dehydratase / shikimate dehydrogenase [EC:4.2.1.10 1.1.1.25]+ko01230//Biosynthesis of amino acids+ko01100//Metabolic pathways+ko01110//Biosynthesis of secondary metabolites+ko00400//Phenylalanine, tyrosine and tryptophan biosynthesis;K23048//RING finger protein unkempt;K04733//interleukin-1 receptor-associated kinase 4 [EC:2.7.11.1];K03260//translation initiation factor 4…	GO:0046872//metal ion binding	hypothetical protein PHAVU_008G054800g [Phaseolus vulgaris] >ESW11726.1 hypothetical protein PHAVU_008G054800g [Phaseolus vulgaris]	C3H	zf-CCCH	PHD,SNF2_N,zf-C2H2	http://plntfdb.bio.uni-potsdam.de/v3.0/fam_mem.php?family_id=C3H	0.965273	0.999932	0.99843	0.984008	0.997886	0.881982	0.887551	0.95438	0.967352	9
CL4685.Contig2_All	XM_017560742.1	LOC108327055	XM_017560742.1 PREDICTED: Vigna angularis transcription factor bHLH130-like (LOC108327055), transcript variant X2, mRNA	K04733//interleukin-1 receptor-associated kinase 4 [EC:2.7.11.1];K04733//interleukin-1 receptor-associated kinase 4 [EC:2.7.11.1];K11253//histone H3;K12126//phytochrome-interacting factor 3+ko04712//Circadian rhythm - plant+ko04075//Plant hormone signal transduction;K04733//interleukin-1 receptor-associated kinase 4 [EC:2.7.11.1]	GO:0001228//DNA-binding transcription activator activity, RNA polymerase II-specific;GO:0005634//nucleus;GO:0046983//protein dimerization activity	transcription factor bHLH130 [Glycine max] >XP_006576845.1 transcription factor bHLH130 [Glycine max] >XP_006576846.1 transcription factor bHLH130 [Glycine max] >XP_006576847.1 transcription factor bHLH130 [Glycine max] >KHN07403.1 Transcription factor bHLH130 [Glycine soja] >KRH67020.1 hypothetical protein GLYMA_03G141700 [Glycine max] >KRH67021.1 hypothetical protein GLYMA_03G141700 [Glycine ma…	bHLH	HLH	-	http://plntfdb.bio.uni-potsdam.de/v3.0/fam_mem.php?family_id=bHLH	0.964223	0.99997	0.998646	0.98329	0.997619	0.880096	0.885707	0.953181	0.966334	9
CL4695.Contig1_All	XM_020349530.1	LOC109790384	XM_020349530.1 PREDICTED: Cajanus cajan transcription factor bHLH120-like (LOC109790384), mRNA		GO:0090575//RNA polymerase II transcription factor complex;GO:0006357//regulation of transcription by RNA polymerase II;GO:0003677//DNA binding;GO:0000977//RNA polymerase II regulatory region sequence-specific DNA binding;GO:0008134//transcription factor binding;GO:0046983//protein dimerization activity	Transcription factor bHLH120 [Glycine soja] >KRG91410.1 hypothetical protein GLYMA_20G153000 [Glycine max]	bHLH	HLH	-	http://plntfdb.bio.uni-potsdam.de/v3.0/fam_mem.php?family_id=bHLH	0.999665	0.954775	0.940656	0.993833	0.974758	0.979958	0.982268	0.999915	0.999423	9
CL4802.Contig1_All	HM989928.1	ICEd	HM989928.1 Glycine max ICEd mRNA, complete cds	K13422//transcription factor MYC2+ko04016//MAPK signaling pathway - plant+ko04075//Plant hormone signal transduction;K13422//transcription factor MYC2+ko04016//MAPK signaling pathway - plant+ko04075//Plant hormone signal transduction;K13422//transcription factor MYC2+ko04016//MAPK signaling pathway - plant+ko04075//Plant hormone signal transduction;K13422//transcription factor MYC2+ko04016//MAPK …	GO:0046983//protein dimerization activity	Transcription factor ICE1 [Glycine soja]	bHLH	HLH	-	http://plntfdb.bio.uni-potsdam.de/v3.0/fam_mem.php?family_id=bHLH	0.99935	0.951702	0.937156	0.992654	0.972437	0.981933	0.984124	0.999996	0.999026	9
CL4802.Contig2_All	KT031105.1	ICE1	KT031105.1 Glycine max clone HN_CCL_147 bHLH transcription factor (Glyma04g37750.2) mRNA, partial cds	K16190//glucuronokinase [EC:2.7.1.43]+ko00520//Amino sugar and nucleotide sugar metabolism+ko00040//Pentose and glucuronate interconversions+ko01100//Metabolic pathways+ko00053//Ascorbate and aldarate metabolism;K13422//transcription factor MYC2+ko04016//MAPK signaling pathway - plant+ko04075//Plant hormone signal transduction;K13422//transcription factor MYC2+ko04016//MAPK signaling pathway - pl…	GO:0046983//protein dimerization activity	Transcription factor ICE1 [Glycine soja]	bHLH	HLH	-	http://plntfdb.bio.uni-potsdam.de/v3.0/fam_mem.php?family_id=bHLH	0.997248	0.939302	0.92317	0.987318	0.962838	0.988435	0.990176	0.999377	0.996617	9
CL4821.Contig6_All	XM_020376640.1	LOC109812641	XM_020376640.1 PREDICTED: Cajanus cajan histone acetyltransferase HAC1 (LOC109812641), transcript variant X2, mRNA	K04498//E1A/CREB-binding protein [EC:2.3.1.48];K04498//E1A/CREB-binding protein [EC:2.3.1.48];K04498//E1A/CREB-binding protein [EC:2.3.1.48];K04498//E1A/CREB-binding protein [EC:2.3.1.48]	GO:0005634//nucleus;GO:0006355//regulation of transcription, DNA-templated;GO:0004402//histone acetyltransferase activity;GO:0008270//zinc ion binding;GO:0003712//transcription coregulator activity	Histone acetyltransferase HAC12, partial [Glycine soja]	Alfin-like	Alfin-like	DDT,Homeobox,JmjC,JmjN	http://plntfdb.bio.uni-potsdam.de/v3.0/fam_mem.php?family_id=Alfin-like	-0.992369	-0.921207	-0.903055	-0.978271	-0.948322	-0.994719	-0.995874	-0.996415	-0.991341	9
CL4897.Contig1_All	XM_007159386.1	PHAVU_002G238400g	XM_007159386.1 Phaseolus vulgaris hypothetical protein (PHAVU_002G238400g) mRNA, complete cds	K16222//Dof zinc finger protein DOF5.5+ko04712//Circadian rhythm - plant;K16222//Dof zinc finger protein DOF5.5+ko04712//Circadian rhythm - plant;K16222//Dof zinc finger protein DOF5.5+ko04712//Circadian rhythm - plant;K16222//Dof zinc finger protein DOF5.5+ko04712//Circadian rhythm - plant	GO:0003677//DNA binding;GO:0005634//nucleus;GO:0006355//regulation of transcription, DNA-templated;GO:0043565//sequence-specific DNA binding;GO:0003700//DNA-binding transcription factor activity	PREDICTED: cyclic dof factor 4 [Vigna angularis] >BAT73624.1 hypothetical protein VIGAN_01113000 [Vigna angularis var. angularis]	C2C2-Dof	zf-Dof	-	http://plntfdb.bio.uni-potsdam.de/v3.0/fam_mem.php?family_id=C2C2-Dof	0.976671	0.998226	0.994605	0.991406	0.999853	0.903528	0.908585	0.967578	0.978374	9
CL4908.Contig1_All	XM_017573606.1	LOC108337145	XM_017573606.1 PREDICTED: Vigna angularis homeotic protein knotted-1 (LOC108337145), mRNA	K15613//homeobox protein Meis1;K15613//homeobox protein Meis1;K15613//homeobox protein Meis1;K16670//homeobox protein Meis2;K16670//homeobox protein Meis2	GO:0005634//nucleus;GO:0006355//regulation of transcription, DNA-templated;GO:0043565//sequence-specific DNA binding	homeotic protein knotted-1 [Glycine max] >KRG88661.1 hypothetical protein GLYMA_U039200 [Glycine max] >RZB58281.1 Homeobox protein knotted-1-like 2 [Glycine soja]	HB	Homeobox,KNOX1,KNOX2	-	http://plntfdb.bio.uni-potsdam.de/v3.0/fam_mem.php?family_id=HB	1	0.962194	0.949175	0.996384	0.980242	0.974438	0.977053	0.999237	0.999969	9
CL4908.Contig2_All	NM_001267070.1	LOC100807602	NM_001267070.1 Glycine max homeobox protein knotted-1-like 2-like (LOC100807602), mRNA >HM107002.1 Glycine max KNOX-like DNA-binding protein mRNA, complete cds	K15613//homeobox protein Meis1;K15613//homeobox protein Meis1;K15613//homeobox protein Meis1;K16670//homeobox protein Meis2;K16670//homeobox protein Meis2	GO:0005634//nucleus;GO:0006355//regulation of transcription, DNA-templated;GO:0043565//sequence-specific DNA binding	homeotic protein knotted-1 [Glycine max] >KRG88661.1 hypothetical protein GLYMA_U039200 [Glycine max] >RZB58281.1 Homeobox protein knotted-1-like 2 [Glycine soja]	HB	Homeobox,KNOX1,KNOX2	-	http://plntfdb.bio.uni-potsdam.de/v3.0/fam_mem.php?family_id=HB	0.9846	0.994976	0.98956	0.995908	0.999723	0.920218	0.92483	0.977054	0.98598	9
CL4908.Contig3_All	XM_003522170.3	LOC100798133	XM_003522170.3 PREDICTED: Glycine max homeobox protein knotted-1-like 2 (LOC100798133), mRNA	K15613//homeobox protein Meis1;K15613//homeobox protein Meis1;K15613//homeobox protein Meis1;K16670//homeobox protein Meis2;K16670//homeobox protein Meis2	GO:0005634//nucleus;GO:0006355//regulation of transcription, DNA-templated;GO:0043565//sequence-specific DNA binding	hypothetical protein CR513_19530, partial [Mucuna pruriens]	HB	Homeobox,KNOX1,KNOX2	-	http://plntfdb.bio.uni-potsdam.de/v3.0/fam_mem.php?family_id=HB	0.999993	0.961091	0.947902	0.996034	0.979438	0.975333	0.977901	0.999386	0.999929	9
CL4981.Contig1_All	XM_020364684.1	LOC109803211	XM_020364684.1 PREDICTED: Cajanus cajan NAC domain-containing protein 73 (LOC109803211), transcript variant X3, mRNA		GO:0003677//DNA binding;GO:0005634//nucleus;GO:0006355//regulation of transcription, DNA-templated	NAC domain-containing protein 73 [Cajanus cajan] >XP_020220272.1 NAC domain-containing protein 73 [Cajanus cajan] >XP_020220273.1 NAC domain-containing protein 73 [Cajanus cajan] >KYP61394.1 NAC domain-containing protein 8 [Cajanus cajan]	NAC	NAM	-	http://plntfdb.bio.uni-potsdam.de/v3.0/fam_mem.php?family_id=NAC	-0.98147	-0.892104	-0.871198	-0.961596	-0.924115	-0.999435	-0.999765	-0.988181	-0.97989	9
CL5020.Contig1_All	BT095906.1	Unknown	BT095906.1 Soybean clone JCVI-FLGm-25K16 unknown mRNA	K16225//probable WRKY transcription factor 52+ko04626//Plant-pathogen interaction;K16225//probable WRKY transcription factor 52+ko04626//Plant-pathogen interaction;K13425//WRKY transcription factor 22+ko04016//MAPK signaling pathway - plant+ko04626//Plant-pathogen interaction;K13459//disease resistance protein RPS2+ko04626//Plant-pathogen interaction;K13426//WRKY transcription factor 29+ko04016//…	GO:0005634//nucleus;GO:0043565//sequence-specific DNA binding;GO:0044212//transcription regulatory region DNA binding;GO:0003700//DNA-binding transcription factor activity	WRKY transcription factor 60 [Glycine max] >KHN15951.1 Putative WRKY transcription factor 46 [Glycine soja] >ALA09263.1 WRKY transcription factor, partial [Glycine max] >KRH06499.1 hypothetical protein GLYMA_16G026400 [Glycine max] >RZB59280.1 putative WRKY transcription factor 46 [Glycine soja]	WRKY	WRKY	-	http://plntfdb.bio.uni-potsdam.de/v3.0/fam_mem.php?family_id=WRKY	0.988857	0.991999	0.985427	0.99794	0.998758	0.930193	0.934513	0.982318	0.990028	9
CL5020.Contig2_All	BT095906.1	Unknown	BT095906.1 Soybean clone JCVI-FLGm-25K16 unknown mRNA	K16225//probable WRKY transcription factor 52+ko04626//Plant-pathogen interaction;K16225//probable WRKY transcription factor 52+ko04626//Plant-pathogen interaction;K16225//probable WRKY transcription factor 52+ko04626//Plant-pathogen interaction;K13426//WRKY transcription factor 29+ko04016//MAPK signaling pathway - plant+ko04626//Plant-pathogen interaction;K13425//WRKY transcription factor 22+ko0…	GO:0005634//nucleus;GO:0043565//sequence-specific DNA binding;GO:0044212//transcription regulatory region DNA binding;GO:0003700//DNA-binding transcription factor activity	WRKY transcription factor 60 [Glycine max] >KHN15951.1 Putative WRKY transcription factor 46 [Glycine soja] >ALA09263.1 WRKY transcription factor, partial [Glycine max] >KRH06499.1 hypothetical protein GLYMA_16G026400 [Glycine max] >RZB59280.1 putative WRKY transcription factor 46 [Glycine soja]	WRKY	WRKY	-	http://plntfdb.bio.uni-potsdam.de/v3.0/fam_mem.php?family_id=WRKY	0.99623	0.982166	0.972866	0.999999	0.993688	0.951322	0.954937	0.992101	0.996898	9
CL5082.Contig1_All	AP015035.1	Unknown	AP015035.1 Vigna angularis var. angularis DNA, chromosome 2, almost complete sequence, cultivar: Shumari	K09286//EREBP-like factor;K09286//EREBP-like factor;K09286//EREBP-like factor;K09286//EREBP-like factor;K09286//EREBP-like factor	GO:0003677//DNA binding;GO:0005634//nucleus;GO:0003700//DNA-binding transcription factor activity	protein PPLZ02-like [Cajanus cajan] >KYP70274.1 Protein PPLZ02 [Cajanus cajan]	AP2-EREBP	AP2	-	http://plntfdb.bio.uni-potsdam.de/v3.0/fam_mem.php?family_id=AP2-EREBP	0.99903	0.94922	0.934341	0.991656	0.970544	0.983412	0.98551	0.999987	0.998642	9
CL5082.Contig2_All	XM_007136909.1	PHAVU_009G089300g	XM_007136909.1 Phaseolus vulgaris hypothetical protein (PHAVU_009G089300g) mRNA, complete cds	K09286//EREBP-like factor;K09286//EREBP-like factor;K09286//EREBP-like factor;K09286//EREBP-like factor;K09286//EREBP-like factor	GO:0003677//DNA binding;GO:0005634//nucleus;GO:0003700//DNA-binding transcription factor activity	Protein PPLZ02 [Mucuna pruriens]	AP2-EREBP	AP2	-	http://plntfdb.bio.uni-potsdam.de/v3.0/fam_mem.php?family_id=AP2-EREBP	0.999795	0.967466	0.9553	0.997888	0.984014	0.969733	0.972582	0.998252	0.999926	9
CL5091.Contig2_All	XM_020351129.1	LOC109791782	XM_020351129.1 PREDICTED: Cajanus cajan protein FAR1-RELATED SEQUENCE 12-like (LOC109791782), transcript variant X2, mRNA	K17604//zinc finger SWIM domain-containing protein 3;K17604//zinc finger SWIM domain-containing protein 3;K13963//serpin B;K17604//zinc finger SWIM domain-containing protein 3	GO:0006355//regulation of transcription, DNA-templated	protein FAR1-RELATED SEQUENCE 7-like isoform X2 [Cajanus cajan]	FAR1	FAR1	-	http://plntfdb.bio.uni-potsdam.de/v3.0/fam_mem.php?family_id=FAR1	0.999665	0.954775	0.940656	0.993833	0.974758	0.979958	0.982268	0.999915	0.999423	9
CL515.Contig5_All	NM_001254560.3	NMHC5	NM_001254560.3 Glycine max MADS-box transcription factor NMHC5 (GMNMHC5), mRNA	K09264//MADS-box transcription factor, plant;K09264//MADS-box transcription factor, plant;K09264//MADS-box transcription factor, plant;K09264//MADS-box transcription factor, plant;K09264//MADS-box transcription factor, plant	GO:0005634//nucleus;GO:0045944//positive regulation of transcription by RNA polymerase II;GO:0000977//RNA polymerase II regulatory region sequence-specific DNA binding;GO:0003700//DNA-binding transcription factor activity;GO:0046983//protein dimerization activity	MADS-box transcription factor 23-like isoform X2 [Cajanus cajan]	MADS	SRF-TF	-	http://plntfdb.bio.uni-potsdam.de/v3.0/fam_mem.php?family_id=MADS	0.99928	0.951119	0.936495	0.992423	0.971994	0.982289	0.984458	1	0.998941	9
CL5167.Contig2_All	XM_020351671.1	LOC109792273	XM_020351671.1 PREDICTED: Cajanus cajan transcription factor bHLH18-like (LOC109792273), mRNA	K14963//COMPASS component SWD3;K13422//transcription factor MYC2+ko04016//MAPK signaling pathway - plant+ko04075//Plant hormone signal transduction;K13422//transcription factor MYC2+ko04016//MAPK signaling pathway - plant+ko04075//Plant hormone signal transduction;K13422//transcription factor MYC2+ko04016//MAPK signaling pathway - plant+ko04075//Plant hormone signal transduction;K13422//transcrip…	GO:0046983//protein dimerization activity	Transcription factor bHLH19-like protein [Glycine soja] >RZB98120.1 Transcription factor bHLH19 [Glycine soja]	bHLH	HLH	-	http://plntfdb.bio.uni-potsdam.de/v3.0/fam_mem.php?family_id=bHLH	1	0.961896	0.94883	0.99629	0.980025	0.974683	0.977285	0.999279	0.999959	9
CL5224.Contig2_All	NM_001251225.2	NAC21	NM_001251225.2 Glycine max NAC domain protein (NAC21), mRNA	K00521//ferric-chelate reductase [EC:1.16.1.7];K00521//ferric-chelate reductase [EC:1.16.1.7];K05941//glutathione gamma-glutamylcysteinyltransferase [EC:2.3.2.15];K03094//S-phase kinase-associated protein 1+ko04141//Protein processing in endoplasmic reticulum+ko04120//Ubiquitin mediated proteolysis;K16296//serine carboxypeptidase-like clade I [EC:3.4.16.-]	GO:0003677//DNA binding;GO:0005634//nucleus;GO:0006355//regulation of transcription, DNA-templated	NAC domain protein [Glycine max]	NAC	NAM	-	http://plntfdb.bio.uni-potsdam.de/v3.0/fam_mem.php?family_id=NAC	-0.953294	-0.8349	-0.809681	-0.924122	-0.874636	-0.996769	-0.995739	-0.964322	-0.950822	9
CL5280.Contig1_All	NM_001253243.2	LOC100813157	NM_001253243.2 Glycine max probable protein phosphatase 2C 27-like (LOC100813157), mRNA	K14803//protein phosphatase PTC2/3 [EC:3.1.3.16];K14803//protein phosphatase PTC2/3 [EC:3.1.3.16];K14803//protein phosphatase PTC2/3 [EC:3.1.3.16];K14803//protein phosphatase PTC2/3 [EC:3.1.3.16]	GO:0046872//metal ion binding;GO:0004722//protein serine/threonine phosphatase activity	putative protein phosphatase 2C 54, partial [Mucuna pruriens]	DBP	DNC,PP2C	-	http://plntfdb.bio.uni-potsdam.de/v3.0/fam_mem.php?family_id=DBP	0.987183	0.993311	0.987216	0.997185	0.99924	0.926154	0.930595	0.980228	0.98844	9
CL5280.Contig3_All	NM_001253243.2	LOC100813157	NM_001253243.2 Glycine max probable protein phosphatase 2C 27-like (LOC100813157), mRNA	K14803//protein phosphatase PTC2/3 [EC:3.1.3.16];K14803//protein phosphatase PTC2/3 [EC:3.1.3.16];K14803//protein phosphatase PTC2/3 [EC:3.1.3.16];K14803//protein phosphatase PTC2/3 [EC:3.1.3.16]	GO:0046872//metal ion binding;GO:0004722//protein serine/threonine phosphatase activity	putative protein phosphatase 2C 54, partial [Mucuna pruriens]	DBP	DNC,PP2C	-	http://plntfdb.bio.uni-potsdam.de/v3.0/fam_mem.php?family_id=DBP	0.992753	0.987928	0.98009	0.999379	0.996896	0.940431	0.944426	0.987326	0.993691	9
CL5305.Contig3_All	XM_020382864.1	LOC109817584	XM_020382864.1 PREDICTED: Cajanus cajan transcription factor bHLH121-like (LOC109817584), transcript variant X2, mRNA	K13422//transcription factor MYC2+ko04016//MAPK signaling pathway - plant+ko04075//Plant hormone signal transduction	GO:0046983//protein dimerization activity	Transcription factor bHLH121 [Mucuna pruriens]	bHLH	HLH	-	http://plntfdb.bio.uni-potsdam.de/v3.0/fam_mem.php?family_id=bHLH	-0.996465	-0.981644	-0.972224	-0.999999	-0.993376	-0.952168	-0.955752	-0.992443	-0.997111	9
CL5399.Contig4_All	XM_020376869.1	LOC109812811	XM_020376869.1 PREDICTED: Cajanus cajan NAC transcription factor 47-like (LOC109812811), mRNA	K00521//ferric-chelate reductase [EC:1.16.1.7];K00521//ferric-chelate reductase [EC:1.16.1.7];K16296//serine carboxypeptidase-like clade I [EC:3.4.16.-]	GO:0003677//DNA binding;GO:0005634//nucleus;GO:0006355//regulation of transcription, DNA-templated	NAC transcription factor 47-like [Cajanus cajan] >KYP50245.1 NAC domain-containing protein 29 [Cajanus cajan]	NAC	NAM	-	http://plntfdb.bio.uni-potsdam.de/v3.0/fam_mem.php?family_id=NAC	-0.999743	-0.955732	-0.94175	-0.994187	-0.975475	-0.979308	-0.981656	-0.999868	-0.999528	9
CL5409.Contig5_All	DQ822912.1	MYB118	DQ822912.1 Glycine max MYB transcription factor MYB118 (MYB118) mRNA, complete cds	K12133//MYB-related transcription factor LHY+ko04712//Circadian rhythm - plant;K12133//MYB-related transcription factor LHY+ko04712//Circadian rhythm - plant;K12133//MYB-related transcription factor LHY+ko04712//Circadian rhythm - plant;K12134//circadian clock associated 1+ko04712//Circadian rhythm - plant;K12133//MYB-related transcription factor LHY+ko04712//Circadian rhythm - plant	GO:0003677//DNA binding;GO:0005634//nucleus	MYB transcription factor MYB118 isoform X2 [Glycine max] >KRH32385.1 hypothetical protein GLYMA_10G048500 [Glycine max]	MYB	Myb_DNA-binding	ARID,Response_reg,SNF2_N	http://plntfdb.bio.uni-potsdam.de/v3.0/fam_mem.php?family_id=MYB	0.998955	0.973603	0.962529	0.99922	0.988235	0.963191	0.966335	0.99642	0.999291	9
CL5468.Contig10_All	XM_003532568.3	LOC100797717	XM_003532568.3 PREDICTED: Glycine max calmodulin-binding transcription activator 2-like (LOC100797717), transcript variant X1, mRNA	K21596//calmodulin-binding transcription activator;K21596//calmodulin-binding transcription activator;K21596//calmodulin-binding transcription activator;K21596//calmodulin-binding transcription activator	GO:0003677//DNA binding;GO:0005634//nucleus;GO:0045944//positive regulation of transcription by RNA polymerase II;GO:0043565//sequence-specific DNA binding	calmodulin-binding transcription activator 2 [Glycine max] >KRH58270.1 hypothetical protein GLYMA_05G117000 [Glycine max] >RZC12059.1 Calmodulin-binding transcription activator 2 isoform A [Glycine soja]	TIG	TIG	-	http://plntfdb.bio.uni-potsdam.de/v3.0/fam_mem.php?family_id=TIG	0.949174	0.827474	0.80177	0.918936	0.868083	0.995608	0.994418	0.9607	0.9466	9
CL5469.Contig7_All	XM_006596150.2	LOC100792929	XM_006596150.2 PREDICTED: Glycine max SWI/SNF complex subunit SWI3C-like (LOC100792929), mRNA	K11649//SWI/SNF related-matrix-associated actin-dependent regulator of chromatin subfamily C;K11649//SWI/SNF related-matrix-associated actin-dependent regulator of chromatin subfamily C;K11649//SWI/SNF related-matrix-associated actin-dependent regulator of chromatin subfamily C;K11649//SWI/SNF related-matrix-associated actin-dependent regulator of chromatin subfamily C	GO:0003677//DNA binding;GO:0005634//nucleus	SWI/SNF complex subunit SWI3C [Glycine soja] >RZB70642.1 SWI/SNF complex subunit SWI3C isoform B [Glycine soja]	MYB	Myb_DNA-binding	ARID,Response_reg,SNF2_N	http://plntfdb.bio.uni-potsdam.de/v3.0/fam_mem.php?family_id=MYB	0.968387	0.999715	0.997673	0.986107	0.998604	0.887663	0.893103	0.95795	0.97037	9
CL5575.Contig1_All	AK285841.1	Unknown	AK285841.1 Glycine max cDNA, clone: GMFL01-17-F15	K13434//pathogenesis-related genes transcriptional activator PTI6+ko04626//Plant-pathogen interaction;K14638//solute carrier family 15 (peptide/histidine transporter), member 3/4;K13434//pathogenesis-related genes transcriptional activator PTI6+ko04626//Plant-pathogen interaction;K13434//pathogenesis-related genes transcriptional activator PTI6+ko04626//Plant-pathogen interaction;K13434//pathogen…	GO:0003677//DNA binding;GO:0005634//nucleus;GO:0003700//DNA-binding transcription factor activity	ethylene-responsive transcription factor ERF118 [Glycine max] >XP_014618907.1 ethylene-responsive transcription factor ERF118 [Glycine max] >KRH35957.1 hypothetical protein GLYMA_10G274600 [Glycine max] >KRH35958.1 hypothetical protein GLYMA_10G274600 [Glycine max]	AP2-EREBP	AP2	-	http://plntfdb.bio.uni-potsdam.de/v3.0/fam_mem.php?family_id=AP2-EREBP	-0.994743	-0.929185	-0.911888	-0.982415	-0.954785	-0.992341	-0.993746	-0.997973	-0.993883	9
CL5603.Contig1_All				K12836//splicing factor U2AF 35 kDa subunit+ko03040//Spliceosome;K12836//splicing factor U2AF 35 kDa subunit+ko03040//Spliceosome;K12836//splicing factor U2AF 35 kDa subunit+ko03040//Spliceosome;K12836//splicing factor U2AF 35 kDa subunit+ko03040//Spliceosome	GO:0003723//RNA binding;GO:0046872//metal ion binding;GO:0000398//mRNA splicing, via spliceosome;GO:0089701//U2AF;GO:0048573//photoperiodism, flowering	hypothetical protein DY000_00030616 [Brassica cretica]	C3H	zf-CCCH	PHD,SNF2_N,zf-C2H2	http://plntfdb.bio.uni-potsdam.de/v3.0/fam_mem.php?family_id=C3H	0.999665	0.954775	0.940656	0.993833	0.974758	0.979958	0.982268	0.999915	0.999423	9
CL5661.Contig1_All	NM_001251318.2	LOC100306655	NM_001251318.2 Glycine max CCT and tify domains-containing protein (LOC100306655), mRNA	K13464//jasmonate ZIM domain-containing protein+ko04075//Plant hormone signal transduction;K13464//jasmonate ZIM domain-containing protein+ko04075//Plant hormone signal transduction;K13464//jasmonate ZIM domain-containing protein+ko04075//Plant hormone signal transduction;K13464//jasmonate ZIM domain-containing protein+ko04075//Plant hormone signal transduction	GO:0009611//response to wounding;GO:0005634//nucleus;GO:0031347//regulation of defense response;GO:2000022//regulation of jasmonic acid mediated signaling pathway	CCT and tify domains-containing protein [Glycine max] >KRH02523.1 hypothetical protein GLYMA_17G043700 [Glycine max] >RZB55189.1 Protein TIFY 3B isoform A [Glycine soja]	Tify	tify	GATA	http://plntfdb.bio.uni-potsdam.de/v3.0/fam_mem.php?family_id=Tify	0.999212	0.950573	0.935875	0.992205	0.971578	0.982618	0.984766	1	0.998858	9
CL5676.Contig3_All	XM_006606024.2	LOC100818935	XM_006606024.2 PREDICTED: Glycine max MADS-box protein SOC1-like (LOC100818935), transcript variant X1, mRNA	K09260//MADS-box transcription enhancer factor 2A;K09260//MADS-box transcription enhancer factor 2A;K09260//MADS-box transcription enhancer factor 2A;K09260//MADS-box transcription enhancer factor 2A;K09260//MADS-box transcription enhancer factor 2A	GO:0005634//nucleus;GO:0009909//regulation of flower development;GO:0010048//vernalization response;GO:0044212//transcription regulatory region DNA binding;GO:0046983//protein dimerization activity;GO:0007275//multicellular organism development;GO:0000977//RNA polymerase II regulatory region sequence-specific DNA binding;GO:0045944//positive regulation of transcription by RNA polymerase II;GO:004…	MADS-box protein AGL42 [Glycine max] >KRH35396.1 hypothetical protein GLYMA_10G240500 [Glycine max]	MADS	SRF-TF	-	http://plntfdb.bio.uni-potsdam.de/v3.0/fam_mem.php?family_id=MADS	-0.962476	-0.999999	-0.998963	-0.982083	-0.997148	-0.876983	-0.882663	-0.951191	-0.964637	9
CL5676.Contig5_All	XM_006606024.2	LOC100818935	XM_006606024.2 PREDICTED: Glycine max MADS-box protein SOC1-like (LOC100818935), transcript variant X1, mRNA	K09260//MADS-box transcription enhancer factor 2A;K09260//MADS-box transcription enhancer factor 2A;K09260//MADS-box transcription enhancer factor 2A;K09260//MADS-box transcription enhancer factor 2A;K09260//MADS-box transcription enhancer factor 2A	GO:0005634//nucleus;GO:0009909//regulation of flower development;GO:0010048//vernalization response;GO:0044212//transcription regulatory region DNA binding;GO:0046983//protein dimerization activity;GO:0007275//multicellular organism development;GO:0000977//RNA polymerase II regulatory region sequence-specific DNA binding;GO:0045944//positive regulation of transcription by RNA polymerase II;GO:004…	MADS-box protein AGL42 [Glycine max] >KRH35396.1 hypothetical protein GLYMA_10G240500 [Glycine max]	MADS	SRF-TF	-	http://plntfdb.bio.uni-potsdam.de/v3.0/fam_mem.php?family_id=MADS	-0.975166	-0.998613	-0.995297	-0.99048	-0.999711	-0.900551	-0.905682	-0.965813	-0.976924	9
CL5676.Contig6_All	XM_006606024.2	LOC100818935	XM_006606024.2 PREDICTED: Glycine max MADS-box protein SOC1-like (LOC100818935), transcript variant X1, mRNA	K09260//MADS-box transcription enhancer factor 2A;K09260//MADS-box transcription enhancer factor 2A;K09260//MADS-box transcription enhancer factor 2A;K09260//MADS-box transcription enhancer factor 2A;K09260//MADS-box transcription enhancer factor 2A	GO:0005634//nucleus;GO:0009909//regulation of flower development;GO:0010048//vernalization response;GO:0044212//transcription regulatory region DNA binding;GO:0046983//protein dimerization activity;GO:0007275//multicellular organism development;GO:0000977//RNA polymerase II regulatory region sequence-specific DNA binding;GO:0045944//positive regulation of transcription by RNA polymerase II;GO:004…	MADS-box transcription factor 50 [Glycine soja] >RZB44066.1 MADS-box protein AGL42 isoform B [Glycine soja]	MADS	SRF-TF	-	http://plntfdb.bio.uni-potsdam.de/v3.0/fam_mem.php?family_id=MADS	-0.985703	-0.994312	-0.988614	-0.996468	-0.999551	-0.922713	-0.927254	-0.978402	-0.987032	9
CL5686.Contig1_All	XM_007160047.1	PHAVU_002G293200g	XM_007160047.1 Phaseolus vulgaris hypothetical protein (PHAVU_002G293200g) mRNA, complete cds	K13426//WRKY transcription factor 29+ko04016//MAPK signaling pathway - plant+ko04626//Plant-pathogen interaction;K13426//WRKY transcription factor 29+ko04016//MAPK signaling pathway - plant+ko04626//Plant-pathogen interaction;K13426//WRKY transcription factor 29+ko04016//MAPK signaling pathway - plant+ko04626//Plant-pathogen interaction;K13426//WRKY transcription factor 29+ko04016//MAPK signaling…	GO:0005634//nucleus;GO:0043565//sequence-specific DNA binding;GO:0044212//transcription regulatory region DNA binding;GO:0003700//DNA-binding transcription factor activity	probable WRKY transcription factor 29 [Glycine max] >KHN16785.1 Putative WRKY transcription factor 29 [Glycine soja] >KRH41244.1 hypothetical protein GLYMA_08G018300 [Glycine max] >RZB94806.1 putative WRKY transcription factor 29 [Glycine soja]	WRKY	WRKY	-	http://plntfdb.bio.uni-potsdam.de/v3.0/fam_mem.php?family_id=WRKY	0.99997	0.964244	0.951548	0.997003	0.981722	0.972695	0.975399	0.99891	1	9
CL5686.Contig2_All	AP015034.1	Unknown	AP015034.1 Vigna angularis var. angularis DNA, chromosome 1, almost complete sequence, cultivar: Shumari	K13426//WRKY transcription factor 29+ko04016//MAPK signaling pathway - plant+ko04626//Plant-pathogen interaction;K13426//WRKY transcription factor 29+ko04016//MAPK signaling pathway - plant+ko04626//Plant-pathogen interaction;K13426//WRKY transcription factor 29+ko04016//MAPK signaling pathway - plant+ko04626//Plant-pathogen interaction;K13426//WRKY transcription factor 29+ko04016//MAPK signaling…	GO:0005634//nucleus;GO:0043565//sequence-specific DNA binding;GO:0044212//transcription regulatory region DNA binding;GO:0003700//DNA-binding transcription factor activity	probable WRKY transcription factor 29 [Glycine max] >KHM99943.1 Putative WRKY transcription factor 29 [Glycine soja] >KRH59972.1 hypothetical protein GLYMA_05G211900 [Glycine max] >RZC13591.1 putative WRKY transcription factor 29 [Glycine soja]	WRKY	WRKY	-	http://plntfdb.bio.uni-potsdam.de/v3.0/fam_mem.php?family_id=WRKY	0.998738	0.974626	0.963745	0.999388	0.988917	0.961965	0.965161	0.996028	0.999111	9
CL5799.Contig1_All	XM_017559630.1	LOC108326247	XM_017559630.1 PREDICTED: Vigna angularis transcription factor PIF3-like (LOC108326247), transcript variant X3, mRNA	K12126//phytochrome-interacting factor 3+ko04712//Circadian rhythm - plant+ko04075//Plant hormone signal transduction;K12126//phytochrome-interacting factor 3+ko04712//Circadian rhythm - plant+ko04075//Plant hormone signal transduction;K12126//phytochrome-interacting factor 3+ko04712//Circadian rhythm - plant+ko04075//Plant hormone signal transduction;K12126//phytochrome-interacting factor 3+ko04…	GO:0006355//regulation of transcription, DNA-templated;GO:0046983//protein dimerization activity	Transcription factor PIF3 [Glycine soja]	bHLH	HLH	-	http://plntfdb.bio.uni-potsdam.de/v3.0/fam_mem.php?family_id=bHLH	0.922276	0.992705	0.997074	0.951832	0.980542	0.811955	0.818872	0.906541	0.925368	9
CL5902.Contig1_All	AP015041.1	Unknown	AP015041.1 Vigna angularis var. angularis DNA, chromosome 8, almost complete sequence, cultivar: Shumari	K16221//transcription factor TCP21 (protein CCA1 HIKING EXPEDITION)+ko04712//Circadian rhythm - plant;K16221//transcription factor TCP21 (protein CCA1 HIKING EXPEDITION)+ko04712//Circadian rhythm - plant;K16221//transcription factor TCP21 (protein CCA1 HIKING EXPEDITION)+ko04712//Circadian rhythm - plant;K16221//transcription factor TCP21 (protein CCA1 HIKING EXPEDITION)+ko04712//Circadian rhythm…	GO:0005634//nucleus;GO:0031347//regulation of defense response;GO:0043565//sequence-specific DNA binding;GO:0003700//DNA-binding transcription factor activity	transcription factor TCP19 [Glycine max] >XP_006606088.1 transcription factor TCP19 [Glycine max] >XP_014627767.1 transcription factor TCP19 [Glycine max] >KRG91429.1 hypothetical protein GLYMA_20G154400 [Glycine max] >KRG91430.1 hypothetical protein GLYMA_20G154400 [Glycine max]	TCP	TCP	-	http://plntfdb.bio.uni-potsdam.de/v3.0/fam_mem.php?family_id=TCP	-0.962804	-0.999997	-0.998908	-0.98231	-0.997239	-0.877565	-0.883232	-0.951564	-0.964955	9
CL5908.Contig1_All	EU019579.1	WRKY43	EU019579.1 Glycine max transcription factor (WRKY43) mRNA, partial cds	K13459//disease resistance protein RPS2+ko04626//Plant-pathogen interaction;K13425//WRKY transcription factor 22+ko04016//MAPK signaling pathway - plant+ko04626//Plant-pathogen interaction;K13459//disease resistance protein RPS2+ko04626//Plant-pathogen interaction;K13425//WRKY transcription factor 22+ko04016//MAPK signaling pathway - plant+ko04626//Plant-pathogen interaction;K13459//disease resis…	GO:0005634//nucleus;GO:0043565//sequence-specific DNA binding;GO:0003700//DNA-binding transcription factor activity	PREDICTED: probable WRKY transcription factor 30 [Vigna angularis] >KOM52959.1 hypothetical protein LR48_Vigan09g161800 [Vigna angularis] >BAT87858.1 hypothetical protein VIGAN_05127300 [Vigna angularis var. angularis]	WRKY	WRKY	-	http://plntfdb.bio.uni-potsdam.de/v3.0/fam_mem.php?family_id=WRKY	0.999665	0.954775	0.940656	0.993833	0.974758	0.979958	0.982268	0.999915	0.999423	9
CL5908.Contig2_All	AK245693.1	Unknown	AK245693.1 Glycine max cDNA, clone: GMFL01-38-G04	K13459//disease resistance protein RPS2+ko04626//Plant-pathogen interaction;K13425//WRKY transcription factor 22+ko04016//MAPK signaling pathway - plant+ko04626//Plant-pathogen interaction;K13459//disease resistance protein RPS2+ko04626//Plant-pathogen interaction;K13425//WRKY transcription factor 22+ko04016//MAPK signaling pathway - plant+ko04626//Plant-pathogen interaction;K13459//disease resis…	GO:0005634//nucleus;GO:0043565//sequence-specific DNA binding;GO:0003700//DNA-binding transcription factor activity	probable WRKY transcription factor 53 [Glycine max] >KRG97154.1 hypothetical protein GLYMA_19G254800 [Glycine max] >RZB49710.1 putative WRKY transcription factor 41 [Glycine soja]	WRKY	WRKY	-	http://plntfdb.bio.uni-potsdam.de/v3.0/fam_mem.php?family_id=WRKY	0.994925	0.984688	0.975993	0.999879	0.995154	0.946939	0.950712	0.990258	0.995706	9
CL5908.Contig3_All	AK245693.1	Unknown	AK245693.1 Glycine max cDNA, clone: GMFL01-38-G04	K13459//disease resistance protein RPS2+ko04626//Plant-pathogen interaction;K16225//probable WRKY transcription factor 52+ko04626//Plant-pathogen interaction;K13459//disease resistance protein RPS2+ko04626//Plant-pathogen interaction;K13459//disease resistance protein RPS2+ko04626//Plant-pathogen interaction;K13425//WRKY transcription factor 22+ko04016//MAPK signaling pathway - plant+ko04626//Pla…	GO:0005634//nucleus;GO:0043565//sequence-specific DNA binding;GO:0003700//DNA-binding transcription factor activity	probable WRKY transcription factor 53 [Glycine max] >KRG97154.1 hypothetical protein GLYMA_19G254800 [Glycine max] >RZB49710.1 putative WRKY transcription factor 41 [Glycine soja]	WRKY	WRKY	-	http://plntfdb.bio.uni-potsdam.de/v3.0/fam_mem.php?family_id=WRKY	0.945098	0.998382	0.999921	0.969485	0.991085	0.847607	0.853887	0.93167	0.947707	9
CL5924.Contig1_All	NM_001255137.2	LOC100795184	NM_001255137.2 Glycine max transcription factor bHLH25-like (LOC100795184), mRNA	K14963//COMPASS component SWD3;K13422//transcription factor MYC2+ko04016//MAPK signaling pathway - plant+ko04075//Plant hormone signal transduction;K13422//transcription factor MYC2+ko04016//MAPK signaling pathway - plant+ko04075//Plant hormone signal transduction;K13422//transcription factor MYC2+ko04016//MAPK signaling pathway - plant+ko04075//Plant hormone signal transduction;K13422//transcrip…	GO:0046983//protein dimerization activity	transcription factor bHLH18 [Glycine max] >KRH09685.1 hypothetical protein GLYMA_15G005100 [Glycine max]	bHLH	HLH	-	http://plntfdb.bio.uni-potsdam.de/v3.0/fam_mem.php?family_id=bHLH	0.997708	0.941508	0.925644	0.988327	0.96457	0.98743	0.989248	0.999585	0.997129	9
CL5960.Contig1_All	XM_014768888.1	LOC100778970	XM_014768888.1 PREDICTED: Glycine max MADS-box transcription factor 23-like (LOC100778970), transcript variant X2, mRNA	K09264//MADS-box transcription factor, plant;K09264//MADS-box transcription factor, plant;K09264//MADS-box transcription factor, plant;K09264//MADS-box transcription factor, plant;K09264//MADS-box transcription factor, plant	GO:0005634//nucleus;GO:0045944//positive regulation of transcription by RNA polymerase II;GO:0000977//RNA polymerase II regulatory region sequence-specific DNA binding;GO:0003700//DNA-binding transcription factor activity;GO:0046983//protein dimerization activity	MADS-box transcription factor 23-like isoform X1 [Cajanus cajan]	MADS	SRF-TF	-	http://plntfdb.bio.uni-potsdam.de/v3.0/fam_mem.php?family_id=MADS	0.999665	0.954775	0.940656	0.993833	0.974758	0.979958	0.982268	0.999915	0.999423	9
CL5960.Contig4_All	XM_020384776.1	LOC109819152	XM_020384776.1 PREDICTED: Cajanus cajan MADS-box transcription factor 23-like (LOC109819152), transcript variant X6, mRNA	K09264//MADS-box transcription factor, plant;K09264//MADS-box transcription factor, plant;K09264//MADS-box transcription factor, plant;K09264//MADS-box transcription factor, plant	GO:0005634//nucleus;GO:0045944//positive regulation of transcription by RNA polymerase II;GO:0000977//RNA polymerase II regulatory region sequence-specific DNA binding;GO:0003700//DNA-binding transcription factor activity;GO:0046983//protein dimerization activity	MADS-box transcription factor 23 isoform X6 [Glycine max]	MADS	SRF-TF	-	http://plntfdb.bio.uni-potsdam.de/v3.0/fam_mem.php?family_id=MADS	0.999665	0.954775	0.940656	0.993833	0.974758	0.979958	0.982268	0.999915	0.999423	9
CL5960.Contig5_All	XM_014768888.1	LOC100778970	XM_014768888.1 PREDICTED: Glycine max MADS-box transcription factor 23-like (LOC100778970), transcript variant X2, mRNA	K09264//MADS-box transcription factor, plant;K09264//MADS-box transcription factor, plant;K09264//MADS-box transcription factor, plant;K09264//MADS-box transcription factor, plant;K09264//MADS-box transcription factor, plant	GO:0005634//nucleus;GO:0045944//positive regulation of transcription by RNA polymerase II;GO:0000977//RNA polymerase II regulatory region sequence-specific DNA binding;GO:0003700//DNA-binding transcription factor activity;GO:0046983//protein dimerization activity	MADS-box transcription factor 23-like isoform X3 [Cajanus cajan]	MADS	SRF-TF	-	http://plntfdb.bio.uni-potsdam.de/v3.0/fam_mem.php?family_id=MADS	0.999294	0.95123	0.93662	0.992467	0.972078	0.982222	0.984395	0.999999	0.998957	9
CL5960.Contig6_All	XM_014768888.1	LOC100778970	XM_014768888.1 PREDICTED: Glycine max MADS-box transcription factor 23-like (LOC100778970), transcript variant X2, mRNA	K09264//MADS-box transcription factor, plant;K09264//MADS-box transcription factor, plant;K09264//MADS-box transcription factor, plant;K09264//MADS-box transcription factor, plant;K09264//MADS-box transcription factor, plant	GO:0005634//nucleus;GO:0045944//positive regulation of transcription by RNA polymerase II;GO:0000977//RNA polymerase II regulatory region sequence-specific DNA binding;GO:0003700//DNA-binding transcription factor activity;GO:0046983//protein dimerization activity	MADS-box transcription factor 23 isoform X2 [Glycine max]	MADS	SRF-TF	-	http://plntfdb.bio.uni-potsdam.de/v3.0/fam_mem.php?family_id=MADS	0.999811	0.956669	0.942821	0.994526	0.976175	0.978655	0.981041	0.999811	0.999621	9
CL5981.Contig1_All	XM_003519136.3	LOC100803240	XM_003519136.3 PREDICTED: Glycine max transcription factor bHLH94-like (LOC100803240), mRNA	K18485//myogenic factor 6;K20558//transcription factor SPEECHLESS+ko04016//MAPK signaling pathway - plant;K20558//transcription factor SPEECHLESS+ko04016//MAPK signaling pathway - plant;K20558//transcription factor SPEECHLESS+ko04016//MAPK signaling pathway - plant;K20558//transcription factor SPEECHLESS+ko04016//MAPK signaling pathway - plant	GO:0046983//protein dimerization activity	Transcription factor bHLH96, partial [Mucuna pruriens]	bHLH	HLH	-	http://plntfdb.bio.uni-potsdam.de/v3.0/fam_mem.php?family_id=bHLH	0.997699	0.978415	0.968292	0.999849	0.991377	0.957008	0.960406	0.994306	0.998214	9
CL5981.Contig2_All	BT097937.1	Unknown	BT097937.1 Soybean clone JCVI-FLGm-22B18 unknown mRNA	K18485//myogenic factor 6;K20558//transcription factor SPEECHLESS+ko04016//MAPK signaling pathway - plant;K20558//transcription factor SPEECHLESS+ko04016//MAPK signaling pathway - plant;K20558//transcription factor SPEECHLESS+ko04016//MAPK signaling pathway - plant;K20558//transcription factor SPEECHLESS+ko04016//MAPK signaling pathway - plant	GO:0046983//protein dimerization activity	transcription factor bHLH94 [Glycine max] >KRH62289.1 hypothetical protein GLYMA_04G098400 [Glycine max]	bHLH	HLH	-	http://plntfdb.bio.uni-potsdam.de/v3.0/fam_mem.php?family_id=bHLH	0.999665	0.954775	0.940656	0.993833	0.974758	0.979958	0.982268	0.999915	0.999423	9
CL5981.Contig5_All	BT097937.1	Unknown	BT097937.1 Soybean clone JCVI-FLGm-22B18 unknown mRNA	K18485//myogenic factor 6;K20558//transcription factor SPEECHLESS+ko04016//MAPK signaling pathway - plant;K20558//transcription factor SPEECHLESS+ko04016//MAPK signaling pathway - plant;K20558//transcription factor SPEECHLESS+ko04016//MAPK signaling pathway - plant;K20558//transcription factor SPEECHLESS+ko04016//MAPK signaling pathway - plant	GO:0046983//protein dimerization activity	transcription factor bHLH94 [Glycine max] >KHN26108.1 Transcription factor bHLH96 [Glycine soja] >KRH72411.1 hypothetical protein GLYMA_02G210500 [Glycine max] >RZC26015.1 Transcription factor bHLH96 isoform A [Glycine soja]	bHLH	HLH	-	http://plntfdb.bio.uni-potsdam.de/v3.0/fam_mem.php?family_id=bHLH	0.999997	0.962808	0.949885	0.996573	0.980687	0.973927	0.976568	0.999146	0.999984	9
CL5981.Contig6_All	XM_003519136.3	LOC100803240	XM_003519136.3 PREDICTED: Glycine max transcription factor bHLH94-like (LOC100803240), mRNA	K18485//myogenic factor 6;K20558//transcription factor SPEECHLESS+ko04016//MAPK signaling pathway - plant;K20558//transcription factor SPEECHLESS+ko04016//MAPK signaling pathway - plant;K20558//transcription factor SPEECHLESS+ko04016//MAPK signaling pathway - plant;K20558//transcription factor SPEECHLESS+ko04016//MAPK signaling pathway - plant	GO:0046983//protein dimerization activity	transcription factor bHLH94 [Glycine max] >KHN26108.1 Transcription factor bHLH96 [Glycine soja] >KRH72411.1 hypothetical protein GLYMA_02G210500 [Glycine max] >RZC26015.1 Transcription factor bHLH96 isoform A [Glycine soja]	bHLH	HLH	-	http://plntfdb.bio.uni-potsdam.de/v3.0/fam_mem.php?family_id=bHLH	0.999923	0.965464	0.952965	0.997351	0.982595	0.971608	0.974366	0.998682	0.999991	9
CL5981.Contig7_All	AP015035.1	Unknown	AP015035.1 Vigna angularis var. angularis DNA, chromosome 2, almost complete sequence, cultivar: Shumari	K18485//myogenic factor 6;K20558//transcription factor SPEECHLESS+ko04016//MAPK signaling pathway - plant;K20558//transcription factor SPEECHLESS+ko04016//MAPK signaling pathway - plant;K20558//transcription factor SPEECHLESS+ko04016//MAPK signaling pathway - plant;K20558//transcription factor SPEECHLESS+ko04016//MAPK signaling pathway - plant	GO:0046983//protein dimerization activity	Transcription factor bHLH96 [Glycine soja]	bHLH	HLH	-	http://plntfdb.bio.uni-potsdam.de/v3.0/fam_mem.php?family_id=bHLH	0.999665	0.954775	0.940656	0.993833	0.974758	0.979958	0.982268	0.999915	0.999423	9
CL5981.Contig9_All	BT097937.1	Unknown	BT097937.1 Soybean clone JCVI-FLGm-22B18 unknown mRNA	K18485//myogenic factor 6;K20558//transcription factor SPEECHLESS+ko04016//MAPK signaling pathway - plant;K20558//transcription factor SPEECHLESS+ko04016//MAPK signaling pathway - plant;K20558//transcription factor SPEECHLESS+ko04016//MAPK signaling pathway - plant;K20558//transcription factor SPEECHLESS+ko04016//MAPK signaling pathway - plant	GO:0046983//protein dimerization activity	transcription factor bHLH94 [Glycine max] >KRH62289.1 hypothetical protein GLYMA_04G098400 [Glycine max]	bHLH	HLH	-	http://plntfdb.bio.uni-potsdam.de/v3.0/fam_mem.php?family_id=bHLH	0.999665	0.954775	0.940656	0.993833	0.974758	0.979958	0.982268	0.999915	0.999423	9
CL60.Contig1_All	XM_003528707.3	LOC100786383	XM_003528707.3 PREDICTED: Glycine max NAC domain-containing protein 14-like (LOC100786383), mRNA	K00521//ferric-chelate reductase [EC:1.16.1.7];K00521//ferric-chelate reductase [EC:1.16.1.7];K13126//polyadenylate-binding protein+ko03015//mRNA surveillance pathway+ko03018//RNA degradation+ko03013//RNA transport	GO:0003677//DNA binding;GO:0005634//nucleus;GO:0006355//regulation of transcription, DNA-templated	NAC domain-containing protein 69 [Glycine soja] >RZB59107.1 Protein NTM1-like 9 isoform A [Glycine soja]	NAC	NAM	-	http://plntfdb.bio.uni-potsdam.de/v3.0/fam_mem.php?family_id=NAC	0.987097	0.906099	0.886455	0.969883	0.935864	0.997848	0.99856	0.992578	0.985771	9
CL60.Contig10_All	XM_003528707.3	LOC100786383	XM_003528707.3 PREDICTED: Glycine max NAC domain-containing protein 14-like (LOC100786383), mRNA	K00521//ferric-chelate reductase [EC:1.16.1.7];K00521//ferric-chelate reductase [EC:1.16.1.7];K13126//polyadenylate-binding protein+ko03015//mRNA surveillance pathway+ko03018//RNA degradation+ko03013//RNA transport	GO:0003677//DNA binding;GO:0005634//nucleus;GO:0006355//regulation of transcription, DNA-templated	NAC domain-containing protein 91 [Glycine max] >KRH47750.1 hypothetical protein GLYMA_07G048100 [Glycine max]	NAC	NAM	-	http://plntfdb.bio.uni-potsdam.de/v3.0/fam_mem.php?family_id=NAC	0.975608	0.998505	0.995101	0.990753	0.999757	0.90142	0.906529	0.96633	0.977349	9
CL60.Contig11_All	XM_003528707.3	LOC100786383	XM_003528707.3 PREDICTED: Glycine max NAC domain-containing protein 14-like (LOC100786383), mRNA	K00521//ferric-chelate reductase [EC:1.16.1.7];K00521//ferric-chelate reductase [EC:1.16.1.7];K13126//polyadenylate-binding protein+ko03015//mRNA surveillance pathway+ko03018//RNA degradation+ko03013//RNA transport	GO:0003677//DNA binding;GO:0005634//nucleus;GO:0006355//regulation of transcription, DNA-templated	NAC domain-containing protein 92 [Glycine max] >KRH47748.1 hypothetical protein GLYMA_07G048000 [Glycine max]	NAC	NAM	-	http://plntfdb.bio.uni-potsdam.de/v3.0/fam_mem.php?family_id=NAC	0.999043	0.949314	0.934447	0.991695	0.970616	0.983358	0.985459	0.999988	0.998658	9
CL612.Contig2_All	AK286816.1	Unknown	AK286816.1 Glycine max cDNA, clone: GMFL01-37-I10	K14486//auxin response factor+ko04075//Plant hormone signal transduction;K14486//auxin response factor+ko04075//Plant hormone signal transduction;K14486//auxin response factor+ko04075//Plant hormone signal transduction;K14486//auxin response factor+ko04075//Plant hormone signal transduction	GO:0003677//DNA binding;GO:0005634//nucleus;GO:0006355//regulation of transcription, DNA-templated;GO:0009734//auxin-activated signaling pathway	auxin response factor 9 [Glycine max] >KRH75716.1 hypothetical protein GLYMA_01G103500 [Glycine max] >KRH75717.1 hypothetical protein GLYMA_01G103500 [Glycine max] >RZC29337.1 Auxin response factor 9 isoform A [Glycine soja]	ARF	Auxin_resp	-	http://plntfdb.bio.uni-potsdam.de/v3.0/fam_mem.php?family_id=ARF	0.996794	0.980871	0.971278	0.999987	0.992907	0.953385	0.956923	0.992927	0.997408	9
CL612.Contig3_All	XM_007133948.1	PHAVU_010G011600g	XM_007133948.1 Phaseolus vulgaris hypothetical protein (PHAVU_010G011600g) mRNA, complete cds	K14486//auxin response factor+ko04075//Plant hormone signal transduction;K14486//auxin response factor+ko04075//Plant hormone signal transduction;K14486//auxin response factor+ko04075//Plant hormone signal transduction;K14486//auxin response factor+ko04075//Plant hormone signal transduction;K14486//auxin response factor+ko04075//Plant hormone signal transduction	GO:0003677//DNA binding;GO:0005634//nucleus;GO:0006355//regulation of transcription, DNA-templated;GO:0009734//auxin-activated signaling pathway	auxin response factor 9 isoform X1 [Glycine max] >KRH65922.1 hypothetical protein GLYMA_03G070500 [Glycine max] >RZC19476.1 Auxin response factor 9 isoform A [Glycine soja] >RZC19477.1 Auxin response factor 9 isoform B [Glycine soja]	ARF	Auxin_resp	-	http://plntfdb.bio.uni-potsdam.de/v3.0/fam_mem.php?family_id=ARF	0.996339	0.981927	0.972572	1	0.993546	0.951712	0.955312	0.992259	0.996997	9
CL612.Contig4_All	AK286816.1	Unknown	AK286816.1 Glycine max cDNA, clone: GMFL01-37-I10	K14486//auxin response factor+ko04075//Plant hormone signal transduction;K14486//auxin response factor+ko04075//Plant hormone signal transduction;K14486//auxin response factor+ko04075//Plant hormone signal transduction;K14486//auxin response factor+ko04075//Plant hormone signal transduction	GO:0003677//DNA binding;GO:0005634//nucleus;GO:0006355//regulation of transcription, DNA-templated;GO:0009734//auxin-activated signaling pathway	auxin response factor 9 [Glycine max] >KRH75716.1 hypothetical protein GLYMA_01G103500 [Glycine max] >KRH75717.1 hypothetical protein GLYMA_01G103500 [Glycine max] >RZC29337.1 Auxin response factor 9 isoform A [Glycine soja]	ARF	Auxin_resp	-	http://plntfdb.bio.uni-potsdam.de/v3.0/fam_mem.php?family_id=ARF	0.996934	0.937878	0.921576	0.986655	0.961716	0.989052	0.990745	0.999223	0.996269	9
CL6266.Contig14_All	XM_020351456.1	LOC109792069	XM_020351456.1 PREDICTED: Cajanus cajan B3 domain-containing transcription repressor VAL1-like (LOC109792069), mRNA				ABI3VP1	B3	AP2,Auxin_resp	http://plntfdb.bio.uni-potsdam.de/v3.0/fam_mem.php?family_id=ABI3VP1	0.99101	0.989961	0.982723	0.998801	0.997883	0.935676	0.939826	0.985055	0.992058	9
CL6266.Contig2_All	XM_020351456.1	LOC109792069	XM_020351456.1 PREDICTED: Cajanus cajan B3 domain-containing transcription repressor VAL1-like (LOC109792069), mRNA				ABI3VP1	B3	AP2,Auxin_resp	http://plntfdb.bio.uni-potsdam.de/v3.0/fam_mem.php?family_id=ABI3VP1	0.999665	0.954775	0.940656	0.993833	0.974758	0.979958	0.982268	0.999915	0.999423	9
CL6266.Contig3_All	XM_020351456.1	LOC109792069	XM_020351456.1 PREDICTED: Cajanus cajan B3 domain-containing transcription repressor VAL1-like (LOC109792069), mRNA				ABI3VP1	B3	AP2,Auxin_resp	http://plntfdb.bio.uni-potsdam.de/v3.0/fam_mem.php?family_id=ABI3VP1	0.935346	0.996343	0.999151	0.962063	0.986861	0.832055	0.838624	0.920878	0.938173	9
CL6266.Contig5_All	XM_020351456.1	LOC109792069	XM_020351456.1 PREDICTED: Cajanus cajan B3 domain-containing transcription repressor VAL1-like (LOC109792069), mRNA				ABI3VP1	B3	AP2,Auxin_resp	http://plntfdb.bio.uni-potsdam.de/v3.0/fam_mem.php?family_id=ABI3VP1	0.961922	1	0.999054	0.981697	0.996993	0.876004	0.881705	0.950561	0.964098	9
CL6266.Contig8_All	XM_020351456.1	LOC109792069	XM_020351456.1 PREDICTED: Cajanus cajan B3 domain-containing transcription repressor VAL1-like (LOC109792069), mRNA				ABI3VP1	B3	AP2,Auxin_resp	http://plntfdb.bio.uni-potsdam.de/v3.0/fam_mem.php?family_id=ABI3VP1	0.931901	0.995475	0.998709	0.959394	0.985261	0.826681	0.833346	0.917086	0.934801	9
CL6314.Contig10_All	XM_007132134.1	PHAVU_011G074100g	XM_007132134.1 Phaseolus vulgaris hypothetical protein (PHAVU_011G074100g) mRNA, complete cds				C2H2	zf-C2H2	PHD	http://plntfdb.bio.uni-potsdam.de/v3.0/fam_mem.php?family_id=C2H2	0.968237	0.863452	0.840243	0.943438	0.89958	0.999655	0.999269	0.977231	0.966186	9
CL6314.Contig4_All	XM_007132134.1	PHAVU_011G074100g	XM_007132134.1 Phaseolus vulgaris hypothetical protein (PHAVU_011G074100g) mRNA, complete cds				C2H2	zf-C2H2	PHD	http://plntfdb.bio.uni-potsdam.de/v3.0/fam_mem.php?family_id=C2H2	0.972987	0.873246	0.850788	0.949803	0.90803	0.999979	0.999829	0.981231	0.97109	9
CL6314.Contig6_All	XM_007132134.1	PHAVU_011G074100g	XM_007132134.1 Phaseolus vulgaris hypothetical protein (PHAVU_011G074100g) mRNA, complete cds				C2H2	zf-C2H2	PHD	http://plntfdb.bio.uni-potsdam.de/v3.0/fam_mem.php?family_id=C2H2	0.982508	0.894573	0.873883	0.96309	0.926201	0.999235	0.999631	0.989008	0.980972	9
CL6314.Contig7_All	XM_007132134.1	PHAVU_011G074100g	XM_007132134.1 Phaseolus vulgaris hypothetical protein (PHAVU_011G074100g) mRNA, complete cds				C2H2	zf-C2H2	PHD	http://plntfdb.bio.uni-potsdam.de/v3.0/fam_mem.php?family_id=C2H2	0.998739	0.947256	0.932119	0.99084	0.969036	0.984515	0.98654	0.999936	0.998301	9
CL6314.Contig8_All	XM_007132134.1	PHAVU_011G074100g	XM_007132134.1 Phaseolus vulgaris hypothetical protein (PHAVU_011G074100g) mRNA, complete cds				C2H2	zf-C2H2	PHD	http://plntfdb.bio.uni-potsdam.de/v3.0/fam_mem.php?family_id=C2H2	0.999833	0.957004	0.943205	0.994646	0.976424	0.978417	0.980817	0.999788	0.999652	9
CL6314.Contig9_All	BT097940.1	Unknown	BT097940.1 Soybean clone JCVI-FLGm-22B20 unknown mRNA				C2H2	zf-C2H2	PHD	http://plntfdb.bio.uni-potsdam.de/v3.0/fam_mem.php?family_id=C2H2	0.952885	0.834156	0.808888	0.923605	0.873981	0.99666	0.995613	0.963964	0.950403	9
CL6463.Contig2_All	XM_007148304.1	PHAVU_006G202200g	XM_007148304.1 Phaseolus vulgaris hypothetical protein (PHAVU_006G202200g) mRNA, complete cds				MADS	SRF-TF	-	http://plntfdb.bio.uni-potsdam.de/v3.0/fam_mem.php?family_id=MADS	-0.965331	-0.857659	-0.834022	-0.939606	-0.894554	-0.999291	-0.99877	-0.974754	-0.96319	9
CL6574.Contig2_All	AK245625.1	Unknown	AK245625.1 Glycine max cDNA, clone: GMFL01-36-A08				GRAS	GRAS	-	http://plntfdb.bio.uni-potsdam.de/v3.0/fam_mem.php?family_id=GRAS	0.999032	0.94923	0.934353	0.991661	0.970552	0.983406	0.985504	0.999987	0.998644	9
CL6574.Contig3_All	XM_003534839.3	LOC100817987	XM_003534839.3 PREDICTED: Glycine max scarecrow-like protein 13 (LOC100817987), transcript variant X1, mRNA				GRAS	GRAS	-	http://plntfdb.bio.uni-potsdam.de/v3.0/fam_mem.php?family_id=GRAS	0.984619	0.994965	0.989544	0.995918	0.99972	0.920261	0.924872	0.977078	0.985999	9
CL6574.Contig5_All	XM_003534839.3	LOC100817987	XM_003534839.3 PREDICTED: Glycine max scarecrow-like protein 13 (LOC100817987), transcript variant X1, mRNA				GRAS	GRAS	-	http://plntfdb.bio.uni-potsdam.de/v3.0/fam_mem.php?family_id=GRAS	0.938376	0.997046	0.99947	0.964391	0.988224	0.836829	0.843312	0.924221	0.941137	9
CL6574.Contig8_All	XM_003534839.3	LOC100817987	XM_003534839.3 PREDICTED: Glycine max scarecrow-like protein 13 (LOC100817987), transcript variant X1, mRNA				GRAS	GRAS	-	http://plntfdb.bio.uni-potsdam.de/v3.0/fam_mem.php?family_id=GRAS	0.969027	0.99965	0.997494	0.986532	0.998737	0.888848	0.89426	0.958687	0.97099	9
CL6597.Contig1_All	XM_020374622.1	LOC109810999	XM_020374622.1 PREDICTED: Cajanus cajan RNA polymerase sigma factor sigC (LOC109810999), transcript variant X1, mRNA				Sigma70-like	Sigma70_r2,Sigma70_r3,Sigma70_r4	-	http://plntfdb.bio.uni-potsdam.de/v3.0/fam_mem.php?family_id=Sigma70-like	-0.972884	-0.999093	-0.996223	-0.989041	-0.999417	-0.896122	-0.901361	-0.96315	-0.97472	9
CL6622.Contig1_All	XM_020382276.1	LOC109817083	XM_020382276.1 PREDICTED: Cajanus cajan myb-related protein Myb4-like (LOC109817083), mRNA				MYB	Myb_DNA-binding	ARID,Response_reg,SNF2_N	http://plntfdb.bio.uni-potsdam.de/v3.0/fam_mem.php?family_id=MYB	0.998398	0.976028	0.96542	0.99959	0.98984	0.960211	0.96348	0.995442	0.998823	9
CL6622.Contig2_All	XM_020382276.1	LOC109817083	XM_020382276.1 PREDICTED: Cajanus cajan myb-related protein Myb4-like (LOC109817083), mRNA				MYB	Myb_DNA-binding	ARID,Response_reg,SNF2_N	http://plntfdb.bio.uni-potsdam.de/v3.0/fam_mem.php?family_id=MYB	0.98709	0.993378	0.987309	0.997141	0.999262	0.925934	0.930381	0.980112	0.988351	9
CL6622.Contig4_All	XM_020382276.1	LOC109817083	XM_020382276.1 PREDICTED: Cajanus cajan myb-related protein Myb4-like (LOC109817083), mRNA				MYB	Myb_DNA-binding	ARID,Response_reg,SNF2_N	http://plntfdb.bio.uni-potsdam.de/v3.0/fam_mem.php?family_id=MYB	0.999665	0.954775	0.940656	0.993833	0.974758	0.979958	0.982268	0.999915	0.999423	9
CL6828.Contig1_All	XM_017558386.1	LOC108325328	XM_017558386.1 PREDICTED: Vigna angularis transcription factor MYB108-like (LOC108325328), mRNA				MYB	Myb_DNA-binding	ARID,Response_reg,SNF2_N	http://plntfdb.bio.uni-potsdam.de/v3.0/fam_mem.php?family_id=MYB	0.998049	0.97729	0.966936	0.999741	0.990658	0.958553	0.96189	0.994864	0.998521	9
CL6828.Contig2_All	XM_020373021.1	LOC109809650	XM_020373021.1 PREDICTED: Cajanus cajan transcription factor MYB108-like (LOC109809650), transcript variant X2, mRNA				MYB	Myb_DNA-binding	ARID,Response_reg,SNF2_N	http://plntfdb.bio.uni-potsdam.de/v3.0/fam_mem.php?family_id=MYB	0.998152	0.976931	0.966505	0.999702	0.990427	0.959032	0.962349	0.995033	0.998611	9
CL6828.Contig3_All	XM_020373020.1	LOC109809650	XM_020373020.1 PREDICTED: Cajanus cajan transcription factor MYB108-like (LOC109809650), transcript variant X1, mRNA				MYB	Myb_DNA-binding	ARID,Response_reg,SNF2_N	http://plntfdb.bio.uni-potsdam.de/v3.0/fam_mem.php?family_id=MYB	0.998721	0.947144	0.931992	0.990793	0.968949	0.984577	0.986597	0.999932	0.99828	9
CL6834.Contig1_All	XM_007132548.1	PHAVU_011G109500g	XM_007132548.1 Phaseolus vulgaris hypothetical protein (PHAVU_011G109500g) mRNA, complete cds				MYB	Myb_DNA-binding	ARID,Response_reg,SNF2_N	http://plntfdb.bio.uni-potsdam.de/v3.0/fam_mem.php?family_id=MYB	0.983905	0.995362	0.990119	0.995545	0.999808	0.918672	0.923327	0.97621	0.985317	9
CL696.Contig11_All	XM_007146818.1	PHAVU_006G078200g	XM_007146818.1 Phaseolus vulgaris hypothetical protein (PHAVU_006G078200g) mRNA, complete cds				MYB	Myb_DNA-binding	ARID,Response_reg,SNF2_N	http://plntfdb.bio.uni-potsdam.de/v3.0/fam_mem.php?family_id=MYB	-0.922727	-0.992846	-0.997163	-0.95219	-0.980771	-0.812637	-0.819543	-0.907035	-0.925811	9
CL696.Contig5_All	XM_007146818.1	PHAVU_006G078200g	XM_007146818.1 Phaseolus vulgaris hypothetical protein (PHAVU_006G078200g) mRNA, complete cds				MYB	Myb_DNA-binding	ARID,Response_reg,SNF2_N	http://plntfdb.bio.uni-potsdam.de/v3.0/fam_mem.php?family_id=MYB	0.999665	0.954775	0.940656	0.993833	0.974758	0.979958	0.982268	0.999915	0.999423	9
CL6963.Contig3_All	XM_006595886.2	LOC100814386	XM_006595886.2 PREDICTED: Glycine max B3 domain-containing protein Os01g0723500-like (LOC100814386), mRNA				ABI3VP1	B3	AP2,Auxin_resp	http://plntfdb.bio.uni-potsdam.de/v3.0/fam_mem.php?family_id=ABI3VP1	-0.953268	-0.834853	-0.809631	-0.924089	-0.874594	-0.996763	-0.995731	-0.964299	-0.950796	9
CL6969.Contig5_All	XM_006580913.2	LOC100776749	XM_006580913.2 PREDICTED: Glycine max MADS-box protein SVP-like (LOC100776749), transcript variant X4, mRNA				MADS	SRF-TF	-	http://plntfdb.bio.uni-potsdam.de/v3.0/fam_mem.php?family_id=MADS	0.987077	0.906048	0.886399	0.969854	0.935821	0.997856	0.998567	0.992564	0.98575	9
CL70.Contig2_All	NM_001353424.1	Hsf-06	NM_001353424.1 Glycine max heat stress transcription factor Hsf-06 (GMHSF-06), mRNA				HSF	HSF_DNA-bind	-	http://plntfdb.bio.uni-potsdam.de/v3.0/fam_mem.php?family_id=HSF	0.973092	0.873468	0.851027	0.949945	0.908221	0.999982	0.999838	0.981318	0.971198	9
CL7186.Contig4_All	XM_020365718.1	LOC109803993	XM_020365718.1 PREDICTED: Cajanus cajan transcription factor E2FA (LOC109803993), transcript variant X2, mRNA				E2F-DP	E2F_TDP	-	http://plntfdb.bio.uni-potsdam.de/v3.0/fam_mem.php?family_id=E2F-DP	-0.996138	-0.982363	-0.973109	-0.999996	-0.993806	-0.950997	-0.954624	-0.991968	-0.996815	9
CL7281.Contig1_All	XM_007158258.1	PHAVU_002G142800g	XM_007158258.1 Phaseolus vulgaris hypothetical protein (PHAVU_002G142800g) mRNA, complete cds				bHLH	HLH	-	http://plntfdb.bio.uni-potsdam.de/v3.0/fam_mem.php?family_id=bHLH	0.981697	0.996441	0.991726	0.994346	0.999971	0.913881	0.918667	0.973546	0.983204	9
CL7281.Contig2_All	XM_007156381.1	PHAVU_003G286400g	XM_007156381.1 Phaseolus vulgaris hypothetical protein (PHAVU_003G286400g) mRNA, complete cds				bHLH	HLH	-	http://plntfdb.bio.uni-potsdam.de/v3.0/fam_mem.php?family_id=bHLH	0.993524	0.986885	0.978759	0.99959	0.996355	0.942652	0.946574	0.988352	0.994409	9
CL7281.Contig3_All	XM_007158257.1	PHAVU_002G142800g	XM_007158257.1 Phaseolus vulgaris hypothetical protein (PHAVU_002G142800g) mRNA, complete cds				bHLH	HLH	-	http://plntfdb.bio.uni-potsdam.de/v3.0/fam_mem.php?family_id=bHLH	0.922244	0.992695	0.997068	0.951807	0.980526	0.811907	0.818825	0.906507	0.925338	9
CL7320.Contig2_All	BT098495.1	Unknown	BT098495.1 Soybean clone JCVI-FLGm-12F13 unknown mRNA				C2C2-GATA	GATA	-	http://plntfdb.bio.uni-potsdam.de/v3.0/fam_mem.php?family_id=C2C2-GATA	0.957659	0.999872	0.999599	0.978691	0.995701	0.868577	0.874437	0.945735	0.959954	9
CL7393.Contig3_All	XM_020367626.1	LOC109805526	XM_020367626.1 PREDICTED: Cajanus cajan scarecrow-like protein 11 (LOC109805526), mRNA				GRAS	GRAS	-	http://plntfdb.bio.uni-potsdam.de/v3.0/fam_mem.php?family_id=GRAS	0.95533	0.999712	0.999793	0.977021	0.994929	0.864593	0.870536	0.94311	0.957687	9
CL7412.Contig5_All	XM_020381226.1	LOC109816282	XM_020381226.1 PREDICTED: Cajanus cajan zinc finger protein CONSTANS-LIKE 9-like (LOC109816282), transcript variant X6, mRNA				C2C2-CO-like	CCT,zf-B_box	GATA,PLATZ	http://plntfdb.bio.uni-potsdam.de/v3.0/fam_mem.php?family_id=C2C2-CO-like	0.954899	0.837839	0.812816	0.926157	0.877222	0.997186	0.996219	0.965727	0.952469	9
CL7412.Contig8_All	XM_020381226.1	LOC109816282	XM_020381226.1 PREDICTED: Cajanus cajan zinc finger protein CONSTANS-LIKE 9-like (LOC109816282), transcript variant X6, mRNA				C2C2-CO-like	CCT,zf-B_box	GATA,PLATZ	http://plntfdb.bio.uni-potsdam.de/v3.0/fam_mem.php?family_id=C2C2-CO-like	0.999665	0.954775	0.940656	0.993833	0.974758	0.979958	0.982268	0.999915	0.999423	9
CL7429.Contig1_All	XM_020364844.1	LOC109803196	XM_020364844.1 PREDICTED: Cajanus cajan transcription factor SRM1-like (LOC109803196), transcript variant X3, mRNA				MYB	Myb_DNA-binding	ARID,Response_reg,SNF2_N	http://plntfdb.bio.uni-potsdam.de/v3.0/fam_mem.php?family_id=MYB	0.989525	0.991413	0.984642	0.998222	0.99852	0.931856	0.936126	0.983161	0.990659	9
CL7429.Contig2_All	XM_020364694.1	LOC109803196	XM_020364694.1 PREDICTED: Cajanus cajan transcription factor SRM1-like (LOC109803196), transcript variant X1, mRNA				MYB	Myb_DNA-binding	ARID,Response_reg,SNF2_N	http://plntfdb.bio.uni-potsdam.de/v3.0/fam_mem.php?family_id=MYB	0.999872	0.95767	0.943969	0.994882	0.97692	0.977938	0.980365	0.999737	0.99971	9
CL7522.Contig3_All	AK245793.1	Unknown	AK245793.1 Glycine max cDNA, clone: GMFL01-41-K07				G2-like	G2-like	Response_reg	http://plntfdb.bio.uni-potsdam.de/v3.0/fam_mem.php?family_id=G2-like	-0.960888	-0.849049	-0.824795	-0.933826	-0.88705	-0.998533	-0.997815	-0.970933	-0.958619	9
CL7522.Contig6_All	AP015043.1	Unknown	AP015043.1 Vigna angularis var. angularis DNA, chromosome 10, almost complete sequence, cultivar: Shumari				G2-like	G2-like	Response_reg	http://plntfdb.bio.uni-potsdam.de/v3.0/fam_mem.php?family_id=G2-like	-0.916441	-0.990808	-0.99583	-0.947179	-0.977522	-0.803207	-0.810268	-0.90018	-0.919644	9
CL7552.Contig1_All	XM_006591462.2	LOC102669888	XM_006591462.2 PREDICTED: Glycine max WRKY transcription factor 22-like (LOC102669888), mRNA				WRKY	WRKY	-	http://plntfdb.bio.uni-potsdam.de/v3.0/fam_mem.php?family_id=WRKY	0.998133	0.943712	0.928122	0.989311	0.966291	0.986365	0.988261	0.999754	0.997607	9
CL7552.Contig2_All	AP015043.1	Unknown	AP015043.1 Vigna angularis var. angularis DNA, chromosome 10, almost complete sequence, cultivar: Shumari				WRKY	WRKY	-	http://plntfdb.bio.uni-potsdam.de/v3.0/fam_mem.php?family_id=WRKY	0.999597	0.954027	0.939803	0.993552	0.974195	0.980454	0.982735	0.999945	0.999335	9
CL7722.Contig1_All	XM_007145029.1	PHAVU_007G209000g	XM_007145029.1 Phaseolus vulgaris hypothetical protein (PHAVU_007G209000g) mRNA, complete cds				WRKY	WRKY	-	http://plntfdb.bio.uni-potsdam.de/v3.0/fam_mem.php?family_id=WRKY	0.993187	0.923839	0.905963	0.979662	0.950464	0.993996	0.995232	0.996968	0.992213	9
CL7722.Contig2_All	XM_007145029.1	PHAVU_007G209000g	XM_007145029.1 Phaseolus vulgaris hypothetical protein (PHAVU_007G209000g) mRNA, complete cds				WRKY	WRKY	-	http://plntfdb.bio.uni-potsdam.de/v3.0/fam_mem.php?family_id=WRKY	0.950257	0.999171	0.999993	0.973321	0.993109	0.856074	0.862189	0.937421	0.952742	9
CL7746.Contig1_All	AP015041.1	Unknown	AP015041.1 Vigna angularis var. angularis DNA, chromosome 8, almost complete sequence, cultivar: Shumari				WRKY	WRKY	-	http://plntfdb.bio.uni-potsdam.de/v3.0/fam_mem.php?family_id=WRKY	0.982338	0.996149	0.991284	0.994701	0.999939	0.915254	0.920004	0.974316	0.983818	9
CL7901.Contig2_All	XM_007153013.1	PHAVU_003G004600g	XM_007153013.1 Phaseolus vulgaris hypothetical protein (PHAVU_003G004600g) mRNA, complete cds				MYB	Myb_DNA-binding	ARID,Response_reg,SNF2_N	http://plntfdb.bio.uni-potsdam.de/v3.0/fam_mem.php?family_id=MYB	0.988598	0.992216	0.98572	0.997828	0.998842	0.929556	0.933896	0.981992	0.989782	9
CL8020.Contig1_All	AP015040.1	Unknown	AP015040.1 Vigna angularis var. angularis DNA, chromosome 7, almost complete sequence, cultivar: Shumari				mTERF	mTERF	-	http://plntfdb.bio.uni-potsdam.de/v3.0/fam_mem.php?family_id=mTERF	0.999926	0.965394	0.952884	0.997332	0.982545	0.971671	0.974426	0.998696	0.999992	9
CL808.Contig10_All	XM_006597487.2	LOC100819905	XM_006597487.2 PREDICTED: Glycine max squamosa promoter-binding-like protein 7 (LOC100819905), transcript variant X2, mRNA				SBP	SBP	-	http://plntfdb.bio.uni-potsdam.de/v3.0/fam_mem.php?family_id=SBP	-0.992733	-0.987953	-0.980122	-0.999373	-0.996909	-0.940376	-0.944373	-0.987301	-0.993673	9
CL808.Contig17_All	XM_006597487.2	LOC100819905	XM_006597487.2 PREDICTED: Glycine max squamosa promoter-binding-like protein 7 (LOC100819905), transcript variant X2, mRNA				SBP	SBP	-	http://plntfdb.bio.uni-potsdam.de/v3.0/fam_mem.php?family_id=SBP	0.999665	0.954775	0.940656	0.993833	0.974758	0.979958	0.982268	0.999915	0.999423	9
CL8105.Contig2_All	AC235236.1	Unknown	AC235236.1 Glycine max strain Williams 82 clone GM_WBb0028L21, complete sequence				FAR1	FAR1	-	http://plntfdb.bio.uni-potsdam.de/v3.0/fam_mem.php?family_id=FAR1	0.967284	0.99981	0.997962	0.985369	0.998363	0.885636	0.891123	0.956683	0.969302	9
CL820.Contig7_All	XM_007131926.1	PHAVU_011G057400g	XM_007131926.1 Phaseolus vulgaris hypothetical protein (PHAVU_011G057400g) mRNA, complete cds				bHLH	HLH	-	http://plntfdb.bio.uni-potsdam.de/v3.0/fam_mem.php?family_id=bHLH	-0.973967	-0.875327	-0.853032	-0.951135	-0.909817	-0.999997	-0.999899	-0.982048	-0.972104	9
CL826.Contig3_All	XM_007146922.1	PHAVU_006G086700g	XM_007146922.1 Phaseolus vulgaris hypothetical protein (PHAVU_006G086700g) mRNA, complete cds				MYB	Myb_DNA-binding	ARID,Response_reg,SNF2_N	http://plntfdb.bio.uni-potsdam.de/v3.0/fam_mem.php?family_id=MYB	0.996109	0.934391	0.91768	0.984991	0.95895	0.990467	0.992042	0.998783	0.995365	9
CL8292.Contig3_All	XM_003528903.3	LOC100804227	XM_003528903.3 PREDICTED: Glycine max transcription repressor MYB6-like (LOC100804227), mRNA				MYB	Myb_DNA-binding	ARID,Response_reg,SNF2_N	http://plntfdb.bio.uni-potsdam.de/v3.0/fam_mem.php?family_id=MYB	0.968518	0.999702	0.997637	0.986194	0.998632	0.887905	0.893339	0.958101	0.970497	9
CL8339.Contig5_All	XM_007148397.1	PHAVU_006G210500g	XM_007148397.1 Phaseolus vulgaris hypothetical protein (PHAVU_006G210500g) mRNA, complete cds				TUB	Tub	-	http://plntfdb.bio.uni-potsdam.de/v3.0/fam_mem.php?family_id=TUB	-0.999954	-0.959488	-0.946055	-0.995506	-0.978263	-0.976586	-0.979087	-0.999571	-0.999844	9
CL8351.Contig1_All	AP015044.1	Unknown	AP015044.1 Vigna angularis var. angularis DNA, chromosome 11, almost complete sequence, cultivar: Shumari				AP2-EREBP	AP2	-	http://plntfdb.bio.uni-potsdam.de/v3.0/fam_mem.php?family_id=AP2-EREBP	-0.996152	-0.982333	-0.973072	-0.999997	-0.993788	-0.951047	-0.954672	-0.991988	-0.996827	9
CL8369.Contig3_All	AP015039.1	Unknown	AP015039.1 Vigna angularis var. angularis DNA, chromosome 6, almost complete sequence, cultivar: Shumari				C2C2-GATA	GATA	-	http://plntfdb.bio.uni-potsdam.de/v3.0/fam_mem.php?family_id=C2C2-GATA	0.988137	0.992589	0.986227	0.997623	0.998984	0.928434	0.932807	0.981415	0.989345	9
CL8369.Contig5_All	XM_017576767.1	LOC108339609	XM_017576767.1 PREDICTED: Vigna angularis GATA transcription factor 7-like (LOC108339609), transcript variant X2, mRNA				C2C2-GATA	GATA	-	http://plntfdb.bio.uni-potsdam.de/v3.0/fam_mem.php?family_id=C2C2-GATA	0.978905	0.997534	0.993443	0.992744	0.999979	0.908046	0.912987	0.970216	0.980523	9
CL8474.Contig1_All							C2H2	zf-C2H2	PHD	http://plntfdb.bio.uni-potsdam.de/v3.0/fam_mem.php?family_id=C2H2	0.999665	0.954775	0.940656	0.993833	0.974758	0.979958	0.982268	0.999915	0.999423	9
CL85.Contig4_All	XM_020365673.1	LOC109803958	XM_020365673.1 PREDICTED: Cajanus cajan NAC domain-containing protein 69-like (LOC109803958), mRNA				NAC	NAM	-	http://plntfdb.bio.uni-potsdam.de/v3.0/fam_mem.php?family_id=NAC	0.999665	0.954775	0.940656	0.993833	0.974758	0.979958	0.982268	0.999915	0.999423	9
CL85.Contig6_All	XM_020365673.1	LOC109803958	XM_020365673.1 PREDICTED: Cajanus cajan NAC domain-containing protein 69-like (LOC109803958), mRNA				NAC	NAM	-	http://plntfdb.bio.uni-potsdam.de/v3.0/fam_mem.php?family_id=NAC	0.988477	0.992315	0.985855	0.997775	0.998881	0.929261	0.933609	0.981841	0.989668	9
CL860.Contig1_All	XM_007154278.1	PHAVU_003G110400g	XM_007154278.1 Phaseolus vulgaris hypothetical protein (PHAVU_003G110400g) mRNA, complete cds				C2C2-GATA	GATA	-	http://plntfdb.bio.uni-potsdam.de/v3.0/fam_mem.php?family_id=C2C2-GATA	-0.966415	-0.99987	-0.998174	-0.984783	-0.998163	-0.884051	-0.889573	-0.955687	-0.96846	9
CL8611.Contig1_All	XM_007137092.1	PHAVU_009G104400g	XM_007137092.1 Phaseolus vulgaris hypothetical protein (PHAVU_009G104400g) mRNA, complete cds				NAC	NAM	-	http://plntfdb.bio.uni-potsdam.de/v3.0/fam_mem.php?family_id=NAC	0.999665	0.954775	0.940656	0.993833	0.974758	0.979958	0.982268	0.999915	0.999423	9
CL8611.Contig2_All	XM_014774535.1	LOC100805060	XM_014774535.1 PREDICTED: Glycine max NAC domain-containing protein 92 (LOC100805060), transcript variant X4, mRNA				NAC	NAM	-	http://plntfdb.bio.uni-potsdam.de/v3.0/fam_mem.php?family_id=NAC	0.999665	0.954775	0.940656	0.993833	0.974758	0.979958	0.982268	0.999915	0.999423	9
CL8625.Contig1_All	XM_020362848.1	LOC109801733	XM_020362848.1 PREDICTED: Cajanus cajan transcription factor MYB56-like (LOC109801733), mRNA				MYB	Myb_DNA-binding	ARID,Response_reg,SNF2_N	http://plntfdb.bio.uni-potsdam.de/v3.0/fam_mem.php?family_id=MYB	0.994367	0.985616	0.977155	0.99978	0.995671	0.945189	0.949023	0.989491	0.995191	9
CL864.Contig2_All	AP015038.1	Unknown	AP015038.1 Vigna angularis var. angularis DNA, chromosome 5, almost complete sequence, cultivar: Shumari				TCP	TCP	-	http://plntfdb.bio.uni-potsdam.de/v3.0/fam_mem.php?family_id=TCP	0.922211	0.992685	0.997061	0.951781	0.980509	0.811857	0.818776	0.906471	0.925305	9
CL87.Contig4_All	XM_020354701.1	LOC109795252	XM_020354701.1 PREDICTED: Cajanus cajan protein DA1-related 2-like (LOC109795252), transcript variant X1, mRNA				LIM	LIM	-	http://plntfdb.bio.uni-potsdam.de/v3.0/fam_mem.php?family_id=LIM	-0.920017	-0.991989	-0.996613	-0.950036	-0.979386	-0.808553	-0.815527	-0.904077	-0.923153	9
CL8715.Contig3_All	BT098534.1	Unknown	BT098534.1 Soybean clone JCVI-FLGm-12J15 unknown mRNA				bHLH	HLH	-	http://plntfdb.bio.uni-potsdam.de/v3.0/fam_mem.php?family_id=bHLH	-0.999083	-0.949599	-0.93477	-0.991811	-0.970834	-0.983193	-0.985304	-0.999992	-0.998704	9
CL8765.Contig4_All	NM_001289282.2	NAC021	NM_001289282.2 Glycine max NAC transcription factor (NAC021), mRNA				NAC	NAM	-	http://plntfdb.bio.uni-potsdam.de/v3.0/fam_mem.php?family_id=NAC	0.998787	0.947567	0.93247	0.990971	0.969275	0.984345	0.986381	0.999946	0.998357	9
CL8765.Contig5_All	NM_001289282.2	NAC021	NM_001289282.2 Glycine max NAC transcription factor (NAC021), mRNA				NAC	NAM	-	http://plntfdb.bio.uni-potsdam.de/v3.0/fam_mem.php?family_id=NAC	0.99989	0.957995	0.944341	0.994995	0.97716	0.977702	0.980141	0.999711	0.999737	9
CL8844.Contig3_All	XM_017549985.1	LOC108318989	XM_017549985.1 PREDICTED: Vigna angularis heat stress transcription factor A-5 (LOC108318989), mRNA				HSF	HSF_DNA-bind	-	http://plntfdb.bio.uni-potsdam.de/v3.0/fam_mem.php?family_id=HSF	0.995822	0.983015	0.973914	0.999981	0.994191	0.949902	0.95357	0.991517	0.996528	9
CL8900.Contig1_All	DQ822967.1	MYB60	DQ822967.1 Glycine max MYB transcription factor MYB60 (MYB60) mRNA, partial cds				MYB	Myb_DNA-binding	ARID,Response_reg,SNF2_N	http://plntfdb.bio.uni-potsdam.de/v3.0/fam_mem.php?family_id=MYB	-0.94944	-0.827948	-0.802274	-0.919268	-0.868501	-0.995686	-0.994507	-0.960934	-0.946872	9
CL8946.Contig2_All	AP015040.1	Unknown	AP015040.1 Vigna angularis var. angularis DNA, chromosome 7, almost complete sequence, cultivar: Shumari				GRAS	GRAS	-	http://plntfdb.bio.uni-potsdam.de/v3.0/fam_mem.php?family_id=GRAS	0.999665	0.954775	0.940656	0.993833	0.974758	0.979958	0.982268	0.999915	0.999423	9
CL9017.Contig2_All	XM_017558635.1	LOC108325547	XM_017558635.1 PREDICTED: Vigna angularis ethylene-responsive transcription factor ERF027 (LOC108325547), mRNA				AP2-EREBP	AP2	-	http://plntfdb.bio.uni-potsdam.de/v3.0/fam_mem.php?family_id=AP2-EREBP	0.999471	0.952779	0.938382	0.993075	0.973254	0.981259	0.983492	0.99998	0.999176	9
CL9091.Contig6_All	XM_006574699.2	LOC100792644	XM_006574699.2 PREDICTED: Glycine max GATA transcription factor 8-like (LOC100792644), transcript variant X2, mRNA				C2C2-GATA	GATA	-	http://plntfdb.bio.uni-potsdam.de/v3.0/fam_mem.php?family_id=C2C2-GATA	0.940627	0.997529	0.999663	0.966108	0.989208	0.840409	0.846825	0.92671	0.943338	9
CL9130.Contig2_All	XM_017560459.1	LOC108326867	XM_017560459.1 PREDICTED: Vigna angularis trihelix transcription factor ASIL1-like (LOC108326867), mRNA				Trihelix	trihelix	-	http://plntfdb.bio.uni-potsdam.de/v3.0/fam_mem.php?family_id=Trihelix	-0.999106	-0.949769	-0.934962	-0.99188	-0.970964	-0.983094	-0.985212	-0.999994	-0.998732	9
CL9164.Contig1_All	XM_020362151.1	LOC109801146	XM_020362151.1 PREDICTED: Cajanus cajan uncharacterized LOC109801146 (LOC109801146), transcript variant X2, mRNA				PLATZ	PLATZ	-	http://plntfdb.bio.uni-potsdam.de/v3.0/fam_mem.php?family_id=PLATZ	0.999665	0.954775	0.940656	0.993833	0.974758	0.979958	0.982268	0.999915	0.999423	9
CL9192.Contig1_All	XM_017575047.1	LOC108338268	XM_017575047.1 PREDICTED: Vigna angularis growth-regulating factor 1-like (LOC108338268), mRNA				GRF	QLQ,WRC	-	http://plntfdb.bio.uni-potsdam.de/v3.0/fam_mem.php?family_id=GRF	-0.99949	-0.970361	-0.958695	-0.99858	-0.986031	-0.966809	-0.969793	-0.997492	-0.999716	9
CL9242.Contig1_All	XM_007153288.1	PHAVU_003G028000g	XM_007153288.1 Phaseolus vulgaris hypothetical protein (PHAVU_003G028000g) mRNA, complete cds				G2-like	G2-like	Response_reg	http://plntfdb.bio.uni-potsdam.de/v3.0/fam_mem.php?family_id=G2-like	-0.930424	-0.995082	-0.998495	-0.958244	-0.98456	-0.824395	-0.831101	-0.915463	-0.933354	9
CL9342.Contig1_All	XM_007149553.1	PHAVU_005G084600g	XM_007149553.1 Phaseolus vulgaris hypothetical protein (PHAVU_005G084600g) mRNA, complete cds				NAC	NAM	-	http://plntfdb.bio.uni-potsdam.de/v3.0/fam_mem.php?family_id=NAC	-0.958449	-0.844433	-0.819858	-0.930686	-0.88301	-0.998026	-0.997204	-0.96882	-0.956113	9
CL9453.Contig1_All	XR_002239702.1	LOC109797464	XR_002239702.1 PREDICTED: Cajanus cajan auxin response factor 17-like (LOC109797464), transcript variant X3, misc_RNA				ARF	Auxin_resp	-	http://plntfdb.bio.uni-potsdam.de/v3.0/fam_mem.php?family_id=ARF	0.992639	0.922063	0.904	0.978726	0.949019	0.99449	0.995672	0.996599	0.991628	9
CL9453.Contig2_All	XM_020357512.1	LOC109797464	XM_020357512.1 PREDICTED: Cajanus cajan auxin response factor 17-like (LOC109797464), transcript variant X1, mRNA				ARF	Auxin_resp	-	http://plntfdb.bio.uni-potsdam.de/v3.0/fam_mem.php?family_id=ARF	0.99241	0.921336	0.903198	0.97834	0.948427	0.994685	0.995844	0.996443	0.991384	9
CL953.Contig11_All	XM_017557780.1	LOC108324822	XM_017557780.1 PREDICTED: Vigna angularis protein indeterminate-domain 2-like (LOC108324822), mRNA				C2H2	zf-C2H2	PHD	http://plntfdb.bio.uni-potsdam.de/v3.0/fam_mem.php?family_id=C2H2	-0.953938	-0.836076	-0.810935	-0.924937	-0.875671	-0.996939	-0.995934	-0.964886	-0.951483	9
CL953.Contig5_All	XM_017580716.1	LOC108342856	XM_017580716.1 PREDICTED: Vigna angularis protein indeterminate-domain 2-like (LOC108342856), mRNA				C2H2	zf-C2H2	PHD	http://plntfdb.bio.uni-potsdam.de/v3.0/fam_mem.php?family_id=C2H2	0.961698	0.850599	0.826455	0.934874	0.888404	0.998688	0.998005	0.971633	0.959452	9
CL953.Contig9_All	XM_007144876.1	PHAVU_007G196100g	XM_007144876.1 Phaseolus vulgaris hypothetical protein (PHAVU_007G196100g) mRNA, complete cds				C2H2	zf-C2H2	PHD	http://plntfdb.bio.uni-potsdam.de/v3.0/fam_mem.php?family_id=C2H2	0.991765	0.989129	0.981639	0.999067	0.997491	0.937696	0.941781	0.986032	0.992767	9
CL9651.Contig1_All	XM_006604027.2	LOC100775277	XM_006604027.2 PREDICTED: Glycine max uncharacterized LOC100775277 (LOC100775277), transcript variant X2, mRNA				mTERF	mTERF	-	http://plntfdb.bio.uni-potsdam.de/v3.0/fam_mem.php?family_id=mTERF	0.980581	0.890024	0.868939	0.960328	0.922354	0.999578	0.999854	0.987468	0.978965	9
CL9833.Contig1_All	XM_007162796.1	PHAVU_001G187000g	XM_007162796.1 Phaseolus vulgaris hypothetical protein (PHAVU_001G187000g) mRNA, complete cds		GO:0005634//nucleus;GO:0043565//sequence-specific DNA binding;GO:0003700//DNA-binding transcription factor activity		Trihelix	trihelix	-	http://plntfdb.bio.uni-potsdam.de/v3.0/fam_mem.php?family_id=Trihelix	0.917439	0.991143	0.996055	0.947978	0.978046	0.804694	0.811731	0.901267	0.920623	9
CL9833.Contig2_All	XM_020367163.1	LOC109805161	XM_020367163.1 PREDICTED: Cajanus cajan trihelix transcription factor PTL-like (LOC109805161), mRNA				Trihelix	trihelix	-	http://plntfdb.bio.uni-potsdam.de/v3.0/fam_mem.php?family_id=Trihelix	0.99977	0.967769	0.955654	0.997965	0.984227	0.969439	0.972302	0.99818	0.999911	9
CL9886.Contig2_All	XM_020380168.1	LOC109815444	XM_020380168.1 PREDICTED: Cajanus cajan lysine-specific demethylase REF6 (LOC109815444), mRNA	K11446//histone demethylase JARID1 [EC:1.14.11.-];K11446//histone demethylase JARID1 [EC:1.14.11.-];K11446//histone demethylase JARID1 [EC:1.14.11.-];K11446//histone demethylase JARID1 [EC:1.14.11.-];K11446//histone demethylase JARID1 [EC:1.14.11.-]	GO:0005634//nucleus;GO:0035097//histone methyltransferase complex;GO:0006338//chromatin remodeling;GO:0034647//histone demethylase activity (H3-trimethyl-K4 specific);GO:0032452//histone demethylase activity;GO:0003676//nucleic acid binding		C2H2	zf-C2H2	PHD	http://plntfdb.bio.uni-potsdam.de/v3.0/fam_mem.php?family_id=C2H2	-0.996361	-0.935422	-0.918831	-0.985489	-0.95977	-0.990062	-0.991672	-0.998922	-0.99564	9
CL994.Contig1_All	XM_003534204.3	LOC100778427	XM_003534204.3 PREDICTED: Glycine max MADS-box transcription factor 23-like (LOC100778427), transcript variant X1, mRNA	K09264//MADS-box transcription factor, plant;K09264//MADS-box transcription factor, plant;K09264//MADS-box transcription factor, plant;K09264//MADS-box transcription factor, plant;K09264//MADS-box transcription factor, plant	GO:0005634//nucleus;GO:0045944//positive regulation of transcription by RNA polymerase II;GO:0000977//RNA polymerase II regulatory region sequence-specific DNA binding;GO:0003700//DNA-binding transcription factor activity;GO:0046983//protein dimerization activity		MADS	SRF-TF	-	http://plntfdb.bio.uni-potsdam.de/v3.0/fam_mem.php?family_id=MADS	0.999665	0.954775	0.940656	0.993833	0.974758	0.979958	0.982268	0.999915	0.999423	9
CL994.Contig2_All	XM_003534204.3	LOC100778427	XM_003534204.3 PREDICTED: Glycine max MADS-box transcription factor 23-like (LOC100778427), transcript variant X1, mRNA	K09264//MADS-box transcription factor, plant;K09264//MADS-box transcription factor, plant;K09264//MADS-box transcription factor, plant;K09264//MADS-box transcription factor, plant;K09264//MADS-box transcription factor, plant	GO:0005634//nucleus;GO:0045944//positive regulation of transcription by RNA polymerase II;GO:0000977//RNA polymerase II regulatory region sequence-specific DNA binding;GO:0003700//DNA-binding transcription factor activity;GO:0046983//protein dimerization activity		MADS	SRF-TF	-	http://plntfdb.bio.uni-potsdam.de/v3.0/fam_mem.php?family_id=MADS	0.999628	0.969223	0.957357	0.998321	0.985243	0.967991	0.970921	0.997811	0.999816	9
CL9960.Contig2_All	XM_020382799.1	LOC109817528	XM_020382799.1 PREDICTED: Cajanus cajan putative axial regulator YABBY 2 (LOC109817528), transcript variant X1, mRNA		GO:0007275//multicellular organism development		C2C2-YABBY	YABBY	-	http://plntfdb.bio.uni-potsdam.de/v3.0/fam_mem.php?family_id=C2C2-YABBY	-0.965805	-0.858595	-0.835026	-0.940229	-0.895367	-0.999358	-0.998859	-0.97516	-0.963679	9
Unigene10137_All	BT098943.1	Unknown	BT098943.1 Soybean clone JCVI-FLGm-13E8 unknown mRNA	K22534//PR domain zinc finger protein 5;K14841//ribosome biogenesis protein NSA1;K05747//Wiskott-Aldrich syndrome protein+ko04144//Endocytosis	GO:0010200//response to chitin;GO:0003676//nucleic acid binding		C2H2	zf-C2H2	PHD	http://plntfdb.bio.uni-potsdam.de/v3.0/fam_mem.php?family_id=C2H2	0.996267	0.982085	0.972766	0.999999	0.99364	0.951454	0.955064	0.992155	0.996932	9
Unigene10593_All	XM_003547543.3	LOC100170712	XM_003547543.3 PREDICTED: Glycine max NAC transcription factor 56 (LOC100170712), mRNA	K00521//ferric-chelate reductase [EC:1.16.1.7];K00521//ferric-chelate reductase [EC:1.16.1.7];K05941//glutathione gamma-glutamylcysteinyltransferase [EC:2.3.2.15]	GO:0003677//DNA binding;GO:0005634//nucleus;GO:0006355//regulation of transcription, DNA-templated		NAC	NAM	-	http://plntfdb.bio.uni-potsdam.de/v3.0/fam_mem.php?family_id=NAC	0.983645	0.9955	0.990321	0.995407	0.999835	0.918098	0.922769	0.975894	0.985068	9
Unigene11053_All	XM_003529108.3	LOC100782478	XM_003529108.3 PREDICTED: Glycine max PHD finger protein ALFIN-LIKE 2-like (LOC100782478), mRNA	K06889//uncharacterized protein;K00521//ferric-chelate reductase [EC:1.16.1.7];K11446//histone demethylase JARID1 [EC:1.14.11.-]	GO:0042393//histone binding;GO:0046872//metal ion binding;GO:0006355//regulation of transcription, DNA-templated		Alfin-like	Alfin-like	DDT,Homeobox,JmjC,JmjN	http://plntfdb.bio.uni-potsdam.de/v3.0/fam_mem.php?family_id=Alfin-like	-0.980684	-0.890262	-0.869197	-0.960474	-0.922556	-0.999563	-0.999845	-0.98755	-0.979071	9
Unigene11086_All	XM_020347505.1	LOC109788710	XM_020347505.1 PREDICTED: Cajanus cajan ethylene-responsive transcription factor 1B-like (LOC109788710), mRNA	K14516//ethylene-responsive transcription factor 1+ko04016//MAPK signaling pathway - plant+ko04075//Plant hormone signal transduction;K14516//ethylene-responsive transcription factor 1+ko04016//MAPK signaling pathway - plant+ko04075//Plant hormone signal transduction;K14516//ethylene-responsive transcription factor 1+ko04016//MAPK signaling pathway - plant+ko04075//Plant hormone signal transducti…	GO:0003677//DNA binding;GO:0005634//nucleus;GO:0003700//DNA-binding transcription factor activity		AP2-EREBP	AP2	-	http://plntfdb.bio.uni-potsdam.de/v3.0/fam_mem.php?family_id=AP2-EREBP	0.999564	0.969779	0.958011	0.99845	0.985629	0.967418	0.970374	0.997658	0.99977	9
Unigene11292_All	XM_020348921.1	LOC109789880	XM_020348921.1 PREDICTED: Cajanus cajan basic leucine zipper 43-like (LOC109789880), mRNA	K09060//plant G-box-binding factor;K09060//plant G-box-binding factor;K09060//plant G-box-binding factor;K09060//plant G-box-binding factor;K09060//plant G-box-binding factor	GO:0004707//MAP kinase activity;GO:0003700//DNA-binding transcription factor activity		bZIP	bZIP_1,bZIP_2,bZIP_Maf	HLH	http://plntfdb.bio.uni-potsdam.de/v3.0/fam_mem.php?family_id=bZIP	0.997821	0.978034	0.967833	0.999816	0.991135	0.957538	0.960915	0.994499	0.998322	9
Unigene12053_All	AC235304.1	Unknown	AC235304.1 Glycine max strain Williams 82 clone GM_WBb0065N07, complete sequence	K20043//clathrin coat assembly protein AP180	GO:0003677//DNA binding;GO:0005634//nucleus;GO:0006355//regulation of transcription, DNA-templated		C2C2-Dof	zf-Dof	-	http://plntfdb.bio.uni-potsdam.de/v3.0/fam_mem.php?family_id=C2C2-Dof	-0.998946	-0.973648	-0.962582	-0.999228	-0.988265	-0.963138	-0.966284	-0.996404	-0.999284	9
Unigene12154_All	XM_020376018.1	LOC109812131	XM_020376018.1 PREDICTED: Cajanus cajan zinc finger CCCH domain-containing protein 39 (LOC109812131), mRNA	K23048//RING finger protein unkempt;K15308//tristetraprolin;K15308//tristetraprolin;K15308//tristetraprolin;K18753//butyrate response factor	GO:0061158//3'-UTR-mediated mRNA destabilization;GO:0046872//metal ion binding;GO:0005829//cytosol;GO:0003730//mRNA 3'-UTR binding		C3H	zf-CCCH	PHD,SNF2_N,zf-C2H2	http://plntfdb.bio.uni-potsdam.de/v3.0/fam_mem.php?family_id=C3H	0.958158	0.999898	0.999549	0.979046	0.99586	0.869437	0.875278	0.946298	0.960439	9
Unigene12749_All	NM_001317663.2	LOC100794834	NM_001317663.2 Glycine max C2H2-Zn transcription factor (LOC100794834), mRNA	K22534//PR domain zinc finger protein 5;K05747//Wiskott-Aldrich syndrome protein+ko04144//Endocytosis	GO:0003676//nucleic acid binding		C2H2	zf-C2H2	PHD	http://plntfdb.bio.uni-potsdam.de/v3.0/fam_mem.php?family_id=C2H2	-0.97709	-0.88211	-0.860362	-0.955427	-0.915623	-0.999928	-1	-0.98463	-0.975339	9
Unigene12834_All	NM_001352772.1	LOC100500531	NM_001352772.1 Glycine max AP2-EREBP transcription factor (LOC100500531), mRNA	K12900//FUS-interacting serine-arginine-rich protein 1+ko03040//Spliceosome;K12900//FUS-interacting serine-arginine-rich protein 1+ko03040//Spliceosome;K09286//EREBP-like factor;K09286//EREBP-like factor;K09286//EREBP-like factor	GO:0003677//DNA binding;GO:0005634//nucleus;GO:0009414//response to water deprivation;GO:0009753//response to jasmonic acid;GO:0019760//glucosinolate metabolic process;GO:0009723//response to ethylene;GO:0009737//response to abscisic acid;GO:0045893//positive regulation of transcription, DNA-templated;GO:0009751//response to salicylic acid;GO:0009651//response to salt stress;GO:0043565//sequence-…		AP2-EREBP	AP2	-	http://plntfdb.bio.uni-potsdam.de/v3.0/fam_mem.php?family_id=AP2-EREBP	0.951493	0.999325	0.999971	0.97423	0.993569	0.85813	0.864204	0.938804	0.953947	9
Unigene12835_All	XM_020372416.1	LOC109809176	XM_020372416.1 PREDICTED: Cajanus cajan ethylene-responsive transcription factor ERF017 (LOC109809176), mRNA	K09286//EREBP-like factor;K09286//EREBP-like factor;K09286//EREBP-like factor;K09286//EREBP-like factor	GO:0003677//DNA binding;GO:0005634//nucleus;GO:0003700//DNA-binding transcription factor activity		AP2-EREBP	AP2	-	http://plntfdb.bio.uni-potsdam.de/v3.0/fam_mem.php?family_id=AP2-EREBP	0.996569	0.981406	0.971932	0.999997	0.993232	0.952547	0.956117	0.992595	0.997205	9
Unigene12976_All	XM_020377956.1	LOC109813713	XM_020377956.1 PREDICTED: Cajanus cajan transcription factor ICE1-like (LOC109813713), mRNA	K16190//glucuronokinase [EC:2.7.1.43]+ko00520//Amino sugar and nucleotide sugar metabolism+ko00040//Pentose and glucuronate interconversions+ko01100//Metabolic pathways+ko00053//Ascorbate and aldarate metabolism;K13422//transcription factor MYC2+ko04016//MAPK signaling pathway - plant+ko04075//Plant hormone signal transduction;K13422//transcription factor MYC2+ko04016//MAPK signaling pathway - pl…	GO:0046983//protein dimerization activity		bHLH	HLH	-	http://plntfdb.bio.uni-potsdam.de/v3.0/fam_mem.php?family_id=bHLH	-0.961034	-0.849329	-0.825095	-0.934015	-0.887294	-0.998562	-0.99785	-0.97106	-0.95877	9
Unigene1333_All	XM_007138569.1	PHAVU_009G225000g	XM_007138569.1 Phaseolus vulgaris hypothetical protein (PHAVU_009G225000g) mRNA, complete cds	K09286//EREBP-like factor;K09286//EREBP-like factor;K09286//EREBP-like factor;K09286//EREBP-like factor;K09286//EREBP-like factor	GO:0003677//DNA binding;GO:0005634//nucleus;GO:0003700//DNA-binding transcription factor activity		AP2-EREBP	AP2	-	http://plntfdb.bio.uni-potsdam.de/v3.0/fam_mem.php?family_id=AP2-EREBP	0.999026	0.949186	0.934302	0.991642	0.970518	0.983432	0.985528	0.999986	0.998636	9
Unigene13430_All	BT097920.1	Unknown	BT097920.1 Soybean clone JCVI-FLGm-11H10 unknown mRNA	K09286//EREBP-like factor;K09286//EREBP-like factor;K09286//EREBP-like factor;K09286//EREBP-like factor	GO:0003677//DNA binding;GO:0005634//nucleus;GO:0003700//DNA-binding transcription factor activity		AP2-EREBP	AP2	-	http://plntfdb.bio.uni-potsdam.de/v3.0/fam_mem.php?family_id=AP2-EREBP	0.956675	0.999811	0.99969	0.977987	0.99538	0.866887	0.872782	0.944624	0.958996	9
Unigene13497_All	XM_017562640.1	LOC108328749	XM_017562640.1 PREDICTED: Vigna angularis ethylene-responsive transcription factor LEP-like (LOC108328749), mRNA	K09286//EREBP-like factor;K09286//EREBP-like factor;K09286//EREBP-like factor;K09286//EREBP-like factor	GO:0003677//DNA binding;GO:0005634//nucleus;GO:0003700//DNA-binding transcription factor activity		AP2-EREBP	AP2	-	http://plntfdb.bio.uni-potsdam.de/v3.0/fam_mem.php?family_id=AP2-EREBP	0.986113	0.994048	0.988242	0.996671	0.999474	0.923655	0.928169	0.978906	0.987422	9
Unigene13527_All	XM_020372923.1	LOC109809582	XM_020372923.1 PREDICTED: Cajanus cajan ethylene-responsive transcription factor 3-like (LOC109809582), mRNA	K09286//EREBP-like factor	GO:0003677//DNA binding;GO:0005634//nucleus;GO:0003700//DNA-binding transcription factor activity		AP2-EREBP	AP2	-	http://plntfdb.bio.uni-potsdam.de/v3.0/fam_mem.php?family_id=AP2-EREBP	-0.995789	-0.933117	-0.916261	-0.984371	-0.957935	-0.990951	-0.992484	-0.998602	-0.995016	9
Unigene13581_All	NM_001255383.1	MYBJ2	NM_001255383.1 Glycine max myb-related protein 306-like (MYBJ2), mRNA >BT095719.1 Soybean clone JCVI-FLGm-19D22 unknown mRNA	K09422//transcription factor MYB, plant;K09422//transcription factor MYB, plant;K09422//transcription factor MYB, plant;K09422//transcription factor MYB, plant	GO:0003677//DNA binding;GO:0005634//nucleus;GO:0030154//cell differentiation;GO:0043565//sequence-specific DNA binding;GO:0044212//transcription regulatory region DNA binding		MYB	Myb_DNA-binding	ARID,Response_reg,SNF2_N	http://plntfdb.bio.uni-potsdam.de/v3.0/fam_mem.php?family_id=MYB	-0.998302	-0.976391	-0.965856	-0.999637	-0.990077	-0.959741	-0.963029	-0.995281	-0.99874	9
Unigene13813_All	XM_003528707.3	LOC100786383	XM_003528707.3 PREDICTED: Glycine max NAC domain-containing protein 14-like (LOC100786383), mRNA	K00521//ferric-chelate reductase [EC:1.16.1.7];K00521//ferric-chelate reductase [EC:1.16.1.7];K13126//polyadenylate-binding protein+ko03015//mRNA surveillance pathway+ko03018//RNA degradation+ko03013//RNA transport	GO:0003677//DNA binding;GO:0005634//nucleus;GO:0006355//regulation of transcription, DNA-templated		NAC	NAM	-	http://plntfdb.bio.uni-potsdam.de/v3.0/fam_mem.php?family_id=NAC	0.98827	0.909247	0.889901	0.971682	0.93848	0.997328	0.99813	0.993463	0.987004	9
Unigene14093_All	XM_014771664.1	LOC106797385	XM_014771664.1 PREDICTED: Glycine max AP2-like ethylene-responsive transcription factor BBM1 (LOC106797385), mRNA	K12900//FUS-interacting serine-arginine-rich protein 1+ko03040//Spliceosome;K12900//FUS-interacting serine-arginine-rich protein 1+ko03040//Spliceosome;K09286//EREBP-like factor;K09286//EREBP-like factor;K09286//EREBP-like factor	GO:0003677//DNA binding;GO:0005634//nucleus;GO:0003700//DNA-binding transcription factor activity		AP2-EREBP	AP2	-	http://plntfdb.bio.uni-potsdam.de/v3.0/fam_mem.php?family_id=AP2-EREBP	0.986987	0.993451	0.98741	0.997093	0.999287	0.925692	0.930147	0.979985	0.988254	9
Unigene14425_All				K15168//mediator of RNA polymerase II transcription subunit 25;K14486//auxin response factor+ko04075//Plant hormone signal transduction	GO:0007018//microtubule-based movement;GO:0003723//RNA binding;GO:0070940//dephosphorylation of RNA polymerase II C-terminal domain;GO:0003777//microtubule motor activity;GO:0008420//RNA polymerase II CTD heptapeptide repeat phosphatase activity		C2H2	zf-C2H2	PHD	http://plntfdb.bio.uni-potsdam.de/v3.0/fam_mem.php?family_id=C2H2	-0.998308	-0.976368	-0.965829	-0.999634	-0.990062	-0.959771	-0.963058	-0.995291	-0.998745	9
Unigene1451_All	XM_020346655.1	LOC109788023	XM_020346655.1 PREDICTED: Cajanus cajan transcription factor bHLH128 (LOC109788023), mRNA	K04733//interleukin-1 receptor-associated kinase 4 [EC:2.7.11.1];K11253//histone H3;K04733//interleukin-1 receptor-associated kinase 4 [EC:2.7.11.1];K16189//phytochrome-interacting factor 4+ko04075//Plant hormone signal transduction;K12126//phytochrome-interacting factor 3+ko04712//Circadian rhythm - plant+ko04075//Plant hormone signal transduction	GO:0005829//cytosol;GO:0010119//regulation of stomatal movement;GO:0044212//transcription regulatory region DNA binding;GO:0046983//protein dimerization activity		bHLH	HLH	-	http://plntfdb.bio.uni-potsdam.de/v3.0/fam_mem.php?family_id=bHLH	0.981509	0.892195	0.871298	0.961652	0.924192	0.999428	0.999761	0.988212	0.97993	9
Unigene162_All	AC235384.1	Unknown	AC235384.1 Glycine max strain Williams 82 clone GM_WBb0112F14, complete sequence	K09286//EREBP-like factor;K09286//EREBP-like factor;K09286//EREBP-like factor;K09286//EREBP-like factor;K09286//EREBP-like factor	GO:0003677//DNA binding;GO:0005634//nucleus;GO:0003700//DNA-binding transcription factor activity		AP2-EREBP	AP2	-	http://plntfdb.bio.uni-potsdam.de/v3.0/fam_mem.php?family_id=AP2-EREBP	0.983123	0.896057	0.875497	0.963981	0.927451	0.999099	0.999535	0.989495	0.981613	9
Unigene16347_All	XM_017571116.1	LOC108335165	XM_017571116.1 PREDICTED: Vigna angularis protein SHI RELATED SEQUENCE 1-like (LOC108335165), transcript variant X1, mRNA	K14491//two-component response regulator ARR-B family+ko04075//Plant hormone signal transduction	GO:0003677//DNA binding;GO:0005634//nucleus;GO:0045893//positive regulation of transcription, DNA-templated		SRS	DUF702	-	http://plntfdb.bio.uni-potsdam.de/v3.0/fam_mem.php?family_id=SRS	0.924049	0.993251	0.997416	0.953236	0.981437	0.814639	0.821511	0.908479	0.927107	9
Unigene16348_All	AP015043.1	Unknown	AP015043.1 Vigna angularis var. angularis DNA, chromosome 10, almost complete sequence, cultivar: Shumari		GO:0003677//DNA binding;GO:0005634//nucleus;GO:0045893//positive regulation of transcription, DNA-templated		SRS	DUF702	-	http://plntfdb.bio.uni-potsdam.de/v3.0/fam_mem.php?family_id=SRS	0.982068	0.996274	0.991472	0.994552	0.999954	0.914674	0.919439	0.973991	0.983559	9
Unigene16350_All	NM_001248980.2	MYB118	NM_001248980.2 Glycine max MYB transcription factor MYB118 (MYB118), mRNA	K12133//MYB-related transcription factor LHY+ko04712//Circadian rhythm - plant;K12133//MYB-related transcription factor LHY+ko04712//Circadian rhythm - plant;K12133//MYB-related transcription factor LHY+ko04712//Circadian rhythm - plant;K12133//MYB-related transcription factor LHY+ko04712//Circadian rhythm - plant;K12133//MYB-related transcription factor LHY+ko04712//Circadian rhythm - plant	GO:0003677//DNA binding;GO:0005634//nucleus		MYB	Myb_DNA-binding	ARID,Response_reg,SNF2_N	http://plntfdb.bio.uni-potsdam.de/v3.0/fam_mem.php?family_id=MYB	0.992941	0.987682	0.979775	0.999434	0.996771	0.940966	0.944944	0.987576	0.993867	9
Unigene16707_All	XM_007137916.1	PHAVU_009G170600g	XM_007137916.1 Phaseolus vulgaris hypothetical protein (PHAVU_009G170600g) mRNA, complete cds	K10523//speckle-type POZ protein;K10523//speckle-type POZ protein;K02987//small subunit ribosomal protein S4e+ko03010//Ribosome	GO:0005634//nucleus;GO:0006355//regulation of transcription, DNA-templated;GO:0004402//histone acetyltransferase activity;GO:0008270//zinc ion binding;GO:0003712//transcription coregulator activity;GO:0016491//oxidoreductase activity		TAZ	zf-TAZ	PHD	http://plntfdb.bio.uni-potsdam.de/v3.0/fam_mem.php?family_id=TAZ	0.999061	0.949444	0.934594	0.991748	0.970715	0.983283	0.985389	0.99999	0.998679	9
Unigene17150_All	AP004499.1	Unknown	AP004499.1 Lotus japonicus genomic DNA, chromosome 2, clone: LjT16N13, TM0031, complete sequence	K14514//ethylene-insensitive protein 3+ko04016//MAPK signaling pathway - plant+ko04075//Plant hormone signal transduction;K14514//ethylene-insensitive protein 3+ko04016//MAPK signaling pathway - plant+ko04075//Plant hormone signal transduction;K14514//ethylene-insensitive protein 3+ko04016//MAPK signaling pathway - plant+ko04075//Plant hormone signal transduction;K14514//ethylene-insensitive prot…	GO:0003677//DNA binding;GO:0005634//nucleus;GO:0009873//ethylene-activated signaling pathway;GO:0003700//DNA-binding transcription factor activity;GO:0071281//cellular response to iron ion		EIL	EIN3	-	http://plntfdb.bio.uni-potsdam.de/v3.0/fam_mem.php?family_id=EIL	0.999673	0.968806	0.956868	0.998221	0.984952	0.968413	0.971324	0.997921	0.999847	9
Unigene17236_All	NM_001353461.1	Hsf-27	NM_001353461.1 Glycine max heat stress transcription factor Hsf-27 (GMHSF-27), mRNA	K09419//heat shock transcription factor, other eukaryote;K09419//heat shock transcription factor, other eukaryote;K09419//heat shock transcription factor, other eukaryote;K09419//heat shock transcription factor, other eukaryote	GO:0061408//positive regulation of transcription from RNA polymerase II promoter in response to heat stress;GO:0000978//RNA polymerase II proximal promoter sequence-specific DNA binding;GO:0005634//nucleus;GO:0043565//sequence-specific DNA binding;GO:0034605//cellular response to heat;GO:0003700//DNA-binding transcription factor activity		HSF	HSF_DNA-bind	-	http://plntfdb.bio.uni-potsdam.de/v3.0/fam_mem.php?family_id=HSF	0.998267	0.944449	0.928952	0.989635	0.966864	0.985995	0.987917	0.999801	0.997759	9
Unigene17348_All	XM_007155235.1	PHAVU_003G189000g	XM_007155235.1 Phaseolus vulgaris hypothetical protein (PHAVU_003G189000g) mRNA, complete cds	K00521//ferric-chelate reductase [EC:1.16.1.7];K00521//ferric-chelate reductase [EC:1.16.1.7];K13126//polyadenylate-binding protein+ko03015//mRNA surveillance pathway+ko03018//RNA degradation+ko03013//RNA transport;K16296//serine carboxypeptidase-like clade I [EC:3.4.16.-];K05941//glutathione gamma-glutamylcysteinyltransferase [EC:2.3.2.15]	GO:0003677//DNA binding;GO:0005634//nucleus;GO:0006355//regulation of transcription, DNA-templated		NAC	NAM	-	http://plntfdb.bio.uni-potsdam.de/v3.0/fam_mem.php?family_id=NAC	-0.989797	-0.991164	-0.98431	-0.998333	-0.998415	-0.932542	-0.93679	-0.983505	-0.990916	9
Unigene17815_All	XR_001383066.1	LOC100799670	XR_001383066.1 PREDICTED: Glycine max trihelix transcription factor PTL-like (LOC100799670), transcript variant X4, misc_RNA	K14488//SAUR family protein+ko04075//Plant hormone signal transduction	GO:0005634//nucleus;GO:0043565//sequence-specific DNA binding;GO:0003700//DNA-binding transcription factor activity		Trihelix	trihelix	-	http://plntfdb.bio.uni-potsdam.de/v3.0/fam_mem.php?family_id=Trihelix	0.999996	0.962938	0.950035	0.996613	0.980781	0.973817	0.976464	0.999126	0.999987	9
Unigene17969_All	XM_006575300.2	LOC100778970	XM_006575300.2 PREDICTED: Glycine max MADS-box transcription factor 23-like (LOC100778970), transcript variant X4, mRNA	K09264//MADS-box transcription factor, plant;K09264//MADS-box transcription factor, plant;K09264//MADS-box transcription factor, plant;K09264//MADS-box transcription factor, plant			MADS	SRF-TF	-	http://plntfdb.bio.uni-potsdam.de/v3.0/fam_mem.php?family_id=MADS	-0.978926	-0.997527	-0.99343	-0.992757	-0.99998	-0.908091	-0.91303	-0.970242	-0.980544	9
Unigene18440_All	AP015041.1	Unknown	AP015041.1 Vigna angularis var. angularis DNA, chromosome 8, almost complete sequence, cultivar: Shumari	K14516//ethylene-responsive transcription factor 1+ko04016//MAPK signaling pathway - plant+ko04075//Plant hormone signal transduction;K14516//ethylene-responsive transcription factor 1+ko04016//MAPK signaling pathway - plant+ko04075//Plant hormone signal transduction;K14516//ethylene-responsive transcription factor 1+ko04016//MAPK signaling pathway - plant+ko04075//Plant hormone signal transducti…	GO:0003677//DNA binding;GO:0005634//nucleus;GO:0003700//DNA-binding transcription factor activity		AP2-EREBP	AP2	-	http://plntfdb.bio.uni-potsdam.de/v3.0/fam_mem.php?family_id=AP2-EREBP	0.998513	0.945865	0.930548	0.990248	0.967961	0.985262	0.987236	0.999878	0.99804	9
Unigene18619_All	XM_020380435.1	LOC109815658	XM_020380435.1 PREDICTED: Cajanus cajan protein REVEILLE 6-like (LOC109815658), transcript variant X1, mRNA	K12133//MYB-related transcription factor LHY+ko04712//Circadian rhythm - plant;K12133//MYB-related transcription factor LHY+ko04712//Circadian rhythm - plant;K12133//MYB-related transcription factor LHY+ko04712//Circadian rhythm - plant;K12133//MYB-related transcription factor LHY+ko04712//Circadian rhythm - plant;K12133//MYB-related transcription factor LHY+ko04712//Circadian rhythm - plant	GO:0003677//DNA binding;GO:0005634//nucleus		MYB	Myb_DNA-binding	ARID,Response_reg,SNF2_N	http://plntfdb.bio.uni-potsdam.de/v3.0/fam_mem.php?family_id=MYB	0.971815	0.870788	0.848138	0.94822	0.905915	0.999933	0.999724	0.98025	0.969879	9
Unigene18903_All	XM_006605398.2	LOC102665715	XM_006605398.2 PREDICTED: Glycine max G-box-binding factor 1-like (LOC102665715), transcript variant X1, mRNA	K09060//plant G-box-binding factor;K09060//plant G-box-binding factor;K09060//plant G-box-binding factor;K09060//plant G-box-binding factor;K09060//plant G-box-binding factor	GO:0003700//DNA-binding transcription factor activity		bZIP	bZIP_1,bZIP_2,bZIP_Maf	HLH	http://plntfdb.bio.uni-potsdam.de/v3.0/fam_mem.php?family_id=bZIP	-0.996081	-0.934278	-0.917554	-0.984937	-0.95886	-0.990511	-0.992082	-0.998768	-0.995334	9
Unigene18964_All	NM_001354921.1	LOC100794828	NM_001354921.1 Glycine max MYB/HD-like transcription factor (LOC100794828), mRNA	K09422//transcription factor MYB, plant;K09422//transcription factor MYB, plant;K09422//transcription factor MYB, plant;K09422//transcription factor MYB, plant	GO:0003677//DNA binding;GO:0005634//nucleus;GO:0030154//cell differentiation;GO:0043565//sequence-specific DNA binding;GO:0044212//transcription regulatory region DNA binding		MYB	Myb_DNA-binding	ARID,Response_reg,SNF2_N	http://plntfdb.bio.uni-potsdam.de/v3.0/fam_mem.php?family_id=MYB	0.983662	0.995491	0.990308	0.995416	0.999833	0.918136	0.922806	0.975915	0.985085	9
Unigene19111_All	XM_003536913.3	LOC100796348	XM_003536913.3 PREDICTED: Glycine max zinc finger protein ZAT11-like (LOC100796348), mRNA	K22534//PR domain zinc finger protein 5;K05747//Wiskott-Aldrich syndrome protein+ko04144//Endocytosis	GO:0010200//response to chitin;GO:0003676//nucleic acid binding		C2H2	zf-C2H2	PHD	http://plntfdb.bio.uni-potsdam.de/v3.0/fam_mem.php?family_id=C2H2	0.999979	0.963912	0.951163	0.996905	0.981483	0.972985	0.975674	0.998968	0.999999	9
Unigene19547_All	XM_007137491.1	PHAVU_009G136400g	XM_007137491.1 Phaseolus vulgaris hypothetical protein (PHAVU_009G136400g) mRNA, complete cds	K09326//homeobox protein OTX1;K16222//Dof zinc finger protein DOF5.5+ko04712//Circadian rhythm - plant;K16222//Dof zinc finger protein DOF5.5+ko04712//Circadian rhythm - plant	GO:0003677//DNA binding;GO:0005634//nucleus;GO:0006355//regulation of transcription, DNA-templated		C2C2-Dof	zf-Dof	-	http://plntfdb.bio.uni-potsdam.de/v3.0/fam_mem.php?family_id=C2C2-Dof	0.981838	0.996379	0.99163	0.994424	0.999965	0.914181	0.91896	0.973715	0.983339	9
Unigene1992_All	XM_006574699.2	LOC100792644	XM_006574699.2 PREDICTED: Glycine max GATA transcription factor 8-like (LOC100792644), transcript variant X2, mRNA	K21630//GATA-type zinc finger protein 1;K17895//GATA-binding protein 3;K17895//GATA-binding protein 3;K21630//GATA-type zinc finger protein 1;K21630//GATA-type zinc finger protein 1	GO:0005634//nucleus;GO:0008270//zinc ion binding;GO:0043565//sequence-specific DNA binding;GO:0003700//DNA-binding transcription factor activity;GO:0045893//positive regulation of transcription, DNA-templated		C2C2-GATA	GATA	-	http://plntfdb.bio.uni-potsdam.de/v3.0/fam_mem.php?family_id=C2C2-GATA	0.989417	0.991511	0.984773	0.998177	0.998561	0.931584	0.935862	0.983023	0.990557	9
Unigene20201_All	XM_007162476.1	PHAVU_001G160400g	XM_007162476.1 Phaseolus vulgaris hypothetical protein (PHAVU_001G160400g) mRNA, complete cds	K09286//EREBP-like factor;K13433//pathogenesis-related genes transcriptional activator PTI5+ko04626//Plant-pathogen interaction;K09286//EREBP-like factor;K09286//EREBP-like factor;K09286//EREBP-like factor	GO:0003677//DNA binding;GO:0005634//nucleus;GO:0003700//DNA-binding transcription factor activity		AP2-EREBP	AP2	-	http://plntfdb.bio.uni-potsdam.de/v3.0/fam_mem.php?family_id=AP2-EREBP	0.962675	0.85248	0.828469	0.936141	0.890045	0.998865	0.998225	0.972475	0.960457	9
Unigene20908_All	XM_006590976.2	LOC100787929	XM_006590976.2 PREDICTED: Glycine max transcription factor UNE10-like (LOC100787929), mRNA	K12126//phytochrome-interacting factor 3+ko04712//Circadian rhythm - plant+ko04075//Plant hormone signal transduction;K12126//phytochrome-interacting factor 3+ko04712//Circadian rhythm - plant+ko04075//Plant hormone signal transduction;K12126//phytochrome-interacting factor 3+ko04712//Circadian rhythm - plant+ko04075//Plant hormone signal transduction;K12126//phytochrome-interacting factor 3+ko04…	GO:0005634//nucleus;GO:0006355//regulation of transcription, DNA-templated;GO:0046983//protein dimerization activity		bHLH	HLH	-	http://plntfdb.bio.uni-potsdam.de/v3.0/fam_mem.php?family_id=bHLH	0.997889	0.942421	0.92667	0.988738	0.965285	0.986996	0.988847	0.99966	0.997332	9
Unigene21061_All	NM_001248684.2	SCOF-1	NM_001248684.2 Glycine max scof-1 protein (SCOF-1), mRNA	K22534//PR domain zinc finger protein 5;K01180//endo-1,3(4)-beta-glucanase [EC:3.2.1.6];K04733//interleukin-1 receptor-associated kinase 4 [EC:2.7.11.1];K02184//formin 2	GO:0003676//nucleic acid binding		C2H2	zf-C2H2	PHD	http://plntfdb.bio.uni-potsdam.de/v3.0/fam_mem.php?family_id=C2H2	0.990887	0.916677	0.898061	0.975825	0.944614	0.995832	0.996851	0.995377	0.989767	9
Unigene21107_All	XM_007152553.1	PHAVU_004G144900g	XM_007152553.1 Phaseolus vulgaris hypothetical protein (PHAVU_004G144900g) mRNA, complete cds	K09422//transcription factor MYB, plant;K09422//transcription factor MYB, plant;K09422//transcription factor MYB, plant;K09422//transcription factor MYB, plant	GO:0003677//DNA binding;GO:0005634//nucleus		MYB	Myb_DNA-binding	ARID,Response_reg,SNF2_N	http://plntfdb.bio.uni-potsdam.de/v3.0/fam_mem.php?family_id=MYB	0.992954	0.987665	0.979754	0.999437	0.996762	0.941003	0.944979	0.987593	0.993879	9
Unigene21148_All	XM_020373877.1	LOC109810415	XM_020373877.1 PREDICTED: Cajanus cajan transcription factor bHLH30-like (LOC109810415), mRNA	K22484//transcriptional regulator CBF1;K22484//transcriptional regulator CBF1;K22484//transcriptional regulator CBF1;K22484//transcriptional regulator CBF1;K22484//transcriptional regulator CBF1	GO:0006355//regulation of transcription, DNA-templated;GO:0046983//protein dimerization activity		bHLH	HLH	-	http://plntfdb.bio.uni-potsdam.de/v3.0/fam_mem.php?family_id=bHLH	0.992283	0.988517	0.980847	0.999236	0.997192	0.939115	0.943154	0.986708	0.993252	9
Unigene2127_All	XM_007157304.1	PHAVU_002G064100g	XM_007157304.1 Phaseolus vulgaris hypothetical protein (PHAVU_002G064100g) mRNA, complete cds	K16670//homeobox protein Meis2;K16670//homeobox protein Meis2;K16670//homeobox protein Meis2;K16670//homeobox protein Meis2	GO:0005634//nucleus;GO:0006355//regulation of transcription, DNA-templated;GO:0043565//sequence-specific DNA binding		HB	Homeobox,KNOX1,KNOX2	-	http://plntfdb.bio.uni-potsdam.de/v3.0/fam_mem.php?family_id=HB	0.973078	0.999057	0.996149	0.989166	0.999446	0.896496	0.901727	0.963376	0.974909	9
Unigene21786_All	NM_001352772.1	LOC100500531	NM_001352772.1 Glycine max AP2-EREBP transcription factor (LOC100500531), mRNA	K12900//FUS-interacting serine-arginine-rich protein 1+ko03040//Spliceosome;K12900//FUS-interacting serine-arginine-rich protein 1+ko03040//Spliceosome;K09286//EREBP-like factor;K09286//EREBP-like factor;K09286//EREBP-like factor	GO:0003677//DNA binding;GO:0005634//nucleus;GO:0003700//DNA-binding transcription factor activity		AP2-EREBP	AP2	-	http://plntfdb.bio.uni-potsdam.de/v3.0/fam_mem.php?family_id=AP2-EREBP	0.996822	0.980803	0.971195	0.999985	0.992865	0.95349	0.957024	0.992968	0.997433	9
Unigene2199_All	XM_020380215.1	LOC109815479	XM_020380215.1 PREDICTED: Cajanus cajan protein SHI RELATED SEQUENCE 5 (LOC109815479), mRNA	K14491//two-component response regulator ARR-B family+ko04075//Plant hormone signal transduction	GO:0003677//DNA binding;GO:0005634//nucleus;GO:0045893//positive regulation of transcription, DNA-templated		SRS	DUF702	-	http://plntfdb.bio.uni-potsdam.de/v3.0/fam_mem.php?family_id=SRS	0.997548	0.978864	0.968836	0.999885	0.991661	0.956372	0.959795	0.994071	0.998081	9
Unigene23614_All	XM_007155897.1	PHAVU_003G246900g	XM_007155897.1 Phaseolus vulgaris hypothetical protein (PHAVU_003G246900g) mRNA, complete cds		GO:0003677//DNA binding;GO:0005634//nucleus		G2-like	G2-like	Response_reg	http://plntfdb.bio.uni-potsdam.de/v3.0/fam_mem.php?family_id=G2-like	-0.995674	-0.932667	-0.91576	-0.98415	-0.957576	-0.991118	-0.992636	-0.998535	-0.994891	9
Unigene24403_All	NM_001252884.2	LOC100777506	NM_001252884.2 Glycine max tubby-like F-box protein 5-like (LOC100777506), mRNA	K19600//tubby-related protein 1;K19600//tubby-related protein 1;K19600//tubby-related protein 1;K19600//tubby-related protein 1	GO:0005929//cilium;GO:0061512//protein localization to cilium;GO:0035091//phosphatidylinositol binding		TUB	Tub	-	http://plntfdb.bio.uni-potsdam.de/v3.0/fam_mem.php?family_id=TUB	0.999665	0.954775	0.940656	0.993833	0.974758	0.979958	0.982268	0.999915	0.999423	9
Unigene2540_All	XM_020363326.1	LOC109802113	XM_020363326.1 PREDICTED: Cajanus cajan myb-related protein 306 (LOC109802113), mRNA	K09422//transcription factor MYB, plant;K09422//transcription factor MYB, plant;K09422//transcription factor MYB, plant;K09422//transcription factor MYB, plant	GO:0003677//DNA binding;GO:0005634//nucleus;GO:0030154//cell differentiation;GO:0043565//sequence-specific DNA binding;GO:0044212//transcription regulatory region DNA binding		MYB	Myb_DNA-binding	ARID,Response_reg,SNF2_N	http://plntfdb.bio.uni-potsdam.de/v3.0/fam_mem.php?family_id=MYB	0.999751	0.967998	0.955921	0.998023	0.984387	0.969216	0.972089	0.998125	0.999898	9
Unigene2774_All	AK286311.1	Unknown	AK286311.1 Glycine max cDNA, clone: GMFL01-26-A03		GO:0005634//nucleus;GO:0030154//cell differentiation;GO:0043565//sequence-specific DNA binding;GO:0009965//leaf morphogenesis;GO:0003700//DNA-binding transcription factor activity;GO:0045962//positive regulation of development, heterochronic		TCP	TCP	-	http://plntfdb.bio.uni-potsdam.de/v3.0/fam_mem.php?family_id=TCP	-0.979567	-0.887684	-0.8664	-0.958892	-0.920369	-0.999714	-0.999928	-0.986649	-0.97791	9
Unigene283_All	AP015037.1	Unknown	AP015037.1 Vigna angularis var. angularis DNA, chromosome 4, almost complete sequence, cultivar: Shumari		GO:0046872//metal ion binding		C3H	zf-CCCH	PHD,SNF2_N,zf-C2H2	http://plntfdb.bio.uni-potsdam.de/v3.0/fam_mem.php?family_id=C3H	0.964828	0.85667	0.832961	0.938948	0.893694	0.999217	0.998673	0.974324	0.962672	9
Unigene2841_All	XM_007150165.1	PHAVU_005G137300g	XM_007150165.1 Phaseolus vulgaris hypothetical protein (PHAVU_005G137300g) mRNA, complete cds	K21994//LOB domain-containing protein 18;K21994//LOB domain-containing protein 18;K21994//LOB domain-containing protein 18;K21994//LOB domain-containing protein 18			LOB	DUF260	-	http://plntfdb.bio.uni-potsdam.de/v3.0/fam_mem.php?family_id=LOB	0.940127	0.997425	0.999623	0.965728	0.988991	0.839612	0.846043	0.926157	0.94285	9
Unigene2900_All	XM_020376422.1	LOC109812453	XM_020376422.1 PREDICTED: Cajanus cajan probable WRKY transcription factor 61 (LOC109812453), mRNA	K13424//WRKY transcription factor 33+ko04016//MAPK signaling pathway - plant+ko04626//Plant-pathogen interaction;K13424//WRKY transcription factor 33+ko04016//MAPK signaling pathway - plant+ko04626//Plant-pathogen interaction;K13424//WRKY transcription factor 33+ko04016//MAPK signaling pathway - plant+ko04626//Plant-pathogen interaction;K13424//WRKY transcription factor 33+ko04016//MAPK signaling…	GO:0005634//nucleus;GO:0043565//sequence-specific DNA binding;GO:0003700//DNA-binding transcription factor activity		WRKY	WRKY	-	http://plntfdb.bio.uni-potsdam.de/v3.0/fam_mem.php?family_id=WRKY	0.999086	0.949623	0.934797	0.991821	0.970852	0.983179	0.985291	0.999993	0.998708	9
Unigene2971_All	NM_001354003.1	LBD31	NM_001354003.1 Glycine max LBD domain-containing transcription factor (LBD31), mRNA	K13944//LOB domain-containing protein 16;K13944//LOB domain-containing protein 16;K13944//LOB domain-containing protein 16;K21994//LOB domain-containing protein 18;K13944//LOB domain-containing protein 16	GO:0004088//carbamoyl-phosphate synthase (glutamine-hydrolyzing) activity		LOB	DUF260	-	http://plntfdb.bio.uni-potsdam.de/v3.0/fam_mem.php?family_id=LOB	0.915265	0.990407	0.995559	0.946236	0.9769	0.801459	0.808549	0.898901	0.91849	9
Unigene3033_All	AC235315.1	Unknown	AC235315.1 Glycine max strain Williams 82 clone GM_WBb0074H17, complete sequence	K14841//ribosome biogenesis protein NSA1;K22534//PR domain zinc finger protein 5	GO:0010200//response to chitin;GO:0003676//nucleic acid binding		C2H2	zf-C2H2	PHD	http://plntfdb.bio.uni-potsdam.de/v3.0/fam_mem.php?family_id=C2H2	0.999528	0.970069	0.958351	0.998515	0.985829	0.967116	0.970086	0.997576	0.999744	9
Unigene3191_All	NM_001255956.2	LOC100784380	NM_001255956.2 Glycine max transcription factor bHLH93-like (LOC100784380), mRNA	K13422//transcription factor MYC2+ko04016//MAPK signaling pathway - plant+ko04075//Plant hormone signal transduction;K16190//glucuronokinase [EC:2.7.1.43]+ko00520//Amino sugar and nucleotide sugar metabolism+ko00040//Pentose and glucuronate interconversions+ko01100//Metabolic pathways+ko00053//Ascorbate and aldarate metabolism;K13422//transcription factor MYC2+ko04016//MAPK signaling pathway - pl…	GO:0046983//protein dimerization activity		bHLH	HLH	-	http://plntfdb.bio.uni-potsdam.de/v3.0/fam_mem.php?family_id=bHLH	0.993288	0.987214	0.979177	0.999529	0.996528	0.941966	0.94591	0.988037	0.99419	9
Unigene3336_All	XM_007132652.1	PHAVU_011G118600g	XM_007132652.1 Phaseolus vulgaris hypothetical protein (PHAVU_011G118600g) mRNA, complete cds	K09286//EREBP-like factor;K09286//EREBP-like factor;K09286//EREBP-like factor;K09286//EREBP-like factor	GO:0003677//DNA binding;GO:0005634//nucleus;GO:0003700//DNA-binding transcription factor activity		AP2-EREBP	AP2	-	http://plntfdb.bio.uni-potsdam.de/v3.0/fam_mem.php?family_id=AP2-EREBP	0.963104	0.999994	0.998855	0.982518	0.997321	0.878097	0.883753	0.951905	0.965246	9
Unigene3594_All	NM_001248108.2	LOC100101894	NM_001248108.2 Glycine max dehydration-responsive element binding protein 7 (LOC100101894), mRNA	K09286//EREBP-like factor;K09286//EREBP-like factor;K09286//EREBP-like factor;K09286//EREBP-like factor;K09286//EREBP-like factor			AP2-EREBP	AP2	-	http://plntfdb.bio.uni-potsdam.de/v3.0/fam_mem.php?family_id=AP2-EREBP	0.98205	0.893477	0.872691	0.962428	0.925276	0.999328	0.999694	0.988644	0.980494	9
Unigene3614_All	XM_007135239.1	PHAVU_010G117900g	XM_007135239.1 Phaseolus vulgaris hypothetical protein (PHAVU_010G117900g) mRNA, complete cds	K13422//transcription factor MYC2+ko04016//MAPK signaling pathway - plant+ko04075//Plant hormone signal transduction;K13422//transcription factor MYC2+ko04016//MAPK signaling pathway - plant+ko04075//Plant hormone signal transduction;K13422//transcription factor MYC2+ko04016//MAPK signaling pathway - plant+ko04075//Plant hormone signal transduction;K13422//transcription factor MYC2+ko04016//MAPK …	GO:0046983//protein dimerization activity		bHLH	HLH	-	http://plntfdb.bio.uni-potsdam.de/v3.0/fam_mem.php?family_id=bHLH	-0.985655	-0.994342	-0.988656	-0.996444	-0.999559	-0.922604	-0.927148	-0.978344	-0.986986	9
Unigene3644_All	NM_001251289.2	STF2	NM_001251289.2 Glycine max TGACG-motif-binding factor (STF2), mRNA	K10999//cellulose synthase A [EC:2.4.1.12];K10999//cellulose synthase A [EC:2.4.1.12];K10999//cellulose synthase A [EC:2.4.1.12];K10999//cellulose synthase A [EC:2.4.1.12]	GO:0010017//red or far-red light signaling pathway;GO:0005634//nucleus;GO:0016760//cellulose synthase (UDP-forming) activity;GO:0010218//response to far red light;GO:0043565//sequence-specific DNA binding;GO:0003700//DNA-binding transcription factor activity;GO:0010114//response to red light;GO:0010099//regulation of photomorphogenesis		bZIP	bZIP_1,bZIP_2,bZIP_Maf	HLH	http://plntfdb.bio.uni-potsdam.de/v3.0/fam_mem.php?family_id=bZIP	0.995948	0.98276	0.973598	0.999988	0.994041	0.950335	0.953986	0.991696	0.996642	9
Unigene3651_All	XM_007150165.1	PHAVU_005G137300g	XM_007150165.1 Phaseolus vulgaris hypothetical protein (PHAVU_005G137300g) mRNA, complete cds	K13944//LOB domain-containing protein 16;K21994//LOB domain-containing protein 18;K13944//LOB domain-containing protein 16;K13944//LOB domain-containing protein 16;K13944//LOB domain-containing protein 16			LOB	DUF260	-	http://plntfdb.bio.uni-potsdam.de/v3.0/fam_mem.php?family_id=LOB	0.983552	0.995549	0.990392	0.995358	0.999844	0.917895	0.922571	0.975782	0.98498	9
Unigene391_All	NM_001252819.1	LOC100803095	NM_001252819.1 Glycine max homeobox protein knotted-1-like 1-like (LOC100803095), mRNA >BT095974.1 Soybean clone JCVI-FLGm-20M5 unknown mRNA	K16670//homeobox protein Meis2;K16670//homeobox protein Meis2;K16670//homeobox protein Meis2;K16670//homeobox protein Meis2;K16670//homeobox protein Meis2	GO:0005634//nucleus;GO:0006355//regulation of transcription, DNA-templated;GO:0043565//sequence-specific DNA binding		HB	Homeobox,KNOX1,KNOX2	-	http://plntfdb.bio.uni-potsdam.de/v3.0/fam_mem.php?family_id=HB	0.982619	0.996016	0.991084	0.994855	0.999921	0.91586	0.920593	0.974654	0.984087	9
Unigene392_All	NM_001252819.1	LOC100803095	NM_001252819.1 Glycine max homeobox protein knotted-1-like 1-like (LOC100803095), mRNA >BT095974.1 Soybean clone JCVI-FLGm-20M5 unknown mRNA	K16670//homeobox protein Meis2;K16670//homeobox protein Meis2;K16670//homeobox protein Meis2;K16670//homeobox protein Meis2;K16670//homeobox protein Meis2	GO:0005634//nucleus;GO:0006355//regulation of transcription, DNA-templated;GO:0043565//sequence-specific DNA binding		HB	Homeobox,KNOX1,KNOX2	-	http://plntfdb.bio.uni-potsdam.de/v3.0/fam_mem.php?family_id=HB	0.935076	0.996277	0.999119	0.961855	0.986737	0.831632	0.838208	0.92058	0.937909	9
Unigene4060_All	NM_001353483.1	RPSQ	NM_001353483.1 Glycine max LRR receptor kinase-like protein (RPSQ), mRNA	K13415//protein brassinosteroid insensitive 1 [EC:2.7.10.1 2.7.11.1]+ko04075//Plant hormone signal transduction	GO:0046872//metal ion binding;GO:0003677//DNA binding;GO:0005634//nucleus	squamosa promoter-binding-like protein 7 [Glycine max] >KRH48746.1 hypothetical protein GLYMA_07G109500 [Glycine max]	SBP	SBP	-	http://plntfdb.bio.uni-potsdam.de/v3.0/fam_mem.php?family_id=SBP	0.99985	0.957281	0.943523	0.994745	0.976631	0.978219	0.98063	0.999767	0.999677	9
Unigene462_All	XM_020377077.1	LOC109812987	XM_020377077.1 PREDICTED: Cajanus cajan uncharacterized LOC109812987 (LOC109812987), transcript variant X1, mRNA	K04733//interleukin-1 receptor-associated kinase 4 [EC:2.7.11.1]	GO:0008270//zinc ion binding	uncharacterized protein LOC100820425 isoform X1 [Glycine max] >KRH49692.1 hypothetical protein GLYMA_07G172800 [Glycine max] >RZC03347.1 hypothetical protein D0Y65_018141 [Glycine soja]	PLATZ	PLATZ	-	http://plntfdb.bio.uni-potsdam.de/v3.0/fam_mem.php?family_id=PLATZ	0.981311	0.996609	0.991982	0.99413	0.999984	0.91306	0.917869	0.973083	0.982834	9
Unigene4941_All	XM_020349808.1	LOC109790621	XM_020349808.1 PREDICTED: Cajanus cajan probable transcription factor KAN3 (LOC109790621), mRNA	K14491//two-component response regulator ARR-B family+ko04075//Plant hormone signal transduction;K14491//two-component response regulator ARR-B family+ko04075//Plant hormone signal transduction;K14491//two-component response regulator ARR-B family+ko04075//Plant hormone signal transduction;K14491//two-component response regulator ARR-B family+ko04075//Plant hormone signal transduction	GO:0003677//DNA binding;GO:0005634//nucleus		G2-like	G2-like	Response_reg	http://plntfdb.bio.uni-potsdam.de/v3.0/fam_mem.php?family_id=G2-like	-0.987842	-0.908088	-0.888632	-0.971023	-0.937519	-0.997527	-0.998296	-0.993142	-0.986554	9
Unigene4943_All	XM_020356665.1	LOC109796843	XM_020356665.1 PREDICTED: Cajanus cajan WRKY transcription factor 44 (LOC109796843), transcript variant X4, mRNA	K13424//WRKY transcription factor 33+ko04016//MAPK signaling pathway - plant+ko04626//Plant-pathogen interaction;K18835//WRKY transcription factor 2+ko04626//Plant-pathogen interaction;K18835//WRKY transcription factor 2+ko04626//Plant-pathogen interaction;K18835//WRKY transcription factor 2+ko04626//Plant-pathogen interaction;K18835//WRKY transcription factor 2+ko04626//Plant-pathogen interaction	GO:0005634//nucleus;GO:0043565//sequence-specific DNA binding;GO:0003700//DNA-binding transcription factor activity		WRKY	WRKY	-	http://plntfdb.bio.uni-potsdam.de/v3.0/fam_mem.php?family_id=WRKY	-0.999356	-0.971311	-0.959814	-0.998783	-0.986683	-0.965789	-0.968819	-0.997204	-0.999613	9
Unigene4976_All	XM_003540286.3	LOC100812189	XM_003540286.3 PREDICTED: Glycine max myb-related protein 330-like (LOC100812189), mRNA	K09422//transcription factor MYB, plant;K09422//transcription factor MYB, plant;K09422//transcription factor MYB, plant;K09422//transcription factor MYB, plant	GO:0003677//DNA binding;GO:0005634//nucleus	Transcription factor MYB102, partial [Mucuna pruriens]	MYB	Myb_DNA-binding	ARID,Response_reg,SNF2_N	http://plntfdb.bio.uni-potsdam.de/v3.0/fam_mem.php?family_id=MYB	0.999409	0.952219	0.937744	0.992857	0.972829	0.981612	0.983823	0.99999	0.999099	9
Unigene5090_All	NM_001255530.1	LOC100779919	NM_001255530.1 Glycine max transcription factor RAX2-like (LOC100779919), mRNA >BT094587.1 Soybean clone JCVI-FLGm-18J14 unknown mRNA	K09422//transcription factor MYB, plant;K09422//transcription factor MYB, plant;K09422//transcription factor MYB, plant;K09422//transcription factor MYB, plant	GO:0003677//DNA binding;GO:0005634//nucleus;GO:0030154//cell differentiation;GO:0043565//sequence-specific DNA binding;GO:0044212//transcription regulatory region DNA binding		MYB	Myb_DNA-binding	ARID,Response_reg,SNF2_N	http://plntfdb.bio.uni-potsdam.de/v3.0/fam_mem.php?family_id=MYB	0.995313	0.983995	0.975129	0.999932	0.99476	0.948195	0.951923	0.990798	0.996062	9
Unigene53101_All	XM_020372653.1	LOC109809368	XM_020372653.1 PREDICTED: Cajanus cajan ethylene-responsive transcription factor ERF038-like (LOC109809368), mRNA	K09286//EREBP-like factor;K09286//EREBP-like factor;K09286//EREBP-like factor;K09286//EREBP-like factor;K09286//EREBP-like factor	GO:0003677//DNA binding;GO:0005634//nucleus;GO:0003700//DNA-binding transcription factor activity	ethylene-responsive transcription factor ERF039-like [Abrus precatorius]	AP2-EREBP	AP2	-	http://plntfdb.bio.uni-potsdam.de/v3.0/fam_mem.php?family_id=AP2-EREBP	0.998181	0.976829	0.966381	0.99969	0.990361	0.959168	0.962479	0.995081	0.998636	9
Unigene54271_All	XM_020349530.1	LOC109790384	XM_020349530.1 PREDICTED: Cajanus cajan transcription factor bHLH120-like (LOC109790384), mRNA		GO:0090575//RNA polymerase II transcription factor complex;GO:0006357//regulation of transcription by RNA polymerase II;GO:0003677//DNA binding;GO:0000977//RNA polymerase II regulatory region sequence-specific DNA binding;GO:0008134//transcription factor binding;GO:0046983//protein dimerization activity	Transcription factor bHLH120 [Glycine soja] >KRG91410.1 hypothetical protein GLYMA_20G153000 [Glycine max]	bHLH	HLH	-	http://plntfdb.bio.uni-potsdam.de/v3.0/fam_mem.php?family_id=bHLH	0.999665	0.954775	0.940656	0.993833	0.974758	0.979958	0.982268	0.999915	0.999423	9
Unigene54272_All	XM_020349530.1	LOC109790384	XM_020349530.1 PREDICTED: Cajanus cajan transcription factor bHLH120-like (LOC109790384), mRNA		GO:0090575//RNA polymerase II transcription factor complex;GO:0006357//regulation of transcription by RNA polymerase II;GO:0003677//DNA binding;GO:0000977//RNA polymerase II regulatory region sequence-specific DNA binding;GO:0008134//transcription factor binding;GO:0046983//protein dimerization activity	Transcription factor bHLH120 [Glycine soja] >KRG91410.1 hypothetical protein GLYMA_20G153000 [Glycine max]	bHLH	HLH	-	http://plntfdb.bio.uni-potsdam.de/v3.0/fam_mem.php?family_id=bHLH	0.999665	0.954775	0.940656	0.993833	0.974758	0.979958	0.982268	0.999915	0.999423	9
Unigene54465_All	AP015041.1	Unknown	AP015041.1 Vigna angularis var. angularis DNA, chromosome 8, almost complete sequence, cultivar: Shumari	K14404//cleavage and polyadenylation specificity factor subunit 4+ko03015//mRNA surveillance pathway	GO:0046872//metal ion binding;GO:0016740//transferase activity	Zinc finger CCCH domain-containing protein 32 [Glycine soja]	C3H	zf-CCCH	PHD,SNF2_N,zf-C2H2	http://plntfdb.bio.uni-potsdam.de/v3.0/fam_mem.php?family_id=C3H	0.997835	0.977992	0.967782	0.999812	0.991108	0.957596	0.960971	0.994521	0.998333	9
Unigene54530_All	XM_007137385.1	PHAVU_009G127700g	XM_007137385.1 Phaseolus vulgaris hypothetical protein (PHAVU_009G127700g) mRNA, complete cds	K11649//SWI/SNF related-matrix-associated actin-dependent regulator of chromatin subfamily C;K11649//SWI/SNF related-matrix-associated actin-dependent regulator of chromatin subfamily C;K11649//SWI/SNF related-matrix-associated actin-dependent regulator of chromatin subfamily C;K11649//SWI/SNF related-matrix-associated actin-dependent regulator of chromatin subfamily C	GO:0003677//DNA binding;GO:0005634//nucleus;GO:0016021//integral component of membrane	SWI/SNF complex subunit SWI3C [Glycine max] >KHN35499.1 SWI/SNF complex subunit SWI3C [Glycine soja] >KRH64632.1 hypothetical protein GLYMA_04G247200 [Glycine max]	MYB	Myb_DNA-binding	ARID,Response_reg,SNF2_N	http://plntfdb.bio.uni-potsdam.de/v3.0/fam_mem.php?family_id=MYB	0.996298	0.982017	0.972683	1	0.9936	0.951565	0.955171	0.992199	0.99696	9
Unigene54539_All	XM_007147756.1	PHAVU_006G157500g	XM_007147756.1 Phaseolus vulgaris hypothetical protein (PHAVU_006G157500g) mRNA, complete cds				BSD	BSD	-	http://plntfdb.bio.uni-potsdam.de/v3.0/fam_mem.php?family_id=BSD	0.961766	0.85073	0.826594	0.934962	0.888518	0.998701	0.99802	0.971692	0.959522	9
Unigene54827_All	XM_014771018.1	LOC100785411	XM_014771018.1 PREDICTED: Glycine max zinc finger CCCH domain-containing protein ZFN-like (LOC100785411), transcript variant X5, mRNA	K13832//3-dehydroquinate dehydratase / shikimate dehydrogenase [EC:4.2.1.10 1.1.1.25]+ko01230//Biosynthesis of amino acids+ko01100//Metabolic pathways+ko01110//Biosynthesis of secondary metabolites+ko00400//Phenylalanine, tyrosine and tryptophan biosynthesis;K23048//RING finger protein unkempt;K04733//interleukin-1 receptor-associated kinase 4 [EC:2.7.11.1];K03260//translation initiation factor 4…	GO:0046872//metal ion binding	hypothetical protein PHAVU_008G054800g [Phaseolus vulgaris] >ESW11726.1 hypothetical protein PHAVU_008G054800g [Phaseolus vulgaris]	C3H	zf-CCCH	PHD,SNF2_N,zf-C2H2	http://plntfdb.bio.uni-potsdam.de/v3.0/fam_mem.php?family_id=C3H	0.975487	0.878596	0.856562	0.953213	0.912619	0.99999	0.999973	0.983309	0.973677	9
Unigene55685_All	XM_020374544.1	LOC109810932	XM_020374544.1 PREDICTED: Cajanus cajan transcription factor-like protein DPB (LOC109810932), transcript variant X1, mRNA	K04683//transcription factor Dp-1;K04683//transcription factor Dp-1;K04683//transcription factor Dp-1;K04683//transcription factor Dp-1;K04683//transcription factor Dp-1	GO:0000981//DNA-binding transcription factor activity, RNA polymerase II-specific;GO:0003677//DNA binding;GO:0005634//nucleus;GO:0005667//transcription factor complex;GO:0051726//regulation of cell cycle;GO:0003700//DNA-binding transcription factor activity	transcription factor-like protein DPB isoform X1 [Glycine max] >XP_006590442.1 transcription factor-like protein DPB isoform X1 [Glycine max] >XP_006590443.1 transcription factor-like protein DPB isoform X1 [Glycine max] >KHN35138.1 Transcription factor-like protein DPB [Glycine soja] >KRH27723.1 hypothetical protein GLYMA_11G010800 [Glycine max] >KRH27724.1 hypothetical protein GLYMA_11G010800 […	E2F-DP	E2F_TDP	-	http://plntfdb.bio.uni-potsdam.de/v3.0/fam_mem.php?family_id=E2F-DP	0.998166	0.943891	0.928323	0.98939	0.96643	0.986276	0.988178	0.999765	0.997645	9
Unigene55763_All				K02922//large subunit ribosomal protein L37e+ko03010//Ribosome;K02922//large subunit ribosomal protein L37e+ko03010//Ribosome;K02922//large subunit ribosomal protein L37e+ko03010//Ribosome;K02922//large subunit ribosomal protein L37e+ko03010//Ribosome;K02922//large subunit ribosomal protein L37e+ko03010//Ribosome	GO:0005840//ribosome;GO:0046872//metal ion binding;GO:0006412//translation;GO:0003735//structural constituent of ribosome;GO:0019843//rRNA binding	BnaC05g37290D [Brassica napus]	LIM	LIM	-	http://plntfdb.bio.uni-potsdam.de/v3.0/fam_mem.php?family_id=LIM	0.999665	0.954775	0.940656	0.993833	0.974758	0.979958	0.982268	0.999915	0.999423	9
Unigene55870_All	XM_006595372.2	LOC102663281	XM_006595372.2 PREDICTED: Glycine max probable WRKY transcription factor 70 (LOC102663281), mRNA	K13459//disease resistance protein RPS2+ko04626//Plant-pathogen interaction;K13459//disease resistance protein RPS2+ko04626//Plant-pathogen interaction;K13459//disease resistance protein RPS2+ko04626//Plant-pathogen interaction;K13459//disease resistance protein RPS2+ko04626//Plant-pathogen interaction;K13459//disease resistance protein RPS2+ko04626//Plant-pathogen interaction	GO:0005634//nucleus;GO:0043565//sequence-specific DNA binding;GO:0003700//DNA-binding transcription factor activity		WRKY	WRKY	-	http://plntfdb.bio.uni-potsdam.de/v3.0/fam_mem.php?family_id=WRKY	0.999665	0.954775	0.940656	0.993833	0.974758	0.979958	0.982268	0.999915	0.999423	9
Unigene55966_All							C2C2-YABBY	YABBY	-	http://plntfdb.bio.uni-potsdam.de/v3.0/fam_mem.php?family_id=C2C2-YABBY	0.999665	0.954775	0.940656	0.993833	0.974758	0.979958	0.982268	0.999915	0.999423	9
Unigene56849_All	XM_017580292.1	LOC108342507	XM_017580292.1 PREDICTED: Vigna angularis protein SHI RELATED SEQUENCE 5 (LOC108342507), transcript variant X1, mRNA	K14491//two-component response regulator ARR-B family+ko04075//Plant hormone signal transduction	GO:0003677//DNA binding;GO:0005634//nucleus;GO:0045893//positive regulation of transcription, DNA-templated		SRS	DUF702	-	http://plntfdb.bio.uni-potsdam.de/v3.0/fam_mem.php?family_id=SRS	0.999665	0.954775	0.940656	0.993833	0.974758	0.979958	0.982268	0.999915	0.999423	9
Unigene57032_All				K15174//RNA polymerase II-associated factor 1	GO:0006368//transcription elongation from RNA polymerase II promoter;GO:0016593//Cdc73/Paf1 complex;GO:0016570//histone modification		C2H2	zf-C2H2	PHD	http://plntfdb.bio.uni-potsdam.de/v3.0/fam_mem.php?family_id=C2H2	0.999665	0.954775	0.940656	0.993833	0.974758	0.979958	0.982268	0.999915	0.999423	9
Unigene58895_All	XM_007145530.1	PHAVU_007G251600g	XM_007145530.1 Phaseolus vulgaris hypothetical protein (PHAVU_007G251600g) mRNA, complete cds	K09264//MADS-box transcription factor, plant;K09260//MADS-box transcription enhancer factor 2A;K09264//MADS-box transcription factor, plant;K09264//MADS-box transcription factor, plant;K09264//MADS-box transcription factor, plant	GO:0048577//negative regulation of short-day photoperiodism, flowering;GO:0005634//nucleus;GO:0009555//pollen development;GO:0046983//protein dimerization activity;GO:0009910//negative regulation of flower development;GO:0000977//RNA polymerase II regulatory region sequence-specific DNA binding;GO:0045944//positive regulation of transcription by RNA polymerase II;GO:0003700//DNA-binding transcrip…		MADS	SRF-TF	-	http://plntfdb.bio.uni-potsdam.de/v3.0/fam_mem.php?family_id=MADS	0.997738	0.978294	0.968146	0.999839	0.9913	0.957177	0.960569	0.994368	0.998249	9
Unigene5892_All	AK244742.1	Unknown	AK244742.1 Glycine max cDNA, clone: GMFL01-12-L02	K09286//EREBP-like factor;K09286//EREBP-like factor;K09286//EREBP-like factor;K09286//EREBP-like factor;K09286//EREBP-like factor	GO:0003677//DNA binding;GO:0005634//nucleus;GO:0003700//DNA-binding transcription factor activity	dehydration-responsive element-binding protein 1E [Glycine max] >ACA63936.1 CBF3 protein [Glycine max] >KRH77483.1 hypothetical protein GLYMA_01G216000 [Glycine max] >RZC31172.1 Dehydration-responsive element-binding protein 1F [Glycine soja]	AP2-EREBP	AP2	-	http://plntfdb.bio.uni-potsdam.de/v3.0/fam_mem.php?family_id=AP2-EREBP	0.993701	0.98663	0.978436	0.999634	0.99622	0.943176	0.947079	0.988589	0.994574	9
Unigene59624_All				K17987//next to BRCA1 gene 1 protein	GO:0016539//intein-mediated protein splicing;GO:0008233//peptidase activity;GO:0016021//integral component of membrane;GO:0003676//nucleic acid binding	C2H2 finger domain transcription factor sebA-like [Quercus suber]	C2H2	zf-C2H2	PHD	http://plntfdb.bio.uni-potsdam.de/v3.0/fam_mem.php?family_id=C2H2	0.999665	0.954775	0.940656	0.993833	0.974758	0.979958	0.982268	0.999915	0.999423	9
Unigene60185_All							bHLH	HLH	-	http://plntfdb.bio.uni-potsdam.de/v3.0/fam_mem.php?family_id=bHLH	0.999665	0.954775	0.940656	0.993833	0.974758	0.979958	0.982268	0.999915	0.999423	9
Unigene6046_All	XM_007136733.1	PHAVU_009G075000g	XM_007136733.1 Phaseolus vulgaris hypothetical protein (PHAVU_009G075000g) mRNA, complete cds	K09422//transcription factor MYB, plant;K09422//transcription factor MYB, plant;K09422//transcription factor MYB, plant;K09422//transcription factor MYB, plant	GO:0003677//DNA binding;GO:0005634//nucleus;GO:0030154//cell differentiation;GO:0043565//sequence-specific DNA binding;GO:0044212//transcription regulatory region DNA binding		MYB	Myb_DNA-binding	ARID,Response_reg,SNF2_N	http://plntfdb.bio.uni-potsdam.de/v3.0/fam_mem.php?family_id=MYB	0.994434	0.928085	0.910666	0.981856	0.953899	0.992703	0.994073	0.99778	0.993551	9
Unigene61701_All						flocculation protein FLO11-like [Chenopodium quinoa]	C2H2	zf-C2H2	PHD	http://plntfdb.bio.uni-potsdam.de/v3.0/fam_mem.php?family_id=C2H2	0.999665	0.954775	0.940656	0.993833	0.974758	0.979958	0.982268	0.999915	0.999423	9
Unigene61792_All				K12836//splicing factor U2AF 35 kDa subunit+ko03040//Spliceosome;K12836//splicing factor U2AF 35 kDa subunit+ko03040//Spliceosome;K12836//splicing factor U2AF 35 kDa subunit+ko03040//Spliceosome;K12836//splicing factor U2AF 35 kDa subunit+ko03040//Spliceosome;K12836//splicing factor U2AF 35 kDa subunit+ko03040//Spliceosome	GO:0003723//RNA binding;GO:0046872//metal ion binding;GO:0000398//mRNA splicing, via spliceosome;GO:0089701//U2AF	splicing factor U2AF 23 kDa subunit-like [Quercus suber]	C3H	zf-CCCH	PHD,SNF2_N,zf-C2H2	http://plntfdb.bio.uni-potsdam.de/v3.0/fam_mem.php?family_id=C3H	0.999665	0.954775	0.940656	0.993833	0.974758	0.979958	0.982268	0.999915	0.999423	9
Unigene62419_All	XM_007148025.1	PHAVU_006G179700g	XM_007148025.1 Phaseolus vulgaris hypothetical protein (PHAVU_006G179700g) mRNA, complete cds	K14516//ethylene-responsive transcription factor 1+ko04016//MAPK signaling pathway - plant+ko04075//Plant hormone signal transduction;K14516//ethylene-responsive transcription factor 1+ko04016//MAPK signaling pathway - plant+ko04075//Plant hormone signal transduction;K14516//ethylene-responsive transcription factor 1+ko04016//MAPK signaling pathway - plant+ko04075//Plant hormone signal transducti…	GO:0003677//DNA binding;GO:0005634//nucleus;GO:0003700//DNA-binding transcription factor activity		AP2-EREBP	AP2	-	http://plntfdb.bio.uni-potsdam.de/v3.0/fam_mem.php?family_id=AP2-EREBP	0.999992	0.96103	0.947831	0.996014	0.979393	0.975382	0.977948	0.999394	0.999926	9
Unigene63899_All	XM_017558863.1	LOC108325775	XM_017558863.1 PREDICTED: Vigna angularis transcription factor bHLH36-like (LOC108325775), mRNA		GO:0090575//RNA polymerase II transcription factor complex;GO:0006357//regulation of transcription by RNA polymerase II;GO:0003677//DNA binding;GO:0000977//RNA polymerase II regulatory region sequence-specific DNA binding;GO:0008134//transcription factor binding;GO:0046983//protein dimerization activity		bHLH	HLH	-	http://plntfdb.bio.uni-potsdam.de/v3.0/fam_mem.php?family_id=bHLH	0.999912	0.958457	0.944871	0.995155	0.977502	0.977361	0.97982	0.999671	0.999773	9
Unigene63915_All							Zn-clus	Zn_clus	-	http://plntfdb.bio.uni-potsdam.de/v3.0/fam_mem.php?family_id=Zn-clus	0.999665	0.954775	0.940656	0.993833	0.974758	0.979958	0.982268	0.999915	0.999423	9
Unigene64434_All	AP015037.1	Unknown	AP015037.1 Vigna angularis var. angularis DNA, chromosome 4, almost complete sequence, cultivar: Shumari		GO:0003677//DNA binding;GO:0005634//nucleus		G2-like	G2-like	Response_reg	http://plntfdb.bio.uni-potsdam.de/v3.0/fam_mem.php?family_id=G2-like	0.993955	0.986254	0.97796	0.999693	0.996019	0.943934	0.947812	0.988932	0.99481	9
Unigene64951_All				K15308//tristetraprolin	GO:0046872//metal ion binding	hypothetical protein KFL_002230160 [Klebsormidium nitens]	C3H	zf-CCCH	PHD,SNF2_N,zf-C2H2	http://plntfdb.bio.uni-potsdam.de/v3.0/fam_mem.php?family_id=C3H	0.999665	0.954775	0.940656	0.993833	0.974758	0.979958	0.982268	0.999915	0.999423	9
Unigene65732_All	XM_020377712.1	LOC109813514	XM_020377712.1 PREDICTED: Cajanus cajan B3 domain-containing protein Os12g0591400-like (LOC109813514), mRNA	K21554//CREB3 regulatory factor	GO:0003677//DNA binding;GO:0005634//nucleus		ABI3VP1	B3	AP2,Auxin_resp	http://plntfdb.bio.uni-potsdam.de/v3.0/fam_mem.php?family_id=ABI3VP1	0.998255	0.976565	0.966065	0.999658	0.99019	0.959514	0.962811	0.995202	0.998699	9
Unigene65733_All				K21554//CREB3 regulatory factor	GO:0003677//DNA binding;GO:0005634//nucleus	B3 domain-containing transcription factor VRN1-like [Abrus precatorius]	ABI3VP1	B3	AP2,Auxin_resp	http://plntfdb.bio.uni-potsdam.de/v3.0/fam_mem.php?family_id=ABI3VP1	0.985965	0.994144	0.988377	0.996598	0.999503	0.923315	0.927839	0.978724	0.987282	9
Unigene65924_All	XM_014777161.1	LOC106799185	XM_014777161.1 PREDICTED: Glycine max myb-related protein Myb4-like (LOC106799185), mRNA	K09422//transcription factor MYB, plant;K09422//transcription factor MYB, plant;K09422//transcription factor MYB, plant;K09422//transcription factor MYB, plant	GO:0003677//DNA binding;GO:0005634//nucleus;GO:0030154//cell differentiation;GO:0043565//sequence-specific DNA binding;GO:0044212//transcription regulatory region DNA binding		MYB	Myb_DNA-binding	ARID,Response_reg,SNF2_N	http://plntfdb.bio.uni-potsdam.de/v3.0/fam_mem.php?family_id=MYB	0.999665	0.954775	0.940656	0.993833	0.974758	0.979958	0.982268	0.999915	0.999423	9
Unigene66320_All							bHLH	HLH	-	http://plntfdb.bio.uni-potsdam.de/v3.0/fam_mem.php?family_id=bHLH	0.999665	0.954775	0.940656	0.993833	0.974758	0.979958	0.982268	0.999915	0.999423	9
Unigene66389_All					GO:0003676//nucleic acid binding		C2H2	zf-C2H2	PHD	http://plntfdb.bio.uni-potsdam.de/v3.0/fam_mem.php?family_id=C2H2	0.999665	0.954775	0.940656	0.993833	0.974758	0.979958	0.982268	0.999915	0.999423	9
Unigene67367_All	AC235315.1	Unknown	AC235315.1 Glycine max strain Williams 82 clone GM_WBb0074H17, complete sequence	K22534//PR domain zinc finger protein 5;K14841//ribosome biogenesis protein NSA1	GO:0010200//response to chitin;GO:0003676//nucleic acid binding	zinc finger protein ZAT11 [Glycine max] >KRH67564.1 hypothetical protein GLYMA_03G173100 [Glycine max] >RZC21154.1 Zinc finger protein ZAT11 [Glycine soja]	C2H2	zf-C2H2	PHD	http://plntfdb.bio.uni-potsdam.de/v3.0/fam_mem.php?family_id=C2H2	0.999951	0.959402	0.945957	0.995477	0.9782	0.976651	0.979148	0.99958	0.999838	9
Unigene6746_All	NM_001255599.2	LOC100795553	NM_001255599.2 Glycine max NAC domain-containing protein 42-like (LOC100795553), mRNA	K00521//ferric-chelate reductase [EC:1.16.1.7];K00521//ferric-chelate reductase [EC:1.16.1.7];K03094//S-phase kinase-associated protein 1+ko04141//Protein processing in endoplasmic reticulum+ko04120//Ubiquitin mediated proteolysis;K13126//polyadenylate-binding protein+ko03015//mRNA surveillance pathway+ko03018//RNA degradation+ko03013//RNA transport	GO:0003677//DNA binding;GO:0005634//nucleus;GO:0006355//regulation of transcription, DNA-templated		NAC	NAM	-	http://plntfdb.bio.uni-potsdam.de/v3.0/fam_mem.php?family_id=NAC	0.99824	0.97662	0.96613	0.999665	0.990225	0.959443	0.962743	0.995177	0.998686	9
Unigene67805_All	BT098411.1	Unknown	BT098411.1 Soybean clone JCVI-FLGm-12O6 unknown mRNA	K15397//3-ketoacyl-CoA synthase [EC:2.3.1.199]+ko01100//Metabolic pathways+ko01110//Biosynthesis of secondary metabolites+ko00062//Fatty acid elongation;K22390//acid phosphatase type 7	GO:0003677//DNA binding;GO:0005634//nucleus		MYB	Myb_DNA-binding	ARID,Response_reg,SNF2_N	http://plntfdb.bio.uni-potsdam.de/v3.0/fam_mem.php?family_id=MYB	0.999665	0.954775	0.940656	0.993833	0.974758	0.979958	0.982268	0.999915	0.999423	9
Unigene68275_All	XM_020375590.1	LOC109811765	XM_020375590.1 PREDICTED: Cajanus cajan homeobox protein knotted-1-like 6 (LOC109811765), mRNA	K16670//homeobox protein Meis2;K16670//homeobox protein Meis2;K16670//homeobox protein Meis2;K16670//homeobox protein Meis2	GO:0005634//nucleus;GO:0006355//regulation of transcription, DNA-templated;GO:0043565//sequence-specific DNA binding	homeobox protein knotted-1-like 6 [Glycine max] >KRH63561.1 hypothetical protein GLYMA_04G185100 [Glycine max]	HB	Homeobox,KNOX1,KNOX2	-	http://plntfdb.bio.uni-potsdam.de/v3.0/fam_mem.php?family_id=HB	0.999905	0.958306	0.944697	0.995103	0.97739	0.977473	0.979926	0.999684	0.999761	9
Unigene69719_All				K03006//DNA-directed RNA polymerase II subunit RPB1 [EC:2.7.7.6]+ko03020//RNA polymerase;K04733//interleukin-1 receptor-associated kinase 4 [EC:2.7.11.1];K04733//interleukin-1 receptor-associated kinase 4 [EC:2.7.11.1];K04733//interleukin-1 receptor-associated kinase 4 [EC:2.7.11.1];K04733//interleukin-1 receptor-associated kinase 4 [EC:2.7.11.1]	GO:0005199//structural constituent of cell wall	hypothetical protein CDL12_24337 [Handroanthus impetiginosus]	bHLH	HLH	-	http://plntfdb.bio.uni-potsdam.de/v3.0/fam_mem.php?family_id=bHLH	0.999665	0.954775	0.940656	0.993833	0.974758	0.979958	0.982268	0.999915	0.999423	9
Unigene704_All	XM_003544214.3	LOC100796599	XM_003544214.3 PREDICTED: Glycine max probable WRKY transcription factor 70 (LOC100796599), mRNA	K01366//cathepsin H [EC:3.4.22.16];K01366//cathepsin H [EC:3.4.22.16];K13459//disease resistance protein RPS2+ko04626//Plant-pathogen interaction;K01366//cathepsin H [EC:3.4.22.16]	GO:0005634//nucleus;GO:0043565//sequence-specific DNA binding;GO:0003700//DNA-binding transcription factor activity	Putative WRKY transcription factor 70 [Glycine soja] >RZB69682.1 putative WRKY transcription factor 70 isoform A [Glycine soja]	WRKY	WRKY	-	http://plntfdb.bio.uni-potsdam.de/v3.0/fam_mem.php?family_id=WRKY	0.93595	0.996487	0.99922	0.962529	0.987136	0.833003	0.839555	0.921544	0.938765	9
Unigene70659_All	XM_020358221.1	LOC109798032	XM_020358221.1 PREDICTED: Cajanus cajan NAC domain-containing protein 100-like (LOC109798032), mRNA	K00521//ferric-chelate reductase [EC:1.16.1.7];K00521//ferric-chelate reductase [EC:1.16.1.7];K13126//polyadenylate-binding protein+ko03015//mRNA surveillance pathway+ko03018//RNA degradation+ko03013//RNA transport;K16296//serine carboxypeptidase-like clade I [EC:3.4.16.-];K12862//pleiotropic regulator 1+ko03040//Spliceosome	GO:0003677//DNA binding;GO:0005634//nucleus;GO:0006355//regulation of transcription, DNA-templated	Protein CUP-SHAPED COTYLEDON 2 [Glycine soja] >RZB92649.1 NAC domain-containing protein 100 isoform A [Glycine soja]	NAC	NAM	-	http://plntfdb.bio.uni-potsdam.de/v3.0/fam_mem.php?family_id=NAC	0.999922	0.95868	0.945127	0.995232	0.977667	0.977195	0.979663	0.99965	0.999789	9
Unigene70982_All	DQ822910.1	MYB109	DQ822910.1 Glycine max MYB transcription factor MYB109 (MYB109) mRNA, complete cds	K15397//3-ketoacyl-CoA synthase [EC:2.3.1.199]+ko01100//Metabolic pathways+ko01110//Biosynthesis of secondary metabolites+ko00062//Fatty acid elongation;K05909//laccase [EC:1.10.3.2];K22390//acid phosphatase type 7	GO:0009733//response to auxin;GO:0003677//DNA binding;GO:0005634//nucleus;GO:0009753//response to jasmonic acid;GO:0009739//response to gibberellin;GO:0009751//response to salicylic acid;GO:0046686//response to cadmium ion;GO:0009651//response to salt stress		MYB	Myb_DNA-binding	ARID,Response_reg,SNF2_N	http://plntfdb.bio.uni-potsdam.de/v3.0/fam_mem.php?family_id=MYB	0.995485	0.931941	0.914951	0.983792	0.956995	0.991383	0.992877	0.998424	0.994686	9
Unigene71081_All						uncharacterized protein LOC112002788 [Quercus suber]	C2H2	zf-C2H2	PHD	http://plntfdb.bio.uni-potsdam.de/v3.0/fam_mem.php?family_id=C2H2	0.999665	0.954775	0.940656	0.993833	0.974758	0.979958	0.982268	0.999915	0.999423	9
Unigene714_All	NM_001250145.2	LOC100527766	NM_001250145.2 Glycine max MYB/HD-like transcription factor (LOC100527766), mRNA	K14491//two-component response regulator ARR-B family+ko04075//Plant hormone signal transduction;K14491//two-component response regulator ARR-B family+ko04075//Plant hormone signal transduction;K14491//two-component response regulator ARR-B family+ko04075//Plant hormone signal transduction	GO:0003677//DNA binding;GO:0005634//nucleus		G2-like	G2-like	Response_reg	http://plntfdb.bio.uni-potsdam.de/v3.0/fam_mem.php?family_id=G2-like	-0.971688	-0.999297	-0.996654	-0.988274	-0.99923	-0.893841	-0.899136	-0.961762	-0.973565	9
Unigene71919_All				K20221//importin-4	GO:0003676//nucleic acid binding		C2H2	zf-C2H2	PHD	http://plntfdb.bio.uni-potsdam.de/v3.0/fam_mem.php?family_id=C2H2	0.999665	0.954775	0.940656	0.993833	0.974758	0.979958	0.982268	0.999915	0.999423	9
Unigene7279_All	AP015039.1	Unknown	AP015039.1 Vigna angularis var. angularis DNA, chromosome 6, almost complete sequence, cultivar: Shumari	K15032//mTERF domain-containing protein, mitochondrial;K15032//mTERF domain-containing protein, mitochondrial;K15032//mTERF domain-containing protein, mitochondrial;K15032//mTERF domain-containing protein, mitochondrial	GO:0006355//regulation of transcription, DNA-templated;GO:0003690//double-stranded DNA binding	hypothetical protein glysoja_018492 [Glycine soja]	mTERF	mTERF	-	http://plntfdb.bio.uni-potsdam.de/v3.0/fam_mem.php?family_id=mTERF	0.956153	0.999775	0.999733	0.977613	0.995207	0.865995	0.871909	0.944037	0.958488	9
Unigene72883_All	NM_001251269.1	LOC100527324	NM_001251269.1 Glycine max uncharacterized LOC100527324 (LOC100527324), mRNA >BT092157.1 Soybean clone JCVI-FLGm-10A4 unknown mRNA	K13945//LOB domain-containing protein 29;K13945//LOB domain-containing protein 29;K13945//LOB domain-containing protein 29;K13945//LOB domain-containing protein 29	GO:0005634//nucleus;GO:0045893//positive regulation of transcription, DNA-templated		LOB	DUF260	-	http://plntfdb.bio.uni-potsdam.de/v3.0/fam_mem.php?family_id=LOB	0.999665	0.954775	0.940656	0.993833	0.974758	0.979958	0.982268	0.999915	0.999423	9
Unigene73154_All							C2H2	zf-C2H2	PHD	http://plntfdb.bio.uni-potsdam.de/v3.0/fam_mem.php?family_id=C2H2	0.999665	0.954775	0.940656	0.993833	0.974758	0.979958	0.982268	0.999915	0.999423	9
Unigene7360_All	XM_020350551.1	LOC109791278	XM_020350551.1 PREDICTED: Cajanus cajan protein NSP-INTERACTING KINASE 2-like (LOC109791278), mRNA	K17604//zinc finger SWIM domain-containing protein 3;K14509//ethylene receptor [EC:2.7.13.-]+ko04016//MAPK signaling pathway - plant+ko04075//Plant hormone signal transduction;K17604//zinc finger SWIM domain-containing protein 3;K17604//zinc finger SWIM domain-containing protein 3;K17604//zinc finger SWIM domain-containing protein 3	GO:0006355//regulation of transcription, DNA-templated		FAR1	FAR1	-	http://plntfdb.bio.uni-potsdam.de/v3.0/fam_mem.php?family_id=FAR1	0.99989	0.96609	0.953695	0.997524	0.983041	0.971033	0.973819	0.998556	0.999977	9
Unigene7454_All	AC235834.2	Unknown	AC235834.2 Glycine max clone GM_WBb0038B12, complete sequence	K09286//EREBP-like factor;K09286//EREBP-like factor;K09286//EREBP-like factor;K09286//EREBP-like factor	GO:0003677//DNA binding;GO:0005634//nucleus;GO:0003700//DNA-binding transcription factor activity		AP2-EREBP	AP2	-	http://plntfdb.bio.uni-potsdam.de/v3.0/fam_mem.php?family_id=AP2-EREBP	0.977951	0.884026	0.862436	0.956624	0.917257	0.999871	0.999992	0.985335	0.976232	9
Unigene74597_All	AC235388.1	Unknown	AC235388.1 Glycine max strain Williams 82 clone GM_WBb0116A09, complete sequence	K14834//nucleolar complex protein 3	GO:0045892//negative regulation of transcription, DNA-templated	transcription repressor OFP6 isoform X1 [Glycine max]	OFP	Ovate	-	http://plntfdb.bio.uni-potsdam.de/v3.0/fam_mem.php?family_id=OFP	0.999943	0.964995	0.952421	0.997219	0.982261	0.97203	0.974767	0.998773	0.999997	9
Unigene74979_All	XM_020350211.1	LOC109790958	XM_020350211.1 PREDICTED: Cajanus cajan transcription factor bHLH25-like (LOC109790958), mRNA	K14963//COMPASS component SWD3;K13422//transcription factor MYC2+ko04016//MAPK signaling pathway - plant+ko04075//Plant hormone signal transduction;K13422//transcription factor MYC2+ko04016//MAPK signaling pathway - plant+ko04075//Plant hormone signal transduction;K13422//transcription factor MYC2+ko04016//MAPK signaling pathway - plant+ko04075//Plant hormone signal transduction;K13422//transcrip…	GO:0046983//protein dimerization activity		bHLH	HLH	-	http://plntfdb.bio.uni-potsdam.de/v3.0/fam_mem.php?family_id=bHLH	0.999972	0.960067	0.946721	0.995699	0.978688	0.97614	0.978665	0.999508	0.999878	9
Unigene75339_All	XM_020384258.1	LOC109818733	XM_020384258.1 PREDICTED: Cajanus cajan trihelix transcription factor PTL-like (LOC109818733), mRNA	K01051//pectinesterase [EC:3.1.1.11]+ko00040//Pentose and glucuronate interconversions+ko01100//Metabolic pathways	GO:0005634//nucleus;GO:0043565//sequence-specific DNA binding;GO:0003700//DNA-binding transcription factor activity	Trihelix transcription factor GT-2 [Glycine soja] >KRH34733.1 hypothetical protein GLYMA_10G202300 [Glycine max]	Trihelix	trihelix	-	http://plntfdb.bio.uni-potsdam.de/v3.0/fam_mem.php?family_id=Trihelix	0.999959	0.959639	0.946229	0.995557	0.978374	0.97647	0.978977	0.999555	0.999853	9
Unigene75372_All							Zn-clus	Zn_clus	-	http://plntfdb.bio.uni-potsdam.de/v3.0/fam_mem.php?family_id=Zn-clus	0.999665	0.954775	0.940656	0.993833	0.974758	0.979958	0.982268	0.999915	0.999423	9
Unigene7641_All	XM_007157198.1	PHAVU_002G055800g	XM_007157198.1 Phaseolus vulgaris hypothetical protein (PHAVU_002G055800g) mRNA, complete cds	K09286//EREBP-like factor;K09286//EREBP-like factor;K09286//EREBP-like factor;K09286//EREBP-like factor	GO:0003677//DNA binding;GO:0005634//nucleus;GO:0010200//response to chitin;GO:0009409//response to cold;GO:0043565//sequence-specific DNA binding;GO:0003700//DNA-binding transcription factor activity	Ethylene-responsive transcription factor 5, partial [Mucuna pruriens]	AP2-EREBP	AP2	-	http://plntfdb.bio.uni-potsdam.de/v3.0/fam_mem.php?family_id=AP2-EREBP	0.987651	0.992965	0.98674	0.997403	0.99912	0.927266	0.931674	0.980809	0.988884	9
Unigene7644_All	XM_003541813.2	LOC100820398	XM_003541813.2 PREDICTED: Glycine max myb-related protein 308-like (LOC100820398), mRNA	K09422//transcription factor MYB, plant;K09422//transcription factor MYB, plant;K09422//transcription factor MYB, plant;K09422//transcription factor MYB, plant	GO:0003677//DNA binding;GO:0005634//nucleus;GO:0030154//cell differentiation;GO:0043565//sequence-specific DNA binding;GO:0044212//transcription regulatory region DNA binding	transcription factor MYB41 [Glycine max] >KHN36775.1 Transcription factor MYB39 [Glycine soja] >KRH22165.1 hypothetical protein GLYMA_13G282100 [Glycine max] >RZB83293.1 Transcription factor MYB102 [Glycine soja]	MYB	Myb_DNA-binding	ARID,Response_reg,SNF2_N	http://plntfdb.bio.uni-potsdam.de/v3.0/fam_mem.php?family_id=MYB	0.96064	0.848577	0.82429	0.933506	0.886637	0.998484	0.997755	0.970719	0.958365	9
Unigene76549_All	XM_020381564.1	LOC109816515	XM_020381564.1 PREDICTED: Cajanus cajan zinc finger CCCH domain-containing protein ZFN-like (LOC109816515), mRNA	K13832//3-dehydroquinate dehydratase / shikimate dehydrogenase [EC:4.2.1.10 1.1.1.25]+ko01230//Biosynthesis of amino acids+ko01100//Metabolic pathways+ko01110//Biosynthesis of secondary metabolites+ko00400//Phenylalanine, tyrosine and tryptophan biosynthesis;K23048//RING finger protein unkempt;K04733//interleukin-1 receptor-associated kinase 4 [EC:2.7.11.1];K03260//translation initiation factor 4…	GO:0046872//metal ion binding	zinc finger CCCH domain-containing protein ZFN-like isoform X1 [Glycine max] >KRG92568.1 hypothetical protein GLYMA_20G219100 [Glycine max]	C3H	zf-CCCH	PHD,SNF2_N,zf-C2H2	http://plntfdb.bio.uni-potsdam.de/v3.0/fam_mem.php?family_id=C3H	0.999665	0.954775	0.940656	0.993833	0.974758	0.979958	0.982268	0.999915	0.999423	9
Unigene7846_All	XM_020374837.1	LOC109811175	XM_020374837.1 PREDICTED: Cajanus cajan BTB/POZ and TAZ domain-containing protein 4 (LOC109811175), transcript variant X2, mRNA	K02987//small subunit ribosomal protein S4e+ko03010//Ribosome;K10523//speckle-type POZ protein;K10523//speckle-type POZ protein;K04498//E1A/CREB-binding protein [EC:2.3.1.48]	GO:0005634//nucleus;GO:0006355//regulation of transcription, DNA-templated;GO:0004402//histone acetyltransferase activity;GO:0008270//zinc ion binding;GO:0003712//transcription coregulator activity		TAZ	zf-TAZ	PHD	http://plntfdb.bio.uni-potsdam.de/v3.0/fam_mem.php?family_id=TAZ	0.997052	0.980224	0.970489	0.999964	0.99251	0.954375	0.957875	0.993313	0.997639	9
Unigene8182_All	AP015034.1	Unknown	AP015034.1 Vigna angularis var. angularis DNA, chromosome 1, almost complete sequence, cultivar: Shumari	K22410//PR domain zinc finger protein 16;K14412//alpha-1,4-fucosyltransferase [EC:2.4.1.65]+ko01100//Metabolic pathways	GO:0005634//nucleus;GO:0003700//DNA-binding transcription factor activity;GO:0003676//nucleic acid binding		C2H2	zf-C2H2	PHD	http://plntfdb.bio.uni-potsdam.de/v3.0/fam_mem.php?family_id=C2H2	0.999452	0.952604	0.938182	0.993007	0.973121	0.98137	0.983596	0.999983	0.999152	9
Unigene84224_All	AK243728.1	Unknown	AK243728.1 Glycine max cDNA, clone: GMFL01-01-B12	K14486//auxin response factor+ko04075//Plant hormone signal transduction;K14486//auxin response factor+ko04075//Plant hormone signal transduction;K14486//auxin response factor+ko04075//Plant hormone signal transduction;K14486//auxin response factor+ko04075//Plant hormone signal transduction	GO:0003677//DNA binding;GO:0005634//nucleus;GO:0006355//regulation of transcription, DNA-templated;GO:0009734//auxin-activated signaling pathway	auxin response factor 2B-like isoform X1 [Glycine max] >KHN17462.1 Auxin response factor 2 [Glycine soja] >KRH59742.1 hypothetical protein GLYMA_05G200800 [Glycine max] >KRH59743.1 hypothetical protein GLYMA_05G200800 [Glycine max] >RZC13374.1 Auxin response factor 2B isoform A [Glycine soja] >RZC13375.1 Auxin response factor 2B isoform B [Glycine soja] >RZC13376.1 Auxin response factor 2B isofor…	ARF	Auxin_resp	-	http://plntfdb.bio.uni-potsdam.de/v3.0/fam_mem.php?family_id=ARF	-0.998707	-0.97476	-0.963906	-0.999409	-0.989006	-0.9618	-0.965003	-0.995974	-0.999085	9
Unigene84815_All	XM_014766110.1	LOC100819692	XM_014766110.1 PREDICTED: Glycine max protein indeterminate-domain 11-like (LOC100819692), mRNA	K12309//beta-galactosidase [EC:3.2.1.23]+ko00600//Sphingolipid metabolism+ko00604//Glycosphingolipid biosynthesis - ganglio series+ko00531//Glycosaminoglycan degradation+ko00511//Other glycan degradation+ko01100//Metabolic pathways+ko00052//Galactose metabolism;K12309//beta-galactosidase [EC:3.2.1.23]+ko00600//Sphingolipid metabolism+ko00604//Glycosphingolipid biosynthesis - ganglio series+ko0053…	GO:0046872//metal ion binding;GO:0005634//nucleus;GO:0004526//ribonuclease P activity;GO:0003700//DNA-binding transcription factor activity;GO:0003676//nucleic acid binding		C2H2	zf-C2H2	PHD	http://plntfdb.bio.uni-potsdam.de/v3.0/fam_mem.php?family_id=C2H2	0.990991	0.916985	0.8984	0.975993	0.944867	0.995762	0.99679	0.995451	0.989877	9
Unigene8771_All	NM_001252914.1	LOC100790824	NM_001252914.1 Glycine max transcription factor bHLH25-like (LOC100790824), mRNA >AF069738.1 Glycine max symbiotic ammonium transporter (SAT1) mRNA, complete cds	K14963//COMPASS component SWD3;K13422//transcription factor MYC2+ko04016//MAPK signaling pathway - plant+ko04075//Plant hormone signal transduction;K13422//transcription factor MYC2+ko04016//MAPK signaling pathway - plant+ko04075//Plant hormone signal transduction;K13422//transcription factor MYC2+ko04016//MAPK signaling pathway - plant+ko04075//Plant hormone signal transduction;K13422//transcrip…	GO:0046983//protein dimerization activity		bHLH	HLH	-	http://plntfdb.bio.uni-potsdam.de/v3.0/fam_mem.php?family_id=bHLH	0.999497	0.970307	0.958631	0.998568	0.985993	0.966866	0.969848	0.997508	0.999721	9
Unigene918_All	NM_001250091.2	LOC100500371	NM_001250091.2 Glycine max C2H2-type zinc finger family protein (LOC100500371), mRNA	K22534//PR domain zinc finger protein 5;K05747//Wiskott-Aldrich syndrome protein+ko04144//Endocytosis;K14841//ribosome biogenesis protein NSA1	GO:0010200//response to chitin;GO:0003676//nucleic acid binding		C2H2	zf-C2H2	PHD	http://plntfdb.bio.uni-potsdam.de/v3.0/fam_mem.php?family_id=C2H2	0.99884	0.974158	0.963188	0.999314	0.988606	0.962532	0.965703	0.996211	0.999196	9
Unigene9205_All	XM_007147622.1	PHAVU_006G145800g	XM_007147622.1 Phaseolus vulgaris hypothetical protein (PHAVU_006G145800g) mRNA, complete cds	K15613//homeobox protein Meis1;K15613//homeobox protein Meis1;K15613//homeobox protein Meis1;K16670//homeobox protein Meis2;K15613//homeobox protein Meis1	GO:0005634//nucleus;GO:0006355//regulation of transcription, DNA-templated;GO:0043565//sequence-specific DNA binding		HB	Homeobox,KNOX1,KNOX2	-	http://plntfdb.bio.uni-potsdam.de/v3.0/fam_mem.php?family_id=HB	0.992868	0.987778	0.979897	0.999413	0.99682	0.940759	0.944744	0.987479	0.993799	9
Unigene9551_All	XM_020377501.1	LOC109813339	XM_020377501.1 PREDICTED: Cajanus cajan auxin response factor 5 (LOC109813339), mRNA	K14486//auxin response factor+ko04075//Plant hormone signal transduction;K14486//auxin response factor+ko04075//Plant hormone signal transduction;K14486//auxin response factor+ko04075//Plant hormone signal transduction;K14486//auxin response factor+ko04075//Plant hormone signal transduction	GO:0003677//DNA binding;GO:0005634//nucleus;GO:0006355//regulation of transcription, DNA-templated;GO:0009734//auxin-activated signaling pathway		ARF	Auxin_resp	-	http://plntfdb.bio.uni-potsdam.de/v3.0/fam_mem.php?family_id=ARF	0.99545	0.98374	0.974812	0.999948	0.994613	0.948647	0.95236	0.99099	0.996187	9
CL10618.Contig2_All	XM_020363953.1	LOC109802550	XM_020363953.1 PREDICTED: Cajanus cajan tRNA-dihydrouridine(47) synthase [NAD(P)(+)]-like (LOC109802550), mRNA	K05544//tRNA-dihydrouridine synthase 3 [EC:1.3.1.89];K05544//tRNA-dihydrouridine synthase 3 [EC:1.3.1.89];K05544//tRNA-dihydrouridine synthase 3 [EC:1.3.1.89];K05544//tRNA-dihydrouridine synthase 3 [EC:1.3.1.89]	GO:0046872//metal ion binding;GO:0017150//tRNA dihydrouridine synthase activity;GO:0050660//flavin adenine dinucleotide binding;GO:0005773//vacuole	tRNA-dihydrouridine(47) synthase [NAD(P)(+)]-like isoform X2 [Glycine max] >KRH60751.1 hypothetical protein GLYMA_04G007400 [Glycine max] >RZC14380.1 tRNA-dihydrouridine(47) synthase [NAD(P)(+)]-like isoform A [Glycine soja] >RZC14381.1 tRNA-dihydrouridine(47) synthase [NAD(P)(+)]-like isoform B [Glycine soja]	C3H	zf-CCCH	PHD,SNF2_N,zf-C2H2	http://plntfdb.bio.uni-potsdam.de/v3.0/fam_mem.php?family_id=C3H	-0.940535	-0.812363	-0.785715	-0.908204	-0.854676	-0.992789	-0.991286	-0.953037	-0.93776	8
CL11043.Contig1_All	XM_006575562.2	LOC100776306	XM_006575562.2 PREDICTED: Glycine max protein LATERAL ROOT PRIMORDIUM 1-like (LOC100776306), mRNA			protein LATERAL ROOT PRIMORDIUM 1 [Glycine max]	SRS	DUF702	-	http://plntfdb.bio.uni-potsdam.de/v3.0/fam_mem.php?family_id=SRS	0.937702	0.807528	0.780589	0.904723	0.850367	0.991768	0.990166	0.950508	0.934865	8
CL1282.Contig13_All	XM_017586898.1	LOC108347567	XM_017586898.1 PREDICTED: Vigna angularis B3 domain-containing transcription repressor VAL2 (LOC108347567), transcript variant X3, mRNA	K09287//RAV-like factor;K09287//RAV-like factor;K09287//RAV-like factor;K09287//RAV-like factor	GO:0003677//DNA binding;GO:0005634//nucleus;GO:0008270//zinc ion binding	B3 domain-containing transcription repressor VAL2 isoform X2 [Glycine max] >KRH65427.1 hypothetical protein GLYMA_03G035200 [Glycine max]	ABI3VP1	B3	AP2,Auxin_resp	http://plntfdb.bio.uni-potsdam.de/v3.0/fam_mem.php?family_id=ABI3VP1	-0.933584	-0.800591	-0.773242	-0.89969	-0.844169	-0.990206	-0.988467	-0.946818	-0.930659	8
CL1492.Contig5_All	XM_003517179.2	LOC100798958	XM_003517179.2 PREDICTED: Glycine max tubby-like F-box protein 5 (LOC100798958), transcript variant X1, mRNA	K19600//tubby-related protein 1;K19600//tubby-related protein 1;K19600//tubby-related protein 1;K19600//tubby-related protein 1	GO:0005929//cilium;GO:0005634//nucleus;GO:0009620//response to fungus;GO:0061512//protein localization to cilium;GO:0035091//phosphatidylinositol binding;GO:0005829//cytosol;GO:0009536//plastid;GO:0005886//plasma membrane	tubby-like F-box protein 5 [Glycine max] >XP_006573577.1 tubby-like F-box protein 5 [Glycine max] >XP_014631385.1 tubby-like F-box protein 5 [Glycine max] >KRH76777.1 hypothetical protein GLYMA_01G173700 [Glycine max] >KRH76778.1 hypothetical protein GLYMA_01G173700 [Glycine max] >RZC30446.1 Tubby-like F-box protein 5 isoform A [Glycine soja] >RZC30447.1 Tubby-like F-box protein 5 isoform B [Glyc…	TUB	Tub	-	http://plntfdb.bio.uni-potsdam.de/v3.0/fam_mem.php?family_id=TUB	0.939528	0.810638	0.783885	0.906964	0.853139	0.992431	0.990893	0.952139	0.93673	8
CL2899.Contig2_All	XM_003528295.3	LOC100804937	XM_003528295.3 PREDICTED: Glycine max two-component response regulator ORR21-like (LOC100804937), transcript variant X1, mRNA	K14491//two-component response regulator ARR-B family+ko04075//Plant hormone signal transduction;K14491//two-component response regulator ARR-B family+ko04075//Plant hormone signal transduction;K14491//two-component response regulator ARR-B family+ko04075//Plant hormone signal transduction;K14491//two-component response regulator ARR-B family+ko04075//Plant hormone signal transduction;K14491//two…	GO:0003677//DNA binding;GO:0005634//nucleus;GO:0000160//phosphorelay signal transduction system;GO:0003700//DNA-binding transcription factor activity	two-component response regulator ORR21 isoform X1 [Glycine max] >KHN15459.1 Two-component response regulator ARR2 [Glycine soja] >KRH70359.1 hypothetical protein GLYMA_02G085900 [Glycine max] >RZC24008.1 Two-component response regulator ORR21 isoform A [Glycine soja] >RZC24009.1 Two-component response regulator ORR21 isoform B [Glycine soja]	ARR-B	G2-like,Myb_DNA-binding,Response_reg	CCT	http://plntfdb.bio.uni-potsdam.de/v3.0/fam_mem.php?family_id=ARR-B	-0.935887	-0.804457	-0.777335	-0.9025	-0.847625	-0.99109	-0.989427	-0.948883	-0.93301	8
CL4315.Contig1_All	NM_001251275.1	NAC26	NM_001251275.1 Glycine max NAC domain protein (NAC26), mRNA >EU661923.1 Glycine max NAC domain protein (NAC26) mRNA, complete cds	K00521//ferric-chelate reductase [EC:1.16.1.7];K00521//ferric-chelate reductase [EC:1.16.1.7];K16296//serine carboxypeptidase-like clade I [EC:3.4.16.-]	GO:0003677//DNA binding;GO:0005634//nucleus;GO:0006355//regulation of transcription, DNA-templated	NAC domain-containing protein 29 [Glycine soja] >KRH70773.1 hypothetical protein GLYMA_02G109800 [Glycine max] >RZC24417.1 NAC transcription factor 29 [Glycine soja]	NAC	NAM	-	http://plntfdb.bio.uni-potsdam.de/v3.0/fam_mem.php?family_id=NAC	0.944803	0.819755	0.793562	0.913483	0.861246	0.994241	0.99289	0.956833	0.942125	8
CL6418.Contig4_All	NM_001248688.2	LOC100500526	NM_001248688.2 Glycine max C2H2 zinc finger domain-containing protein (LOC100500526), mRNA				C2H2	zf-C2H2	PHD	http://plntfdb.bio.uni-potsdam.de/v3.0/fam_mem.php?family_id=C2H2	-0.939994	-0.811437	-0.784732	-0.907538	-0.853851	-0.992598	-0.991076	-0.952555	-0.937207	8
CL8715.Contig1_All	AP015040.1	Unknown	AP015040.1 Vigna angularis var. angularis DNA, chromosome 7, almost complete sequence, cultivar: Shumari				bHLH	HLH	-	http://plntfdb.bio.uni-potsdam.de/v3.0/fam_mem.php?family_id=bHLH	-0.938924	-0.809608	-0.782792	-0.906223	-0.852221	-0.992214	-0.990655	-0.9516	-0.936114	8
CL8765.Contig3_All	NM_001289282.2	NAC021	NM_001289282.2 Glycine max NAC transcription factor (NAC021), mRNA				NAC	NAM	-	http://plntfdb.bio.uni-potsdam.de/v3.0/fam_mem.php?family_id=NAC	0.946487	0.822711	0.796704	0.915578	0.863867	0.994783	0.993493	0.958326	0.943849	8
CL9025.Contig7_All	XM_007143624.1	PHAVU_007G093100g	XM_007143624.1 Phaseolus vulgaris hypothetical protein (PHAVU_007G093100g) mRNA, complete cds				MYB	Myb_DNA-binding	ARID,Response_reg,SNF2_N	http://plntfdb.bio.uni-potsdam.de/v3.0/fam_mem.php?family_id=MYB	-0.939373	-0.810374	-0.783605	-0.906774	-0.852904	-0.992376	-0.990832	-0.952001	-0.936572	8
CL9242.Contig4_All	AK245331.1	Unknown	AK245331.1 Glycine max cDNA, clone: GMFL01-27-E10				G2-like	G2-like	Response_reg	http://plntfdb.bio.uni-potsdam.de/v3.0/fam_mem.php?family_id=G2-like	-0.912875	-0.989576	-0.994987	-0.944313	-0.975624	-0.79792	-0.805066	-0.896303	-0.916143	8
CL939.Contig1_All	NM_001317720.1	LOC100170751	NM_001317720.1 Glycine max NAC domain-containing protein 2 (LOC100170751), mRNA >KT031210.1 Glycine max clone HN_CCL_6 NAC transcription factor (Glyma05g32850.1) mRNA, complete cds				NAC	NAM	-	http://plntfdb.bio.uni-potsdam.de/v3.0/fam_mem.php?family_id=NAC	-0.933388	-0.800262	-0.772894	-0.899451	-0.843875	-0.990129	-0.988383	-0.946642	-0.930458	8
CL953.Contig15_All	XM_017559929.1	LOC108326425	XM_017559929.1 PREDICTED: Vigna angularis protein indeterminate-domain 2-like (LOC108326425), mRNA				C2H2	zf-C2H2	PHD	http://plntfdb.bio.uni-potsdam.de/v3.0/fam_mem.php?family_id=C2H2	0.947822	0.825069	0.799211	0.917243	0.865955	0.995199	0.993958	0.959506	0.945215	8
Unigene3173_All	XM_003534380.2	LOC100783790	XM_003534380.2 PREDICTED: Glycine max dehydration-responsive element-binding protein 3 (LOC100783790), mRNA	K09286//EREBP-like factor;K09286//EREBP-like factor;K09286//EREBP-like factor;K09286//EREBP-like factor;K09286//EREBP-like factor	GO:0003677//DNA binding;GO:0005634//nucleus;GO:0003700//DNA-binding transcription factor activity		AP2-EREBP	AP2	-	http://plntfdb.bio.uni-potsdam.de/v3.0/fam_mem.php?family_id=AP2-EREBP	0.912919	0.989591	0.994998	0.944349	0.975648	0.797986	0.805131	0.896352	0.916187	8
Unigene467_All	XM_007154292.1	PHAVU_003G111800g	XM_007154292.1 Phaseolus vulgaris hypothetical protein (PHAVU_003G111800g) mRNA, complete cds	K09287//RAV-like factor;K09287//RAV-like factor;K09287//RAV-like factor;K09287//RAV-like factor	GO:0003677//DNA binding;GO:0005634//nucleus;GO:0003700//DNA-binding transcription factor activity	AP2/ERF and B3 domain-containing transcription repressor TEM1 [Glycine max] >KRH70603.1 hypothetical protein GLYMA_02G099500 [Glycine max] >RZC24253.1 AP2/ERF and B3 domain-containing transcription repressor TEM1 [Glycine soja]	AP2-EREBP	AP2	-	http://plntfdb.bio.uni-potsdam.de/v3.0/fam_mem.php?family_id=AP2-EREBP	-0.93618	-0.804951	-0.777858	-0.902858	-0.848066	-0.9912	-0.989547	-0.949145	-0.933309	8
Unigene76748_All	XM_020365306.1	LOC109803638	XM_020365306.1 PREDICTED: Cajanus cajan probable WRKY transcription factor 31 (LOC109803638), mRNA	K13424//WRKY transcription factor 33+ko04016//MAPK signaling pathway - plant+ko04626//Plant-pathogen interaction;K01892//histidyl-tRNA synthetase [EC:6.1.1.21]+ko00970//Aminoacyl-tRNA biosynthesis;K13424//WRKY transcription factor 33+ko04016//MAPK signaling pathway - plant+ko04626//Plant-pathogen interaction;K13424//WRKY transcription factor 33+ko04016//MAPK signaling pathway - plant+ko04626//Pla…	GO:0005634//nucleus;GO:0043565//sequence-specific DNA binding;GO:0016021//integral component of membrane;GO:0003700//DNA-binding transcription factor activity	probable WRKY transcription factor 31 [Vigna radiata var. radiata]	WRKY	WRKY	-	http://plntfdb.bio.uni-potsdam.de/v3.0/fam_mem.php?family_id=WRKY	-0.936706	-0.805839	-0.778799	-0.903501	-0.848859	-0.991397	-0.989763	-0.949616	-0.933846	8
CL10282.Contig3_All	BT099387.1	Unknown	BT099387.1 Soybean clone JCVI-FLGm-23J16 unknown mRNA	K09201//transcription factor YY;K09201//transcription factor YY;K09201//transcription factor YY;K09201//transcription factor YY	GO:0000978//RNA polymerase II proximal promoter sequence-specific DNA binding;GO:0003677//DNA binding;GO:0005634//nucleus;GO:0000790//nuclear chromatin;GO:0003676//nucleic acid binding;GO:0031519//PcG protein complex;GO:0005667//transcription factor complex;GO:0043565//sequence-specific DNA binding;GO:0000980//RNA polymerase II distal enhancer sequence-specific DNA binding	zinc finger transcription factor YY1-like [Glycine max] >KRH59140.1 hypothetical protein GLYMA_05G167900 [Glycine max]	C2H2	zf-C2H2	PHD	http://plntfdb.bio.uni-potsdam.de/v3.0/fam_mem.php?family_id=C2H2	-0.858613	-0.965814	-0.976356	-0.899134	-0.9431	-0.721609	-0.72983	-0.838022	-0.862727	7
CL10386.Contig4_All	XM_006577771.2	LOC100801702	XM_006577771.2 PREDICTED: Glycine max transcription factor MYB86-like (LOC100801702), transcript variant X1, mRNA	K09422//transcription factor MYB, plant;K09422//transcription factor MYB, plant;K09422//transcription factor MYB, plant;K09422//transcription factor MYB, plant	GO:0003677//DNA binding;GO:0005634//nucleus;GO:0030154//cell differentiation;GO:0043565//sequence-specific DNA binding;GO:0044212//transcription regulatory region DNA binding	uncharacterized protein LOC100801702 isoform X1 [Glycine max] >KRH63612.1 hypothetical protein GLYMA_04G187300 [Glycine max]	MYB	Myb_DNA-binding	ARID,Response_reg,SNF2_N	http://plntfdb.bio.uni-potsdam.de/v3.0/fam_mem.php?family_id=MYB	0.8987	0.984201	0.991082	0.932771	0.967733	0.777299	0.784762	0.88096	0.902214	7
CL12172.Contig2_All	XM_006581075.2	LOC100785135	XM_006581075.2 PREDICTED: Glycine max protein NLP4-like (LOC100785135), transcript variant X2, mRNA	K03028//26S proteasome regulatory subunit N1+ko03050//Proteasome		Protein NLP4 [Glycine soja]	RWP-RK	RWP-RK	-	http://plntfdb.bio.uni-potsdam.de/v3.0/fam_mem.php?family_id=RWP-RK	-0.888657	-0.979991	-0.987851	-0.924467	-0.961849	-0.76302	-0.77069	-0.870145	-0.892332	7
CL12798.Contig2_All	XM_006606109.2	LOC100802242	XM_006606109.2 PREDICTED: Glycine max ethylene-responsive transcription factor ERF110 (LOC100802242), transcript variant X4, mRNA	K12900//FUS-interacting serine-arginine-rich protein 1+ko03040//Spliceosome;K12900//FUS-interacting serine-arginine-rich protein 1+ko03040//Spliceosome;K09286//EREBP-like factor;K09286//EREBP-like factor;K09286//EREBP-like factor	GO:0003677//DNA binding;GO:0005634//nucleus;GO:0003700//DNA-binding transcription factor activity	ethylene-responsive transcription factor ERF110 [Glycine max] >XP_006606169.1 ethylene-responsive transcription factor ERF110 [Glycine max] >XP_006606171.1 ethylene-responsive transcription factor ERF110 [Glycine max] >XP_006606172.1 ethylene-responsive transcription factor ERF110 [Glycine max] >XP_014627801.1 ethylene-responsive transcription factor ERF110 [Glycine max] >XP_025983077.1 ethylene-…	AP2-EREBP	AP2	-	http://plntfdb.bio.uni-potsdam.de/v3.0/fam_mem.php?family_id=AP2-EREBP	-0.869757	-0.971319	-0.980905	-0.908608	-0.950234	-0.736766	-0.744794	-0.849902	-0.873715	7
CL1282.Contig10_All	XM_020378481.1	LOC109814130	XM_020378481.1 PREDICTED: Cajanus cajan B3 domain-containing transcription repressor VAL2 (LOC109814130), mRNA	K09287//RAV-like factor;K09287//RAV-like factor;K09287//RAV-like factor;K09287//RAV-like factor	GO:0003677//DNA binding;GO:0005634//nucleus;GO:0008270//zinc ion binding	B3 domain-containing transcription repressor VAL2 isoform X1 [Glycine max] >KRH65426.1 hypothetical protein GLYMA_03G035200 [Glycine max]	ABI3VP1	B3	AP2,Auxin_resp	http://plntfdb.bio.uni-potsdam.de/v3.0/fam_mem.php?family_id=ABI3VP1	0.931612	0.797305	0.769765	0.897292	0.841227	0.989428	0.987624	0.945046	0.928646	7
CL194.Contig2_All	AK285553.1	Unknown	AK285553.1 Glycine max cDNA, clone: GMFL01-12-F07	K14486//auxin response factor+ko04075//Plant hormone signal transduction;K14486//auxin response factor+ko04075//Plant hormone signal transduction;K14486//auxin response factor+ko04075//Plant hormone signal transduction;K14486//auxin response factor+ko04075//Plant hormone signal transduction;K14486//auxin response factor+ko04075//Plant hormone signal transduction	GO:0003677//DNA binding;GO:0005634//nucleus;GO:0006355//regulation of transcription, DNA-templated;GO:0009734//auxin-activated signaling pathway	Auxin response factor 2 [Glycine soja] >RZC07869.1 Auxin response factor 2 isoform A [Glycine soja] >RZC07870.1 Auxin response factor 2 isoform B [Glycine soja]	ARF	Auxin_resp	-	http://plntfdb.bio.uni-potsdam.de/v3.0/fam_mem.php?family_id=ARF	-0.86429	-0.968652	-0.978712	-0.90397	-0.946758	-0.729303	-0.737427	-0.844069	-0.868325	7
CL2283.Contig1_All	NM_001255011.2	LOC100779279	NM_001255011.2 Glycine max MADS-box transcription factor 6-like (LOC100779279), mRNA	K09264//MADS-box transcription factor, plant;K09264//MADS-box transcription factor, plant;K09264//MADS-box transcription factor, plant;K09264//MADS-box transcription factor, plant	GO:0005634//nucleus;GO:0045944//positive regulation of transcription by RNA polymerase II;GO:0000977//RNA polymerase II regulatory region sequence-specific DNA binding;GO:0003700//DNA-binding transcription factor activity;GO:0046983//protein dimerization activity	PREDICTED: truncated transcription factor CAULIFLOWER D-like [Vigna angularis] >KOM54921.1 hypothetical protein LR48_Vigan10g081300 [Vigna angularis] >BAU02425.1 hypothetical protein VIGAN_11195000 [Vigna angularis var. angularis]	MADS	SRF-TF	-	http://plntfdb.bio.uni-potsdam.de/v3.0/fam_mem.php?family_id=MADS	-0.908178	-0.759733	-0.730162	-0.869249	-0.807342	-0.978969	-0.976461	-0.923773	-0.904766	7
CL2451.Contig21_All	XM_014766987.1	LOC100796434	XM_014766987.1 PREDICTED: Glycine max scarecrow-like protein 1 (LOC100796434), transcript variant X2, mRNA	K14777//ATP-dependent RNA helicase DDX47/RRP3 [EC:3.6.4.13];K14777//ATP-dependent RNA helicase DDX47/RRP3 [EC:3.6.4.13];K14777//ATP-dependent RNA helicase DDX47/RRP3 [EC:3.6.4.13];K14494//DELLA protein+ko04075//Plant hormone signal transduction;K14494//DELLA protein+ko04075//Plant hormone signal transduction	GO:0005634//nucleus;GO:0043565//sequence-specific DNA binding;GO:0003700//DNA-binding transcription factor activity	scarecrow-like protein 1 [Glycine max] >XP_014620736.1 scarecrow-like protein 1 [Glycine max] >XP_014620737.1 scarecrow-like protein 1 [Glycine max] >KHN38990.1 Scarecrow-like protein 1 [Glycine soja] >KRH18097.1 hypothetical protein GLYMA_13G037100 [Glycine max] >RZB70757.1 Scarecrow-like protein 1 isoform A [Glycine soja] >RZB70758.1 Scarecrow-like protein 1 isoform B [Glycine soja] >RZB70759.1…	GRAS	GRAS	-	http://plntfdb.bio.uni-potsdam.de/v3.0/fam_mem.php?family_id=GRAS	-0.902486	-0.985706	-0.992205	-0.935875	-0.969891	-0.78275	-0.790131	-0.885048	-0.905936	7
CL2994.Contig5_All	AP015040.1	Unknown	AP015040.1 Vigna angularis var. angularis DNA, chromosome 7, almost complete sequence, cultivar: Shumari		GO:0046983//protein dimerization activity	PREDICTED: transcription factor ILR3-like [Vigna angularis] >KOM43852.1 hypothetical protein LR48_Vigan05g145700 [Vigna angularis] >BAT92427.1 hypothetical protein VIGAN_07113700 [Vigna angularis var. angularis]	bHLH	HLH	-	http://plntfdb.bio.uni-potsdam.de/v3.0/fam_mem.php?family_id=bHLH	-0.836461	-0.954148	-0.966479	-0.880076	-0.928394	-0.692074	-0.700651	-0.814509	-0.840861	7
CL3578.Contig2_All	XM_007136922.1	PHAVU_009G090500g	XM_007136922.1 Phaseolus vulgaris hypothetical protein (PHAVU_009G090500g) mRNA, complete cds	K16670//homeobox protein Meis2;K16670//homeobox protein Meis2;K16670//homeobox protein Meis2;K16670//homeobox protein Meis2;K15613//homeobox protein Meis1	GO:0003677//DNA binding;GO:0005634//nucleus;GO:0006355//regulation of transcription, DNA-templated	hypothetical protein PHAVU_009G090500g [Phaseolus vulgaris] >ESW08978.1 hypothetical protein PHAVU_009G090500g [Phaseolus vulgaris]	HB	Homeobox,KNOX1,KNOX2	-	http://plntfdb.bio.uni-potsdam.de/v3.0/fam_mem.php?family_id=HB	-0.903164	-0.98597	-0.9924	-0.936429	-0.970273	-0.78373	-0.791096	-0.88578	-0.906602	7
CL4348.Contig5_All	NM_001250644.2	WRKY63	NM_001250644.2 Glycine max transcription factor (WRKY63), mRNA	K18834//WRKY transcription factor 1+ko04626//Plant-pathogen interaction;K18834//WRKY transcription factor 1+ko04626//Plant-pathogen interaction;K18834//WRKY transcription factor 1+ko04626//Plant-pathogen interaction;K18834//WRKY transcription factor 1+ko04626//Plant-pathogen interaction;K13424//WRKY transcription factor 33+ko04016//MAPK signaling pathway - plant+ko04626//Plant-pathogen interaction	GO:0005634//nucleus;GO:0043565//sequence-specific DNA binding;GO:0003700//DNA-binding transcription factor activity	probable WRKY transcription factor 40 [Glycine max] >XP_014622429.1 probable WRKY transcription factor 40 [Glycine max] >KHN35518.1 Putative WRKY transcription factor 40 [Glycine soja] >KRH15655.1 hypothetical protein GLYMA_14G102900 [Glycine max] >RZB68439.1 putative WRKY transcription factor 40 isoform A [Glycine soja] >RZB68440.1 putative WRKY transcription factor 40 isoform B [Glycine soja]	WRKY	WRKY	-	http://plntfdb.bio.uni-potsdam.de/v3.0/fam_mem.php?family_id=WRKY	-0.866421	-0.969699	-0.979575	-0.90578	-0.948118	-0.732205	-0.740292	-0.846341	-0.870426	7
CL4441.Contig12_All	XM_006576059.2	LOC100800196	XM_006576059.2 PREDICTED: Glycine max zinc finger protein 141-like (LOC100800196), mRNA	K09191//general transcription factor IIIA;K09191//general transcription factor IIIA;K09191//general transcription factor IIIA;K09191//general transcription factor IIIA	GO:0003676//nucleic acid binding	Transcription factor IIIA [Glycine soja] >RZC27315.1 Transcription factor IIIA isoform A [Glycine soja]	C2H2	zf-C2H2	PHD	http://plntfdb.bio.uni-potsdam.de/v3.0/fam_mem.php?family_id=C2H2	-0.859665	-0.966345	-0.976799	-0.900032	-0.943782	-0.723031	-0.731235	-0.839142	-0.863765	7
CL5290.Contig1_All	XM_014771664.1	LOC106797385	XM_014771664.1 PREDICTED: Glycine max AP2-like ethylene-responsive transcription factor BBM1 (LOC106797385), mRNA	K12900//FUS-interacting serine-arginine-rich protein 1+ko03040//Spliceosome;K12900//FUS-interacting serine-arginine-rich protein 1+ko03040//Spliceosome;K09286//EREBP-like factor;K09286//EREBP-like factor;K09286//EREBP-like factor	GO:0003677//DNA binding;GO:0005634//nucleus;GO:0003700//DNA-binding transcription factor activity	AP2-like ethylene-responsive transcription factor BBM1 [Glycine max]	AP2-EREBP	AP2	-	http://plntfdb.bio.uni-potsdam.de/v3.0/fam_mem.php?family_id=AP2-EREBP	0.904726	0.986573	0.992843	0.937705	0.971151	0.785993	0.793325	0.88747	0.908138	7
CL5468.Contig7_All	XM_014778736.1	LOC100797717	XM_014778736.1 PREDICTED: Glycine max calmodulin-binding transcription activator 2-like (LOC100797717), transcript variant X2, mRNA	K21596//calmodulin-binding transcription activator;K21596//calmodulin-binding transcription activator;K21596//calmodulin-binding transcription activator;K21596//calmodulin-binding transcription activator	GO:0003677//DNA binding;GO:0005634//nucleus;GO:0045944//positive regulation of transcription by RNA polymerase II;GO:0043565//sequence-specific DNA binding	calmodulin-binding transcription activator 2 isoform X2 [Cajanus cajan]	TIG	TIG	-	http://plntfdb.bio.uni-potsdam.de/v3.0/fam_mem.php?family_id=TIG	-0.853946	-0.963432	-0.974363	-0.895142	-0.940057	-0.715323	-0.723623	-0.833057	-0.858122	7
CL5468.Contig9_All	XM_014778736.1	LOC100797717	XM_014778736.1 PREDICTED: Glycine max calmodulin-binding transcription activator 2-like (LOC100797717), transcript variant X2, mRNA	K21596//calmodulin-binding transcription activator;K21596//calmodulin-binding transcription activator;K21596//calmodulin-binding transcription activator;K21596//calmodulin-binding transcription activator	GO:0003677//DNA binding;GO:0005634//nucleus;GO:0045944//positive regulation of transcription by RNA polymerase II;GO:0043565//sequence-specific DNA binding	Calmodulin-binding transcription activator 2 [Glycine soja]	TIG	TIG	-	http://plntfdb.bio.uni-potsdam.de/v3.0/fam_mem.php?family_id=TIG	-0.82434	-0.94741	-0.960665	-0.869537	-0.92009	-0.676206	-0.684962	-0.801695	-0.828887	7
CL5676.Contig4_All	XM_006606024.2	LOC100818935	XM_006606024.2 PREDICTED: Glycine max MADS-box protein SOC1-like (LOC100818935), transcript variant X1, mRNA	K09260//MADS-box transcription enhancer factor 2A;K09260//MADS-box transcription enhancer factor 2A;K09260//MADS-box transcription enhancer factor 2A;K09260//MADS-box transcription enhancer factor 2A;K09260//MADS-box transcription enhancer factor 2A	GO:0005634//nucleus;GO:0009909//regulation of flower development;GO:0010048//vernalization response;GO:0044212//transcription regulatory region DNA binding;GO:0046983//protein dimerization activity;GO:0007275//multicellular organism development;GO:0000977//RNA polymerase II regulatory region sequence-specific DNA binding;GO:0045944//positive regulation of transcription by RNA polymerase II;GO:004…	MADS-box protein AGL42 [Glycine max] >KRH35396.1 hypothetical protein GLYMA_10G240500 [Glycine max]	MADS	SRF-TF	-	http://plntfdb.bio.uni-potsdam.de/v3.0/fam_mem.php?family_id=MADS	-0.890458	-0.980768	-0.988456	-0.925964	-0.962921	-0.765563	-0.773197	-0.872082	-0.894106	7
CL5718.Contig1_All	XM_017582388.1	LOC108343934	XM_017582388.1 PREDICTED: Vigna angularis trihelix transcription factor GT-2-like (LOC108343934), mRNA		GO:0005634//nucleus;GO:0043565//sequence-specific DNA binding;GO:0003700//DNA-binding transcription factor activity	trihelix transcription factor GT-2-like [Glycine max] >KRH70307.1 hypothetical protein GLYMA_02G082000 [Glycine max]	Trihelix	trihelix	-	http://plntfdb.bio.uni-potsdam.de/v3.0/fam_mem.php?family_id=Trihelix	-0.836136	-0.953971	-0.966327	-0.879795	-0.928174	-0.691647	-0.700228	-0.814166	-0.840541	7
CL7715.Contig2_All	XM_020363273.1	LOC109802065	XM_020363273.1 PREDICTED: Cajanus cajan chromatin remodeling protein SHL-like (LOC109802065), transcript variant X1, mRNA				Alfin-like	Alfin-like	DDT,Homeobox,JmjC,JmjN	http://plntfdb.bio.uni-potsdam.de/v3.0/fam_mem.php?family_id=Alfin-like	0.911461	0.764854	0.735546	0.873133	0.811986	0.980552	0.978137	0.926774	0.908108	7
CL8690.Contig2_All	XM_007139035.1	PHAVU_008G001000g	XM_007139035.1 Phaseolus vulgaris hypothetical protein (PHAVU_008G001000g) mRNA, complete cds				NAC	NAM	-	http://plntfdb.bio.uni-potsdam.de/v3.0/fam_mem.php?family_id=NAC	-0.876554	-0.97454	-0.983521	-0.914343	-0.954485	-0.746123	-0.754026	-0.857167	-0.880414	7
CL8690.Contig3_All	AP015037.1	Unknown	AP015037.1 Vigna angularis var. angularis DNA, chromosome 4, almost complete sequence, cultivar: Shumari				NAC	NAM	-	http://plntfdb.bio.uni-potsdam.de/v3.0/fam_mem.php?family_id=NAC	-0.844686	-0.958583	-0.970266	-0.887184	-0.93393	-0.702954	-0.711403	-0.823224	-0.848982	7
CL9545.Contig1_All	XM_020379221.1	LOC109814725	XM_020379221.1 PREDICTED: Cajanus cajan SWR1-complex protein 4 (LOC109814725), transcript variant X1, mRNA				MYB	Myb_DNA-binding	ARID,Response_reg,SNF2_N	http://plntfdb.bio.uni-potsdam.de/v3.0/fam_mem.php?family_id=MYB	-0.897284	-0.983626	-0.990648	-0.931606	-0.966917	-0.775271	-0.782764	-0.879433	-0.900822	7
Unigene10598_All	XM_007161033.1	PHAVU_001G042200g	XM_007161033.1 Phaseolus vulgaris hypothetical protein (PHAVU_001G042200g) mRNA, complete cds		GO:0005634//nucleus;GO:0043565//sequence-specific DNA binding;GO:0003700//DNA-binding transcription factor activity		WRKY	WRKY	-	http://plntfdb.bio.uni-potsdam.de/v3.0/fam_mem.php?family_id=WRKY	-0.877748	-0.975095	-0.983968	-0.915348	-0.955224	-0.747777	-0.755658	-0.858446	-0.88159	7
Unigene10642_All	NM_001248850.2	DREB1	NM_001248850.2 Glycine max dehydration responsive element binding protein (DREB1), mRNA	K09286//EREBP-like factor;K09286//EREBP-like factor;K09286//EREBP-like factor;K09286//EREBP-like factor	GO:0003677//DNA binding;GO:0005634//nucleus;GO:0003700//DNA-binding transcription factor activity		AP2-EREBP	AP2	-	http://plntfdb.bio.uni-potsdam.de/v3.0/fam_mem.php?family_id=AP2-EREBP	-0.828735	-0.94988	-0.962804	-0.873367	-0.923121	-0.681938	-0.69063	-0.806338	-0.83323	7
Unigene11121_All	AC235230.1	Unknown	AC235230.1 Glycine max strain Williams 82 clone GM_WBb0026I18, complete sequence	K09422//transcription factor MYB, plant;K09422//transcription factor MYB, plant;K09422//transcription factor MYB, plant;K09422//transcription factor MYB, plant	GO:0003677//DNA binding;GO:0005634//nucleus;GO:0030154//cell differentiation;GO:0043565//sequence-specific DNA binding;GO:0044212//transcription regulatory region DNA binding		MYB	Myb_DNA-binding	ARID,Response_reg,SNF2_N	http://plntfdb.bio.uni-potsdam.de/v3.0/fam_mem.php?family_id=MYB	-0.859445	-0.966234	-0.976706	-0.899844	-0.943639	-0.722733	-0.73094	-0.838907	-0.863547	7
Unigene11298_All	XM_003540284.3	LOC100811124	XM_003540284.3 PREDICTED: Glycine max myb-related protein 308-like (LOC100811124), mRNA	K09422//transcription factor MYB, plant;K09422//transcription factor MYB, plant;K09422//transcription factor MYB, plant;K09422//transcription factor MYB, plant;K09422//transcription factor MYB, plant	GO:0003677//DNA binding;GO:0005634//nucleus		MYB	Myb_DNA-binding	ARID,Response_reg,SNF2_N	http://plntfdb.bio.uni-potsdam.de/v3.0/fam_mem.php?family_id=MYB	-0.832451	-0.951945	-0.964585	-0.876597	-0.925666	-0.686803	-0.69544	-0.810266	-0.8369	7
Unigene12169_All	AP015035.1	Unknown	AP015035.1 Vigna angularis var. angularis DNA, chromosome 2, almost complete sequence, cultivar: Shumari	K15032//mTERF domain-containing protein, mitochondrial;K15032//mTERF domain-containing protein, mitochondrial;K15032//mTERF domain-containing protein, mitochondrial;K15032//mTERF domain-containing protein, mitochondrial;K15032//mTERF domain-containing protein, mitochondrial	GO:0032502//developmental process;GO:0006355//regulation of transcription, DNA-templated;GO:0009658//chloroplast organization;GO:0003690//double-stranded DNA binding;GO:0009507//chloroplast		mTERF	mTERF	-	http://plntfdb.bio.uni-potsdam.de/v3.0/fam_mem.php?family_id=mTERF	-0.876687	-0.974603	-0.983572	-0.914456	-0.954568	-0.746308	-0.754208	-0.85731	-0.880545	7
Unigene12218_All	XM_020378669.1	LOC109814282	XM_020378669.1 PREDICTED: Cajanus cajan transcription factor bHLH62-like (LOC109814282), mRNA	K11253//histone H3;K04733//interleukin-1 receptor-associated kinase 4 [EC:2.7.11.1];K04733//interleukin-1 receptor-associated kinase 4 [EC:2.7.11.1];K16189//phytochrome-interacting factor 4+ko04075//Plant hormone signal transduction;K16189//phytochrome-interacting factor 4+ko04075//Plant hormone signal transduction	GO:0005634//nucleus;GO:0006355//regulation of transcription, DNA-templated;GO:0043565//sequence-specific DNA binding;GO:0003700//DNA-binding transcription factor activity;GO:0046983//protein dimerization activity		bHLH	HLH	-	http://plntfdb.bio.uni-potsdam.de/v3.0/fam_mem.php?family_id=bHLH	0.900311	0.984847	0.991567	0.934094	0.968655	0.779614	0.787042	0.882698	0.903798	7
Unigene12364_All	XM_020379001.1	LOC109814545	XM_020379001.1 PREDICTED: Cajanus cajan transcription factor bHLH47-like (LOC109814545), transcript variant X2, mRNA		GO:0046983//protein dimerization activity		bHLH	HLH	-	http://plntfdb.bio.uni-potsdam.de/v3.0/fam_mem.php?family_id=bHLH	-0.897137	-0.983566	-0.990603	-0.931485	-0.966832	-0.775061	-0.782557	-0.879274	-0.900677	7
Unigene12868_All	XM_007156780.1	PHAVU_002G022000g	XM_007156780.1 Phaseolus vulgaris hypothetical protein (PHAVU_002G022000g) mRNA, complete cds	K09326//homeobox protein OTX1;K16222//Dof zinc finger protein DOF5.5+ko04712//Circadian rhythm - plant	GO:0003677//DNA binding;GO:0005634//nucleus;GO:0006355//regulation of transcription, DNA-templated		C2C2-Dof	zf-Dof	-	http://plntfdb.bio.uni-potsdam.de/v3.0/fam_mem.php?family_id=C2C2-Dof	0.906834	0.987374	0.993425	0.939422	0.972326	0.78906	0.796345	0.889752	0.91021	7
Unigene1387_All	AP015042.1	Unknown	AP015042.1 Vigna angularis var. angularis DNA, chromosome 9, almost complete sequence, cultivar: Shumari	K09286//EREBP-like factor;K09286//EREBP-like factor;K09286//EREBP-like factor;K09286//EREBP-like factor;K09286//EREBP-like factor	GO:0003677//DNA binding;GO:0005634//nucleus;GO:0003700//DNA-binding transcription factor activity		AP2-EREBP	AP2	-	http://plntfdb.bio.uni-potsdam.de/v3.0/fam_mem.php?family_id=AP2-EREBP	-0.89611	-0.983145	-0.990283	-0.930639	-0.966237	-0.773593	-0.78111	-0.878167	-0.899667	7
Unigene15027_All	XM_020367947.1	LOC109805758	XM_020367947.1 PREDICTED: Cajanus cajan probable WRKY transcription factor 2 (LOC109805758), transcript variant X2, mRNA	K18835//WRKY transcription factor 2+ko04626//Plant-pathogen interaction;K18835//WRKY transcription factor 2+ko04626//Plant-pathogen interaction;K18835//WRKY transcription factor 2+ko04626//Plant-pathogen interaction;K18835//WRKY transcription factor 2+ko04626//Plant-pathogen interaction;K18835//WRKY transcription factor 2+ko04626//Plant-pathogen interaction	GO:0005634//nucleus;GO:0043565//sequence-specific DNA binding;GO:0016021//integral component of membrane;GO:0003700//DNA-binding transcription factor activity		WRKY	WRKY	-	http://plntfdb.bio.uni-potsdam.de/v3.0/fam_mem.php?family_id=WRKY	-0.896735	-0.983402	-0.990478	-0.931154	-0.966599	-0.774485	-0.781989	-0.87884	-0.900281	7
Unigene15962_All	XM_007139515.1	PHAVU_008G041300g	XM_007139515.1 Phaseolus vulgaris hypothetical protein (PHAVU_008G041300g) mRNA, complete cds	K15777//4,5-DOPA dioxygenase extradiol [EC:1.13.11.-]+ko00965//Betalain biosynthesis;K04733//interleukin-1 receptor-associated kinase 4 [EC:2.7.11.1];K05747//Wiskott-Aldrich syndrome protein+ko04144//Endocytosis;K12900//FUS-interacting serine-arginine-rich protein 1+ko03040//Spliceosome	GO:0003677//DNA binding		zf-HD	ZF-HD_dimer	-	http://plntfdb.bio.uni-potsdam.de/v3.0/fam_mem.php?family_id=zf-HD	-0.909558	-0.761881	-0.73242	-0.870881	-0.809292	-0.979639	-0.97717	-0.925036	-0.906171	7
Unigene20655_All	XM_020376695.1	LOC109812675	XM_020376695.1 PREDICTED: Cajanus cajan histone acetyltransferase HAC1-like (LOC109812675), mRNA	K04498//E1A/CREB-binding protein [EC:2.3.1.48];K04498//E1A/CREB-binding protein [EC:2.3.1.48];K04498//E1A/CREB-binding protein [EC:2.3.1.48];K04498//E1A/CREB-binding protein [EC:2.3.1.48];K04498//E1A/CREB-binding protein [EC:2.3.1.48]	GO:0005634//nucleus;GO:0006355//regulation of transcription, DNA-templated;GO:0004402//histone acetyltransferase activity;GO:0008270//zinc ion binding;GO:0003712//transcription coregulator activity		TAZ	zf-TAZ	PHD	http://plntfdb.bio.uni-potsdam.de/v3.0/fam_mem.php?family_id=TAZ	-0.841877	-0.957082	-0.968988	-0.88476	-0.932049	-0.699227	-0.707721	-0.820246	-0.846209	7
Unigene20968_All	XM_020372593.1	LOC109809323	XM_020372593.1 PREDICTED: Cajanus cajan transcription factor GAMYB-like (LOC109809323), transcript variant X1, mRNA	K09422//transcription factor MYB, plant;K09422//transcription factor MYB, plant;K09422//transcription factor MYB, plant;K09422//transcription factor MYB, plant	GO:0003677//DNA binding;GO:0005634//nucleus;GO:0030154//cell differentiation;GO:0043565//sequence-specific DNA binding;GO:0044212//transcription regulatory region DNA binding		MYB	Myb_DNA-binding	ARID,Response_reg,SNF2_N	http://plntfdb.bio.uni-potsdam.de/v3.0/fam_mem.php?family_id=MYB	-0.907554	-0.758764	-0.729144	-0.868512	-0.806463	-0.978664	-0.976139	-0.923202	-0.904131	7
Unigene22480_All	XM_020376698.1	LOC109812679	XM_020376698.1 PREDICTED: Cajanus cajan AP2-like ethylene-responsive transcription factor At1g16060 (LOC109812679), mRNA	K09285//AP2-like factor, ANT lineage;K09285//AP2-like factor, ANT lineage;K09285//AP2-like factor, ANT lineage;K09285//AP2-like factor, ANT lineage	GO:0003677//DNA binding;GO:0005634//nucleus;GO:0003700//DNA-binding transcription factor activity		AP2-EREBP	AP2	-	http://plntfdb.bio.uni-potsdam.de/v3.0/fam_mem.php?family_id=AP2-EREBP	-0.930992	-0.796276	-0.768678	-0.896539	-0.840306	-0.98918	-0.987356	-0.944488	-0.928013	7
Unigene23261_All	XM_003540284.3	LOC100811124	XM_003540284.3 PREDICTED: Glycine max myb-related protein 308-like (LOC100811124), mRNA	K09422//transcription factor MYB, plant;K09422//transcription factor MYB, plant;K09422//transcription factor MYB, plant;K09422//transcription factor MYB, plant;K09422//transcription factor MYB, plant	GO:0003677//DNA binding;GO:0005634//nucleus		MYB	Myb_DNA-binding	ARID,Response_reg,SNF2_N	http://plntfdb.bio.uni-potsdam.de/v3.0/fam_mem.php?family_id=MYB	-0.85423	-0.963579	-0.974486	-0.895386	-0.940243	-0.715706	-0.724001	-0.83336	-0.858403	7
Unigene2994_All	XM_020350102.1	LOC109790855	XM_020350102.1 PREDICTED: Cajanus cajan probable WRKY transcription factor 3 (LOC109790855), mRNA	K18835//WRKY transcription factor 2+ko04626//Plant-pathogen interaction;K18835//WRKY transcription factor 2+ko04626//Plant-pathogen interaction;K18835//WRKY transcription factor 2+ko04626//Plant-pathogen interaction;K13424//WRKY transcription factor 33+ko04016//MAPK signaling pathway - plant+ko04626//Plant-pathogen interaction;K18835//WRKY transcription factor 2+ko04626//Plant-pathogen interaction	GO:0005634//nucleus;GO:0043565//sequence-specific DNA binding;GO:0003700//DNA-binding transcription factor activity		WRKY	WRKY	-	http://plntfdb.bio.uni-potsdam.de/v3.0/fam_mem.php?family_id=WRKY	-0.898045	-0.983936	-0.990882	-0.932233	-0.967356	-0.776361	-0.783837	-0.880253	-0.90157	7
Unigene3323_All	XM_020380696.1	LOC109815878	XM_020380696.1 PREDICTED: Cajanus cajan SUPPRESSOR OF GAMMA RESPONSE 1 (LOC109815878), mRNA		GO:0003677//DNA binding;GO:0005634//nucleus;GO:0006355//regulation of transcription, DNA-templated;GO:0043565//sequence-specific DNA binding;GO:0044212//transcription regulatory region DNA binding		NAC	NAM	-	http://plntfdb.bio.uni-potsdam.de/v3.0/fam_mem.php?family_id=NAC	0.904181	0.986364	0.99269	0.93726	0.970846	0.785203	0.792547	0.88688	0.907602	7
Unigene4455_All	XM_006581927.2	LOC102667566	XM_006581927.2 PREDICTED: Glycine max transcription factor PIF7-like (LOC102667566), transcript variant X1, mRNA	K12126//phytochrome-interacting factor 3+ko04712//Circadian rhythm - plant+ko04075//Plant hormone signal transduction;K12126//phytochrome-interacting factor 3+ko04712//Circadian rhythm - plant+ko04075//Plant hormone signal transduction;K12126//phytochrome-interacting factor 3+ko04712//Circadian rhythm - plant+ko04075//Plant hormone signal transduction;K12126//phytochrome-interacting factor 3+ko04…	GO:0005634//nucleus;GO:0006355//regulation of transcription, DNA-templated;GO:0046983//protein dimerization activity	Transcription factor PIF7 [Glycine soja]	bHLH	HLH	-	http://plntfdb.bio.uni-potsdam.de/v3.0/fam_mem.php?family_id=bHLH	-0.884026	-0.977951	-0.986247	-0.920608	-0.959065	-0.756517	-0.764278	-0.865173	-0.887773	7
Unigene64_All	XM_017579780.1	LOC108342076	XM_017579780.1 PREDICTED: Vigna angularis transcription factor MYB108-like (LOC108342076), mRNA	K09422//transcription factor MYB, plant;K09422//transcription factor MYB, plant;K09422//transcription factor MYB, plant;K09422//transcription factor MYB, plant	GO:0003677//DNA binding;GO:0005634//nucleus;GO:0043565//sequence-specific DNA binding		MYB	Myb_DNA-binding	ARID,Response_reg,SNF2_N	http://plntfdb.bio.uni-potsdam.de/v3.0/fam_mem.php?family_id=MYB	-0.882961	-0.977474	-0.985869	-0.919718	-0.958418	-0.755028	-0.76281	-0.864031	-0.886724	7
Unigene7129_All	NM_001255085.2	LOC100810531	NM_001255085.2 Glycine max tubby-like F-box protein 8-like (LOC100810531), mRNA	K19600//tubby-related protein 1;K19600//tubby-related protein 1;K23025//H+-translocating diphosphatase [EC:7.1.3.1];K02957//small subunit ribosomal protein S15Ae+ko03010//Ribosome	GO:0035091//phosphatidylinositol binding	tubby-like F-box protein 8 [Glycine max] >XP_006606165.1 tubby-like F-box protein 8 [Glycine max] >KRG91652.1 hypothetical protein GLYMA_20G166900 [Glycine max] >KRG91653.1 hypothetical protein GLYMA_20G166900 [Glycine max] >RZB44277.1 Tubby-like F-box protein 8 isoform A [Glycine soja] >RZB44278.1 Tubby-like F-box protein 8 isoform B [Glycine soja] >RZB44279.1 Tubby-like F-box protein 8 isoform …	TUB	Tub	-	http://plntfdb.bio.uni-potsdam.de/v3.0/fam_mem.php?family_id=TUB	0.928719	0.792524	0.764712	0.893785	0.836941	0.988255	0.986358	0.94244	0.925694	7
Unigene76400_All	AK246079.1	Unknown	AK246079.1 Glycine max cDNA, clone: GMFL01-51-C12	K09060//plant G-box-binding factor;K09060//plant G-box-binding factor;K09060//plant G-box-binding factor;K09060//plant G-box-binding factor	GO:0003700//DNA-binding transcription factor activity	G-box-binding factor 1 [Mucuna pruriens]	bZIP	bZIP_1,bZIP_2,bZIP_Maf	HLH	http://plntfdb.bio.uni-potsdam.de/v3.0/fam_mem.php?family_id=bZIP	-0.863255	-0.968139	-0.978288	-0.90309	-0.946095	-0.727896	-0.736038	-0.842966	-0.867305	7
Unigene84222_All	AK243728.1	Unknown	AK243728.1 Glycine max cDNA, clone: GMFL01-01-B12	K14486//auxin response factor+ko04075//Plant hormone signal transduction;K14486//auxin response factor+ko04075//Plant hormone signal transduction;K14486//auxin response factor+ko04075//Plant hormone signal transduction;K14486//auxin response factor+ko04075//Plant hormone signal transduction;K14486//auxin response factor+ko04075//Plant hormone signal transduction	GO:0003677//DNA binding;GO:0005634//nucleus;GO:0006355//regulation of transcription, DNA-templated;GO:0009734//auxin-activated signaling pathway		ARF	Auxin_resp	-	http://plntfdb.bio.uni-potsdam.de/v3.0/fam_mem.php?family_id=ARF	-0.883413	-0.977677	-0.98603	-0.920096	-0.958693	-0.755661	-0.763434	-0.864516	-0.88717	7
Unigene8823_All	XM_020374544.1	LOC109810932	XM_020374544.1 PREDICTED: Cajanus cajan transcription factor-like protein DPB (LOC109810932), transcript variant X1, mRNA	K04683//transcription factor Dp-1;K04683//transcription factor Dp-1;K04683//transcription factor Dp-1;K04683//transcription factor Dp-1;K04683//transcription factor Dp-1	GO:0000981//DNA-binding transcription factor activity, RNA polymerase II-specific;GO:0003677//DNA binding;GO:0005634//nucleus;GO:0005667//transcription factor complex;GO:0051726//regulation of cell cycle;GO:0003700//DNA-binding transcription factor activity	transcription factor-like protein DPB isoform X1 [Glycine max] >XP_006590442.1 transcription factor-like protein DPB isoform X1 [Glycine max] >XP_006590443.1 transcription factor-like protein DPB isoform X1 [Glycine max] >KHN35138.1 Transcription factor-like protein DPB [Glycine soja] >KRH27723.1 hypothetical protein GLYMA_11G010800 [Glycine max] >KRH27724.1 hypothetical protein GLYMA_11G010800 […	E2F-DP	E2F_TDP	-	http://plntfdb.bio.uni-potsdam.de/v3.0/fam_mem.php?family_id=E2F-DP	-0.874266	-0.973468	-0.982655	-0.912416	-0.953063	-0.742963	-0.750909	-0.85472	-0.878159	7
Unigene9570_All	XM_020356779.1	LOC109796919	XM_020356779.1 PREDICTED: Cajanus cajan transcription factor PIF3-like (LOC109796919), mRNA	K12126//phytochrome-interacting factor 3+ko04712//Circadian rhythm - plant+ko04075//Plant hormone signal transduction;K12126//phytochrome-interacting factor 3+ko04712//Circadian rhythm - plant+ko04075//Plant hormone signal transduction;K12126//phytochrome-interacting factor 3+ko04712//Circadian rhythm - plant+ko04075//Plant hormone signal transduction;K12126//phytochrome-interacting factor 3+ko04…	GO:0005634//nucleus;GO:0006355//regulation of transcription, DNA-templated;GO:0046983//protein dimerization activity		bHLH	HLH	-	http://plntfdb.bio.uni-potsdam.de/v3.0/fam_mem.php?family_id=bHLH	-0.885298	-0.978517	-0.986694	-0.92167	-0.959834	-0.758298	-0.766035	-0.866538	-0.889026	7
CL10386.Contig3_All	XM_006577771.2	LOC100801702	XM_006577771.2 PREDICTED: Glycine max transcription factor MYB86-like (LOC100801702), transcript variant X1, mRNA	K09422//transcription factor MYB, plant;K09422//transcription factor MYB, plant;K09422//transcription factor MYB, plant;K09422//transcription factor MYB, plant	GO:0003677//DNA binding;GO:0005634//nucleus;GO:0030154//cell differentiation;GO:0043565//sequence-specific DNA binding;GO:0044212//transcription regulatory region DNA binding	uncharacterized protein LOC100801702 isoform X1 [Glycine max] >KRH63612.1 hypothetical protein GLYMA_04G187300 [Glycine max]	MYB	Myb_DNA-binding	ARID,Response_reg,SNF2_N	http://plntfdb.bio.uni-potsdam.de/v3.0/fam_mem.php?family_id=MYB	-0.866134	-0.697145	-0.664679	-0.820443	-0.750051	-0.956234	-0.952669	-0.884921	-0.862068	6
CL2076.Contig3_All	EU375353.1	WRKY57	EU375353.1 Glycine max transcription factor (WRKY57) mRNA, complete cds	K13459//disease resistance protein RPS2+ko04626//Plant-pathogen interaction;K13459//disease resistance protein RPS2+ko04626//Plant-pathogen interaction;K16225//probable WRKY transcription factor 52+ko04626//Plant-pathogen interaction;K13459//disease resistance protein RPS2+ko04626//Plant-pathogen interaction;K16225//probable WRKY transcription factor 52+ko04626//Plant-pathogen interaction	GO:0005634//nucleus;GO:0043565//sequence-specific DNA binding;GO:0003700//DNA-binding transcription factor activity	Putative WRKY transcription factor 70 [Glycine soja]	WRKY	WRKY	-	http://plntfdb.bio.uni-potsdam.de/v3.0/fam_mem.php?family_id=WRKY	-0.887802	-0.72878	-0.69771	-0.845402	-0.779127	-0.968462	-0.965415	-0.905033	-0.884055	6
CL4348.Contig1_All	NM_001250644.2	WRKY63	NM_001250644.2 Glycine max transcription factor (WRKY63), mRNA	K18834//WRKY transcription factor 1+ko04626//Plant-pathogen interaction;K18834//WRKY transcription factor 1+ko04626//Plant-pathogen interaction;K13424//WRKY transcription factor 33+ko04016//MAPK signaling pathway - plant+ko04626//Plant-pathogen interaction;K18834//WRKY transcription factor 1+ko04626//Plant-pathogen interaction;K18834//WRKY transcription factor 1+ko04626//Plant-pathogen interaction	GO:0005634//nucleus;GO:0043565//sequence-specific DNA binding;GO:0003700//DNA-binding transcription factor activity	transcription factor [Glycine max] >DAA80456.1 TPA_inf: transcription factor WRKY63 [Glycine max]	WRKY	WRKY	-	http://plntfdb.bio.uni-potsdam.de/v3.0/fam_mem.php?family_id=WRKY	-0.851013	-0.675693	-0.642351	-0.803221	-0.730215	-0.947187	-0.943287	-0.870797	-0.846743	6
CL4348.Contig2_All	EU375349.1	WRKY63	EU375349.1 Glycine max transcription factor (WRKY63) mRNA, complete cds	K18834//WRKY transcription factor 1+ko04626//Plant-pathogen interaction;K18834//WRKY transcription factor 1+ko04626//Plant-pathogen interaction;K18834//WRKY transcription factor 1+ko04626//Plant-pathogen interaction;K18834//WRKY transcription factor 1+ko04626//Plant-pathogen interaction;K13424//WRKY transcription factor 33+ko04016//MAPK signaling pathway - plant+ko04626//Plant-pathogen interaction	GO:0005634//nucleus;GO:0043565//sequence-specific DNA binding;GO:0003700//DNA-binding transcription factor activity	probable WRKY transcription factor 40 [Glycine max] >XP_014622429.1 probable WRKY transcription factor 40 [Glycine max] >KHN35518.1 Putative WRKY transcription factor 40 [Glycine soja] >KRH15655.1 hypothetical protein GLYMA_14G102900 [Glycine max] >RZB68439.1 putative WRKY transcription factor 40 isoform A [Glycine soja] >RZB68440.1 putative WRKY transcription factor 40 isoform B [Glycine soja]	WRKY	WRKY	-	http://plntfdb.bio.uni-potsdam.de/v3.0/fam_mem.php?family_id=WRKY	-0.879895	-0.717101	-0.6855	-0.836252	-0.768418	-0.964111	-0.96087	-0.897713	-0.876027	6
CL5676.Contig7_All	XM_006606024.2	LOC100818935	XM_006606024.2 PREDICTED: Glycine max MADS-box protein SOC1-like (LOC100818935), transcript variant X1, mRNA	K09260//MADS-box transcription enhancer factor 2A;K09260//MADS-box transcription enhancer factor 2A;K09260//MADS-box transcription enhancer factor 2A;K09260//MADS-box transcription enhancer factor 2A;K09260//MADS-box transcription enhancer factor 2A	GO:0005634//nucleus;GO:0009909//regulation of flower development;GO:0010048//vernalization response;GO:0044212//transcription regulatory region DNA binding;GO:0046983//protein dimerization activity;GO:0007275//multicellular organism development;GO:0000977//RNA polymerase II regulatory region sequence-specific DNA binding;GO:0045944//positive regulation of transcription by RNA polymerase II;GO:004…	MADS-box protein AGL42 [Glycine max] >KRH35396.1 hypothetical protein GLYMA_10G240500 [Glycine max]	MADS	SRF-TF	-	http://plntfdb.bio.uni-potsdam.de/v3.0/fam_mem.php?family_id=MADS	-0.901681	-0.749717	-0.719645	-0.8616	-0.798239	-0.97574	-0.973054	-0.917819	-0.898158	6
CL6744.Contig5_All	XM_007144627.1	PHAVU_007G176900g	XM_007144627.1 Phaseolus vulgaris hypothetical protein (PHAVU_007G176900g) mRNA, complete cds				bHLH	HLH	-	http://plntfdb.bio.uni-potsdam.de/v3.0/fam_mem.php?family_id=bHLH	-0.892392	-0.735639	-0.70489	-0.850739	-0.7854	-0.970922	-0.967992	-0.909271	-0.888717	6
CL7890.Contig4_All	NM_001254057.3	WRKY17	NM_001254057.3 Glycine max WRKY17 protein (WRKY17), mRNA				WRKY	WRKY	-	http://plntfdb.bio.uni-potsdam.de/v3.0/fam_mem.php?family_id=WRKY	-0.89982	-0.746875	-0.716664	-0.859417	-0.795652	-0.974793	-0.972057	-0.91611	-0.896266	6
CL85.Contig8_All	XM_020365673.1	LOC109803958	XM_020365673.1 PREDICTED: Cajanus cajan NAC domain-containing protein 69-like (LOC109803958), mRNA				NAC	NAM	-	http://plntfdb.bio.uni-potsdam.de/v3.0/fam_mem.php?family_id=NAC	-0.802868	-0.934943	-0.949752	-0.850702	-0.904994	-0.648533	-0.657584	-0.77907	-0.807658	6
CL8593.Contig4_All	AP015043.1	Unknown	AP015043.1 Vigna angularis var. angularis DNA, chromosome 10, almost complete sequence, cultivar: Shumari				PLATZ	PLATZ	-	http://plntfdb.bio.uni-potsdam.de/v3.0/fam_mem.php?family_id=PLATZ	-0.872144	-0.705806	-0.67371	-0.827331	-0.758034	-0.95972	-0.956294	-0.890516	-0.868163	6
Unigene14148_All	XM_020377955.1	LOC109813712	XM_020377955.1 PREDICTED: Cajanus cajan auxin response factor 2 (LOC109813712), mRNA	K14486//auxin response factor+ko04075//Plant hormone signal transduction;K14486//auxin response factor+ko04075//Plant hormone signal transduction;K14486//auxin response factor+ko04075//Plant hormone signal transduction;K14486//auxin response factor+ko04075//Plant hormone signal transduction	GO:0003677//DNA binding;GO:0005634//nucleus;GO:0006355//regulation of transcription, DNA-templated;GO:0009734//auxin-activated signaling pathway		ARF	Auxin_resp	-	http://plntfdb.bio.uni-potsdam.de/v3.0/fam_mem.php?family_id=ARF	-0.860731	-0.689426	-0.656639	-0.814273	-0.742925	-0.953046	-0.949359	-0.879882	-0.85659	6
Unigene2004_All	NM_001249151.2	MYB142	NM_001249151.2 Glycine max MYB transcription factor MYB142 (MYB142), mRNA	K15397//3-ketoacyl-CoA synthase [EC:2.3.1.199]+ko01100//Metabolic pathways+ko01110//Biosynthesis of secondary metabolites+ko00062//Fatty acid elongation;K22390//acid phosphatase type 7	GO:0003677//DNA binding;GO:0005634//nucleus		MYB	Myb_DNA-binding	ARID,Response_reg,SNF2_N	http://plntfdb.bio.uni-potsdam.de/v3.0/fam_mem.php?family_id=MYB	-0.814435	-0.941738	-0.955722	-0.860873	-0.913184	-0.663375	-0.67227	-0.791246	-0.819096	6
Unigene21205_All	BT092019.1	Unknown	BT092019.1 Soybean clone JCVI-FLGm-9K2 unknown mRNA	K09286//EREBP-like factor;K14517//ethylene-responsive transcription factor 2+ko04075//Plant hormone signal transduction;K09286//EREBP-like factor;K14517//ethylene-responsive transcription factor 2+ko04075//Plant hormone signal transduction;K14517//ethylene-responsive transcription factor 2+ko04075//Plant hormone signal transduction	GO:0003677//DNA binding;GO:0005634//nucleus;GO:0003700//DNA-binding transcription factor activity		AP2-EREBP	AP2	-	http://plntfdb.bio.uni-potsdam.de/v3.0/fam_mem.php?family_id=AP2-EREBP	-0.859374	-0.687497	-0.654631	-0.812726	-0.741142	-0.952237	-0.94852	-0.878615	-0.855215	6
Unigene24401_All	AP015034.1	Unknown	AP015034.1 Vigna angularis var. angularis DNA, chromosome 1, almost complete sequence, cultivar: Shumari	K19600//tubby-related protein 1;K19600//tubby-related protein 1;K19600//tubby-related protein 1;K19600//tubby-related protein 1	GO:0005929//cilium;GO:0005634//nucleus;GO:0009620//response to fungus;GO:0061512//protein localization to cilium;GO:0035091//phosphatidylinositol binding;GO:0005829//cytosol;GO:0009536//plastid;GO:0005886//plasma membrane		TUB	Tub	-	http://plntfdb.bio.uni-potsdam.de/v3.0/fam_mem.php?family_id=TUB	-0.881269	-0.719119	-0.687609	-0.837839	-0.770271	-0.964877	-0.961669	-0.898987	-0.877422	6
Unigene5841_All	EF051459.1	LOC114421896	EF051459.1 Glycine soja isolate 3-1 dehydration responsive element-binding protein 1 gene, complete cds	K09286//EREBP-like factor;K09286//EREBP-like factor;K09286//EREBP-like factor;K09286//EREBP-like factor	GO:0003677//DNA binding;GO:0005634//nucleus;GO:0003700//DNA-binding transcription factor activity	ethylene-responsive transcription factor ERF011-like [Vigna radiata var. radiata]	AP2-EREBP	AP2	-	http://plntfdb.bio.uni-potsdam.de/v3.0/fam_mem.php?family_id=AP2-EREBP	-0.899955	-0.74708	-0.716879	-0.859575	-0.795838	-0.974862	-0.97213	-0.916233	-0.896403	6
Unigene76701_All	XM_003544214.3	LOC100796599	XM_003544214.3 PREDICTED: Glycine max probable WRKY transcription factor 70 (LOC100796599), mRNA	K13459//disease resistance protein RPS2+ko04626//Plant-pathogen interaction;K13459//disease resistance protein RPS2+ko04626//Plant-pathogen interaction;K16225//probable WRKY transcription factor 52+ko04626//Plant-pathogen interaction;K13459//disease resistance protein RPS2+ko04626//Plant-pathogen interaction;K16225//probable WRKY transcription factor 52+ko04626//Plant-pathogen interaction	GO:0005634//nucleus;GO:0043565//sequence-specific DNA binding;GO:0003700//DNA-binding transcription factor activity		WRKY	WRKY	-	http://plntfdb.bio.uni-potsdam.de/v3.0/fam_mem.php?family_id=WRKY	-0.814103	-0.941546	-0.955554	-0.860582	-0.912951	-0.662946	-0.671846	-0.790896	-0.818768	6
Unigene9906_All	XM_017582516.1	LOC108344047	XM_017582516.1 PREDICTED: Vigna angularis protein TIFY 6B-like (LOC108344047), transcript variant X2, mRNA	K13464//jasmonate ZIM domain-containing protein+ko04075//Plant hormone signal transduction;K13464//jasmonate ZIM domain-containing protein+ko04075//Plant hormone signal transduction;K13464//jasmonate ZIM domain-containing protein+ko04075//Plant hormone signal transduction;K13464//jasmonate ZIM domain-containing protein+ko04075//Plant hormone signal transduction	GO:0009611//response to wounding;GO:0005634//nucleus;GO:0031347//regulation of defense response;GO:2000022//regulation of jasmonic acid mediated signaling pathway	protein TIFY 6B isoform X1 [Glycine max] >KRH39044.1 hypothetical protein GLYMA_09G174200 [Glycine max]	Tify	tify	GATA	http://plntfdb.bio.uni-potsdam.de/v3.0/fam_mem.php?family_id=Tify	-0.851518	-0.676401	-0.643087	-0.803794	-0.730872	-0.947495	-0.943606	-0.87127	-0.847254	6
Unigene9917_All	XM_017561989.1	LOC108328170	XM_017561989.1 PREDICTED: Vigna angularis zinc-finger homeodomain protein 1-like (LOC108328170), mRNA	K15777//4,5-DOPA dioxygenase extradiol [EC:1.13.11.-]+ko00965//Betalain biosynthesis;K15601//lysine-specific demethylase 3 [EC:1.14.11.-];K22020//mucin-19	GO:0003677//DNA binding	zinc-finger homeodomain protein 1 isoform X1 [Glycine max]	zf-HD	ZF-HD_dimer	-	http://plntfdb.bio.uni-potsdam.de/v3.0/fam_mem.php?family_id=zf-HD	-0.850483	-0.674948	-0.641577	-0.802619	-0.729525	-0.946863	-0.942951	-0.870301	-0.846205	6
CL1246.Contig4_All	XM_007158587.1	PHAVU_002G170700g	XM_007158587.1 Phaseolus vulgaris hypothetical protein (PHAVU_002G170700g) mRNA, complete cds	K06236//collagen, type I, alpha+ko04933//AGE-RAGE signaling pathway in diabetic complications	GO:0003677//DNA binding;GO:0005634//nucleus	Myb family transcription factor APL [Glycine soja]	G2-like	G2-like	Response_reg	http://plntfdb.bio.uni-potsdam.de/v3.0/fam_mem.php?family_id=G2-like	-0.837876	-0.657407	-0.623358	-0.788368	-0.713237	-0.939036	-0.93486	-0.858476	-0.833439	5
CL12619.Contig2_All	XM_007131981.1	PHAVU_011G062100g	XM_007131981.1 Phaseolus vulgaris hypothetical protein (PHAVU_011G062100g) mRNA, complete cds	K14491//two-component response regulator ARR-B family+ko04075//Plant hormone signal transduction;K14491//two-component response regulator ARR-B family+ko04075//Plant hormone signal transduction;K14491//two-component response regulator ARR-B family+ko04075//Plant hormone signal transduction;K14491//two-component response regulator ARR-B family+ko04075//Plant hormone signal transduction;K14491//two…	GO:0003677//DNA binding;GO:0005634//nucleus;GO:0003700//DNA-binding transcription factor activity	transcription factor PCL1-like [Abrus precatorius]	G2-like	G2-like	Response_reg	http://plntfdb.bio.uni-potsdam.de/v3.0/fam_mem.php?family_id=G2-like	-0.805811	-0.613935	-0.578341	-0.752477	-0.672638	-0.918187	-0.913387	-0.828237	-0.801	5
CL5399.Contig6_All	AP015044.1	Unknown	AP015044.1 Vigna angularis var. angularis DNA, chromosome 11, almost complete sequence, cultivar: Shumari	K00521//ferric-chelate reductase [EC:1.16.1.7];K00521//ferric-chelate reductase [EC:1.16.1.7];K16296//serine carboxypeptidase-like clade I [EC:3.4.16.-]	GO:0003677//DNA binding;GO:0005634//nucleus;GO:0006355//regulation of transcription, DNA-templated	NAC domain-containing protein [Glycine max] >KHN32743.1 NAC domain-containing protein 29 [Glycine soja] >KRH08465.1 hypothetical protein GLYMA_16G151500 [Glycine max] >RZB61171.1 NAC transcription factor 47 [Glycine soja]	NAC	NAM	-	http://plntfdb.bio.uni-potsdam.de/v3.0/fam_mem.php?family_id=NAC	-0.805845	-0.61398	-0.578388	-0.752515	-0.672681	-0.918209	-0.91341	-0.828269	-0.801035	5
CL6196.Contig1_All	XM_007163187.1	PHAVU_001G218500g	XM_007163187.1 Phaseolus vulgaris hypothetical protein (PHAVU_001G218500g) mRNA, complete cds				WRKY	WRKY	-	http://plntfdb.bio.uni-potsdam.de/v3.0/fam_mem.php?family_id=WRKY	-0.813458	-0.624167	-0.58892	-0.760994	-0.682222	-0.92327	-0.918613	-0.835467	-0.808732	5
CL820.Contig25_All	KT031118.1	Unknown	KT031118.1 Glycine max clone HN_CCL_179 bHLH transcription factor (Glyma11g13960.1) mRNA, partial cds				bHLH	HLH	-	http://plntfdb.bio.uni-potsdam.de/v3.0/fam_mem.php?family_id=bHLH	-0.836263	-0.655183	-0.62105	-0.786551	-0.711167	-0.938018	-0.933809	-0.85696	-0.831806	5
CL9960.Contig3_All	XM_020382800.1	LOC109817528	XM_020382800.1 PREDICTED: Cajanus cajan putative axial regulator YABBY 2 (LOC109817528), transcript variant X2, mRNA		GO:0045165//cell fate commitment;GO:0005634//nucleus;GO:0007275//multicellular organism development;GO:0010158//abaxial cell fate specification		C2C2-YABBY	YABBY	-	http://plntfdb.bio.uni-potsdam.de/v3.0/fam_mem.php?family_id=C2C2-YABBY	-0.807427	-0.616091	-0.580569	-0.754275	-0.674659	-0.919266	-0.914497	-0.829766	-0.802634	5
Unigene17996_All	XM_020362543.1	LOC109801469	XM_020362543.1 PREDICTED: Cajanus cajan zinc-finger homeodomain protein 6-like (LOC109801469), mRNA	K15777//4,5-DOPA dioxygenase extradiol [EC:1.13.11.-]+ko00965//Betalain biosynthesis;K15601//lysine-specific demethylase 3 [EC:1.14.11.-]	GO:0003677//DNA binding		zf-HD	ZF-HD_dimer	-	http://plntfdb.bio.uni-potsdam.de/v3.0/fam_mem.php?family_id=zf-HD	-0.834255	-0.65242	-0.618184	-0.784291	-0.708596	-0.936746	-0.932497	-0.855073	-0.829774	5
Unigene915_All	XM_007158395.1	PHAVU_002G154000g	XM_007158395.1 Phaseolus vulgaris hypothetical protein (PHAVU_002G154000g) mRNA, complete cds	K09286//EREBP-like factor;K09286//EREBP-like factor;K09286//EREBP-like factor;K09286//EREBP-like factor;K09286//EREBP-like factor	GO:0003677//DNA binding;GO:0005634//nucleus;GO:0003700//DNA-binding transcription factor activity		AP2-EREBP	AP2	-	http://plntfdb.bio.uni-potsdam.de/v3.0/fam_mem.php?family_id=AP2-EREBP	-0.806452	-0.614789	-0.579224	-0.75319	-0.673439	-0.918615	-0.913827	-0.828843	-0.801648	5
CL1184.Contig2_All	XM_020384477.1	LOC109818928	XM_020384477.1 PREDICTED: Cajanus cajan protein indeterminate-domain 5, chloroplastic-like (LOC109818928), transcript variant X3, mRNA	K12309//beta-galactosidase [EC:3.2.1.23]+ko00600//Sphingolipid metabolism+ko00604//Glycosphingolipid biosynthesis - ganglio series+ko00531//Glycosaminoglycan degradation+ko00511//Other glycan degradation+ko01100//Metabolic pathways+ko00052//Galactose metabolism;K12309//beta-galactosidase [EC:3.2.1.23]+ko00600//Sphingolipid metabolism+ko00604//Glycosphingolipid biosynthesis - ganglio series+ko0053…	GO:0046872//metal ion binding;GO:0005634//nucleus;GO:0003700//DNA-binding transcription factor activity;GO:0003676//nucleic acid binding	protein indeterminate-domain 5, chloroplastic-like [Cajanus cajan] >XP_020240065.1 protein indeterminate-domain 5, chloroplastic-like [Cajanus cajan] >XP_020240066.1 protein indeterminate-domain 5, chloroplastic-like [Cajanus cajan]	C2H2	zf-C2H2	PHD	http://plntfdb.bio.uni-potsdam.de/v3.0/fam_mem.php?family_id=C2H2	-0.77045	-0.915019	-0.932002	-0.821921	-0.881402	-0.607661	-0.617108	-0.745068	-0.775575	4
CL11932.Contig3_All	NM_001317454.2	Hsf-18	NM_001317454.2 Glycine max heat stress transcription factor Hsf-18 (GMHSF-18), mRNA	K09419//heat shock transcription factor, other eukaryote;K09419//heat shock transcription factor, other eukaryote;K09419//heat shock transcription factor, other eukaryote;K09419//heat shock transcription factor, other eukaryote	GO:0061408//positive regulation of transcription from RNA polymerase II promoter in response to heat stress;GO:0000978//RNA polymerase II proximal promoter sequence-specific DNA binding;GO:0005634//nucleus;GO:0043565//sequence-specific DNA binding;GO:0034605//cellular response to heat;GO:0003700//DNA-binding transcription factor activity	heat stress transcription factor 32 [Glycine max] >KRH09101.1 hypothetical protein GLYMA_16G196200 [Glycine max] >RZB61775.1 Heat stress transcription factor B-2a [Glycine soja]	HSF	HSF_DNA-bind	-	http://plntfdb.bio.uni-potsdam.de/v3.0/fam_mem.php?family_id=HSF	-0.791499	-0.928096	-0.943689	-0.840653	-0.896822	-0.634084	-0.64328	-0.767126	-0.796411	4
CL12191.Contig1_All	XM_003536761.3	LOC100792652	XM_003536761.3 PREDICTED: Glycine max zinc finger CCCH domain-containing protein 14 (LOC100792652), mRNA		GO:0003723//RNA binding;GO:0046872//metal ion binding	Zinc finger CCCH domain-containing protein 14 [Glycine soja]	C3H	zf-CCCH	PHD,SNF2_N,zf-C2H2	http://plntfdb.bio.uni-potsdam.de/v3.0/fam_mem.php?family_id=C3H	-0.784309	-0.923685	-0.939762	-0.834272	-0.891596	-0.625012	-0.634296	-0.759583	-0.789296	4
CL1467.Contig3_All	AK245598.1	Unknown	AK245598.1 Glycine max cDNA, clone: GMFL01-35-B06	K12900//FUS-interacting serine-arginine-rich protein 1+ko03040//Spliceosome;K12900//FUS-interacting serine-arginine-rich protein 1+ko03040//Spliceosome;K09286//EREBP-like factor;K09286//EREBP-like factor	GO:0003677//DNA binding;GO:0005634//nucleus;GO:0003700//DNA-binding transcription factor activity	ethylene-responsive transcription factor ABR1 [Glycine max] >KHN34033.1 Ethylene-responsive transcription factor ERF114 [Glycine soja] >KRH59504.1 hypothetical protein GLYMA_05G186700 [Glycine max] >RZC13107.1 Ethylene-responsive transcription factor ERF114 [Glycine soja]	AP2-EREBP	AP2	-	http://plntfdb.bio.uni-potsdam.de/v3.0/fam_mem.php?family_id=AP2-EREBP	-0.786891	-0.925276	-0.94118	-0.836565	-0.893477	-0.628264	-0.637516	-0.76229	-0.791851	4
CL2870.Contig5_All	XM_003544214.3	LOC100796599	XM_003544214.3 PREDICTED: Glycine max probable WRKY transcription factor 70 (LOC100796599), mRNA	K13459//disease resistance protein RPS2+ko04626//Plant-pathogen interaction;K13459//disease resistance protein RPS2+ko04626//Plant-pathogen interaction;K16225//probable WRKY transcription factor 52+ko04626//Plant-pathogen interaction;K13459//disease resistance protein RPS2+ko04626//Plant-pathogen interaction;K16225//probable WRKY transcription factor 52+ko04626//Plant-pathogen interaction	GO:0005634//nucleus;GO:0043565//sequence-specific DNA binding;GO:0003700//DNA-binding transcription factor activity	probable WRKY transcription factor 70 [Glycine max] >KRH16920.1 hypothetical protein GLYMA_14G186000 [Glycine max]	WRKY	WRKY	-	http://plntfdb.bio.uni-potsdam.de/v3.0/fam_mem.php?family_id=WRKY	-0.749518	-0.901551	-0.919844	-0.803149	-0.865731	-0.581766	-0.591444	-0.723199	-0.754841	4
CL3061.Contig2_All	XM_020351276.1	LOC109791912	XM_020351276.1 PREDICTED: Cajanus cajan probable WRKY transcription factor 51 (LOC109791912), mRNA	K13424//WRKY transcription factor 33+ko04016//MAPK signaling pathway - plant+ko04626//Plant-pathogen interaction;K18835//WRKY transcription factor 2+ko04626//Plant-pathogen interaction;K13424//WRKY transcription factor 33+ko04016//MAPK signaling pathway - plant+ko04626//Plant-pathogen interaction;K13424//WRKY transcription factor 33+ko04016//MAPK signaling pathway - plant+ko04626//Plant-pathogen …	GO:0005634//nucleus;GO:0043565//sequence-specific DNA binding;GO:0003700//DNA-binding transcription factor activity	Putative WRKY transcription factor 51 [Glycine soja] >RZB96882.1 putative WRKY transcription factor 51 [Glycine soja]	WRKY	WRKY	-	http://plntfdb.bio.uni-potsdam.de/v3.0/fam_mem.php?family_id=WRKY	-0.774624	-0.917651	-0.934364	-0.825648	-0.884488	-0.612869	-0.622268	-0.749436	-0.779708	4
CL3525.Contig2_All	XM_017581946.1	LOC108343584	XM_017581946.1 PREDICTED: Vigna angularis trihelix transcription factor GTL2-like (LOC108343584), mRNA	K01051//pectinesterase [EC:3.1.1.11]+ko00040//Pentose and glucuronate interconversions+ko01100//Metabolic pathways	GO:0005634//nucleus;GO:0043565//sequence-specific DNA binding;GO:0003700//DNA-binding transcription factor activity	Trihelix transcription factor GTL2 [Glycine soja] >RZC22333.1 Trihelix transcription factor GTL2 isoform A [Glycine soja] >RZC22334.1 Trihelix transcription factor GTL2 isoform B [Glycine soja]	Trihelix	trihelix	-	http://plntfdb.bio.uni-potsdam.de/v3.0/fam_mem.php?family_id=Trihelix	-0.773894	-0.917192	-0.933953	-0.824996	-0.883949	-0.611957	-0.621364	-0.748672	-0.778985	4
CL3580.Contig11_All	XM_006606130.2	LOC100787232	XM_006606130.2 PREDICTED: Glycine max NAC domain-containing protein 17 (LOC100787232), transcript variant X2, mRNA	K00521//ferric-chelate reductase [EC:1.16.1.7];K00521//ferric-chelate reductase [EC:1.16.1.7];K13126//polyadenylate-binding protein+ko03015//mRNA surveillance pathway+ko03018//RNA degradation+ko03013//RNA transport;K12862//pleiotropic regulator 1+ko03040//Spliceosome;K16296//serine carboxypeptidase-like clade I [EC:3.4.16.-]	GO:0003677//DNA binding;GO:0005634//nucleus;GO:0006355//regulation of transcription, DNA-templated;GO:0016021//integral component of membrane	uncharacterized protein LOC100794925 [Glycine max] >AHB63577.1 NAC transcription factor [Glycine max] >KRH35027.1 hypothetical protein GLYMA_10G219600 [Glycine max]	NAC	NAM	-	http://plntfdb.bio.uni-potsdam.de/v3.0/fam_mem.php?family_id=NAC	-0.783255	-0.923033	-0.93918	-0.833334	-0.890826	-0.623686	-0.632983	-0.758477	-0.788252	4
CL6479.Contig4_All	NM_001354284.1	ERF7	NM_001354284.1 Glycine max ethylene-responsive transcription factor 7 (ERF7), mRNA				AP2-EREBP	AP2	-	http://plntfdb.bio.uni-potsdam.de/v3.0/fam_mem.php?family_id=AP2-EREBP	-0.774777	-0.917747	-0.93445	-0.825784	-0.884601	-0.613059	-0.622456	-0.749596	-0.779859	4
CL6555.Contig1_All	KT031192.1	Unknown	KT031192.1 Glycine max clone HN_CCL_38 MYB/HD-like transcription factor (Glyma06g04010.1) mRNA, partial cds				MYB	Myb_DNA-binding	ARID,Response_reg,SNF2_N	http://plntfdb.bio.uni-potsdam.de/v3.0/fam_mem.php?family_id=MYB	-0.792092	-0.928457	-0.944009	-0.841177	-0.897251	-0.634834	-0.644022	-0.767747	-0.796997	4
CL808.Contig13_All	XM_006597487.2	LOC100819905	XM_006597487.2 PREDICTED: Glycine max squamosa promoter-binding-like protein 7 (LOC100819905), transcript variant X2, mRNA				SBP	SBP	-	http://plntfdb.bio.uni-potsdam.de/v3.0/fam_mem.php?family_id=SBP	-0.773289	-0.916811	-0.933611	-0.824456	-0.883502	-0.611201	-0.620615	-0.748038	-0.778386	4
Unigene11763_All	XM_020366172.1	LOC109804354	XM_020366172.1 PREDICTED: Cajanus cajan MADS-box protein JOINTLESS-like (LOC109804354), transcript variant X2, mRNA	K09260//MADS-box transcription enhancer factor 2A;K09260//MADS-box transcription enhancer factor 2A;K09260//MADS-box transcription enhancer factor 2A;K09260//MADS-box transcription enhancer factor 2A;K09260//MADS-box transcription enhancer factor 2A	GO:0005634//nucleus;GO:0044212//transcription regulatory region DNA binding;GO:0046983//protein dimerization activity;GO:0007275//multicellular organism development;GO:0000977//RNA polymerase II regulatory region sequence-specific DNA binding;GO:0045944//positive regulation of transcription by RNA polymerase II;GO:0043565//sequence-specific DNA binding;GO:0003700//DNA-binding transcription factor…		MADS	SRF-TF	-	http://plntfdb.bio.uni-potsdam.de/v3.0/fam_mem.php?family_id=MADS	-0.747233	-0.900055	-0.918488	-0.801092	-0.864001	-0.578961	-0.588663	-0.720816	-0.752577	4
Unigene17605_All	XM_003540284.3	LOC100811124	XM_003540284.3 PREDICTED: Glycine max myb-related protein 308-like (LOC100811124), mRNA	K09422//transcription factor MYB, plant;K09422//transcription factor MYB, plant;K09422//transcription factor MYB, plant;K09422//transcription factor MYB, plant;K09422//transcription factor MYB, plant	GO:0003677//DNA binding;GO:0005634//nucleus		MYB	Myb_DNA-binding	ARID,Response_reg,SNF2_N	http://plntfdb.bio.uni-potsdam.de/v3.0/fam_mem.php?family_id=MYB	-0.782907	-0.922818	-0.938987	-0.833025	-0.890571	-0.623248	-0.632549	-0.758113	-0.787907	4
Unigene2041_All	XM_003542320.2	LOC100802800	XM_003542320.2 PREDICTED: Glycine max protein TIFY 10A-like (LOC100802800), transcript variant X1, mRNA	K13464//jasmonate ZIM domain-containing protein+ko04075//Plant hormone signal transduction;K13464//jasmonate ZIM domain-containing protein+ko04075//Plant hormone signal transduction;K13464//jasmonate ZIM domain-containing protein+ko04075//Plant hormone signal transduction;K13464//jasmonate ZIM domain-containing protein+ko04075//Plant hormone signal transduction;K13464//jasmonate ZIM domain-contai…	GO:0009611//response to wounding;GO:0005634//nucleus;GO:0031347//regulation of defense response;GO:2000022//regulation of jasmonic acid mediated signaling pathway		Tify	tify	GATA	http://plntfdb.bio.uni-potsdam.de/v3.0/fam_mem.php?family_id=Tify	-0.783757	-0.923344	-0.939457	-0.833781	-0.891193	-0.624318	-0.633608	-0.759004	-0.788749	4
Unigene419_All	XM_006606456.2	LOC100789533	XM_006606456.2 PREDICTED: Glycine max protein ALWAYS EARLY 2-like (LOC100789533), transcript variant X6, mRNA	K21773//protein lin-9;K21773//protein lin-9;K21773//protein lin-9;K21773//protein lin-9	GO:0000003//reproduction;GO:0003677//DNA binding;GO:0005654//nucleoplasm;GO:0017053//transcriptional repressor complex;GO:0005634//nucleus;GO:0051726//regulation of cell cycle;GO:0006351//transcription, DNA-templated	protein ALWAYS EARLY 2 isoform X3 [Glycine max]	MYB	Myb_DNA-binding	ARID,Response_reg,SNF2_N	http://plntfdb.bio.uni-potsdam.de/v3.0/fam_mem.php?family_id=MYB	-0.802501	-0.60953	-0.573789	-0.748798	-0.668507	-0.915966	-0.911106	-0.825103	-0.797654	4
CL10282.Contig2_All	BT099387.1	Unknown	BT099387.1 Soybean clone JCVI-FLGm-23J16 unknown mRNA	K09201//transcription factor YY;K09201//transcription factor YY;K09201//transcription factor YY;K09201//transcription factor YY	GO:0000978//RNA polymerase II proximal promoter sequence-specific DNA binding;GO:0003677//DNA binding;GO:0005634//nucleus;GO:0000790//nuclear chromatin;GO:0003676//nucleic acid binding;GO:0031519//PcG protein complex;GO:0005667//transcription factor complex;GO:0043565//sequence-specific DNA binding;GO:0000980//RNA polymerase II distal enhancer sequence-specific DNA binding	zinc finger transcription factor YY1-like [Glycine max] >KRH59140.1 hypothetical protein GLYMA_05G167900 [Glycine max]	C2H2	zf-C2H2	PHD	http://plntfdb.bio.uni-potsdam.de/v3.0/fam_mem.php?family_id=C2H2	-0.730393	-0.888885	-0.908319	-0.785885	-0.85115	-0.558406	-0.56828	-0.703271	-0.735888	3
CL12837.Contig2_All	AP015043.1	Unknown	AP015043.1 Vigna angularis var. angularis DNA, chromosome 10, almost complete sequence, cultivar: Shumari	K21630//GATA-type zinc finger protein 1;K17895//GATA-binding protein 3;K21630//GATA-type zinc finger protein 1;K21630//GATA-type zinc finger protein 1;K21630//GATA-type zinc finger protein 1	GO:0005634//nucleus;GO:0008270//zinc ion binding;GO:0043565//sequence-specific DNA binding;GO:0003700//DNA-binding transcription factor activity;GO:0045893//positive regulation of transcription, DNA-templated	GATA transcription factor 5 [Mucuna pruriens]	C2C2-GATA	GATA	-	http://plntfdb.bio.uni-potsdam.de/v3.0/fam_mem.php?family_id=C2C2-GATA	-0.798849	-0.604686	-0.568786	-0.744744	-0.663962	-0.913504	-0.908577	-0.821644	-0.793964	3
CL13486.Contig12_All	XM_006600337.2	LOC100818336	XM_006600337.2 PREDICTED: Glycine max calmodulin-binding transcription activator 2-like (LOC100818336), transcript variant X2, mRNA	K21596//calmodulin-binding transcription activator;K21596//calmodulin-binding transcription activator;K21596//calmodulin-binding transcription activator;K21596//calmodulin-binding transcription activator	GO:0003677//DNA binding;GO:0005634//nucleus;GO:0045944//positive regulation of transcription by RNA polymerase II;GO:0043565//sequence-specific DNA binding	Calmodulin-binding transcription activator 1 [Glycine soja]	TIG	TIG	-	http://plntfdb.bio.uni-potsdam.de/v3.0/fam_mem.php?family_id=TIG	-0.781002	-0.581248	-0.544606	-0.725004	-0.641916	-0.901275	-0.896033	-0.804706	-0.775931	3
CL1762.Contig1_All	XM_014779540.1	LOC100306045	XM_014779540.1 PREDICTED: Glycine max uncharacterized LOC100306045 (LOC100306045), transcript variant X1, mRNA	K13464//jasmonate ZIM domain-containing protein+ko04075//Plant hormone signal transduction;K13464//jasmonate ZIM domain-containing protein+ko04075//Plant hormone signal transduction;K02881//large subunit ribosomal protein L18+ko03010//Ribosome;K13464//jasmonate ZIM domain-containing protein+ko04075//Plant hormone signal transduction	GO:0009611//response to wounding;GO:0005634//nucleus;GO:0031347//regulation of defense response;GO:2000022//regulation of jasmonic acid mediated signaling pathway	uncharacterized protein LOC100306045 isoform X1 [Glycine max] >KRH37606.1 hypothetical protein GLYMA_09G077500 [Glycine max]	Tify	tify	GATA	http://plntfdb.bio.uni-potsdam.de/v3.0/fam_mem.php?family_id=Tify	-0.720535	-0.882232	-0.902235	-0.776947	-0.843544	-0.546466	-0.556435	-0.693015	-0.726114	3
CL2994.Contig3_All	AK245993.1	Unknown	AK245993.1 Glycine max cDNA, clone: GMFL01-48-E23		GO:0046983//protein dimerization activity	PREDICTED: transcription factor ILR3-like [Vigna angularis] >KOM43852.1 hypothetical protein LR48_Vigan05g145700 [Vigna angularis] >BAT92427.1 hypothetical protein VIGAN_07113700 [Vigna angularis var. angularis]	bHLH	HLH	-	http://plntfdb.bio.uni-potsdam.de/v3.0/fam_mem.php?family_id=bHLH	-0.737677	-0.893748	-0.912753	-0.792473	-0.856732	-0.567272	-0.577073	-0.710855	-0.743108	3
CL307.Contig10_All	AK243914.1	Unknown	AK243914.1 Glycine max cDNA, clone: GMFL01-01-J15	K01414//oligopeptidase A [EC:3.4.24.70];K14306//nuclear pore complex protein Nup62+ko03013//RNA transport;K14306//nuclear pore complex protein Nup62+ko03013//RNA transport;K01051//pectinesterase [EC:3.1.1.11]+ko00040//Pentose and glucuronate interconversions+ko01100//Metabolic pathways	GO:0046872//metal ion binding	stress response protein NST1 [Glycine max] >KRH21389.1 hypothetical protein GLYMA_13G236800 [Glycine max] >KRH21390.1 hypothetical protein GLYMA_13G236800 [Glycine max]	C3H	zf-CCCH	PHD,SNF2_N,zf-C2H2	http://plntfdb.bio.uni-potsdam.de/v3.0/fam_mem.php?family_id=C3H	-0.793335	-0.597405	-0.561269	-0.738633	-0.657121	-0.909759	-0.904733	-0.816417	-0.788391	3
CL3375.Contig1_All	NM_001255606.1	LOC100779170	NM_001255606.1 Glycine max PHD finger protein ALFIN-LIKE 1-like (LOC100779170), mRNA >BT095842.1 Soybean clone JCVI-FLGm-19P18 unknown mRNA	K06889//uncharacterized protein;K00521//ferric-chelate reductase [EC:1.16.1.7];K11446//histone demethylase JARID1 [EC:1.14.11.-]	GO:0042393//histone binding;GO:0046872//metal ion binding;GO:0006355//regulation of transcription, DNA-templated	PHD finger protein ALFIN-LIKE 1-like isoform X1 [Vigna radiata var. radiata] >XP_027908030.1 PHD finger protein ALFIN-LIKE 1-like isoform X1 [Vigna unguiculata]	Alfin-like	Alfin-like	DDT,Homeobox,JmjC,JmjN	http://plntfdb.bio.uni-potsdam.de/v3.0/fam_mem.php?family_id=Alfin-like	-0.725517	-0.885604	-0.905321	-0.781467	-0.847395	-0.552492	-0.562413	-0.698196	-0.731053	3
CL3493.Contig11_All	AP015035.1	Unknown	AP015035.1 Vigna angularis var. angularis DNA, chromosome 2, almost complete sequence, cultivar: Shumari	K13464//jasmonate ZIM domain-containing protein+ko04075//Plant hormone signal transduction;K13464//jasmonate ZIM domain-containing protein+ko04075//Plant hormone signal transduction;K13464//jasmonate ZIM domain-containing protein+ko04075//Plant hormone signal transduction;K13464//jasmonate ZIM domain-containing protein+ko04075//Plant hormone signal transduction	GO:0009611//response to wounding;GO:0005634//nucleus;GO:0031347//regulation of defense response;GO:2000022//regulation of jasmonic acid mediated signaling pathway	Protein TIFY 10A [Glycine soja] >KRH37526.1 hypothetical protein GLYMA_09G071600 [Glycine max] >KRH37527.1 hypothetical protein GLYMA_09G071600 [Glycine max] >RZB91030.1 Protein TIFY 10A [Glycine soja]	Tify	tify	GATA	http://plntfdb.bio.uni-potsdam.de/v3.0/fam_mem.php?family_id=Tify	-0.709667	-0.874805	-0.895421	-0.767065	-0.835092	-0.533379	-0.54345	-0.681723	-0.715336	3
CL3700.Contig17_All	XM_007143773.1	PHAVU_007G105700g	XM_007143773.1 Phaseolus vulgaris hypothetical protein (PHAVU_007G105700g) mRNA, complete cds	K09903//uridylate kinase [EC:2.7.4.22]+ko01100//Metabolic pathways+ko00240//Pyrimidine metabolism;K09903//uridylate kinase [EC:2.7.4.22]+ko01100//Metabolic pathways+ko00240//Pyrimidine metabolism;K09903//uridylate kinase [EC:2.7.4.22]+ko01100//Metabolic pathways+ko00240//Pyrimidine metabolism	GO:0006225//UDP biosynthetic process;GO:0006221//pyrimidine nucleotide biosynthetic process;GO:0005829//cytosol;GO:0033862//UMP kinase activity;GO:0005737//cytoplasm	uncharacterized protein LOC100791426 isoform X1 [Glycine max] >KRH34715.1 hypothetical protein GLYMA_10G201400 [Glycine max] >RZB88175.1 Uridylate kinase isoform A [Glycine soja]	Trihelix	trihelix	-	http://plntfdb.bio.uni-potsdam.de/v3.0/fam_mem.php?family_id=Trihelix	-0.677109	-0.852021	-0.87439	-0.737293	-0.809384	-0.494615	-0.504966	-0.64797	-0.683032	3
CL4181.Contig3_All	XM_006600472.2	LOC100779834	XM_006600472.2 PREDICTED: Glycine max cellulose synthase A catalytic subunit 7 [UDP-forming]-like (LOC100779834), transcript variant X1, mRNA	K10999//cellulose synthase A [EC:2.4.1.12];K10999//cellulose synthase A [EC:2.4.1.12];K10999//cellulose synthase A [EC:2.4.1.12];K10999//cellulose synthase A [EC:2.4.1.12];K10999//cellulose synthase A [EC:2.4.1.12]	GO:0005524//ATP binding;GO:0004672//protein kinase activity;GO:0006468//protein phosphorylation;GO:0016021//integral component of membrane;GO:0004675//transmembrane receptor protein serine/threonine kinase activity;GO:0005886//plasma membrane	Receptor-like serine/threonine-protein kinase ALE2 [Glycine soja] >RZB62646.1 Receptor-like serine/threonine-protein kinase ALE2 [Glycine soja]	LOB	DUF260	-	http://plntfdb.bio.uni-potsdam.de/v3.0/fam_mem.php?family_id=LOB	-0.718236	-0.880668	-0.900802	-0.774859	-0.841762	-0.543691	-0.553682	-0.690625	-0.723834	3
CL4434.Contig6_All	AK285480.1	Unknown	AK285480.1 Glycine max cDNA, clone: GMFL01-10-G08		GO:0005634//nucleus;GO:0043565//sequence-specific DNA binding;GO:0003700//DNA-binding transcription factor activity	Transcription factor TCP2 [Glycine soja]	TCP	TCP	-	http://plntfdb.bio.uni-potsdam.de/v3.0/fam_mem.php?family_id=TCP	-0.686385	-0.85859	-0.880472	-0.7458	-0.816765	-0.505595	-0.515869	-0.657575	-0.692238	3
CL4434.Contig8_All	XM_006597458.2	LOC100806032	XM_006597458.2 PREDICTED: Glycine max transcription factor TCP2-like (LOC100806032), transcript variant X11, mRNA			transcription factor TCP2 [Vigna radiata var. radiata] >XP_014518472.1 transcription factor TCP2 [Vigna radiata var. radiata] >XP_014518473.1 transcription factor TCP2 [Vigna radiata var. radiata] >XP_022642907.1 transcription factor TCP2 [Vigna radiata var. radiata] >XP_022642908.1 transcription factor TCP2 [Vigna radiata var. radiata]	TCP	TCP	-	http://plntfdb.bio.uni-potsdam.de/v3.0/fam_mem.php?family_id=TCP	-0.680171	-0.854196	-0.876405	-0.740104	-0.811825	-0.498234	-0.50856	-0.65114	-0.686071	3
CL4551.Contig4_All	NM_001253054.2	LOC100778559	NM_001253054.2 Glycine max protein TIFY 11B-like (LOC100778559), mRNA	K13464//jasmonate ZIM domain-containing protein+ko04075//Plant hormone signal transduction;K13464//jasmonate ZIM domain-containing protein+ko04075//Plant hormone signal transduction;K13464//jasmonate ZIM domain-containing protein+ko04075//Plant hormone signal transduction;K13464//jasmonate ZIM domain-containing protein+ko04075//Plant hormone signal transduction	GO:0009611//response to wounding;GO:0005634//nucleus;GO:0031347//regulation of defense response;GO:2000022//regulation of jasmonic acid mediated signaling pathway	protein TIFY 11B-like [Glycine max] >ACU19697.1 unknown [Glycine max] >KHN01432.1 Protein TIFY 11B [Glycine soja] >ALA09268.1 ZIM transcription factor, partial [Glycine max] >KRH47640.1 hypothetical protein GLYMA_07G041400 [Glycine max] >RZC01299.1 Protein TIFY 10b isoform A [Glycine soja]	Tify	tify	GATA	http://plntfdb.bio.uni-potsdam.de/v3.0/fam_mem.php?family_id=Tify	-0.709592	-0.874753	-0.895373	-0.766997	-0.835034	-0.533289	-0.54336	-0.681645	-0.715261	3
CL4551.Contig6_All	AK244989.1	Unknown	AK244989.1 Glycine max cDNA, clone: GMFL01-18-I17	K13464//jasmonate ZIM domain-containing protein+ko04075//Plant hormone signal transduction;K13464//jasmonate ZIM domain-containing protein+ko04075//Plant hormone signal transduction;K13464//jasmonate ZIM domain-containing protein+ko04075//Plant hormone signal transduction;K13464//jasmonate ZIM domain-containing protein+ko04075//Plant hormone signal transduction	GO:0009611//response to wounding;GO:0005634//nucleus;GO:0031347//regulation of defense response;GO:2000022//regulation of jasmonic acid mediated signaling pathway	hypothetical protein LR48_Vigan11g007100 [Vigna angularis]	Tify	tify	GATA	http://plntfdb.bio.uni-potsdam.de/v3.0/fam_mem.php?family_id=Tify	-0.706477	-0.872607	-0.8934	-0.764159	-0.832599	-0.529553	-0.539652	-0.678411	-0.712172	3
CL5476.Contig6_All	AP015041.1	Unknown	AP015041.1 Vigna angularis var. angularis DNA, chromosome 8, almost complete sequence, cultivar: Shumari	K11253//histone H3;K04733//interleukin-1 receptor-associated kinase 4 [EC:2.7.11.1];K16189//phytochrome-interacting factor 4+ko04075//Plant hormone signal transduction;K16189//phytochrome-interacting factor 4+ko04075//Plant hormone signal transduction	GO:0046983//protein dimerization activity	hypothetical protein PHAVU_007G187500g [Phaseolus vulgaris] >ESW16822.1 hypothetical protein PHAVU_007G187500g [Phaseolus vulgaris]	bHLH	HLH	-	http://plntfdb.bio.uni-potsdam.de/v3.0/fam_mem.php?family_id=bHLH	-0.709642	-0.874788	-0.895405	-0.767043	-0.835073	-0.53335	-0.54342	-0.681698	-0.715311	3
CL5644.Contig2_All	NM_001253309.1	LOC100783729	NM_001253309.1 Glycine max dehydration-responsive element-binding protein 2C-like (LOC100783729), mRNA >BT095431.1 Soybean clone JCVI-FLGm-19I16 unknown mRNA	K09286//EREBP-like factor;K09286//EREBP-like factor;K09286//EREBP-like factor;K09286//EREBP-like factor	GO:0003677//DNA binding;GO:0005634//nucleus;GO:0043565//sequence-specific DNA binding;GO:0044212//transcription regulatory region DNA binding;GO:0003700//DNA-binding transcription factor activity;GO:0045893//positive regulation of transcription, DNA-templated	uncharacterized protein LOC100783729 [Glycine max] >XP_006580986.1 uncharacterized protein LOC100783729 isoform X1 [Glycine max] >ACU19685.1 unknown [Glycine max] >KHN41188.1 Dehydration-responsive element-binding protein 2A [Glycine soja] >KRH56072.1 hypothetical protein GLYMA_06G301300 [Glycine max] >RZC09789.1 Dehydration-responsive element-binding protein 2A isoform A [Glycine soja] >RZC09790…	AP2-EREBP	AP2	-	http://plntfdb.bio.uni-potsdam.de/v3.0/fam_mem.php?family_id=AP2-EREBP	-0.725979	-0.885916	-0.905606	-0.781886	-0.847752	-0.553051	-0.562968	-0.698677	-0.731511	3
CL6074.Contig16_All	XM_017574554.1	LOC108337962	XM_017574554.1 PREDICTED: Vigna angularis uncharacterized protein At1g21580 (LOC108337962), transcript variant X2, mRNA	K14404//cleavage and polyadenylation specificity factor subunit 4+ko03015//mRNA surveillance pathway	GO:0016973//poly(A)+ mRNA export from nucleus;GO:0046872//metal ion binding;GO:0005623//cell	uncharacterized protein LOC100788859 [Glycine max] >KRH18043.1 hypothetical protein GLYMA_13G034600 [Glycine max] >RZB70695.1 Zinc finger CCCH domain-containing protein 7 isoform A [Glycine soja]	C3H	zf-CCCH	PHD,SNF2_N,zf-C2H2	http://plntfdb.bio.uni-potsdam.de/v3.0/fam_mem.php?family_id=C3H	-0.709645	-0.87479	-0.895407	-0.767046	-0.835075	-0.533354	-0.543424	-0.681701	-0.715314	3
CL6248.Contig1_All	BT099205.1	Unknown	BT099205.1 Soybean clone JCVI-FLGm-23P23 unknown mRNA				NAC	NAM	-	http://plntfdb.bio.uni-potsdam.de/v3.0/fam_mem.php?family_id=NAC	-0.720482	-0.882196	-0.902202	-0.776899	-0.843503	-0.546402	-0.556372	-0.69296	-0.726061	3
CL6479.Contig1_All	NM_001354284.1	ERF7	NM_001354284.1 Glycine max ethylene-responsive transcription factor 7 (ERF7), mRNA				AP2-EREBP	AP2	-	http://plntfdb.bio.uni-potsdam.de/v3.0/fam_mem.php?family_id=AP2-EREBP	-0.703527	-0.870568	-0.891524	-0.761469	-0.830287	-0.52602	-0.536145	-0.675349	-0.709245	3
CL7146.Contig2_All	XM_006580116.2	LOC100798004	XM_006580116.2 PREDICTED: Glycine max heat stress transcription factor A-4c-like (LOC100798004), mRNA				HSF	HSF_DNA-bind	-	http://plntfdb.bio.uni-potsdam.de/v3.0/fam_mem.php?family_id=HSF	-0.705288	-0.871786	-0.892645	-0.763075	-0.831668	-0.528128	-0.538238	-0.677177	-0.710992	3
CL8429.Contig1_All	XM_017565070.1	LOC108330580	XM_017565070.1 PREDICTED: Vigna angularis zinc finger protein CONSTANS-LIKE 4-like (LOC108330580), mRNA				C2C2-CO-like	CCT,zf-B_box	GATA,PLATZ	http://plntfdb.bio.uni-potsdam.de/v3.0/fam_mem.php?family_id=C2C2-CO-like	-0.715968	-0.879122	-0.899385	-0.772798	-0.840001	-0.540957	-0.550969	-0.688268	-0.721585	3
CL87.Contig5_All	KR261659.1	Unknown	KR261659.1 Glycine soja cultivar ZYD00006 DA-related 1 protein 5 mRNA, partial cds				LIM	LIM	-	http://plntfdb.bio.uni-potsdam.de/v3.0/fam_mem.php?family_id=LIM	-0.79303	-0.597003	-0.560854	-0.738295	-0.656743	-0.909551	-0.904519	-0.816127	-0.788083	3
CL9422.Contig1_All	NM_001251292.2	NAC27	NM_001251292.2 Glycine max NAC transcription factor NAC27 (NAC27), mRNA				NAC	NAM	-	http://plntfdb.bio.uni-potsdam.de/v3.0/fam_mem.php?family_id=NAC	-0.667731	-0.84532	-0.868172	-0.728675	-0.801878	-0.483563	-0.493989	-0.638268	-0.673723	3
CL9679.Contig2_All	XM_020381793.1	LOC109816707	XM_020381793.1 PREDICTED: Cajanus cajan telomere repeat-binding protein 3-like (LOC109816707), mRNA				MYB	Myb_DNA-binding	ARID,Response_reg,SNF2_N	http://plntfdb.bio.uni-potsdam.de/v3.0/fam_mem.php?family_id=MYB	-0.726927	-0.886555	-0.906191	-0.782746	-0.848483	-0.5542	-0.564108	-0.699664	-0.732451	3
Unigene1436_All	XM_003540284.3	LOC100811124	XM_003540284.3 PREDICTED: Glycine max myb-related protein 308-like (LOC100811124), mRNA	K09422//transcription factor MYB, plant;K09422//transcription factor MYB, plant;K09422//transcription factor MYB, plant;K09422//transcription factor MYB, plant;K09422//transcription factor MYB, plant	GO:0003677//DNA binding;GO:0005634//nucleus		MYB	Myb_DNA-binding	ARID,Response_reg,SNF2_N	http://plntfdb.bio.uni-potsdam.de/v3.0/fam_mem.php?family_id=MYB	-0.741405	-0.896218	-0.915002	-0.795838	-0.859575	-0.571824	-0.581586	-0.714739	-0.746802	3
Unigene18013_All	XM_007138278.1	PHAVU_009G200600g	XM_007138278.1 Phaseolus vulgaris hypothetical protein (PHAVU_009G200600g) mRNA, complete cds	K16221//transcription factor TCP21 (protein CCA1 HIKING EXPEDITION)+ko04712//Circadian rhythm - plant	GO:0048831//regulation of shoot system development;GO:0005634//nucleus;GO:0043565//sequence-specific DNA binding;GO:0003700//DNA-binding transcription factor activity;GO:2000032//regulation of secondary shoot formation		TCP	TCP	-	http://plntfdb.bio.uni-potsdam.de/v3.0/fam_mem.php?family_id=TCP	-0.693419	-0.863531	-0.885037	-0.752238	-0.822333	-0.513955	-0.524169	-0.664865	-0.699217	3
Unigene18527_All	XM_020366133.1	LOC109804315	XM_020366133.1 PREDICTED: Cajanus cajan putative transcription factor bHLH041 (LOC109804315), transcript variant X1, mRNA	K13422//transcription factor MYC2+ko04016//MAPK signaling pathway - plant+ko04075//Plant hormone signal transduction;K13422//transcription factor MYC2+ko04016//MAPK signaling pathway - plant+ko04075//Plant hormone signal transduction;K13422//transcription factor MYC2+ko04016//MAPK signaling pathway - plant+ko04075//Plant hormone signal transduction;K13422//transcription factor MYC2+ko04016//MAPK …	GO:0006355//regulation of transcription, DNA-templated;GO:0046983//protein dimerization activity		bHLH	HLH	-	http://plntfdb.bio.uni-potsdam.de/v3.0/fam_mem.php?family_id=bHLH	-0.726102	-0.885999	-0.905682	-0.781998	-0.847847	-0.5532	-0.563116	-0.698805	-0.731633	3
Unigene20466_All	AP015041.1	Unknown	AP015041.1 Vigna angularis var. angularis DNA, chromosome 8, almost complete sequence, cultivar: Shumari	K12835//ATP-dependent RNA helicase DDX42 [EC:3.6.4.13]+ko03040//Spliceosome;K13424//WRKY transcription factor 33+ko04016//MAPK signaling pathway - plant+ko04626//Plant-pathogen interaction;K18835//WRKY transcription factor 2+ko04626//Plant-pathogen interaction;K18835//WRKY transcription factor 2+ko04626//Plant-pathogen interaction;K13424//WRKY transcription factor 33+ko04016//MAPK signaling pathw…	GO:0005634//nucleus;GO:0043565//sequence-specific DNA binding;GO:0003700//DNA-binding transcription factor activity		WRKY	WRKY	-	http://plntfdb.bio.uni-potsdam.de/v3.0/fam_mem.php?family_id=WRKY	-0.722257	-0.883399	-0.903304	-0.77851	-0.844877	-0.548547	-0.558499	-0.694806	-0.727821	3
Unigene2848_All	XM_017574605.1	LOC108338000	XM_017574605.1 PREDICTED: Vigna angularis WRKY transcription factor 1-like (LOC108338000), mRNA	K18834//WRKY transcription factor 1+ko04626//Plant-pathogen interaction;K18834//WRKY transcription factor 1+ko04626//Plant-pathogen interaction;K18834//WRKY transcription factor 1+ko04626//Plant-pathogen interaction;K18834//WRKY transcription factor 1+ko04626//Plant-pathogen interaction	GO:0005634//nucleus;GO:0043565//sequence-specific DNA binding;GO:0003700//DNA-binding transcription factor activity		WRKY	WRKY	-	http://plntfdb.bio.uni-potsdam.de/v3.0/fam_mem.php?family_id=WRKY	-0.786065	-0.587859	-0.551422	-0.730592	-0.648142	-0.904776	-0.899621	-0.809516	-0.781046	3
Unigene6624_All	AK245933.1	Unknown	AK245933.1 Glycine max cDNA, clone: GMFL01-46-G14	K13424//WRKY transcription factor 33+ko04016//MAPK signaling pathway - plant+ko04626//Plant-pathogen interaction;K01892//histidyl-tRNA synthetase [EC:6.1.1.21]+ko00970//Aminoacyl-tRNA biosynthesis;K13424//WRKY transcription factor 33+ko04016//MAPK signaling pathway - plant+ko04626//Plant-pathogen interaction;K13424//WRKY transcription factor 33+ko04016//MAPK signaling pathway - plant+ko04626//Pla…	GO:0005634//nucleus;GO:0043565//sequence-specific DNA binding;GO:0016021//integral component of membrane;GO:0003700//DNA-binding transcription factor activity	probable WRKY transcription factor 31 [Vigna radiata var. radiata]	WRKY	WRKY	-	http://plntfdb.bio.uni-potsdam.de/v3.0/fam_mem.php?family_id=WRKY	-0.781556	-0.581969	-0.545349	-0.725615	-0.642595	-0.901659	-0.896427	-0.805232	-0.77649	3
Unigene76725_All	XM_007132919.1	PHAVU_011G141300g	XM_007132919.1 Phaseolus vulgaris hypothetical protein (PHAVU_011G141300g) mRNA, complete cds	K07560//D-aminoacyl-tRNA deacylase [EC:3.1.1.96]	GO:0046983//protein dimerization activity	PREDICTED: transcription factor ILR3-like [Vigna angularis] >KOM43852.1 hypothetical protein LR48_Vigan05g145700 [Vigna angularis] >BAT92427.1 hypothetical protein VIGAN_07113700 [Vigna angularis var. angularis]	bHLH	HLH	-	http://plntfdb.bio.uni-potsdam.de/v3.0/fam_mem.php?family_id=bHLH	-0.679855	-0.853972	-0.876198	-0.739814	-0.811573	-0.49786	-0.508189	-0.650813	-0.685757	3
CL10139.Contig1_All	AK244967.1	Unknown	AK244967.1 Glycine max cDNA, clone: GMFL01-18-A09	K13459//disease resistance protein RPS2+ko04626//Plant-pathogen interaction;K13459//disease resistance protein RPS2+ko04626//Plant-pathogen interaction;K13459//disease resistance protein RPS2+ko04626//Plant-pathogen interaction;K13459//disease resistance protein RPS2+ko04626//Plant-pathogen interaction;K16225//probable WRKY transcription factor 52+ko04626//Plant-pathogen interaction	GO:0005634//nucleus;GO:0043565//sequence-specific DNA binding;GO:0003700//DNA-binding transcription factor activity	WRKY transcription factor 58 [Glycine max] >ABY84662.1 transcription factor [Glycine max] >ALA09255.1 WRKY transcription factor [Glycine max] >KRH64216.1 hypothetical protein GLYMA_04G223300 [Glycine max] >DAA80461.1 TPA_inf: transcription factor WRKY58 [Glycine max] >RZC17806.1 putative WRKY transcription factor 70 [Glycine soja]	WRKY	WRKY	-	http://plntfdb.bio.uni-potsdam.de/v3.0/fam_mem.php?family_id=WRKY	-0.657563	-0.837989	-0.861354	-0.719309	-0.793692	-0.471635	-0.482139	-0.627757	-0.663628	2
CL10651.Contig1_All	AP015043.1	Unknown	AP015043.1 Vigna angularis var. angularis DNA, chromosome 10, almost complete sequence, cultivar: Shumari			LOB domain-containing protein 38 [Glycine max] >KRH28374.1 hypothetical protein GLYMA_11G049300 [Glycine max]	LOB	DUF260	-	http://plntfdb.bio.uni-potsdam.de/v3.0/fam_mem.php?family_id=LOB	-0.658195	-0.838447	-0.861781	-0.719893	-0.794203	-0.472376	-0.482875	-0.628411	-0.664256	2
CL11296.Contig1_All	AC235306.1	Unknown	AC235306.1 Glycine max strain Williams 82 clone GM_WBb0068C17, complete sequence	K01180//endo-1,3(4)-beta-glucanase [EC:3.2.1.6];K02184//formin 2;K01051//pectinesterase [EC:3.1.1.11]+ko00040//Pentose and glucuronate interconversions+ko01100//Metabolic pathways;K02184//formin 2	GO:0005634//nucleus;GO:0045930//negative regulation of mitotic cell cycle;GO:0008356//asymmetric cell division;GO:0009956//radial pattern formation;GO:0055072//iron ion homeostasis;GO:0043565//sequence-specific DNA binding;GO:0003700//DNA-binding transcription factor activity;GO:0048366//leaf development	protein SHORT-ROOT [Glycine max] >KRH28353.1 hypothetical protein GLYMA_11G047700 [Glycine max] >RZB78376.1 Protein SHORT-ROOT [Glycine soja]	GRAS	GRAS	-	http://plntfdb.bio.uni-potsdam.de/v3.0/fam_mem.php?family_id=GRAS	-0.739623	-0.528219	-0.490061	-0.679647	-0.591755	-0.871839	-0.865924	-0.765244	-0.734161	2
CL11806.Contig1_All	AP015044.1	Unknown	AP015044.1 Vigna angularis var. angularis DNA, chromosome 11, almost complete sequence, cultivar: Shumari	K15777//4,5-DOPA dioxygenase extradiol [EC:1.13.11.-]+ko00965//Betalain biosynthesis;K15601//lysine-specific demethylase 3 [EC:1.14.11.-];K13171//serine/arginine repetitive matrix protein 1+ko03015//mRNA surveillance pathway+ko03013//RNA transport;K04730//interleukin-1 receptor-associated kinase 1 [EC:2.7.11.1];K00430//peroxidase [EC:1.11.1.7]+ko01100//Metabolic pathways+ko01110//Biosynthesis of …	GO:0003677//DNA binding	zinc-finger homeodomain protein 9 [Glycine max] >KRH18475.1 hypothetical protein GLYMA_13G062900 [Glycine max] >RZB71142.1 Zinc-finger homeodomain protein 8 [Glycine soja]	zf-HD	ZF-HD_dimer	-	http://plntfdb.bio.uni-potsdam.de/v3.0/fam_mem.php?family_id=zf-HD	-0.610865	-0.803506	-0.829104	-0.676045	-0.755507	-0.417524	-0.428353	-0.579604	-0.617242	2
CL11871.Contig2_All				K11420//euchromatic histone-lysine N-methyltransferase [EC:2.1.1.43]+ko00310//Lysine degradation;K11420//euchromatic histone-lysine N-methyltransferase [EC:2.1.1.43]+ko00310//Lysine degradation;K11420//euchromatic histone-lysine N-methyltransferase [EC:2.1.1.43]+ko00310//Lysine degradation;K11420//euchromatic histone-lysine N-methyltransferase [EC:2.1.1.43]+ko00310//Lysine degradation;K11420//euc…	GO:0045892//negative regulation of transcription, DNA-templated	hypothetical protein glysoja_037042 [Glycine soja]	OFP	Ovate	-	http://plntfdb.bio.uni-potsdam.de/v3.0/fam_mem.php?family_id=OFP	-0.650124	-0.832583	-0.856318	-0.712445	-0.787673	-0.462943	-0.473503	-0.620074	-0.656241	2
CL1213.Contig7_All	XM_017581749.1	LOC108343449	XM_017581749.1 PREDICTED: Vigna angularis transcription factor VOZ1 (LOC108343449), transcript variant X3, mRNA		GO:0005634//nucleus;GO:0006355//regulation of transcription, DNA-templated;GO:0048578//positive regulation of long-day photoperiodism, flowering;GO:0043565//sequence-specific DNA binding;GO:0045893//positive regulation of transcription, DNA-templated	transcription factor VOZ1 [Glycine max] >KHN30982.1 hypothetical protein glysoja_020280 [Glycine soja] >KRH50133.1 hypothetical protein GLYMA_07G202700 [Glycine max] >KRH50134.1 hypothetical protein GLYMA_07G202700 [Glycine max] >KRH50135.1 hypothetical protein GLYMA_07G202700 [Glycine max] >RZC03821.1 Transcription factor VOZ1 [Glycine soja]	VOZ	VOZ	-	http://plntfdb.bio.uni-potsdam.de/v3.0/fam_mem.php?family_id=VOZ	-0.693852	-0.471346	-0.431788	-0.630033	-0.537567	-0.83781	-0.831226	-0.72134	-0.688012	2
CL12639.Contig3_All	XM_006598832.2	LOC100793115	XM_006598832.2 PREDICTED: Glycine max dof zinc finger protein DOF2.5 (LOC100793115), transcript variant X1, mRNA	K09326//homeobox protein OTX1;K16222//Dof zinc finger protein DOF5.5+ko04712//Circadian rhythm - plant	GO:0003677//DNA binding;GO:0005634//nucleus;GO:0006355//regulation of transcription, DNA-templated	Dof zinc finger protein DOF3.7 [Glycine soja] >RZC01518.1 Dof zinc finger protein DOF3.7 [Glycine soja]	C2C2-Dof	zf-Dof	-	http://plntfdb.bio.uni-potsdam.de/v3.0/fam_mem.php?family_id=C2C2-Dof	-0.658806	-0.428853	-0.388387	-0.592374	-0.496842	-0.810887	-0.803835	-0.687573	-0.652707	2
CL1282.Contig26_All	XM_020378481.1	LOC109814130	XM_020378481.1 PREDICTED: Cajanus cajan B3 domain-containing transcription repressor VAL2 (LOC109814130), mRNA	K09287//RAV-like factor;K09287//RAV-like factor;K09287//RAV-like factor;K09287//RAV-like factor	GO:0003677//DNA binding;GO:0005634//nucleus;GO:0008270//zinc ion binding	B3 domain-containing transcription repressor VAL2 isoform X1 [Glycine max] >KRH65426.1 hypothetical protein GLYMA_03G035200 [Glycine max]	ABI3VP1	B3	AP2,Auxin_resp	http://plntfdb.bio.uni-potsdam.de/v3.0/fam_mem.php?family_id=ABI3VP1	-0.700542	-0.479556	-0.440187	-0.637253	-0.545413	-0.842868	-0.836377	-0.727771	-0.694754	2
CL1282.Contig27_All	XM_017586898.1	LOC108347567	XM_017586898.1 PREDICTED: Vigna angularis B3 domain-containing transcription repressor VAL2 (LOC108347567), transcript variant X3, mRNA	K09287//RAV-like factor;K09287//RAV-like factor;K09287//RAV-like factor;K09287//RAV-like factor	GO:0003677//DNA binding;GO:0005634//nucleus;GO:0008270//zinc ion binding	B3 domain-containing transcription repressor VAL2 isoform X2 [Glycine max] >KRH65427.1 hypothetical protein GLYMA_03G035200 [Glycine max]	ABI3VP1	B3	AP2,Auxin_resp	http://plntfdb.bio.uni-potsdam.de/v3.0/fam_mem.php?family_id=ABI3VP1	-0.724734	-0.509532	-0.470889	-0.66345	-0.573993	-0.860924	-0.854783	-0.750989	-0.719144	2
CL1311.Contig2_All	XM_014769185.1	LOC100797708	XM_014769185.1 PREDICTED: Glycine max protein NLP7-like (LOC100797708), transcript variant X2, mRNA	K03028//26S proteasome regulatory subunit N1+ko03050//Proteasome;K11838//ubiquitin carboxyl-terminal hydrolase 7 [EC:3.4.19.12];K11838//ubiquitin carboxyl-terminal hydrolase 7 [EC:3.4.19.12];K13422//transcription factor MYC2+ko04016//MAPK signaling pathway - plant+ko04075//Plant hormone signal transduction		protein NLP6 [Glycine max] >KHN41473.1 Protein NLP7 [Glycine soja] >KRH38461.1 hypothetical protein GLYMA_09G137000 [Glycine max] >RZB91950.1 Protein NLP7 [Glycine soja]	RWP-RK	RWP-RK	-	http://plntfdb.bio.uni-potsdam.de/v3.0/fam_mem.php?family_id=RWP-RK	-0.636887	-0.82288	-0.847259	-0.700203	-0.776901	-0.447545	-0.4582	-0.606414	-0.643094	2
CL13530.Contig2_All	XM_006578635.2	LOC100783850	XM_006578635.2 PREDICTED: Glycine max ribonuclease J-like (LOC100783850), transcript variant X3, mRNA			Ribonuclease J [Glycine soja]	Trihelix	trihelix	-	http://plntfdb.bio.uni-potsdam.de/v3.0/fam_mem.php?family_id=Trihelix	-0.736333	-0.524074	-0.485805	-0.676063	-0.587818	-0.869441	-0.863475	-0.762096	-0.730843	2
CL1492.Contig1_All	NM_001252884.2	LOC100777506	NM_001252884.2 Glycine max tubby-like F-box protein 5-like (LOC100777506), mRNA	K19600//tubby-related protein 1;K19600//tubby-related protein 1;K19600//tubby-related protein 1;K19600//tubby-related protein 1	GO:0005929//cilium;GO:0061512//protein localization to cilium;GO:0035091//phosphatidylinositol binding	tubby-like F-box protein 2 [Glycine max] >KRH69894.1 hypothetical protein GLYMA_02G055300 [Glycine max] >KRH69895.1 hypothetical protein GLYMA_02G055300 [Glycine max] >KRH69896.1 hypothetical protein GLYMA_02G055300 [Glycine max] >RZC23552.1 Tubby-like F-box protein 2 isoform A [Glycine soja] >RZC23553.1 Tubby-like F-box protein 2 isoform B [Glycine soja]	TUB	Tub	-	http://plntfdb.bio.uni-potsdam.de/v3.0/fam_mem.php?family_id=TUB	-0.627958	-0.816276	-0.84108	-0.691927	-0.769592	-0.437208	-0.447924	-0.597209	-0.634225	2
CL1826.Contig9_All	XM_006594007.2	LOC100788491	XM_006594007.2 PREDICTED: Glycine max transcription factor PIF1-like (LOC100788491), transcript variant X1, mRNA	K16189//phytochrome-interacting factor 4+ko04075//Plant hormone signal transduction;K16189//phytochrome-interacting factor 4+ko04075//Plant hormone signal transduction;K16189//phytochrome-interacting factor 4+ko04075//Plant hormone signal transduction;K16189//phytochrome-interacting factor 4+ko04075//Plant hormone signal transduction;K16189//phytochrome-interacting factor 4+ko04075//Plant hormone…	GO:0005634//nucleus;GO:0006355//regulation of transcription, DNA-templated;GO:0046983//protein dimerization activity	transcription factor PIF1 isoform X1 [Glycine max] >KRH19683.1 hypothetical protein GLYMA_13G130100 [Glycine max] >KRH19684.1 hypothetical protein GLYMA_13G130100 [Glycine max] >KRH19685.1 hypothetical protein GLYMA_13G130100 [Glycine max] >RZB72292.1 Transcription factor PIF1 isoform A [Glycine soja] >RZB72293.1 Transcription factor PIF1 isoform B [Glycine soja]	bHLH	HLH	-	http://plntfdb.bio.uni-potsdam.de/v3.0/fam_mem.php?family_id=bHLH	-0.662289	-0.841405	-0.864533	-0.723665	-0.797503	-0.477173	-0.487641	-0.632642	-0.66832	2
CL234.Contig4_All	XM_014765481.1	LOC100793593	XM_014765481.1 PREDICTED: Glycine max protein PHR1-LIKE 1-like (LOC100793593), transcript variant X5, mRNA	K14491//two-component response regulator ARR-B family+ko04075//Plant hormone signal transduction;K14491//two-component response regulator ARR-B family+ko04075//Plant hormone signal transduction;K14491//two-component response regulator ARR-B family+ko04075//Plant hormone signal transduction	GO:0003677//DNA binding;GO:0005634//nucleus	protein PHOSPHATE STARVATION RESPONSE 1 isoform X3 [Glycine max] >XP_006594046.1 protein PHOSPHATE STARVATION RESPONSE 1 isoform X3 [Glycine max] >XP_006594047.1 protein PHOSPHATE STARVATION RESPONSE 1 isoform X3 [Glycine max] >XP_006594048.1 protein PHOSPHATE STARVATION RESPONSE 1 isoform X3 [Glycine max] >XP_014620969.1 protein PHOSPHATE STARVATION RESPONSE 1 isoform X3 [Glycine max] >XP_014620…	G2-like	G2-like	Response_reg	http://plntfdb.bio.uni-potsdam.de/v3.0/fam_mem.php?family_id=G2-like	-0.667219	-0.438978	-0.398718	-0.60139	-0.506562	-0.817411	-0.810469	-0.695689	-0.661179	2
CL3035.Contig5_All	XM_017568395.1	LOC108333065	XM_017568395.1 PREDICTED: Vigna angularis myb family transcription factor APL (LOC108333065), transcript variant X4, mRNA	K14491//two-component response regulator ARR-B family+ko04075//Plant hormone signal transduction;K14491//two-component response regulator ARR-B family+ko04075//Plant hormone signal transduction;K14491//two-component response regulator ARR-B family+ko04075//Plant hormone signal transduction;K14491//two-component response regulator ARR-B family+ko04075//Plant hormone signal transduction	GO:0003677//DNA binding;GO:0005634//nucleus	MYB-CC domain-containing transcription factor PHR27 isoform X7 [Glycine max] >KRH13783.1 hypothetical protein GLYMA_15G263700 [Glycine max]	G2-like	G2-like	Response_reg	http://plntfdb.bio.uni-potsdam.de/v3.0/fam_mem.php?family_id=G2-like	-0.733957	-0.521086	-0.482739	-0.673476	-0.58498	-0.867704	-0.861702	-0.759823	-0.728446	2
CL3138.Contig8_All	XM_007132375.1	PHAVU_011G094300g	XM_007132375.1 Phaseolus vulgaris hypothetical protein (PHAVU_011G094300g) mRNA, complete cds	K14491//two-component response regulator ARR-B family+ko04075//Plant hormone signal transduction;K14491//two-component response regulator ARR-B family+ko04075//Plant hormone signal transduction;K22218//protein-tyrosine sulfotransferase [EC:2.8.2.20]	GO:0003677//DNA binding;GO:0005634//nucleus	MYB-CC domain-containing transcription factor PHR20 [Glycine max] >XP_006592327.1 MYB-CC domain-containing transcription factor PHR20 isoform X1 [Glycine max] >KRH25233.1 hypothetical protein GLYMA_12G089100 [Glycine max] >KRH25234.1 hypothetical protein GLYMA_12G089100 [Glycine max]	G2-like	G2-like	Response_reg	http://plntfdb.bio.uni-potsdam.de/v3.0/fam_mem.php?family_id=G2-like	-0.667321	-0.439101	-0.398844	-0.6015	-0.506681	-0.817491	-0.81055	-0.695788	-0.661282	2
CL3670.Contig1_All				K09286//EREBP-like factor;K09286//EREBP-like factor;K09286//EREBP-like factor;K09286//EREBP-like factor;K09286//EREBP-like factor	GO:0003677//DNA binding;GO:0005634//nucleus;GO:0003700//DNA-binding transcription factor activity	Ethylene-responsive transcription factor 1, partial [Mucuna pruriens]	AP2-EREBP	AP2	-	http://plntfdb.bio.uni-potsdam.de/v3.0/fam_mem.php?family_id=AP2-EREBP	-0.705403	-0.485543	-0.446314	-0.642505	-0.551129	-0.846527	-0.840105	-0.732442	-0.699654	2
CL4181.Contig4_All	AP015034.1	Unknown	AP015034.1 Vigna angularis var. angularis DNA, chromosome 1, almost complete sequence, cultivar: Shumari	K10999//cellulose synthase A [EC:2.4.1.12];K10999//cellulose synthase A [EC:2.4.1.12];K10999//cellulose synthase A [EC:2.4.1.12];K10999//cellulose synthase A [EC:2.4.1.12];K10999//cellulose synthase A [EC:2.4.1.12]	GO:0005524//ATP binding;GO:0004672//protein kinase activity;GO:0006468//protein phosphorylation;GO:0016021//integral component of membrane;GO:0004675//transmembrane receptor protein serine/threonine kinase activity;GO:0005886//plasma membrane	Receptor-like serine/threonine-protein kinase ALE2 [Glycine soja] >RZB62646.1 Receptor-like serine/threonine-protein kinase ALE2 [Glycine soja]	LOB	DUF260	-	http://plntfdb.bio.uni-potsdam.de/v3.0/fam_mem.php?family_id=LOB	-0.65757	-0.837994	-0.861359	-0.719316	-0.793698	-0.471644	-0.482148	-0.627765	-0.663635	2
CL4414.Contig7_All	AP015034.1	Unknown	AP015034.1 Vigna angularis var. angularis DNA, chromosome 1, almost complete sequence, cultivar: Shumari	K13425//WRKY transcription factor 22+ko04016//MAPK signaling pathway - plant+ko04626//Plant-pathogen interaction;K13459//disease resistance protein RPS2+ko04626//Plant-pathogen interaction;K13425//WRKY transcription factor 22+ko04016//MAPK signaling pathway - plant+ko04626//Plant-pathogen interaction;K13424//WRKY transcription factor 33+ko04016//MAPK signaling pathway - plant+ko04626//Plant-patho…	GO:0005634//nucleus;GO:0043565//sequence-specific DNA binding;GO:0044212//transcription regulatory region DNA binding;GO:0003700//DNA-binding transcription factor activity	probable WRKY transcription factor 41 [Glycine max] >KHM99908.1 Putative WRKY transcription factor 41 [Glycine soja] >KRH60029.1 hypothetical protein GLYMA_05G215900 [Glycine max] >RZC13652.1 putative WRKY transcription factor 41 isoform A [Glycine soja]	WRKY	WRKY	-	http://plntfdb.bio.uni-potsdam.de/v3.0/fam_mem.php?family_id=WRKY	-0.705209	-0.485304	-0.446069	-0.642296	-0.550901	-0.846381	-0.839956	-0.732256	-0.699458	2
CL4434.Contig4_All	XM_017580734.1	LOC108342862	XM_017580734.1 PREDICTED: Vigna angularis transcription factor TCP2 (LOC108342862), transcript variant X3, mRNA			hypothetical protein LR48_Vigan09g222200 [Vigna angularis]	TCP	TCP	-	http://plntfdb.bio.uni-potsdam.de/v3.0/fam_mem.php?family_id=TCP	-0.646936	-0.830256	-0.854148	-0.7095	-0.785086	-0.459227	-0.46981	-0.616783	-0.653076	2
CL4551.Contig2_All	AK244989.1	Unknown	AK244989.1 Glycine max cDNA, clone: GMFL01-18-I17	K13464//jasmonate ZIM domain-containing protein+ko04075//Plant hormone signal transduction;K13464//jasmonate ZIM domain-containing protein+ko04075//Plant hormone signal transduction;K13464//jasmonate ZIM domain-containing protein+ko04075//Plant hormone signal transduction;K13464//jasmonate ZIM domain-containing protein+ko04075//Plant hormone signal transduction;K13464//jasmonate ZIM domain-contai…	GO:0009611//response to wounding;GO:0005634//nucleus;GO:0031347//regulation of defense response;GO:2000022//regulation of jasmonic acid mediated signaling pathway	protein TIFY 11B-like [Glycine max] >ACU19697.1 unknown [Glycine max] >KHN01432.1 Protein TIFY 11B [Glycine soja] >ALA09268.1 ZIM transcription factor, partial [Glycine max] >KRH47640.1 hypothetical protein GLYMA_07G041400 [Glycine max] >RZC01299.1 Protein TIFY 10b isoform A [Glycine soja]	Tify	tify	GATA	http://plntfdb.bio.uni-potsdam.de/v3.0/fam_mem.php?family_id=Tify	-0.638423	-0.824012	-0.848317	-0.701626	-0.778155	-0.449328	-0.459972	-0.607999	-0.64462	2
CL4551.Contig3_All	NM_001253054.2	LOC100778559	NM_001253054.2 Glycine max protein TIFY 11B-like (LOC100778559), mRNA	K13464//jasmonate ZIM domain-containing protein+ko04075//Plant hormone signal transduction;K13464//jasmonate ZIM domain-containing protein+ko04075//Plant hormone signal transduction;K13464//jasmonate ZIM domain-containing protein+ko04075//Plant hormone signal transduction;K13464//jasmonate ZIM domain-containing protein+ko04075//Plant hormone signal transduction	GO:0009611//response to wounding;GO:0005634//nucleus;GO:0031347//regulation of defense response;GO:2000022//regulation of jasmonic acid mediated signaling pathway	protein TIFY 11B-like [Glycine max] >ACU19697.1 unknown [Glycine max] >KHN01432.1 Protein TIFY 11B [Glycine soja] >ALA09268.1 ZIM transcription factor, partial [Glycine max] >KRH47640.1 hypothetical protein GLYMA_07G041400 [Glycine max] >RZC01299.1 Protein TIFY 10b isoform A [Glycine soja]	Tify	tify	GATA	http://plntfdb.bio.uni-potsdam.de/v3.0/fam_mem.php?family_id=Tify	-0.638775	-0.824271	-0.848559	-0.701951	-0.778442	-0.449737	-0.460378	-0.608362	-0.64497	2
CL5618.Contig2_All	AP015034.1	Unknown	AP015034.1 Vigna angularis var. angularis DNA, chromosome 1, almost complete sequence, cultivar: Shumari	K01051//pectinesterase [EC:3.1.1.11]+ko00040//Pentose and glucuronate interconversions+ko01100//Metabolic pathways;K02184//formin 2;K04733//interleukin-1 receptor-associated kinase 4 [EC:2.7.11.1]		hypothetical protein PHAVU_003G097500g [Phaseolus vulgaris] >ESW26183.1 hypothetical protein PHAVU_003G097500g [Phaseolus vulgaris]	Trihelix	trihelix	-	http://plntfdb.bio.uni-potsdam.de/v3.0/fam_mem.php?family_id=Trihelix	-0.721098	-0.504997	-0.46624	-0.659503	-0.569676	-0.858235	-0.85204	-0.747504	-0.715477	2
CL6059.Contig7_All	AP015042.1	Unknown	AP015042.1 Vigna angularis var. angularis DNA, chromosome 9, almost complete sequence, cultivar: Shumari	K14494//DELLA protein+ko04075//Plant hormone signal transduction;K14494//DELLA protein+ko04075//Plant hormone signal transduction;K14494//DELLA protein+ko04075//Plant hormone signal transduction;K14494//DELLA protein+ko04075//Plant hormone signal transduction;K14494//DELLA protein+ko04075//Plant hormone signal transduction	GO:0005634//nucleus;GO:0043565//sequence-specific DNA binding;GO:0003700//DNA-binding transcription factor activity	Scarecrow-like protein 6 [Glycine soja]	GRAS	GRAS	-	http://plntfdb.bio.uni-potsdam.de/v3.0/fam_mem.php?family_id=GRAS	-0.670841	-0.443351	-0.403182	-0.605276	-0.510758	-0.820209	-0.813314	-0.699181	-0.664827	2
CL6852.Contig1_All	XM_020372037.1	LOC109808871	XM_020372037.1 PREDICTED: Cajanus cajan midasin (LOC109808871), mRNA				MYB	Myb_DNA-binding	ARID,Response_reg,SNF2_N	http://plntfdb.bio.uni-potsdam.de/v3.0/fam_mem.php?family_id=MYB	-0.751775	-0.543618	-0.505878	-0.692913	-0.60636	-0.880627	-0.874902	-0.776858	-0.746423	2
CL87.Contig1_All	XM_007141776.1	PHAVU_008G229800g	XM_007141776.1 Phaseolus vulgaris hypothetical protein (PHAVU_008G229800g) mRNA, complete cds				LIM	LIM	-	http://plntfdb.bio.uni-potsdam.de/v3.0/fam_mem.php?family_id=LIM	-0.694993	-0.472744	-0.433217	-0.631263	-0.538903	-0.838674	-0.832106	-0.722437	-0.689161	2
CL9025.Contig4_All	XM_017558876.1	LOC108325798	XM_017558876.1 PREDICTED: Vigna angularis uncharacterized LOC108325798 (LOC108325798), transcript variant X1, mRNA				MYB	Myb_DNA-binding	ARID,Response_reg,SNF2_N	http://plntfdb.bio.uni-potsdam.de/v3.0/fam_mem.php?family_id=MYB	-0.70805	-0.48881	-0.449658	-0.645367	-0.554247	-0.848512	-0.842128	-0.734984	-0.702322	2
CL9025.Contig6_All	XM_007143624.1	PHAVU_007G093100g	XM_007143624.1 Phaseolus vulgaris hypothetical protein (PHAVU_007G093100g) mRNA, complete cds				MYB	Myb_DNA-binding	ARID,Response_reg,SNF2_N	http://plntfdb.bio.uni-potsdam.de/v3.0/fam_mem.php?family_id=MYB	-0.707964	-0.488704	-0.44955	-0.645275	-0.554146	-0.848448	-0.842062	-0.734902	-0.702235	2
CL9094.Contig1_All	XM_020359943.1	LOC109799397	XM_020359943.1 PREDICTED: Cajanus cajan auxin response factor 19-like (LOC109799397), mRNA				ARF	Auxin_resp	-	http://plntfdb.bio.uni-potsdam.de/v3.0/fam_mem.php?family_id=ARF	-0.694737	-0.472431	-0.432897	-0.630988	-0.538604	-0.838481	-0.831909	-0.722191	-0.688904	2
CL9509.Contig2_All	XM_007146678.1	PHAVU_006G065700g	XM_007146678.1 Phaseolus vulgaris hypothetical protein (PHAVU_006G065700g) mRNA, complete cds				MYB	Myb_DNA-binding	ARID,Response_reg,SNF2_N	http://plntfdb.bio.uni-potsdam.de/v3.0/fam_mem.php?family_id=MYB	-0.746764	-0.537252	-0.499337	-0.687438	-0.600326	-0.877017	-0.871213	-0.772071	-0.741367	2
CL9960.Contig1_All	XM_020347250.1	LOC109788509	XM_020347250.1 PREDICTED: Cajanus cajan putative axial regulator YABBY 2 (LOC109788509), transcript variant X3, mRNA		GO:0045165//cell fate commitment;GO:0005634//nucleus;GO:0007275//multicellular organism development;GO:0010158//abaxial cell fate specification		C2C2-YABBY	YABBY	-	http://plntfdb.bio.uni-potsdam.de/v3.0/fam_mem.php?family_id=C2C2-YABBY	-0.62198	-0.811829	-0.836914	-0.686379	-0.76468	-0.430309	-0.441065	-0.591049	-0.628286	2
Unigene10126_All	XM_007148037.1	PHAVU_006G180700g	XM_007148037.1 Phaseolus vulgaris hypothetical protein (PHAVU_006G180700g) mRNA, complete cds		GO:0005634//nucleus;GO:0006355//regulation of transcription, DNA-templated;GO:0048578//positive regulation of long-day photoperiodism, flowering;GO:0043565//sequence-specific DNA binding;GO:0045893//positive regulation of transcription, DNA-templated		VOZ	VOZ	-	http://plntfdb.bio.uni-potsdam.de/v3.0/fam_mem.php?family_id=VOZ	-0.711756	-0.493393	-0.454352	-0.649378	-0.558619	-0.851285	-0.844954	-0.738542	-0.706058	2
Unigene13502_All	XM_020373910.1	LOC109810441	XM_020373910.1 PREDICTED: Cajanus cajan squamosa promoter-binding-like protein 4 (LOC109810441), mRNA	K13415//protein brassinosteroid insensitive 1 [EC:2.7.10.1 2.7.11.1]+ko04075//Plant hormone signal transduction	GO:0046872//metal ion binding;GO:0003677//DNA binding;GO:0005634//nucleus		SBP	SBP	-	http://plntfdb.bio.uni-potsdam.de/v3.0/fam_mem.php?family_id=SBP	-0.674887	-0.448247	-0.408181	-0.609621	-0.515453	-0.823326	-0.816484	-0.703081	-0.668903	2
Unigene16796_All	XM_020376348.1	LOC109812400	XM_020376348.1 PREDICTED: Cajanus cajan dof zinc finger protein DOF2.4-like (LOC109812400), mRNA	K09326//homeobox protein OTX1;K16222//Dof zinc finger protein DOF5.5+ko04712//Circadian rhythm - plant;K16222//Dof zinc finger protein DOF5.5+ko04712//Circadian rhythm - plant	GO:0003677//DNA binding;GO:0005634//nucleus;GO:0006355//regulation of transcription, DNA-templated		C2C2-Dof	zf-Dof	-	http://plntfdb.bio.uni-potsdam.de/v3.0/fam_mem.php?family_id=C2C2-Dof	-0.660506	-0.430896	-0.39047	-0.594195	-0.498803	-0.812208	-0.805179	-0.689213	-0.654419	2
Unigene19160_All	AC235390.1	Unknown	AC235390.1 Glycine max strain Williams 82 clone GM_WBb0116B02, complete sequence	K09422//transcription factor MYB, plant;K09422//transcription factor MYB, plant;K09422//transcription factor MYB, plant;K09422//transcription factor MYB, plant	GO:0003677//DNA binding;GO:0005634//nucleus;GO:0043565//sequence-specific DNA binding		MYB	Myb_DNA-binding	ARID,Response_reg,SNF2_N	http://plntfdb.bio.uni-potsdam.de/v3.0/fam_mem.php?family_id=MYB	-0.647991	-0.831027	-0.854867	-0.710475	-0.785942	-0.460456	-0.471031	-0.617872	-0.654123	2
Unigene20965_All	XM_020357794.1	LOC109797683	XM_020357794.1 PREDICTED: Cajanus cajan transcription factor bHLH48-like (LOC109797683), transcript variant X2, mRNA	K04733//interleukin-1 receptor-associated kinase 4 [EC:2.7.11.1];K11253//histone H3;K04733//interleukin-1 receptor-associated kinase 4 [EC:2.7.11.1];K12126//phytochrome-interacting factor 3+ko04712//Circadian rhythm - plant+ko04075//Plant hormone signal transduction;K12126//phytochrome-interacting factor 3+ko04712//Circadian rhythm - plant+ko04075//Plant hormone signal transduction	GO:0005634//nucleus;GO:0006355//regulation of transcription, DNA-templated;GO:0043565//sequence-specific DNA binding;GO:0003700//DNA-binding transcription factor activity;GO:0046983//protein dimerization activity		bHLH	HLH	-	http://plntfdb.bio.uni-potsdam.de/v3.0/fam_mem.php?family_id=bHLH	-0.725093	-0.50998	-0.471349	-0.66384	-0.574419	-0.861189	-0.855053	-0.751333	-0.719506	2
Unigene21350_All	XM_020368172.1	LOC109805894	XM_020368172.1 PREDICTED: Cajanus cajan myb family transcription factor APL-like (LOC109805894), transcript variant X3, mRNA	K14491//two-component response regulator ARR-B family+ko04075//Plant hormone signal transduction;K14491//two-component response regulator ARR-B family+ko04075//Plant hormone signal transduction;K14491//two-component response regulator ARR-B family+ko04075//Plant hormone signal transduction;K14491//two-component response regulator ARR-B family+ko04075//Plant hormone signal transduction	GO:0003677//DNA binding;GO:0005634//nucleus		G2-like	G2-like	Response_reg	http://plntfdb.bio.uni-potsdam.de/v3.0/fam_mem.php?family_id=G2-like	-0.703954	-0.483756	-0.444485	-0.640939	-0.549423	-0.845438	-0.838995	-0.73105	-0.698193	2
Unigene23288_All	XM_017581752.1	LOC108343449	XM_017581752.1 PREDICTED: Vigna angularis transcription factor VOZ1 (LOC108343449), transcript variant X6, mRNA		GO:0006355//regulation of transcription, DNA-templated;GO:0048578//positive regulation of long-day photoperiodism, flowering		VOZ	VOZ	-	http://plntfdb.bio.uni-potsdam.de/v3.0/fam_mem.php?family_id=VOZ	-0.697987	-0.476417	-0.436975	-0.634495	-0.542414	-0.84094	-0.834413	-0.725316	-0.692179	2
Unigene24112_All	XM_017552608.1	LOC108320906	XM_017552608.1 PREDICTED: Vigna angularis probable transcription factor KAN2 (LOC108320906), transcript variant X2, mRNA		GO:0003677//DNA binding;GO:0005634//nucleus		G2-like	G2-like	Response_reg	http://plntfdb.bio.uni-potsdam.de/v3.0/fam_mem.php?family_id=G2-like	-0.72015	-0.503817	-0.46503	-0.658475	-0.568551	-0.857533	-0.851324	-0.746595	-0.714522	2
Unigene2468_All	AK245768.1	Unknown	AK245768.1 Glycine max cDNA, clone: GMFL01-40-M22		GO:0005634//nucleus;GO:0006355//regulation of transcription, DNA-templated;GO:0048578//positive regulation of long-day photoperiodism, flowering;GO:0043565//sequence-specific DNA binding;GO:0045893//positive regulation of transcription, DNA-templated		VOZ	VOZ	-	http://plntfdb.bio.uni-potsdam.de/v3.0/fam_mem.php?family_id=VOZ	-0.659236	-0.42937	-0.388914	-0.592834	-0.497338	-0.811221	-0.804175	-0.687988	-0.65314	2
Unigene26153_All	XM_007132375.1	PHAVU_011G094300g	XM_007132375.1 Phaseolus vulgaris hypothetical protein (PHAVU_011G094300g) mRNA, complete cds	K14491//two-component response regulator ARR-B family+ko04075//Plant hormone signal transduction;K22218//protein-tyrosine sulfotransferase [EC:2.8.2.20];K14491//two-component response regulator ARR-B family+ko04075//Plant hormone signal transduction	GO:0003677//DNA binding;GO:0005634//nucleus		G2-like	G2-like	Response_reg	http://plntfdb.bio.uni-potsdam.de/v3.0/fam_mem.php?family_id=G2-like	-0.726451	-0.511677	-0.473089	-0.665315	-0.576034	-0.862191	-0.856075	-0.752634	-0.720875	2
Unigene3534_All	XM_003541381.2	LOC100814530	XM_003541381.2 PREDICTED: Glycine max transcription factor WER-like (LOC100814530), mRNA	K09422//transcription factor MYB, plant;K09422//transcription factor MYB, plant;K09422//transcription factor MYB, plant;K09422//transcription factor MYB, plant;K09422//transcription factor MYB, plant	GO:0003677//DNA binding;GO:0005634//nucleus;GO:0030154//cell differentiation;GO:0043565//sequence-specific DNA binding;GO:0044212//transcription regulatory region DNA binding		MYB	Myb_DNA-binding	ARID,Response_reg,SNF2_N	http://plntfdb.bio.uni-potsdam.de/v3.0/fam_mem.php?family_id=MYB	-0.715733	-0.498325	-0.459403	-0.653685	-0.563319	-0.854251	-0.847977	-0.742358	-0.710067	2
Unigene8914_All	XM_017551949.1	LOC108320509	XM_017551949.1 PREDICTED: Vigna angularis dof zinc finger protein DOF3.1 (LOC108320509), transcript variant X1, mRNA		GO:0003677//DNA binding;GO:0005634//nucleus;GO:0006355//regulation of transcription, DNA-templated	dof zinc finger protein DOF3.1 [Glycine max] >KHN39287.1 Dof zinc finger protein DOF1.7 [Glycine soja] >KRH47156.1 hypothetical protein GLYMA_07G012100 [Glycine max] >RZC00804.1 Dof zinc finger protein DOF1.7 [Glycine soja]	C2C2-Dof	zf-Dof	-	http://plntfdb.bio.uni-potsdam.de/v3.0/fam_mem.php?family_id=C2C2-Dof	-0.644378	-0.828384	-0.852401	-0.707135	-0.783006	-0.456248	-0.46685	-0.614143	-0.650535	2
Unigene9839_All	DQ787034.1	bZIP50	DQ787034.1 Glycine max bZIP transcription factor bZIP50 (bZIP50) mRNA, complete cds	K04374//cyclic AMP-dependent transcription factor ATF-4+ko04141//Protein processing in endoplasmic reticulum;K04374//cyclic AMP-dependent transcription factor ATF-4+ko04141//Protein processing in endoplasmic reticulum;K20557//transcription factor VIP1+ko04016//MAPK signaling pathway - plant;K20557//transcription factor VIP1+ko04016//MAPK signaling pathway - plant;K20557//transcription factor VIP1…	GO:0003677//DNA binding;GO:0005634//nucleus;GO:0003700//DNA-binding transcription factor activity;GO:0045893//positive regulation of transcription, DNA-templated		bZIP	bZIP_1,bZIP_2,bZIP_Maf	HLH	http://plntfdb.bio.uni-potsdam.de/v3.0/fam_mem.php?family_id=bZIP	-0.710672	-0.492051	-0.452977	-0.648204	-0.557339	-0.850475	-0.844128	-0.737501	-0.704965	2
[truncated: 6 more rows]
