# Supplementary material for: Comparative transcriptome analysis of roots, stems, and leaves of Pueraria lobata (Willd.) Ohwi: identification of genes involved in isoflavonoid biosynthesis
Source: PeerJ. 2021 Feb 22;9:e10885. doi: 10.7717/peerj.10885 (PMC7906042; doi:10.7717/peerj.10885)
Supplement: Supplemental Information 19 [file peerj-09-10885-s019.csv]

Gene ID	GO Term	Level 2	Level 1
CL10012.Contig1_All	[F]GO:0051213//dioxygenase activity;GO:0046872//metal ion binding;GO:0016491//oxidoreductase activity;	[F]binding;catalytic activity;	molecular_function
CL10027.Contig2_All	[P]GO:0030001//metal ion transport;[F]GO:0046872//metal ion binding;	[P]localization;[F]binding;	biological_process;molecular_function
CL10039.Contig1_All
CL10053.Contig2_All	[P]GO:0120009//intermembrane lipid transfer;GO:0035627//ceramide transport;[C]GO:0005829//cytosol;GO:0016020//membrane;GO:0005737//cytoplasm;[F]GO:1902387//ceramide 1-phosphate binding;GO:1902388//ceramide 1-phosphate transporter activity;GO:0120013//intermembrane lipid transfer activity;GO:0008289//lipid binding;	[C]cell;membrane;[P]cellular component organization or biogenesis;localization;[F]transporter activity;binding;	biological_process;molecular_function;cellular_component
CL1006.Contig16_All	[C]GO:0031519//PcG protein complex;[F]GO:0018024//histone-lysine N-methyltransferase activity;	[C]organelle part;[F]catalytic activity;	cellular_component;molecular_function
CL1006.Contig19_All	[C]GO:0031519//PcG protein complex;[F]GO:0018024//histone-lysine N-methyltransferase activity;	[C]organelle part;[F]catalytic activity;	cellular_component;molecular_function
CL1006.Contig1_All	[C]GO:0031519//PcG protein complex;[F]GO:0018024//histone-lysine N-methyltransferase activity;	[C]organelle part;[F]catalytic activity;	molecular_function;cellular_component
CL1006.Contig6_All	[C]GO:0031519//PcG protein complex;[F]GO:0018024//histone-lysine N-methyltransferase activity;	[C]organelle part;[F]catalytic activity;	molecular_function;cellular_component
CL1006.Contig8_All	[C]GO:0031519//PcG protein complex;[F]GO:0018024//histone-lysine N-methyltransferase activity;	[C]organelle part;[F]catalytic activity;	molecular_function;cellular_component
CL10060.Contig1_All	[P]GO:0006396//RNA processing;[F]GO:0004525//ribonuclease III activity;	[P]cellular process;[F]catalytic activity;	biological_process;molecular_function
CL10065.Contig1_All	[F]GO:0009055//electron transfer activity;	[F]catalytic activity;	molecular_function
CL10066.Contig1_All
CL10066.Contig2_All	[P]GO:0015074//DNA integration;[F]GO:0005509//calcium ion binding;GO:0008270//zinc ion binding;GO:0003676//nucleic acid binding;GO:0016740//transferase activity;	[P]cellular process;[F]binding;catalytic activity;	molecular_function;biological_process
CL10069.Contig1_All	[C]GO:0005829//cytosol;	[C]cell;	cellular_component
CL10077.Contig2_All	[C]GO:0016021//integral component of membrane;GO:0005886//plasma membrane;[F]GO:0004674//protein serine/threonine kinase activity;GO:0005524//ATP binding;GO:0004713//protein tyrosine kinase activity;	[C]membrane part;cell;[F]binding;catalytic activity;	cellular_component;molecular_function
CL1008.Contig6_All	[F]GO:0003746//translation elongation factor activity;	[F]binding;	molecular_function
CL10088.Contig1_All	[P]GO:0019740//nitrogen utilization;[C]GO:0016021//integral component of membrane;GO:0005887//integral component of plasma membrane;[F]GO:0008519//ammonium transmembrane transporter activity;	[C]membrane part;cell;[P]nitrogen utilization;[F]transporter activity;	biological_process;molecular_function;cellular_component
CL10088.Contig3_All	[P]GO:0019740//nitrogen utilization;[C]GO:0005887//integral component of plasma membrane;GO:0016021//integral component of membrane;[F]GO:0008519//ammonium transmembrane transporter activity;	[C]membrane part;cell;[P]nitrogen utilization;[F]transporter activity;	biological_process;cellular_component;molecular_function
CL10092.Contig1_All	[C]GO:0005634//nucleus;[F]GO:0043565//sequence-specific DNA binding;GO:0003700//DNA-binding transcription factor activity;	[C]cell;[F]transcription regulator activity;binding;	cellular_component;molecular_function
CL10094.Contig1_All	[F]GO:0016740//transferase activity;	[F]catalytic activity;	molecular_function
CL10099.Contig1_All
CL10099.Contig2_All
CL101.Contig6_All	[P]GO:0045454//cell redox homeostasis;[C]GO:0005623//cell;[F]GO:0003756//protein disulfide isomerase activity;	[C]cell;[P]biological regulation;[F]catalytic activity;	cellular_component;biological_process;molecular_function
CL10101.Contig1_All	[P]GO:0046294//formaldehyde catabolic process;[C]GO:0005829//cytosol;[F]GO:0008270//zinc ion binding;GO:0016491//oxidoreductase activity;GO:0004024//alcohol dehydrogenase activity, zinc-dependent;GO:0051903//S-(hydroxymethyl)glutathione dehydrogenase activity;	[C]cell;[P]cellular process;[F]binding;catalytic activity;	biological_process;cellular_component;molecular_function
CL10101.Contig2_All	[P]GO:0046294//formaldehyde catabolic process;[C]GO:0005829//cytosol;[F]GO:0051903//S-(hydroxymethyl)glutathione dehydrogenase activity;GO:0016491//oxidoreductase activity;GO:0004024//alcohol dehydrogenase activity, zinc-dependent;GO:0008270//zinc ion binding;	[C]cell;[P]cellular process;[F]catalytic activity;binding;	cellular_component;biological_process;molecular_function
CL10105.Contig2_All	[P]GO:0009664//plant-type cell wall organization;[C]GO:0005618//cell wall;GO:0005576//extracellular region;GO:0016020//membrane;	[C]membrane;cell;extracellular region;[P]cellular component organization or biogenesis;	cellular_component;biological_process
CL1011.Contig1_All	[P]GO:0006979//response to oxidative stress;GO:0042744//hydrogen peroxide catabolic process;[C]GO:0005576//extracellular region;[F]GO:0004601//peroxidase activity;GO:0020037//heme binding;GO:0046872//metal ion binding;	[C]extracellular region;[P]cellular process;response to stimulus;[F]binding;antioxidant activity;	cellular_component;molecular_function;biological_process
CL1011.Contig2_All	[P]GO:0042744//hydrogen peroxide catabolic process;GO:0006979//response to oxidative stress;[C]GO:0005576//extracellular region;[F]GO:0046872//metal ion binding;GO:0004601//peroxidase activity;GO:0020037//heme binding;	[C]extracellular region;[P]response to stimulus;cellular process;[F]antioxidant activity;binding;	cellular_component;molecular_function;biological_process
CL10114.Contig1_All	[P]GO:0000398//mRNA splicing, via spliceosome;[F]GO:0003723//RNA binding;GO:0035614//snRNA stem-loop binding;	[P]cellular process;[F]binding;	molecular_function;biological_process
CL1012.Contig10_All
CL1012.Contig11_All
CL1012.Contig1_All	[P]GO:0016579//protein deubiquitination;[F]GO:0004843//thiol-dependent ubiquitin-specific protease activity;	[P]cellular process;[F]catalytic activity;	biological_process;molecular_function
CL1012.Contig6_All
CL10124.Contig2_All	[P]GO:0006351//transcription, DNA-templated;GO:0006289//nucleotide-excision repair;GO:0006357//regulation of transcription by RNA polymerase II;[C]GO:0000439//transcription factor TFIIH core complex;GO:0005675//transcription factor TFIIH holo complex;[F]GO:0008270//zinc ion binding;GO:0003676//nucleic acid binding;	[C]organelle part;[P]cellular process;biological regulation;[F]binding;	biological_process;cellular_component;molecular_function
CL10125.Contig2_All	[C]GO:0016021//integral component of membrane;	[C]membrane part;	cellular_component
CL10126.Contig3_All
CL10140.Contig1_All	[C]GO:0005634//nucleus;[F]GO:0003677//DNA binding;GO:0008289//lipid binding;	[C]cell;[F]binding;	cellular_component;molecular_function
CL10141.Contig3_All	[P]GO:0007165//signal transduction;[C]GO:0016021//integral component of membrane;	[C]membrane part;[P]biological regulation;	cellular_component;biological_process
CL10141.Contig6_All	[P]GO:0007165//signal transduction;[C]GO:0016021//integral component of membrane;	[C]membrane part;[P]biological regulation;	biological_process;cellular_component
CL10154.Contig2_All
CL10155.Contig2_All	[F]GO:0004842//ubiquitin-protein transferase activity;GO:0016874//ligase activity;	[F]catalytic activity;	molecular_function
CL10162.Contig2_All	[C]GO:0009534//chloroplast thylakoid;	[C]organelle part;	cellular_component
CL10164.Contig1_All	[P]GO:0019438//aromatic compound biosynthetic process;[C]GO:0005829//cytosol;[F]GO:0046983//protein dimerization activity;GO:0008757//S-adenosylmethionine-dependent methyltransferase activity;GO:0008171//O-methyltransferase activity;	[C]cell;[P]cellular process;[F]catalytic activity;binding;	molecular_function;biological_process;cellular_component
CL10169.Contig2_All
CL1017.Contig4_All	[F]GO:0016491//oxidoreductase activity;	[F]catalytic activity;	molecular_function
CL10183.Contig1_All	[P]GO:0017196//N-terminal peptidyl-methionine acetylation;[C]GO:0005737//cytoplasm;GO:0031417//NatC complex;[F]GO:0016740//transferase activity;GO:0004596//peptide alpha-N-acetyltransferase activity;	[C]cell;[P]cellular process;[F]catalytic activity;	cellular_component;biological_process;molecular_function
CL10183.Contig2_All	[P]GO:0017196//N-terminal peptidyl-methionine acetylation;[C]GO:0016021//integral component of membrane;GO:0031417//NatC complex;[F]GO:0016740//transferase activity;GO:0004596//peptide alpha-N-acetyltransferase activity;	[C]cell;membrane part;[P]cellular process;[F]catalytic activity;	biological_process;cellular_component;molecular_function
CL10183.Contig3_All	[P]GO:0017196//N-terminal peptidyl-methionine acetylation;[C]GO:0016021//integral component of membrane;GO:0005737//cytoplasm;GO:0031417//NatC complex;[F]GO:0004596//peptide alpha-N-acetyltransferase activity;GO:0016740//transferase activity;	[C]cell;membrane part;[P]cellular process;[F]catalytic activity;	cellular_component;biological_process;molecular_function
CL10187.Contig1_All	[F]GO:0016787//hydrolase activity;GO:0004622//lysophospholipase activity;GO:0080030//methyl indole-3-acetate esterase activity;	[F]catalytic activity;	molecular_function
CL10203.Contig1_All	[C]GO:0046658//anchored component of plasma membrane;[F]GO:0009055//electron transfer activity;	[C]cell;[F]catalytic activity;	cellular_component;molecular_function
CL10205.Contig1_All	[P]GO:0019252//starch biosynthetic process;GO:0005983//starch catabolic process;GO:0005975//carbohydrate metabolic process;[C]GO:0016021//integral component of membrane;GO:0009570//chloroplast stroma;[F]GO:0010303//limit dextrinase activity;GO:0051060//pullulanase activity;	[C]organelle part;membrane part;[P]cellular process;metabolic process;[F]catalytic activity;	cellular_component;molecular_function;biological_process
CL10205.Contig2_All	[P]GO:0019252//starch biosynthetic process;GO:0005983//starch catabolic process;GO:0005975//carbohydrate metabolic process;[C]GO:0016021//integral component of membrane;GO:0009570//chloroplast stroma;[F]GO:0051060//pullulanase activity;GO:0010303//limit dextrinase activity;	[C]membrane part;organelle part;[P]metabolic process;cellular process;[F]catalytic activity;	molecular_function;cellular_component;biological_process
CL10210.Contig2_All	[C]GO:0043231//intracellular membrane-bounded organelle;[F]GO:0080043//quercetin 3-O-glucosyltransferase activity;GO:0008194//UDP-glycosyltransferase activity;GO:0016758//transferase activity, transferring hexosyl groups;GO:0080044//quercetin 7-O-glucosyltransferase activity;	[C]cell;[F]catalytic activity;	cellular_component;molecular_function
CL10210.Contig5_All	[C]GO:0043231//intracellular membrane-bounded organelle;[F]GO:0080043//quercetin 3-O-glucosyltransferase activity;GO:0008194//UDP-glycosyltransferase activity;GO:0016758//transferase activity, transferring hexosyl groups;GO:0080044//quercetin 7-O-glucosyltransferase activity;	[C]cell;[F]catalytic activity;	cellular_component;molecular_function
CL10212.Contig2_All
CL10212.Contig5_All
CL10214.Contig4_All	[P]GO:0046514//ceramide catabolic process;GO:0046512//sphingosine biosynthetic process;GO:0042759//long-chain fatty acid biosynthetic process;[C]GO:0005576//extracellular region;[F]GO:0017040//N-acylsphingosine amidohydrolase activity;	[C]extracellular region;[P]cellular process;[F]catalytic activity;	cellular_component;biological_process;molecular_function
CL10217.Contig1_All
CL10221.Contig2_All
CL10225.Contig4_All	[C]GO:0005634//nucleus;[F]GO:0003677//DNA binding;	[C]cell;[F]binding;	cellular_component;molecular_function
CL10226.Contig2_All
CL10229.Contig3_All	[C]GO:0005737//cytoplasm;[F]GO:0018025//calmodulin-lysine N-methyltransferase activity;	[C]cell;[F]catalytic activity;	cellular_component;molecular_function
CL10232.Contig2_All
CL10237.Contig2_All	[F]GO:0016491//oxidoreductase activity;	[F]catalytic activity;	molecular_function
CL10245.Contig1_All	[C]GO:0016021//integral component of membrane;[F]GO:0016746//transferase activity, transferring acyl groups;	[C]membrane part;[F]catalytic activity;	cellular_component;molecular_function
CL10245.Contig3_All	[C]GO:0016021//integral component of membrane;	[C]membrane part;	cellular_component
CL10250.Contig3_All	[P]GO:0023014//signal transduction by protein phosphorylation;GO:0031098//stress-activated protein kinase signaling cascade;GO:0032147//activation of protein kinase activity;[C]GO:0005737//cytoplasm;[F]GO:0005524//ATP binding;GO:0004672//protein kinase activity;GO:0004674//protein serine/threonine kinase activity;	[C]cell;[P]biological regulation;[F]catalytic activity;binding;	biological_process;molecular_function;cellular_component
CL10250.Contig4_All	[P]GO:0032147//activation of protein kinase activity;GO:0023014//signal transduction by protein phosphorylation;GO:0031098//stress-activated protein kinase signaling cascade;[C]GO:0005737//cytoplasm;[F]GO:0004674//protein serine/threonine kinase activity;GO:0004672//protein kinase activity;GO:0005524//ATP binding;	[C]cell;[P]biological regulation;[F]catalytic activity;binding;	cellular_component;molecular_function;biological_process
CL10250.Contig6_All	[P]GO:0032147//activation of protein kinase activity;GO:0023014//signal transduction by protein phosphorylation;GO:0031098//stress-activated protein kinase signaling cascade;[C]GO:0005737//cytoplasm;[F]GO:0004674//protein serine/threonine kinase activity;GO:0005524//ATP binding;GO:0004672//protein kinase activity;	[C]cell;[P]biological regulation;[F]catalytic activity;binding;	cellular_component;biological_process;molecular_function
CL10250.Contig7_All	[P]GO:0031098//stress-activated protein kinase signaling cascade;GO:0032147//activation of protein kinase activity;GO:0023014//signal transduction by protein phosphorylation;[C]GO:0005737//cytoplasm;[F]GO:0004672//protein kinase activity;GO:0004674//protein serine/threonine kinase activity;GO:0005524//ATP binding;	[C]cell;[P]biological regulation;[F]catalytic activity;binding;	biological_process;cellular_component;molecular_function
CL10258.Contig2_All	[P]GO:0006464//cellular protein modification process;[F]GO:0004077//biotin-[acetyl-CoA-carboxylase] ligase activity;GO:0004080//biotin-[propionyl-CoA-carboxylase (ATP-hydrolyzing)] ligase activity;GO:0004078//biotin-[methylcrotonoyl-CoA-carboxylase] ligase activity;GO:0004079//biotin-[methylmalonyl-CoA-carboxytransferase] ligase activity;	[P]cellular process;[F]catalytic activity;	molecular_function;biological_process
CL10264.Contig1_All	[C]GO:0005634//nucleus;[F]GO:0003680//AT DNA binding;GO:0003700//DNA-binding transcription factor activity;	[C]cell;[F]binding;transcription regulator activity;	molecular_function;cellular_component
CL10264.Contig2_All	[C]GO:0005634//nucleus;[F]GO:0003680//AT DNA binding;GO:0003700//DNA-binding transcription factor activity;	[C]cell;[F]transcription regulator activity;binding;	cellular_component;molecular_function
CL10270.Contig1_All	[F]GO:0016491//oxidoreductase activity;GO:0045486//naringenin 3-dioxygenase activity;GO:0046872//metal ion binding;GO:0051213//dioxygenase activity;	[F]catalytic activity;binding;	molecular_function
CL10270.Contig2_All	[F]GO:0051213//dioxygenase activity;GO:0016491//oxidoreductase activity;GO:0046872//metal ion binding;	[F]catalytic activity;binding;	molecular_function
CL10270.Contig6_All	[F]GO:0045486//naringenin 3-dioxygenase activity;GO:0051213//dioxygenase activity;GO:0016491//oxidoreductase activity;GO:0046872//metal ion binding;	[F]catalytic activity;binding;	molecular_function
CL10277.Contig1_All	[P]GO:0010204//defense response signaling pathway, resistance gene-independent;[C]GO:0005886//plasma membrane;	[C]cell;[P]biological regulation;	biological_process;cellular_component
CL10278.Contig1_All	[F]GO:0016301//kinase activity;	[F]catalytic activity;	molecular_function
CL1028.Contig16_All	[C]GO:0016021//integral component of membrane;[F]GO:0000287//magnesium ion binding;GO:0005524//ATP binding;GO:0004012//phospholipid-translocating ATPase activity;	[C]membrane part;[F]transporter activity;binding;	cellular_component;molecular_function
CL1029.Contig1_All
CL1029.Contig2_All
CL10293.Contig1_All	[C]GO:0016021//integral component of membrane;	[C]membrane part;	cellular_component
CL10298.Contig2_All
CL10298.Contig5_All
CL10308.Contig3_All	[P]GO:0006412//translation;[C]GO:0005739//mitochondrion;GO:0005840//ribosome;[F]GO:0003735//structural constituent of ribosome;	[C]cell;[P]cellular process;[F]structural molecule activity;	molecular_function;biological_process;cellular_component
CL10321.Contig1_All	[P]GO:0006979//response to oxidative stress;GO:0042744//hydrogen peroxide catabolic process;[C]GO:0016021//integral component of membrane;GO:0005576//extracellular region;[F]GO:0046872//metal ion binding;GO:0020037//heme binding;GO:0004601//peroxidase activity;	[C]membrane part;extracellular region;[P]response to stimulus;cellular process;[F]binding;antioxidant activity;	biological_process;molecular_function;cellular_component
CL10321.Contig2_All	[P]GO:0042744//hydrogen peroxide catabolic process;GO:0006979//response to oxidative stress;[C]GO:0005576//extracellular region;[F]GO:0046872//metal ion binding;GO:0004601//peroxidase activity;GO:0020037//heme binding;	[C]extracellular region;[P]response to stimulus;cellular process;[F]antioxidant activity;binding;	cellular_component;biological_process;molecular_function
CL10326.Contig1_All
CL10332.Contig1_All	[P]GO:0034976//response to endoplasmic reticulum stress;GO:0045454//cell redox homeostasis;GO:0006457//protein folding;[C]GO:0016021//integral component of membrane;GO:0005783//endoplasmic reticulum;GO:0005623//cell;[F]GO:0003756//protein disulfide isomerase activity;	[C]membrane part;cell;[P]cellular process;biological regulation;[F]catalytic activity;	molecular_function;biological_process;cellular_component
CL10334.Contig1_All	[C]GO:0005886//plasma membrane;GO:0016021//integral component of membrane;[F]GO:0004970//ionotropic glutamate receptor activity;	[C]membrane part;cell;[F]transporter activity;	molecular_function;cellular_component
CL1034.Contig3_All
CL10340.Contig1_All	[C]GO:0005634//nucleus;GO:0000786//nucleosome;[F]GO:0046982//protein heterodimerization activity;GO:0003677//DNA binding;	[C]cell;organelle part;[F]binding;	molecular_function;cellular_component
CL10340.Contig2_All	[C]GO:0005634//nucleus;GO:0000786//nucleosome;[F]GO:0046982//protein heterodimerization activity;GO:0003677//DNA binding;	[C]organelle part;cell;[F]binding;	cellular_component;molecular_function
CL10342.Contig1_All	[P]GO:0006413//translational initiation;GO:0001732//formation of cytoplasmic translation initiation complex;[C]GO:0005852//eukaryotic translation initiation factor 3 complex;GO:0016282//eukaryotic 43S preinitiation complex;GO:0033290//eukaryotic 48S preinitiation complex;GO:0071541//eukaryotic translation initiation factor 3 complex, eIF3m;[F]GO:0031369//translation initiation factor binding;GO:0…	[C]cell;[P]cellular process;cellular component organization or biogenesis;[F]binding;	cellular_component;molecular_function;biological_process
CL10346.Contig3_All
CL10347.Contig3_All
CL1035.Contig1_All	[P]GO:0043161//proteasome-mediated ubiquitin-dependent protein catabolic process;[C]GO:0034657//GID complex;	[C]cell;[P]cellular process;	biological_process;cellular_component
CL1035.Contig9_All	[P]GO:0043161//proteasome-mediated ubiquitin-dependent protein catabolic process;[C]GO:0034657//GID complex;	[C]cell;[P]cellular process;	biological_process;cellular_component
CL10367.Contig2_All	[P]GO:0007188//adenylate cyclase-modulating G protein-coupled receptor signaling pathway;GO:0007186//G protein-coupled receptor signaling pathway;[C]GO:0005834//heterotrimeric G-protein complex;[F]GO:0001664//G protein-coupled receptor binding;GO:0003924//GTPase activity;GO:0005525//GTP binding;GO:0031683//G-protein beta/gamma-subunit complex binding;	[C]cell;[P]biological regulation;[F]binding;catalytic activity;	molecular_function;biological_process;cellular_component
CL10381.Contig1_All	[P]GO:0018279//protein N-linked glycosylation via asparagine;GO:0071712//ER-associated misfolded protein catabolic process;GO:0006486//protein glycosylation;[C]GO:0005783//endoplasmic reticulum;[F]GO:0051082//unfolded protein binding;GO:0003980//UDP-glucose:glycoprotein glucosyltransferase activity;	[C]cell;[P]cellular process;[F]binding;catalytic activity;	molecular_function;biological_process;cellular_component
CL10382.Contig3_All	[P]GO:0015741//fumarate transport;GO:0015744//succinate transport;[C]GO:0016021//integral component of membrane;[F]GO:0022857//transmembrane transporter activity;	[C]membrane part;[P]localization;[F]transporter activity;	cellular_component;molecular_function;biological_process
CL10385.Contig1_All
CL10386.Contig2_All	[P]GO:0030154//cell differentiation;[C]GO:0005634//nucleus;[F]GO:0043565//sequence-specific DNA binding;GO:0003677//DNA binding;GO:0044212//transcription regulatory region DNA binding;	[C]cell;[P]cellular process;[F]binding;	biological_process;cellular_component;molecular_function
CL10386.Contig4_All	[P]GO:0030154//cell differentiation;[C]GO:0005634//nucleus;[F]GO:0003677//DNA binding;GO:0043565//sequence-specific DNA binding;GO:0044212//transcription regulatory region DNA binding;	[C]cell;[P]cellular process;[F]binding;	cellular_component;biological_process;molecular_function
CL1039.Contig1_All	[P]GO:0009651//response to salt stress;GO:0051259//protein complex oligomerization;GO:0000302//response to reactive oxygen species;GO:0009408//response to heat;GO:0042542//response to hydrogen peroxide;GO:0006457//protein folding;[C]GO:0005782//peroxisomal matrix;[F]GO:0051082//unfolded protein binding;GO:0043621//protein self-association;	[C]organelle part;[P]cellular component organization or biogenesis;cellular process;response to stimulus;[F]binding;	biological_process;cellular_component;molecular_function
CL1039.Contig2_All	[P]GO:0042542//response to hydrogen peroxide;GO:0009651//response to salt stress;GO:0051259//protein complex oligomerization;GO:0000302//response to reactive oxygen species;GO:0006457//protein folding;GO:0009408//response to heat;[C]GO:0005782//peroxisomal matrix;[F]GO:0051082//unfolded protein binding;GO:0043621//protein self-association;	[C]organelle part;[P]cellular component organization or biogenesis;response to stimulus;cellular process;[F]binding;	cellular_component;molecular_function;biological_process
CL10390.Contig1_All	[P]GO:0007165//signal transduction;[C]GO:0016021//integral component of membrane;[F]GO:0043531//ADP binding;	[C]membrane part;[P]biological regulation;[F]binding;	molecular_function;cellular_component;biological_process
CL10390.Contig2_All	[P]GO:0007165//signal transduction;[C]GO:0016021//integral component of membrane;[F]GO:0043531//ADP binding;	[C]membrane part;[P]biological regulation;[F]binding;	molecular_function;cellular_component;biological_process
CL10397.Contig2_All	[P]GO:0006355//regulation of transcription, DNA-templated;[C]GO:0005634//nucleus;[F]GO:0003677//DNA binding;	[C]cell;[P]biological regulation;[F]binding;	cellular_component;biological_process;molecular_function
CL10402.Contig4_All	[P]GO:0045944//positive regulation of transcription by RNA polymerase II;GO:0045892//negative regulation of transcription, DNA-templated;[C]GO:0005634//nucleus;GO:0000790//nuclear chromatin;GO:0000123//histone acetyltransferase complex;[F]GO:0042393//histone binding;GO:0008270//zinc ion binding;GO:0004402//histone acetyltransferase activity;	[C]cell;organelle part;[P]biological regulation;[F]catalytic activity;binding;	molecular_function;biological_process;cellular_component
CL1041.Contig1_All	[P]GO:0006633//fatty acid biosynthetic process;[C]GO:0016020//membrane;GO:0005643//nuclear pore;[F]GO:0017056//structural constituent of nuclear pore;GO:0016747//transferase activity, transferring acyl groups other than amino-acyl groups;	[C]organelle part;membrane;[P]cellular process;[F]structural molecule activity;catalytic activity;	cellular_component;biological_process;molecular_function
CL1041.Contig2_All	[P]GO:0006633//fatty acid biosynthetic process;[C]GO:0016020//membrane;GO:0005643//nuclear pore;[F]GO:0016747//transferase activity, transferring acyl groups other than amino-acyl groups;GO:0017056//structural constituent of nuclear pore;	[C]membrane;organelle part;[P]cellular process;[F]structural molecule activity;catalytic activity;	cellular_component;biological_process;molecular_function
CL1041.Contig3_All	[P]GO:0006633//fatty acid biosynthetic process;[C]GO:0005643//nuclear pore;GO:0016020//membrane;[F]GO:0016747//transferase activity, transferring acyl groups other than amino-acyl groups;GO:0017056//structural constituent of nuclear pore;	[C]organelle part;membrane;[P]cellular process;[F]catalytic activity;structural molecule activity;	biological_process;molecular_function;cellular_component
CL1041.Contig4_All	[P]GO:0006355//regulation of transcription, DNA-templated;[C]GO:0005643//nuclear pore;[F]GO:0017056//structural constituent of nuclear pore;GO:0046983//protein dimerization activity;	[C]organelle part;[P]biological regulation;[F]structural molecule activity;binding;	biological_process;cellular_component;molecular_function
CL10413.Contig1_All
CL10415.Contig4_All	[C]GO:0016021//integral component of membrane;[F]GO:0004674//protein serine/threonine kinase activity;GO:0005524//ATP binding;	[C]membrane part;[F]catalytic activity;binding;	molecular_function;cellular_component
CL10429.Contig1_All
CL1043.Contig1_All	[P]GO:0009664//plant-type cell wall organization;[F]GO:0005199//structural constituent of cell wall;	[P]cellular component organization or biogenesis;[F]structural molecule activity;	biological_process;molecular_function
CL1043.Contig2_All	[P]GO:0009664//plant-type cell wall organization;[F]GO:0005199//structural constituent of cell wall;	[P]cellular component organization or biogenesis;[F]structural molecule activity;	biological_process;molecular_function
CL1043.Contig4_All	[P]GO:0009664//plant-type cell wall organization;[F]GO:0005199//structural constituent of cell wall;	[P]cellular component organization or biogenesis;[F]structural molecule activity;	molecular_function;biological_process
CL1043.Contig5_All	[P]GO:0009664//plant-type cell wall organization;[F]GO:0005199//structural constituent of cell wall;	[P]cellular component organization or biogenesis;[F]structural molecule activity;	biological_process;molecular_function
CL10430.Contig2_All	[C]GO:0016021//integral component of membrane;[F]GO:0016628//oxidoreductase activity, acting on the CH-CH group of donors, NAD or NADP as acceptor;	[C]membrane part;[F]catalytic activity;	molecular_function;cellular_component
CL10432.Contig2_All	[P]GO:0045944//positive regulation of transcription by RNA polymerase II;GO:0007275//multicellular organism development;[C]GO:0005634//nucleus;[F]GO:0003700//DNA-binding transcription factor activity;GO:0043565//sequence-specific DNA binding;GO:0000977//RNA polymerase II regulatory region sequence-specific DNA binding;GO:0044212//transcription regulatory region DNA binding;GO:0008134//transcripti…	[C]cell;[P]multicellular organismal process;biological regulation;[F]binding;transcription regulator activity;	molecular_function;cellular_component;biological_process
CL10435.Contig2_All	[P]GO:0006535//cysteine biosynthetic process from serine;[F]GO:0004124//cysteine synthase activity;	[P]cellular process;[F]catalytic activity;	biological_process;molecular_function
CL10437.Contig1_All	[C]GO:0016021//integral component of membrane;[F]GO:0022857//transmembrane transporter activity;GO:1904680//peptide transmembrane transporter activity;GO:0015333//peptide:proton symporter activity;GO:0035673//oligopeptide transmembrane transporter activity;	[C]membrane part;[F]transporter activity;	molecular_function;cellular_component
CL10437.Contig3_All	[C]GO:0016021//integral component of membrane;[F]GO:1904680//peptide transmembrane transporter activity;GO:0022857//transmembrane transporter activity;GO:0015333//peptide:proton symporter activity;GO:0035673//oligopeptide transmembrane transporter activity;	[C]membrane part;[F]transporter activity;	cellular_component;molecular_function
CL10464.Contig1_All	[C]GO:0016021//integral component of membrane;[F]GO:0004674//protein serine/threonine kinase activity;GO:0004672//protein kinase activity;GO:0005524//ATP binding;	[C]membrane part;[F]catalytic activity;binding;	molecular_function;cellular_component
CL10464.Contig2_All	[C]GO:0016021//integral component of membrane;[F]GO:0004672//protein kinase activity;GO:0005524//ATP binding;	[C]membrane part;[F]binding;catalytic activity;	cellular_component;molecular_function
CL10465.Contig1_All	[C]GO:0005759//mitochondrial matrix;GO:0005737//cytoplasm;[F]GO:0008841//dihydrofolate synthase activity;GO:0005524//ATP binding;GO:0004326//tetrahydrofolylpolyglutamate synthase activity;	[C]cell;organelle part;[F]catalytic activity;binding;	cellular_component;molecular_function
CL10471.Contig1_All
CL10471.Contig2_All	[P]GO:0007165//signal transduction;[C]GO:0016021//integral component of membrane;[F]GO:0043531//ADP binding;	[C]membrane part;[P]biological regulation;[F]binding;	cellular_component;molecular_function;biological_process
CL10475.Contig1_All	[C]GO:0005643//nuclear pore;[F]GO:0017056//structural constituent of nuclear pore;	[C]organelle part;[F]structural molecule activity;	molecular_function;cellular_component
CL10484.Contig1_All
CL1049.Contig1_All	[F]GO:0016874//ligase activity;	[F]catalytic activity;	molecular_function
CL10493.Contig2_All
CL10494.Contig1_All	[P]GO:0006096//glycolytic process;[C]GO:0000015//phosphopyruvate hydratase complex;[F]GO:0000287//magnesium ion binding;GO:0004634//phosphopyruvate hydratase activity;	[C]cell;[P]cellular process;[F]catalytic activity;binding;	cellular_component;biological_process;molecular_function
CL10498.Contig4_All	[P]GO:0055114//oxidation-reduction process;[F]GO:0004090//carbonyl reductase (NADPH) activity;	[P]metabolic process;[F]catalytic activity;	molecular_function;biological_process
CL10500.Contig1_All	[F]GO:0016874//ligase activity;	[F]catalytic activity;	molecular_function
CL10506.Contig2_All
CL10529.Contig1_All	[F]GO:0043531//ADP binding;	[F]binding;	molecular_function
CL10529.Contig2_All	[F]GO:0043531//ADP binding;	[F]binding;	molecular_function
CL1053.Contig1_All	[F]GO:0016491//oxidoreductase activity;GO:0008270//zinc ion binding;	[F]binding;catalytic activity;	molecular_function
CL1053.Contig26_All	[F]GO:0008270//zinc ion binding;GO:0016491//oxidoreductase activity;	[F]catalytic activity;binding;	molecular_function
CL1053.Contig27_All	[F]GO:0016491//oxidoreductase activity;GO:0008270//zinc ion binding;	[F]binding;catalytic activity;	molecular_function
CL1053.Contig8_All	[F]GO:0016491//oxidoreductase activity;GO:0008270//zinc ion binding;	[F]binding;catalytic activity;	molecular_function
CL10532.Contig1_All	[C]GO:0016021//integral component of membrane;[F]GO:0016787//hydrolase activity;GO:0022857//transmembrane transporter activity;	[C]membrane part;[F]catalytic activity;transporter activity;	molecular_function;cellular_component
CL10532.Contig2_All	[C]GO:0016021//integral component of membrane;[F]GO:0022857//transmembrane transporter activity;GO:0016787//hydrolase activity;	[C]membrane part;[F]transporter activity;catalytic activity;	cellular_component;molecular_function
CL10537.Contig1_All
CL10537.Contig2_All
CL10538.Contig1_All	[F]GO:0016787//hydrolase activity;	[F]catalytic activity;	molecular_function
CL10539.Contig1_All	[P]GO:0007165//signal transduction;[F]GO:0043531//ADP binding;	[P]biological regulation;[F]binding;	biological_process;molecular_function
CL10541.Contig1_All	[P]GO:0009611//response to wounding;[F]GO:0008233//peptidase activity;GO:0004867//serine-type endopeptidase inhibitor activity;	[P]response to stimulus;[F]molecular function regulator;catalytic activity;	biological_process;molecular_function
CL10541.Contig2_All	[P]GO:0009611//response to wounding;[F]GO:0004867//serine-type endopeptidase inhibitor activity;GO:0008233//peptidase activity;	[P]response to stimulus;[F]catalytic activity;molecular function regulator;	molecular_function;biological_process
CL10543.Contig2_All
CL10543.Contig3_All
CL10543.Contig4_All
CL10543.Contig6_All
CL10544.Contig3_All	[C]GO:0016021//integral component of membrane;[F]GO:0102391//decanoate-CoA ligase activity;GO:0003824//catalytic activity;GO:0016874//ligase activity;GO:0004467//long-chain fatty acid-CoA ligase activity;	[C]membrane part;[F]catalytic activity;	molecular_function;cellular_component
CL10547.Contig2_All	[P]GO:0009753//response to jasmonic acid;GO:0009751//response to salicylic acid;GO:0009737//response to abscisic acid;GO:0010150//leaf senescence;[C]GO:0005737//cytoplasm;[F]GO:0003723//RNA binding;GO:0003729//mRNA binding;	[C]cell;[P]multicellular organismal process;response to stimulus;[F]binding;	molecular_function;biological_process;cellular_component
CL1055.Contig2_All	[P]GO:0006412//translation;[C]GO:0005840//ribosome;[F]GO:0003735//structural constituent of ribosome;	[C]cell;[P]cellular process;[F]structural molecule activity;	molecular_function;cellular_component;biological_process
CL1055.Contig3_All	[P]GO:0006412//translation;[C]GO:0005840//ribosome;[F]GO:0003735//structural constituent of ribosome;	[C]cell;[P]cellular process;[F]structural molecule activity;	molecular_function;biological_process;cellular_component
CL10552.Contig1_All	[P]GO:0009611//response to wounding;GO:0009737//response to abscisic acid;GO:0009651//response to salt stress;GO:0080051//cutin transport;[C]GO:0009897//external side of plasma membrane;GO:0016021//integral component of membrane;[F]GO:0005524//ATP binding;GO:0042803//protein homodimerization activity;GO:0016887//ATPase activity;	[C]cell;membrane part;[P]response to stimulus;localization;[F]catalytic activity;binding;	molecular_function;biological_process;cellular_component
CL10552.Contig2_All	[P]GO:0009611//response to wounding;GO:0009651//response to salt stress;GO:0080051//cutin transport;GO:0009737//response to abscisic acid;[C]GO:0009897//external side of plasma membrane;GO:0016021//integral component of membrane;[F]GO:0016887//ATPase activity;GO:0042803//protein homodimerization activity;GO:0005524//ATP binding;	[C]membrane part;cell;[P]localization;response to stimulus;[F]catalytic activity;binding;	cellular_component;molecular_function;biological_process
CL10565.Contig5_All	[C]GO:0016021//integral component of membrane;	[C]membrane part;	cellular_component
CL1057.Contig16_All
CL10579.Contig1_All	[P]GO:0000492//box C/D snoRNP assembly;[C]GO:0005634//nucleus;[F]GO:0003723//RNA binding;GO:0030515//snoRNA binding;	[C]cell;[P]cellular component organization or biogenesis;[F]binding;	molecular_function;cellular_component;biological_process
CL10588.Contig1_All	[P]GO:0015074//DNA integration;[C]GO:0000943//retrotransposon nucleocapsid;[F]GO:0003676//nucleic acid binding;	[C]organelle part;[P]cellular process;[F]binding;	cellular_component;molecular_function;biological_process
CL10589.Contig2_All
CL10594.Contig1_All	[F]GO:0003676//nucleic acid binding;GO:0008408//3'-5' exonuclease activity;	[F]catalytic activity;binding;	molecular_function
CL10594.Contig6_All	[F]GO:0003676//nucleic acid binding;GO:0008408//3'-5' exonuclease activity;	[F]catalytic activity;binding;	molecular_function
CL10598.Contig1_All	[C]GO:0016020//membrane;[F]GO:0020037//heme binding;GO:0004497//monooxygenase activity;GO:0016711//flavonoid 3'-monooxygenase activity;GO:0005506//iron ion binding;GO:0016705//oxidoreductase activity, acting on paired donors, with incorporation or reduction of molecular oxygen;GO:0016709//oxidoreductase activity, acting on paired donors, with incorporation or reduction of molecular oxygen, NAD(P)…	[C]membrane;[F]binding;catalytic activity;	molecular_function;cellular_component
CL10598.Contig3_All	[C]GO:0016020//membrane;[F]GO:0005506//iron ion binding;GO:0016709//oxidoreductase activity, acting on paired donors, with incorporation or reduction of molecular oxygen, NAD(P)H as one donor, and incorporation of one atom of oxygen;GO:0020037//heme binding;GO:0016711//flavonoid 3'-monooxygenase activity;GO:0016705//oxidoreductase activity, acting on paired donors, with incorporation or reduction…	[C]membrane;[F]catalytic activity;binding;	molecular_function;cellular_component
CL10615.Contig1_All	[P]GO:0007224//smoothened signaling pathway;[C]GO:0016021//integral component of membrane;[F]GO:0005509//calcium ion binding;	[C]membrane part;[P]biological regulation;[F]binding;	molecular_function;biological_process;cellular_component
CL10615.Contig2_All	[P]GO:0007224//smoothened signaling pathway;[C]GO:0016021//integral component of membrane;[F]GO:0005509//calcium ion binding;GO:0008234//cysteine-type peptidase activity;	[C]membrane part;[P]biological regulation;[F]catalytic activity;binding;	biological_process;cellular_component;molecular_function
CL10617.Contig1_All	[F]GO:0051213//dioxygenase activity;GO:0009815//1-aminocyclopropane-1-carboxylate oxidase activity;GO:0016491//oxidoreductase activity;GO:0046872//metal ion binding;GO:0045486//naringenin 3-dioxygenase activity;	[F]binding;catalytic activity;	molecular_function
CL10623.Contig2_All	[C]GO:0009536//plastid;GO:0005739//mitochondrion;	[C]cell;	cellular_component
CL10626.Contig1_All	[C]GO:0016021//integral component of membrane;	[C]membrane part;	cellular_component
CL10627.Contig1_All	[F]GO:0004869//cysteine-type endopeptidase inhibitor activity;	[F]molecular function regulator;	molecular_function
CL10627.Contig4_All	[F]GO:0004869//cysteine-type endopeptidase inhibitor activity;	[F]molecular function regulator;	molecular_function
CL10627.Contig5_All	[F]GO:0004869//cysteine-type endopeptidase inhibitor activity;	[F]molecular function regulator;	molecular_function
CL1063.Contig1_All	[F]GO:0016491//oxidoreductase activity;	[F]catalytic activity;	molecular_function
CL10637.Contig1_All	[C]GO:0016021//integral component of membrane;[F]GO:0005319//lipid transporter activity;	[C]membrane part;[F]transporter activity;	molecular_function;cellular_component
CL10637.Contig2_All	[C]GO:0016021//integral component of membrane;[F]GO:0005319//lipid transporter activity;	[C]membrane part;[F]transporter activity;	cellular_component;molecular_function
CL10637.Contig3_All	[C]GO:0016021//integral component of membrane;[F]GO:0005319//lipid transporter activity;	[C]membrane part;[F]transporter activity;	cellular_component;molecular_function
CL1064.Contig14_All	[C]GO:0005634//nucleus;[F]GO:0032041//NAD-dependent histone deacetylase activity (H3-K14 specific);	[C]cell;[F]catalytic activity;	cellular_component;molecular_function
CL10640.Contig1_All
CL10640.Contig2_All
CL10644.Contig1_All	[P]GO:0005975//carbohydrate metabolic process;[C]GO:0046658//anchored component of plasma membrane;[F]GO:0004553//hydrolase activity, hydrolyzing O-glycosyl compounds;	[C]cell;[P]metabolic process;[F]catalytic activity;	biological_process;molecular_function;cellular_component
CL10648.Contig1_All	[P]GO:0007224//smoothened signaling pathway;[C]GO:0016021//integral component of membrane;[F]GO:0005509//calcium ion binding;	[C]membrane part;[P]biological regulation;[F]binding;	cellular_component;biological_process;molecular_function
CL10648.Contig2_All	[P]GO:0007224//smoothened signaling pathway;[C]GO:0016021//integral component of membrane;[F]GO:0005509//calcium ion binding;	[C]membrane part;[P]biological regulation;[F]binding;	biological_process;molecular_function;cellular_component
CL1065.Contig1_All
CL1065.Contig2_All
CL1065.Contig3_All	[C]GO:0009507//chloroplast;	[C]cell;	cellular_component
CL1065.Contig4_All
CL10658.Contig11_All	[P]GO:0006412//translation;[C]GO:0005840//ribosome;[F]GO:0003735//structural constituent of ribosome;GO:0008097//5S rRNA binding;	[C]cell;[P]cellular process;[F]structural molecule activity;binding;	molecular_function;cellular_component;biological_process
CL10658.Contig13_All	[P]GO:0006412//translation;[C]GO:0005840//ribosome;[F]GO:0003735//structural constituent of ribosome;GO:0008097//5S rRNA binding;	[C]cell;[P]cellular process;[F]binding;structural molecule activity;	biological_process;cellular_component;molecular_function
CL1066.Contig17_All	[F]GO:0008252//nucleotidase activity;	[F]catalytic activity;	molecular_function
CL10680.Contig1_All	[P]GO:0006357//regulation of transcription by RNA polymerase II;[C]GO:0090575//RNA polymerase II transcription factor complex;[F]GO:0003677//DNA binding;GO:0046983//protein dimerization activity;GO:0008134//transcription factor binding;GO:0000977//RNA polymerase II regulatory region sequence-specific DNA binding;	[C]organelle part;[P]biological regulation;[F]binding;	cellular_component;molecular_function;biological_process
CL10680.Contig2_All	[P]GO:0006357//regulation of transcription by RNA polymerase II;[C]GO:0090575//RNA polymerase II transcription factor complex;[F]GO:0008134//transcription factor binding;GO:0046983//protein dimerization activity;GO:0003677//DNA binding;GO:0000977//RNA polymerase II regulatory region sequence-specific DNA binding;	[C]organelle part;[P]biological regulation;[F]binding;	cellular_component;biological_process;molecular_function
CL10681.Contig1_All
CL10681.Contig3_All
CL10693.Contig2_All
CL10693.Contig3_All
CL10695.Contig2_All	[C]GO:0005634//nucleus;[F]GO:0003700//DNA-binding transcription factor activity;GO:0003677//DNA binding;	[C]cell;[F]binding;transcription regulator activity;	cellular_component;molecular_function
CL10698.Contig1_All
CL107.Contig3_All	[P]GO:0045814//negative regulation of gene expression, epigenetic;[C]GO:0005634//nucleus;[F]GO:0008168//methyltransferase activity;	[C]cell;[P]biological regulation;[F]catalytic activity;	molecular_function;biological_process;cellular_component
CL10708.Contig2_All
CL1071.Contig7_All	[P]GO:0035435//phosphate ion transmembrane transport;[C]GO:0016021//integral component of membrane;GO:0031305//integral component of mitochondrial inner membrane;[F]GO:0005315//inorganic phosphate transmembrane transporter activity;GO:0022857//transmembrane transporter activity;	[C]organelle part;membrane part;[P]localization;[F]transporter activity;	cellular_component;molecular_function;biological_process
CL10727.Contig1_All	[P]GO:0007050//cell cycle arrest;[C]GO:0005634//nucleus;[F]GO:0004861//cyclin-dependent protein serine/threonine kinase inhibitor activity;GO:0016301//kinase activity;	[C]cell;[P]biological regulation;[F]molecular function regulator;catalytic activity;	cellular_component;molecular_function;biological_process
CL10730.Contig1_All	[P]GO:0003333//amino acid transmembrane transport;[C]GO:0016021//integral component of membrane;GO:0005886//plasma membrane;[F]GO:0015171//amino acid transmembrane transporter activity;	[C]membrane part;cell;[P]localization;[F]transporter activity;	biological_process;cellular_component;molecular_function
CL10730.Contig2_All	[P]GO:0003333//amino acid transmembrane transport;[C]GO:0005886//plasma membrane;GO:0016021//integral component of membrane;[F]GO:0015171//amino acid transmembrane transporter activity;	[C]membrane part;cell;[P]localization;[F]transporter activity;	biological_process;cellular_component;molecular_function
CL10735.Contig1_All	[P]GO:0006355//regulation of transcription, DNA-templated;GO:0006325//chromatin organization;GO:0016573//histone acetylation;[C]GO:0000123//histone acetyltransferase complex;GO:0005634//nucleus;	[C]organelle part;cell;[P]biological regulation;cellular component organization or biogenesis;	cellular_component;biological_process
CL10735.Contig2_All	[P]GO:0006355//regulation of transcription, DNA-templated;GO:0006325//chromatin organization;GO:0016573//histone acetylation;[C]GO:0005634//nucleus;GO:0000123//histone acetyltransferase complex;	[C]cell;organelle part;[P]biological regulation;cellular component organization or biogenesis;	cellular_component;biological_process
CL10736.Contig1_All	[P]GO:2000012//regulation of auxin polar transport;GO:0009630//gravitropism;[C]GO:0005886//plasma membrane;GO:0005634//nucleus;	[C]cell;[P]response to stimulus;biological regulation;	biological_process;cellular_component
CL10736.Contig2_All	[P]GO:2000012//regulation of auxin polar transport;GO:0009630//gravitropism;[C]GO:0005886//plasma membrane;GO:0005634//nucleus;	[C]cell;[P]response to stimulus;biological regulation;	cellular_component;biological_process
CL10737.Contig2_All	[F]GO:0016758//transferase activity, transferring hexosyl groups;	[F]catalytic activity;	molecular_function
CL10739.Contig1_All	[F]GO:0016855//racemase and epimerase activity, acting on amino acids and derivatives;	[F]catalytic activity;	molecular_function
CL10739.Contig2_All	[F]GO:0016855//racemase and epimerase activity, acting on amino acids and derivatives;	[F]catalytic activity;	molecular_function
CL1074.Contig1_All	[F]GO:0019825//oxygen binding;GO:0020037//heme binding;	[F]binding;	molecular_function
CL1074.Contig2_All	[F]GO:0019825//oxygen binding;GO:0020037//heme binding;	[F]binding;	molecular_function
CL10743.Contig4_All	[P]GO:0006979//response to oxidative stress;[C]GO:0005777//peroxisome;GO:0005739//mitochondrion;[F]GO:0016491//oxidoreductase activity;GO:0008270//zinc ion binding;	[C]cell;[P]response to stimulus;[F]catalytic activity;binding;	biological_process;molecular_function;cellular_component
CL10745.Contig2_All
CL10750.Contig1_All	[P]GO:0006952//defense response;[C]GO:0005634//nucleus;[F]GO:0043565//sequence-specific DNA binding;GO:0003700//DNA-binding transcription factor activity;	[C]cell;[P]response to stimulus;[F]binding;transcription regulator activity;	biological_process;cellular_component;molecular_function
CL10755.Contig1_All	[P]GO:0008643//carbohydrate transport;[C]GO:0005886//plasma membrane;GO:0016021//integral component of membrane;[F]GO:0051119//sugar transmembrane transporter activity;	[C]membrane part;cell;[P]localization;[F]transporter activity;	biological_process;molecular_function;cellular_component
CL10755.Contig2_All	[P]GO:0008643//carbohydrate transport;[C]GO:0005886//plasma membrane;GO:0016021//integral component of membrane;[F]GO:0051119//sugar transmembrane transporter activity;	[C]membrane part;cell;[P]localization;[F]transporter activity;	cellular_component;biological_process;molecular_function
CL10757.Contig1_All
CL10758.Contig2_All	[P]GO:0016114//terpenoid biosynthetic process;[F]GO:0008661//1-deoxy-D-xylulose-5-phosphate synthase activity;	[P]cellular process;[F]catalytic activity;	molecular_function;biological_process
CL10760.Contig1_All	[P]GO:0005975//carbohydrate metabolic process;[C]GO:0009570//chloroplast stroma;GO:0009507//chloroplast;[F]GO:0004615//phosphomannomutase activity;GO:0016868//intramolecular transferase activity, phosphotransferases;	[C]cell;organelle part;[P]metabolic process;[F]catalytic activity;	molecular_function;biological_process;cellular_component
CL10760.Contig2_All	[P]GO:0005975//carbohydrate metabolic process;[C]GO:0009507//chloroplast;GO:0009570//chloroplast stroma;[F]GO:0016868//intramolecular transferase activity, phosphotransferases;GO:0004615//phosphomannomutase activity;	[C]organelle part;cell;[P]metabolic process;[F]catalytic activity;	molecular_function;biological_process;cellular_component
CL10765.Contig1_All	[F]GO:0016491//oxidoreductase activity;	[F]catalytic activity;	molecular_function
CL10771.Contig1_All
CL10774.Contig3_All	[F]GO:0004719//protein-L-isoaspartate (D-aspartate) O-methyltransferase activity;	[F]catalytic activity;	molecular_function
CL10788.Contig15_All
CL10788.Contig31_All	[P]GO:0006281//DNA repair;[C]GO:0005634//nucleus;[F]GO:0008081//phosphoric diester hydrolase activity;	[C]cell;[P]cellular process;[F]catalytic activity;	molecular_function;cellular_component;biological_process
CL10788.Contig32_All	[P]GO:0006281//DNA repair;GO:0016567//protein ubiquitination;GO:0019941//modification-dependent protein catabolic process;[C]GO:0005634//nucleus;GO:0005840//ribosome;GO:0005737//cytoplasm;[F]GO:0031625//ubiquitin protein ligase binding;GO:0031386//protein tag;GO:0008081//phosphoric diester hydrolase activity;	[C]cell;[P]cellular process;[F]catalytic activity;binding;protein tag;	biological_process;cellular_component;molecular_function
CL10788.Contig33_All	[P]GO:0006281//DNA repair;[C]GO:0005634//nucleus;[F]GO:0008081//phosphoric diester hydrolase activity;	[C]cell;[P]cellular process;[F]catalytic activity;	biological_process;cellular_component;molecular_function
CL10788.Contig38_All	[P]GO:0006412//translation;GO:0019941//modification-dependent protein catabolic process;GO:0016567//protein ubiquitination;[C]GO:0005737//cytoplasm;GO:0005634//nucleus;GO:0005730//nucleolus;GO:0022625//cytosolic large ribosomal subunit;GO:0005840//ribosome;[F]GO:0031386//protein tag;GO:0031625//ubiquitin protein ligase binding;GO:0003735//structural constituent of ribosome;	[C]organelle part;cell;[P]cellular process;[F]binding;structural molecule activity;protein tag;	molecular_function;biological_process;cellular_component
CL10788.Contig40_All
CL10788.Contig41_All
CL10789.Contig2_All	[C]GO:0016602//CCAAT-binding factor complex;[F]GO:0003700//DNA-binding transcription factor activity;GO:0003677//DNA binding;	[C]organelle part;[F]binding;transcription regulator activity;	molecular_function;cellular_component
CL10789.Contig3_All	[C]GO:0016602//CCAAT-binding factor complex;[F]GO:0003700//DNA-binding transcription factor activity;GO:0003677//DNA binding;	[C]organelle part;[F]binding;transcription regulator activity;	cellular_component;molecular_function
CL10790.Contig1_All	[C]GO:0005634//nucleus;[F]GO:0003700//DNA-binding transcription factor activity;GO:0003676//nucleic acid binding;GO:0046872//metal ion binding;	[C]cell;[F]binding;transcription regulator activity;	cellular_component;molecular_function
CL10790.Contig2_All	[C]GO:0005634//nucleus;[F]GO:0003676//nucleic acid binding;GO:0003700//DNA-binding transcription factor activity;GO:0046872//metal ion binding;	[C]cell;[F]transcription regulator activity;binding;	molecular_function;cellular_component
CL10792.Contig2_All	[F]GO:0016787//hydrolase activity;	[F]catalytic activity;	molecular_function
CL10812.Contig2_All	[C]GO:0016021//integral component of membrane;[F]GO:0008270//zinc ion binding;	[C]membrane part;[F]binding;	cellular_component;molecular_function
CL10817.Contig1_All	[C]GO:0043231//intracellular membrane-bounded organelle;[F]GO:0080044//quercetin 7-O-glucosyltransferase activity;GO:0008194//UDP-glycosyltransferase activity;GO:0016758//transferase activity, transferring hexosyl groups;GO:0080043//quercetin 3-O-glucosyltransferase activity;	[C]cell;[F]catalytic activity;	molecular_function;cellular_component
CL1082.Contig2_All	[F]GO:0052861//glucan endo-1,3-beta-glucanase activity, C-3 substituted reducing group;	[F]catalytic activity;	molecular_function
CL10820.Contig1_All	[C]GO:0016021//integral component of membrane;[F]GO:0016787//hydrolase activity;	[C]membrane part;[F]catalytic activity;	molecular_function;cellular_component
CL10820.Contig8_All	[C]GO:0016021//integral component of membrane;	[C]membrane part;	cellular_component
CL10829.Contig1_All
CL10829.Contig2_All
CL10832.Contig2_All	[P]GO:0008610//lipid biosynthetic process;[C]GO:0016021//integral component of membrane;[F]GO:0008168//methyltransferase activity;	[C]membrane part;[P]metabolic process;[F]catalytic activity;	cellular_component;molecular_function;biological_process
CL10834.Contig3_All	[P]GO:0046777//protein autophosphorylation;[C]GO:0005886//plasma membrane;GO:0016021//integral component of membrane;[F]GO:0005524//ATP binding;GO:0004672//protein kinase activity;GO:0004674//protein serine/threonine kinase activity;	[C]cell;membrane part;[P]cellular process;[F]catalytic activity;binding;	biological_process;cellular_component;molecular_function
CL10834.Contig4_All	[P]GO:0046777//protein autophosphorylation;[C]GO:0016021//integral component of membrane;GO:0005886//plasma membrane;[F]GO:0004674//protein serine/threonine kinase activity;GO:0005524//ATP binding;GO:0004672//protein kinase activity;	[C]membrane part;cell;[P]cellular process;[F]catalytic activity;binding;	biological_process;molecular_function;cellular_component
CL10835.Contig1_All	[P]GO:0016192//vesicle-mediated transport;[C]GO:0016021//integral component of membrane;	[C]membrane part;[P]localization;	cellular_component;biological_process
CL10835.Contig2_All	[P]GO:0016192//vesicle-mediated transport;[C]GO:0016021//integral component of membrane;	[C]membrane part;[P]localization;	cellular_component;biological_process
CL10837.Contig1_All	[P]GO:0005975//carbohydrate metabolic process;[C]GO:0005576//extracellular region;[F]GO:0004553//hydrolase activity, hydrolyzing O-glycosyl compounds;GO:0004568//chitinase activity;	[C]extracellular region;[P]metabolic process;[F]catalytic activity;	biological_process;molecular_function;cellular_component
CL10837.Contig2_All	[P]GO:0005975//carbohydrate metabolic process;[C]GO:0005576//extracellular region;[F]GO:0004568//chitinase activity;GO:0004553//hydrolase activity, hydrolyzing O-glycosyl compounds;	[C]extracellular region;[P]metabolic process;[F]catalytic activity;	molecular_function;cellular_component;biological_process
CL10837.Contig3_All	[P]GO:0005975//carbohydrate metabolic process;[C]GO:0005576//extracellular region;[F]GO:0004568//chitinase activity;GO:0004553//hydrolase activity, hydrolyzing O-glycosyl compounds;	[C]extracellular region;[P]metabolic process;[F]catalytic activity;	biological_process;molecular_function;cellular_component
CL10837.Contig4_All	[P]GO:0005975//carbohydrate metabolic process;[C]GO:0005576//extracellular region;[F]GO:0004568//chitinase activity;GO:0004553//hydrolase activity, hydrolyzing O-glycosyl compounds;	[C]extracellular region;[P]metabolic process;[F]catalytic activity;	molecular_function;cellular_component;biological_process
CL10848.Contig1_All	[P]GO:0006355//regulation of transcription, DNA-templated;[C]GO:0005634//nucleus;[F]GO:0003677//DNA binding;GO:0043565//sequence-specific DNA binding;GO:0044212//transcription regulatory region DNA binding;	[C]cell;[P]biological regulation;[F]binding;	cellular_component;molecular_function;biological_process
CL10848.Contig2_All	[P]GO:0006355//regulation of transcription, DNA-templated;[C]GO:0005634//nucleus;[F]GO:0044212//transcription regulatory region DNA binding;GO:0003677//DNA binding;GO:0043565//sequence-specific DNA binding;	[C]cell;[P]biological regulation;[F]binding;	cellular_component;biological_process;molecular_function
CL10856.Contig1_All	[C]GO:0016021//integral component of membrane;	[C]membrane part;	cellular_component
CL10857.Contig1_All	[P]GO:0009423//chorismate biosynthetic process;GO:0009073//aromatic amino acid family biosynthetic process;[C]GO:0005730//nucleolus;GO:0005829//cytosol;GO:0009570//chloroplast stroma;[F]GO:0004107//chorismate synthase activity;GO:0010181//FMN binding;	[C]cell;organelle part;[P]cellular process;[F]catalytic activity;binding;	biological_process;molecular_function;cellular_component
CL10859.Contig5_All	[P]GO:0018298//protein-chromophore linkage;GO:0009416//response to light stimulus;GO:0009768//photosynthesis, light harvesting in photosystem I;GO:0009765//photosynthesis, light harvesting;[C]GO:0016021//integral component of membrane;GO:0009523//photosystem II;GO:0009522//photosystem I;GO:0009535//chloroplast thylakoid membrane;[F]GO:0016168//chlorophyll binding;	[C]organelle part;cell;membrane part;[P]response to stimulus;cellular process;[F]binding;	cellular_component;molecular_function;biological_process
CL10860.Contig2_All	[C]GO:0016021//integral component of membrane;[F]GO:0005319//lipid transporter activity;	[C]membrane part;[F]transporter activity;	cellular_component;molecular_function
CL10864.Contig5_All	[P]GO:0006468//protein phosphorylation;GO:0009411//response to UV;GO:0006289//nucleotide-excision repair;GO:0006367//transcription initiation from RNA polymerase II promoter;GO:0033683//nucleotide-excision repair, DNA incision;GO:0006366//transcription by RNA polymerase II;[C]GO:0000112//nucleotide-excision repair factor 3 complex;GO:0005675//transcription factor TFIIH holo complex;GO:0097550//tr…	[C]protein-containing complex;organelle part;[P]cellular process;response to stimulus;[F]binding;catalytic activity;	molecular_function;biological_process;cellular_component
CL10873.Contig2_All	[C]GO:0005739//mitochondrion;[F]GO:0003973//(S)-2-hydroxy-acid oxidase activity;GO:0047545//2-hydroxyglutarate dehydrogenase activity;GO:0016491//oxidoreductase activity;	[C]cell;[F]catalytic activity;	cellular_component;molecular_function
CL10875.Contig1_All	[P]GO:0019632//shikimate metabolic process;GO:0009073//aromatic amino acid family biosynthetic process;[C]GO:0009507//chloroplast;[F]GO:0016301//kinase activity;GO:0004765//shikimate kinase activity;GO:0000287//magnesium ion binding;	[C]cell;[P]cellular process;[F]catalytic activity;binding;	biological_process;cellular_component;molecular_function
CL10875.Contig7_All	[P]GO:0009073//aromatic amino acid family biosynthetic process;GO:0019632//shikimate metabolic process;[C]GO:0009507//chloroplast;[F]GO:0004765//shikimate kinase activity;GO:0000287//magnesium ion binding;	[C]cell;[P]cellular process;[F]catalytic activity;binding;	molecular_function;cellular_component;biological_process
CL10877.Contig2_All
CL10881.Contig2_All	[P]GO:0006508//proteolysis;GO:0006518//peptide metabolic process;[C]GO:0016021//integral component of membrane;[F]GO:0004222//metalloendopeptidase activity;GO:0046872//metal ion binding;	[C]membrane part;[P]metabolic process;cellular process;[F]catalytic activity;binding;	biological_process;cellular_component;molecular_function
CL10883.Contig2_All	[F]GO:0008168//methyltransferase activity;	[F]catalytic activity;	molecular_function
CL109.Contig6_All	[P]GO:0050832//defense response to fungus;	[P]multi-organism process;	biological_process
CL10906.Contig6_All	[P]GO:0007186//G protein-coupled receptor signaling pathway;[C]GO:0005834//heterotrimeric G-protein complex;[F]GO:0001664//G protein-coupled receptor binding;GO:0005525//GTP binding;GO:0003924//GTPase activity;GO:0031683//G-protein beta/gamma-subunit complex binding;	[C]cell;[P]biological regulation;[F]catalytic activity;binding;	cellular_component;molecular_function;biological_process
CL10912.Contig1_All	[P]GO:0016192//vesicle-mediated transport;[C]GO:0016021//integral component of membrane;	[C]membrane part;[P]localization;	biological_process;cellular_component
CL10914.Contig2_All
CL10919.Contig1_All	[F]GO:0046983//protein dimerization activity;GO:0003677//DNA binding;	[F]binding;	molecular_function
CL1092.Contig1_All	[P]GO:0009630//gravitropism;GO:2000012//regulation of auxin polar transport;	[P]biological regulation;response to stimulus;	biological_process
CL1092.Contig3_All	[P]GO:0009630//gravitropism;GO:2000012//regulation of auxin polar transport;[C]GO:0005886//plasma membrane;GO:0005634//nucleus;	[C]cell;[P]biological regulation;response to stimulus;	biological_process;cellular_component
CL10934.Contig2_All	[F]GO:0004252//serine-type endopeptidase activity;	[F]catalytic activity;	molecular_function
CL10934.Contig5_All	[F]GO:0004252//serine-type endopeptidase activity;	[F]catalytic activity;	molecular_function
CL10936.Contig1_All	[C]GO:0016020//membrane;GO:0016021//integral component of membrane;GO:0009505//plant-type cell wall;[F]GO:0016798//hydrolase activity, acting on glycosyl bonds;GO:0004566//beta-glucuronidase activity;	[C]cell;membrane part;membrane;[F]catalytic activity;	molecular_function;cellular_component
CL10945.Contig2_All	[C]GO:0005634//nucleus;[F]GO:0003677//DNA binding;	[C]cell;[F]binding;	cellular_component;molecular_function
CL10945.Contig3_All	[C]GO:0005634//nucleus;[F]GO:0003677//DNA binding;	[C]cell;[F]binding;	molecular_function;cellular_component
CL10949.Contig3_All	[F]GO:0003995//acyl-CoA dehydrogenase activity;GO:0050660//flavin adenine dinucleotide binding;	[F]binding;catalytic activity;	molecular_function
CL10955.Contig1_All	[F]GO:0016787//hydrolase activity;	[F]catalytic activity;	molecular_function
CL10955.Contig4_All	[F]GO:0016787//hydrolase activity;	[F]catalytic activity;	molecular_function
CL10955.Contig5_All	[C]GO:0016021//integral component of membrane;[F]GO:0046873//metal ion transmembrane transporter activity;	[C]membrane part;[F]transporter activity;	molecular_function;cellular_component
CL10955.Contig6_All	[C]GO:0016021//integral component of membrane;	[C]membrane part;	cellular_component
CL10955.Contig7_All
CL10957.Contig4_All	[P]GO:0006890//retrograde vesicle-mediated transport, Golgi to ER;GO:0042147//retrograde transport, endosome to Golgi;GO:0032482//Rab protein signal transduction;GO:0006886//intracellular protein transport;GO:0006891//intra-Golgi vesicle-mediated transport;[C]GO:0016021//integral component of membrane;GO:0005829//cytosol;GO:0005794//Golgi apparatus;[F]GO:0005525//GTP binding;GO:0003924//GTPase ac…	[C]membrane part;cell;[P]localization;biological regulation;[F]binding;catalytic activity;	cellular_component;biological_process;molecular_function
CL1096.Contig2_All	[P]GO:0098789//pre-mRNA cleavage required for polyadenylation;[C]GO:0005847//mRNA cleavage and polyadenylation specificity factor complex;[F]GO:0003729//mRNA binding;	[C]organelle part;[P]cellular process;[F]binding;	biological_process;cellular_component;molecular_function
CL10966.Contig1_All	[F]GO:0016874//ligase activity;	[F]catalytic activity;	molecular_function
CL10967.Contig1_All	[P]GO:0006355//regulation of transcription, DNA-templated;GO:0009734//auxin-activated signaling pathway;[C]GO:0005634//nucleus;[F]GO:0003677//DNA binding;	[C]cell;[P]biological regulation;[F]binding;	molecular_function;biological_process;cellular_component
CL1097.Contig1_All	[C]GO:0005829//cytosol;[F]GO:0004385//guanylate kinase activity;	[C]cell;[F]catalytic activity;	cellular_component;molecular_function
CL10984.Contig2_All	[P]GO:0042542//response to hydrogen peroxide;GO:0009644//response to high light intensity;GO:0009408//response to heat;	[P]response to stimulus;	biological_process
CL10984.Contig4_All	[P]GO:0009408//response to heat;GO:0042542//response to hydrogen peroxide;GO:0009644//response to high light intensity;	[P]response to stimulus;	biological_process
CL1099.Contig1_All	[P]GO:0009690//cytokinin metabolic process;[F]GO:0071949//FAD binding;GO:0019139//cytokinin dehydrogenase activity;	[P]biological regulation;[F]binding;catalytic activity;	biological_process;molecular_function
CL10994.Contig1_All
CL10994.Contig2_All
CL10997.Contig1_All	[P]GO:0043086//negative regulation of catalytic activity;[F]GO:0030599//pectinesterase activity;GO:0004857//enzyme inhibitor activity;	[P]biological regulation;[F]molecular function regulator;catalytic activity;	biological_process;molecular_function
CL1100.Contig6_All	[C]GO:0019013//viral nucleocapsid;	[C]virion part;	cellular_component
CL1100.Contig7_All	[C]GO:0019013//viral nucleocapsid;	[C]virion part;	cellular_component
CL1100.Contig8_All	[C]GO:0019013//viral nucleocapsid;	[C]virion part;	cellular_component
CL11000.Contig2_All
CL1103.Contig1_All	[C]GO:0000778//condensed nuclear chromosome kinetochore;	[C]organelle part;	cellular_component
CL11041.Contig2_All	[P]GO:0006511//ubiquitin-dependent protein catabolic process;GO:0000209//protein polyubiquitination;GO:0032436//positive regulation of proteasomal ubiquitin-dependent protein catabolic process;[C]GO:0000151//ubiquitin ligase complex;GO:0005737//cytoplasm;[F]GO:0031624//ubiquitin conjugating enzyme binding;GO:0061630//ubiquitin protein ligase activity;GO:0004842//ubiquitin-protein transferase acti…	[C]cell;[P]biological regulation;cellular process;[F]catalytic activity;binding;	biological_process;molecular_function;cellular_component
CL11043.Contig1_All
CL11043.Contig2_All
CL11043.Contig3_All
CL11049.Contig2_All	[C]GO:0043231//intracellular membrane-bounded organelle;[F]GO:0008194//UDP-glycosyltransferase activity;GO:0016758//transferase activity, transferring hexosyl groups;	[C]cell;[F]catalytic activity;	molecular_function;cellular_component
CL11049.Contig3_All	[C]GO:0043231//intracellular membrane-bounded organelle;[F]GO:0016758//transferase activity, transferring hexosyl groups;GO:0008194//UDP-glycosyltransferase activity;	[C]cell;[F]catalytic activity;	cellular_component;molecular_function
CL11049.Contig4_All	[C]GO:0043231//intracellular membrane-bounded organelle;[F]GO:0016758//transferase activity, transferring hexosyl groups;GO:0008194//UDP-glycosyltransferase activity;	[C]cell;[F]catalytic activity;	cellular_component;molecular_function
CL11058.Contig1_All
CL11058.Contig2_All
CL11060.Contig3_All	[C]GO:0010287//plastoglobule;[F]GO:0004672//protein kinase activity;GO:0005524//ATP binding;	[C]organelle part;[F]catalytic activity;binding;	molecular_function;cellular_component
CL11071.Contig1_All	[P]GO:0006355//regulation of transcription, DNA-templated;[C]GO:0005634//nucleus;[F]GO:0003677//DNA binding;	[C]cell;[P]biological regulation;[F]binding;	biological_process;molecular_function;cellular_component
CL11073.Contig1_All	[P]GO:0009903//chloroplast avoidance movement;GO:0009904//chloroplast accumulation movement;[C]GO:0005829//cytosol;	[C]cell;[P]cellular component organization or biogenesis;	cellular_component;biological_process
CL11083.Contig1_All	[P]GO:0006412//translation;[C]GO:0005840//ribosome;GO:0022627//cytosolic small ribosomal subunit;[F]GO:0003735//structural constituent of ribosome;	[C]cell;organelle part;[P]cellular process;[F]structural molecule activity;	biological_process;molecular_function;cellular_component
CL11083.Contig2_All	[P]GO:0006412//translation;[C]GO:0022627//cytosolic small ribosomal subunit;GO:0005840//ribosome;[F]GO:0003735//structural constituent of ribosome;	[C]cell;organelle part;[P]cellular process;[F]structural molecule activity;	cellular_component;biological_process;molecular_function
CL11096.Contig2_All	[P]GO:0002143//tRNA wobble position uridine thiolation;GO:0006777//Mo-molybdopterin cofactor biosynthetic process;GO:0018192//enzyme active site formation via cysteine modification to L-cysteine persulfide;[C]GO:0005829//cytosol;GO:0005737//cytoplasm;[F]GO:0005524//ATP binding;GO:0061605//molybdopterin-synthase adenylyltransferase activity;GO:0016779//nucleotidyltransferase activity;GO:0046872//m…	[C]cell;[P]cellular process;[F]catalytic activity;binding;	molecular_function;cellular_component;biological_process
CL11097.Contig1_All	[C]GO:0016021//integral component of membrane;[F]GO:0004713//protein tyrosine kinase activity;GO:0004672//protein kinase activity;GO:0005524//ATP binding;	[C]membrane part;[F]binding;catalytic activity;	molecular_function;cellular_component
CL11097.Contig2_All	[C]GO:0016021//integral component of membrane;[F]GO:0004672//protein kinase activity;GO:0005524//ATP binding;	[C]membrane part;[F]catalytic activity;binding;	molecular_function;cellular_component
CL111.Contig1_All	[F]GO:0016747//transferase activity, transferring acyl groups other than amino-acyl groups;GO:0047172//shikimate O-hydroxycinnamoyltransferase activity;	[F]catalytic activity;	molecular_function
CL111.Contig7_All	[F]GO:0016747//transferase activity, transferring acyl groups other than amino-acyl groups;GO:0047172//shikimate O-hydroxycinnamoyltransferase activity;	[F]catalytic activity;	molecular_function
CL11101.Contig1_All	[C]GO:0016021//integral component of membrane;	[C]membrane part;	cellular_component
CL11101.Contig2_All	[C]GO:0016021//integral component of membrane;	[C]membrane part;	cellular_component
CL11104.Contig2_All	[P]GO:0015031//protein transport;	[P]localization;	biological_process
CL1111.Contig5_All	[P]GO:0006412//translation;[C]GO:0015935//small ribosomal subunit;[F]GO:0003723//RNA binding;GO:0003735//structural constituent of ribosome;	[C]organelle part;[P]cellular process;[F]binding;structural molecule activity;	cellular_component;biological_process;molecular_function
CL1111.Contig6_All	[P]GO:0006412//translation;[C]GO:0015935//small ribosomal subunit;[F]GO:0003723//RNA binding;GO:0003735//structural constituent of ribosome;	[C]organelle part;[P]cellular process;[F]binding;structural molecule activity;	biological_process;molecular_function;cellular_component
CL11116.Contig2_All
CL1112.Contig11_All
CL1112.Contig19_All
CL1112.Contig3_All	[P]GO:0009306//protein secretion;GO:0006888//ER to Golgi vesicle-mediated transport;GO:0006891//intra-Golgi vesicle-mediated transport;GO:0006886//intracellular protein transport;[C]GO:0016020//membrane;GO:0000139//Golgi membrane;GO:0005793//endoplasmic reticulum-Golgi intermediate compartment;GO:0005783//endoplasmic reticulum;GO:0030126//COPI vesicle coat;GO:0005794//Golgi apparatus;[F]GO:000519…	[C]organelle part;cell;membrane;[P]localization;cellular process;[F]structural molecule activity;	cellular_component;biological_process;molecular_function
CL11121.Contig1_All	[P]GO:0006281//DNA repair;[F]GO:0051539//4 iron, 4 sulfur cluster binding;GO:0003824//catalytic activity;	[P]cellular process;[F]binding;catalytic activity;	biological_process;molecular_function
CL11130.Contig2_All	[C]GO:0016021//integral component of membrane;[F]GO:0015267//channel activity;	[C]membrane part;[F]transporter activity;	cellular_component;molecular_function
CL11131.Contig3_All	[P]GO:0034475//U4 snRNA 3'-end processing;GO:0034476//U5 snRNA 3'-end processing;GO:0000467//exonucleolytic trimming to generate mature 3'-end of 5.8S rRNA from tricistronic rRNA transcript (SSU-rRNA, 5.8S rRNA, LSU-rRNA);GO:0034427//nuclear-transcribed mRNA catabolic process, exonucleolytic, 3'-5';GO:0071042//nuclear polyadenylation-dependent mRNA catabolic process;GO:0043928//exonucleolytic nuc…	[C]cell;organelle part;[P]cellular process;cellular component organization or biogenesis;biological regulation;[F]catalytic activity;binding;	molecular_function;biological_process;cellular_component
CL11136.Contig1_All
CL11136.Contig3_All
CL11139.Contig1_All
CL1114.Contig7_All	[P]GO:0006098//pentose-phosphate shunt;GO:0019521//D-gluconate metabolic process;[F]GO:0050661//NADP binding;GO:0004616//phosphogluconate dehydrogenase (decarboxylating) activity;	[P]cellular process;[F]binding;catalytic activity;	molecular_function;biological_process
CL11147.Contig1_All	[C]GO:0016021//integral component of membrane;	[C]membrane part;	cellular_component
CL11153.Contig1_All	[C]GO:0016021//integral component of membrane;[F]GO:0008270//zinc ion binding;	[C]membrane part;[F]binding;	molecular_function;cellular_component
CL11155.Contig2_All	[P]GO:0006260//DNA replication;GO:0006275//regulation of DNA replication;[C]GO:0005634//nucleus;[F]GO:0030337//DNA polymerase processivity factor activity;GO:0003677//DNA binding;	[C]cell;[P]biological regulation;cellular process;[F]binding;molecular function regulator;	biological_process;cellular_component;molecular_function
CL11158.Contig1_All	[P]GO:0045893//positive regulation of transcription, DNA-templated;GO:0010311//lateral root formation;[C]GO:0005634//nucleus;	[C]cell;[P]multicellular organismal process;biological regulation;	biological_process;cellular_component
CL1116.Contig3_All
CL11169.Contig1_All	[C]GO:0016021//integral component of membrane;[F]GO:0005524//ATP binding;GO:0004715//non-membrane spanning protein tyrosine kinase activity;GO:0004674//protein serine/threonine kinase activity;GO:0004672//protein kinase activity;	[C]membrane part;[F]catalytic activity;binding;	cellular_component;molecular_function
CL11169.Contig2_All	[C]GO:0016021//integral component of membrane;[F]GO:0005524//ATP binding;GO:0004672//protein kinase activity;	[C]membrane part;[F]catalytic activity;binding;	cellular_component;molecular_function
CL11169.Contig3_All	[C]GO:0016021//integral component of membrane;[F]GO:0004672//protein kinase activity;GO:0004674//protein serine/threonine kinase activity;GO:0005524//ATP binding;	[C]membrane part;[F]binding;catalytic activity;	cellular_component;molecular_function
CL11174.Contig1_All	[C]GO:0005886//plasma membrane;	[C]cell;	cellular_component
CL11176.Contig5_All	[C]GO:0016021//integral component of membrane;[F]GO:0004672//protein kinase activity;GO:0005524//ATP binding;	[C]membrane part;[F]catalytic activity;binding;	cellular_component;molecular_function
CL11176.Contig6_All	[C]GO:0016021//integral component of membrane;[F]GO:0005524//ATP binding;GO:0004672//protein kinase activity;	[C]membrane part;[F]catalytic activity;binding;	molecular_function;cellular_component
CL11178.Contig1_All
CL11178.Contig2_All
CL11181.Contig1_All	[P]GO:0015979//photosynthesis;[C]GO:0016021//integral component of membrane;GO:0009654//photosystem II oxygen evolving complex;GO:0019898//extrinsic component of membrane;[F]GO:0005509//calcium ion binding;	[C]cell;membrane part;[P]cellular process;[F]binding;	cellular_component;molecular_function;biological_process
CL11182.Contig2_All	[P]GO:0006637//acyl-CoA metabolic process;[F]GO:0047617//acyl-CoA hydrolase activity;	[P]cellular process;[F]catalytic activity;	molecular_function;biological_process
CL11183.Contig1_All	[P]GO:0009738//abscisic acid-activated signaling pathway;GO:0006952//defense response;GO:0080163//regulation of protein serine/threonine phosphatase activity;[C]GO:0005634//nucleus;GO:0005737//cytoplasm;[F]GO:0038023//signaling receptor activity;GO:0004864//protein phosphatase inhibitor activity;GO:0010427//abscisic acid binding;	[C]cell;[P]biological regulation;response to stimulus;[F]molecular function regulator;molecular transducer activity;binding;	cellular_component;biological_process;molecular_function
CL11183.Contig2_All	[P]GO:0006952//defense response;GO:0080163//regulation of protein serine/threonine phosphatase activity;GO:0009738//abscisic acid-activated signaling pathway;[C]GO:0005634//nucleus;GO:0005737//cytoplasm;[F]GO:0010427//abscisic acid binding;GO:0004864//protein phosphatase inhibitor activity;GO:0038023//signaling receptor activity;	[C]cell;[P]response to stimulus;biological regulation;[F]molecular function regulator;binding;molecular transducer activity;	cellular_component;molecular_function;biological_process
CL11186.Contig2_All
CL1119.Contig8_All	[P]GO:0009729//detection of brassinosteroid stimulus;GO:0009825//multidimensional cell growth;GO:0046827//positive regulation of protein export from nucleus;GO:1900458//negative regulation of brassinosteroid mediated signaling pathway;GO:0009733//response to auxin;GO:0046777//protein autophosphorylation;GO:0009965//leaf morphogenesis;GO:0048765//root hair cell differentiation;GO:0009742//brassino…	[C]cell;[P]multicellular organismal process;response to stimulus;biological regulation;cellular process;[F]catalytic activity;binding;	molecular_function;cellular_component;biological_process
CL11190.Contig3_All	[P]GO:0042545//cell wall modification;GO:0045490//pectin catabolic process;[F]GO:0046910//pectinesterase inhibitor activity;GO:0030599//pectinesterase activity;GO:0004857//enzyme inhibitor activity;GO:0045330//aspartyl esterase activity;	[P]cellular component organization or biogenesis;cellular process;[F]molecular function regulator;catalytic activity;	biological_process;molecular_function
CL11192.Contig3_All
CL112.Contig1_All
CL112.Contig2_All
CL1120.Contig23_All	[C]GO:0016021//integral component of membrane;GO:0005886//plasma membrane;[F]GO:0004134//4-alpha-glucanotransferase activity;GO:0005227//calcium activated cation channel activity;GO:0102500//beta-maltose 4-alpha-glucanotransferase activity;	[C]membrane part;cell;[F]transporter activity;catalytic activity;	molecular_function;cellular_component
CL1120.Contig31_All	[C]GO:0016021//integral component of membrane;GO:0005886//plasma membrane;[F]GO:0004134//4-alpha-glucanotransferase activity;GO:0102500//beta-maltose 4-alpha-glucanotransferase activity;GO:0005227//calcium activated cation channel activity;	[C]membrane part;cell;[F]catalytic activity;transporter activity;	molecular_function;cellular_component
CL1120.Contig3_All	[C]GO:0016021//integral component of membrane;	[C]membrane part;	cellular_component
CL11208.Contig2_All	[P]GO:0009086//methionine biosynthetic process;GO:0033528//S-methylmethionine cycle;[F]GO:0047150//betaine-homocysteine S-methyltransferase activity;GO:0008898//S-adenosylmethionine-homocysteine S-methyltransferase activity;GO:0008270//zinc ion binding;	[P]cellular process;[F]binding;catalytic activity;	biological_process;molecular_function
CL11208.Contig3_All	[P]GO:0033528//S-methylmethionine cycle;GO:0009086//methionine biosynthetic process;[F]GO:0008270//zinc ion binding;GO:0008898//S-adenosylmethionine-homocysteine S-methyltransferase activity;GO:0047150//betaine-homocysteine S-methyltransferase activity;	[P]cellular process;[F]binding;catalytic activity;	molecular_function;biological_process
CL1121.Contig3_All	[C]GO:0005886//plasma membrane;GO:0016021//integral component of membrane;[F]GO:0051539//4 iron, 4 sulfur cluster binding;	[C]cell;membrane part;[F]binding;	cellular_component;molecular_function
CL11218.Contig1_All	[P]GO:0046907//intracellular transport;GO:0043547//positive regulation of GTPase activity;[C]GO:0005623//cell;GO:0005737//cytoplasm;GO:0005643//nuclear pore;GO:0005634//nucleus;[F]GO:0008536//Ran GTPase binding;	[C]organelle part;cell;[P]biological regulation;localization;[F]binding;	molecular_function;cellular_component;biological_process
CL11222.Contig1_All	[P]GO:0009086//methionine biosynthetic process;[F]GO:0003871//5-methyltetrahydropteroyltriglutamate-homocysteine S-methyltransferase activity;GO:0008270//zinc ion binding;	[P]cellular process;[F]binding;catalytic activity;	biological_process;molecular_function
CL11227.Contig1_All	[F]GO:0004672//protein kinase activity;GO:0004691//cAMP-dependent protein kinase activity;GO:0005524//ATP binding;GO:0004721//phosphoprotein phosphatase activity;GO:0046872//metal ion binding;	[F]binding;catalytic activity;	molecular_function
CL1123.Contig2_All	[P]GO:0080156//mitochondrial mRNA modification;[C]GO:0005739//mitochondrion;GO:1990904//ribonucleoprotein complex;GO:0016021//integral component of membrane;[F]GO:0003723//RNA binding;	[C]cell;membrane part;protein-containing complex;[P]cellular process;[F]binding;	cellular_component;molecular_function;biological_process
CL11231.Contig3_All
CL11242.Contig4_All	[P]GO:0072657//protein localization to membrane;[C]GO:0016020//membrane;GO:0005794//Golgi apparatus;GO:0005768//endosome;GO:0005802//trans-Golgi network;GO:0016021//integral component of membrane;	[C]membrane part;membrane;cell;organelle part;[P]localization;	cellular_component;biological_process
CL11247.Contig1_All	[P]GO:0016255//attachment of GPI anchor to protein;GO:0034394//protein localization to cell surface;[C]GO:0042765//GPI-anchor transamidase complex;	[C]organelle part;[P]cellular process;localization;	cellular_component;biological_process
CL11249.Contig1_All	[P]GO:0006400//tRNA modification;GO:0006396//RNA processing;GO:0001522//pseudouridine synthesis;GO:1990481//mRNA pseudouridine synthesis;[C]GO:0005739//mitochondrion;[F]GO:0003723//RNA binding;GO:0009982//pseudouridine synthase activity;	[C]cell;[P]cellular process;[F]binding;catalytic activity;	cellular_component;biological_process;molecular_function
CL1125.Contig2_All	[F]GO:0005524//ATP binding;GO:0004672//protein kinase activity;	[F]catalytic activity;binding;	molecular_function
CL11250.Contig1_All	[F]GO:0003743//translation initiation factor activity;	[F]binding;	molecular_function
CL11257.Contig1_All	[P]GO:0015074//DNA integration;[C]GO:0005634//nucleus;[F]GO:0003676//nucleic acid binding;	[C]cell;[P]cellular process;[F]binding;	cellular_component;molecular_function;biological_process
CL11262.Contig2_All	[P]GO:0030001//metal ion transport;[F]GO:0046872//metal ion binding;	[P]localization;[F]binding;	biological_process;molecular_function
CL11269.Contig2_All	[P]GO:0006783//heme biosynthetic process;GO:0006782//protoporphyrinogen IX biosynthetic process;GO:0006779//porphyrin-containing compound biosynthetic process;GO:0015995//chlorophyll biosynthetic process;[C]GO:0009507//chloroplast;GO:0005829//cytosol;[F]GO:0046872//metal ion binding;GO:0004655//porphobilinogen synthase activity;GO:0008270//zinc ion binding;	[C]cell;[P]cellular process;[F]catalytic activity;binding;	molecular_function;cellular_component;biological_process
CL11274.Contig4_All	[P]GO:0090630//activation of GTPase activity;GO:0006886//intracellular protein transport;[C]GO:0005623//cell;[F]GO:0005096//GTPase activator activity;GO:0017137//Rab GTPase binding;	[C]cell;[P]biological regulation;localization;[F]molecular function regulator;binding;	biological_process;molecular_function;cellular_component
CL11274.Contig6_All	[P]GO:0090630//activation of GTPase activity;GO:0006886//intracellular protein transport;[C]GO:0005623//cell;[F]GO:0005096//GTPase activator activity;GO:0017137//Rab GTPase binding;	[C]cell;[P]localization;biological regulation;[F]molecular function regulator;binding;	molecular_function;biological_process;cellular_component
CL11274.Contig7_All	[P]GO:0006886//intracellular protein transport;GO:0090630//activation of GTPase activity;[C]GO:0005623//cell;[F]GO:0017137//Rab GTPase binding;GO:0005096//GTPase activator activity;	[C]cell;[P]localization;biological regulation;[F]binding;molecular function regulator;	molecular_function;cellular_component;biological_process
CL11279.Contig1_All	[C]GO:0016021//integral component of membrane;[F]GO:0016874//ligase activity;GO:0003824//catalytic activity;	[C]membrane part;[F]catalytic activity;	molecular_function;cellular_component
CL11279.Contig7_All	[C]GO:0016021//integral component of membrane;[F]GO:0016874//ligase activity;GO:0047077//Photinus-luciferin 4-monooxygenase (ATP-hydrolyzing) activity;GO:0003824//catalytic activity;	[C]membrane part;[F]catalytic activity;	cellular_component;molecular_function
CL1128.Contig1_All	[P]GO:0055085//transmembrane transport;[C]GO:0005886//plasma membrane;GO:0016021//integral component of membrane;	[C]cell;membrane part;[P]localization;	biological_process;cellular_component
CL1128.Contig2_All	[P]GO:0055085//transmembrane transport;GO:0050982//detection of mechanical stimulus;GO:0006820//anion transport;[C]GO:0016021//integral component of membrane;GO:0005886//plasma membrane;[F]GO:0008381//mechanosensitive ion channel activity;	[C]membrane part;cell;[P]response to stimulus;localization;[F]transporter activity;	cellular_component;biological_process;molecular_function
CL1128.Contig3_All	[P]GO:0006820//anion transport;GO:0055085//transmembrane transport;GO:0050982//detection of mechanical stimulus;[C]GO:0005886//plasma membrane;GO:0016021//integral component of membrane;[F]GO:0008381//mechanosensitive ion channel activity;	[C]membrane part;cell;[P]localization;response to stimulus;[F]transporter activity;	molecular_function;cellular_component;biological_process
CL11287.Contig2_All
CL11292.Contig1_All	[P]GO:0051603//proteolysis involved in cellular protein catabolic process;[C]GO:0005773//vacuole;[F]GO:0004185//serine-type carboxypeptidase activity;	[C]cell;[P]cellular process;[F]catalytic activity;	molecular_function;biological_process;cellular_component
CL11292.Contig2_All	[P]GO:0051603//proteolysis involved in cellular protein catabolic process;[C]GO:0005773//vacuole;[F]GO:0004185//serine-type carboxypeptidase activity;	[C]cell;[P]cellular process;[F]catalytic activity;	cellular_component;biological_process;molecular_function
CL11297.Contig2_All	[P]GO:0006952//defense response;GO:0005975//carbohydrate metabolic process;[C]GO:0005618//cell wall;GO:0005773//vacuole;GO:0046658//anchored component of plasma membrane;[F]GO:0042973//glucan endo-1,3-beta-D-glucosidase activity;GO:0004553//hydrolase activity, hydrolyzing O-glycosyl compounds;	[C]cell;[P]metabolic process;response to stimulus;[F]catalytic activity;	molecular_function;cellular_component;biological_process
CL113.Contig7_All	[P]GO:0007165//signal transduction;GO:0006468//protein phosphorylation;[C]GO:0016021//integral component of membrane;GO:0005886//plasma membrane;[F]GO:0005524//ATP binding;GO:0005102//signaling receptor binding;GO:0004674//protein serine/threonine kinase activity;GO:0004675//transmembrane receptor protein serine/threonine kinase activity;	[C]membrane part;cell;[P]biological regulation;cellular process;[F]catalytic activity;binding;	biological_process;cellular_component;molecular_function
CL1130.Contig1_All
CL11300.Contig2_All	[C]GO:0005634//nucleus;GO:0005737//cytoplasm;[F]GO:0046872//metal ion binding;GO:0004722//protein serine/threonine phosphatase activity;GO:0004721//phosphoprotein phosphatase activity;	[C]cell;[F]binding;catalytic activity;	molecular_function;cellular_component
CL11302.Contig1_All
CL11305.Contig3_All
CL11314.Contig2_All	[P]GO:0016050//vesicle organization;GO:0061024//membrane organization;GO:0003400//regulation of COPII vesicle coating;GO:0006886//intracellular protein transport;GO:0016192//vesicle-mediated transport;GO:0006888//ER to Golgi vesicle-mediated transport;GO:0070863//positive regulation of protein exit from endoplasmic reticulum;[C]GO:0005783//endoplasmic reticulum;GO:0070971//endoplasmic reticulum e…	[C]organelle part;cell;[P]cellular component organization or biogenesis;biological regulation;localization;[F]binding;catalytic activity;	molecular_function;biological_process;cellular_component
CL11322.Contig1_All	[C]GO:0016021//integral component of membrane;[F]GO:0008324//cation transmembrane transporter activity;	[C]membrane part;[F]transporter activity;	molecular_function;cellular_component
CL11324.Contig3_All	[P]GO:0007166//cell surface receptor signaling pathway;[F]GO:0004842//ubiquitin-protein transferase activity;	[P]biological regulation;[F]catalytic activity;	biological_process;molecular_function
CL11325.Contig1_All	[C]GO:0005886//plasma membrane;GO:0016021//integral component of membrane;[F]GO:0004672//protein kinase activity;GO:0005524//ATP binding;GO:0033612//receptor serine/threonine kinase binding;GO:0004674//protein serine/threonine kinase activity;	[C]membrane part;cell;[F]catalytic activity;binding;	cellular_component;molecular_function
CL11328.Contig1_All	[P]GO:0042343//indole glucosinolate metabolic process;[C]GO:0016020//membrane;[F]GO:0020037//heme binding;GO:0016709//oxidoreductase activity, acting on paired donors, with incorporation or reduction of molecular oxygen, NAD(P)H as one donor, and incorporation of one atom of oxygen;GO:0005506//iron ion binding;	[C]membrane;[P]cellular process;[F]binding;catalytic activity;	biological_process;molecular_function;cellular_component
CL11328.Contig2_All	[P]GO:0042343//indole glucosinolate metabolic process;[C]GO:0016020//membrane;[F]GO:0005506//iron ion binding;GO:0004497//monooxygenase activity;GO:0016705//oxidoreductase activity, acting on paired donors, with incorporation or reduction of molecular oxygen;GO:0016709//oxidoreductase activity, acting on paired donors, with incorporation or reduction of molecular oxygen, NAD(P)H as one donor, and…	[C]membrane;[P]cellular process;[F]catalytic activity;binding;	molecular_function;biological_process;cellular_component
CL11328.Contig3_All	[C]GO:0016021//integral component of membrane;[F]GO:0004497//monooxygenase activity;GO:0005506//iron ion binding;GO:0020037//heme binding;GO:0016705//oxidoreductase activity, acting on paired donors, with incorporation or reduction of molecular oxygen;	[C]membrane part;[F]binding;catalytic activity;	molecular_function;cellular_component
CL11328.Contig4_All	[P]GO:0042343//indole glucosinolate metabolic process;[C]GO:0016020//membrane;[F]GO:0004497//monooxygenase activity;GO:0020037//heme binding;GO:0016709//oxidoreductase activity, acting on paired donors, with incorporation or reduction of molecular oxygen, NAD(P)H as one donor, and incorporation of one atom of oxygen;GO:0016705//oxidoreductase activity, acting on paired donors, with incorporation …	[C]membrane;[P]cellular process;[F]binding;catalytic activity;	cellular_component;molecular_function;biological_process
CL11344.Contig1_All	[P]GO:0006207//'de novo' pyrimidine nucleobase biosynthetic process;GO:0006541//glutamine metabolic process;[F]GO:0004088//carbamoyl-phosphate synthase (glutamine-hydrolyzing) activity;GO:0004087//carbamoyl-phosphate synthase (ammonia) activity;GO:0005524//ATP binding;GO:0046872//metal ion binding;	[P]cellular process;[F]binding;catalytic activity;	biological_process;molecular_function
CL11345.Contig1_All	[F]GO:0016758//transferase activity, transferring hexosyl groups;GO:0047792//cyanohydrin beta-glucosyltransferase activity;	[F]catalytic activity;	molecular_function
CL11354.Contig2_All	[P]GO:0016042//lipid catabolic process;GO:0044255//cellular lipid metabolic process;[F]GO:0016298//lipase activity;GO:0016788//hydrolase activity, acting on ester bonds;	[P]metabolic process;cellular process;[F]catalytic activity;	molecular_function;biological_process
CL11373.Contig1_All	[P]GO:0007018//microtubule-based movement;[C]GO:0005874//microtubule;GO:0005871//kinesin complex;[F]GO:0008017//microtubule binding;GO:0003777//microtubule motor activity;GO:0016887//ATPase activity;GO:0005524//ATP binding;	[C]organelle part;[P]cellular process;[F]binding;catalytic activity;	molecular_function;cellular_component;biological_process
CL11386.Contig1_All	[F]GO:0050589//leucocyanidin oxygenase activity;GO:0051213//dioxygenase activity;GO:0046872//metal ion binding;GO:0016491//oxidoreductase activity;	[F]catalytic activity;binding;	molecular_function
CL11386.Contig2_All	[F]GO:0016491//oxidoreductase activity;GO:0051213//dioxygenase activity;GO:0046872//metal ion binding;	[F]binding;catalytic activity;	molecular_function
CL11392.Contig3_All	[C]GO:0005634//nucleus;[F]GO:0052886//9,9'-dicis-carotene:quinone oxidoreductase activity;GO:0016788//hydrolase activity, acting on ester bonds;GO:0052887//7,9,9'-tricis-neurosporene:quinone oxidoreductase activity;GO:0003677//DNA binding;GO:0003700//DNA-binding transcription factor activity;	[C]cell;[F]catalytic activity;binding;transcription regulator activity;	cellular_component;molecular_function
CL114.Contig2_All
CL114.Contig4_All
CL11408.Contig3_All	[P]GO:0005975//carbohydrate metabolic process;[F]GO:0003824//catalytic activity;GO:0030246//carbohydrate binding;	[P]metabolic process;[F]binding;catalytic activity;	biological_process;molecular_function
CL11413.Contig3_All	[F]GO:0008474//palmitoyl-(protein) hydrolase activity;GO:0098599//palmitoyl hydrolase activity;	[F]catalytic activity;	molecular_function
CL11416.Contig2_All
CL11417.Contig1_All	[F]GO:0003700//DNA-binding transcription factor activity;	[F]transcription regulator activity;	molecular_function
CL11417.Contig2_All	[F]GO:0003700//DNA-binding transcription factor activity;	[F]transcription regulator activity;	molecular_function
CL11426.Contig1_All
CL11430.Contig1_All
CL11440.Contig2_All	[P]GO:0009664//plant-type cell wall organization;[C]GO:0005618//cell wall;GO:0016020//membrane;GO:0005576//extracellular region;	[C]extracellular region;cell;membrane;[P]cellular component organization or biogenesis;	biological_process;cellular_component
CL1145.Contig16_All	[P]GO:0005975//carbohydrate metabolic process;[F]GO:0008422//beta-glucosidase activity;GO:0004553//hydrolase activity, hydrolyzing O-glycosyl compounds;	[P]metabolic process;[F]catalytic activity;	biological_process;molecular_function
CL1145.Contig22_All	[P]GO:0005975//carbohydrate metabolic process;[F]GO:0008422//beta-glucosidase activity;GO:0004553//hydrolase activity, hydrolyzing O-glycosyl compounds;	[P]metabolic process;[F]catalytic activity;	molecular_function;biological_process
CL1145.Contig25_All	[P]GO:0005975//carbohydrate metabolic process;[F]GO:0004553//hydrolase activity, hydrolyzing O-glycosyl compounds;	[P]metabolic process;[F]catalytic activity;	molecular_function;biological_process
CL1145.Contig29_All	[P]GO:0005975//carbohydrate metabolic process;[F]GO:0004553//hydrolase activity, hydrolyzing O-glycosyl compounds;	[P]metabolic process;[F]catalytic activity;	molecular_function;biological_process
CL1145.Contig33_All	[P]GO:0005975//carbohydrate metabolic process;[F]GO:0004553//hydrolase activity, hydrolyzing O-glycosyl compounds;	[P]metabolic process;[F]catalytic activity;	biological_process;molecular_function
CL1146.Contig4_All	[P]GO:0042545//cell wall modification;GO:0045490//pectin catabolic process;[C]GO:0016021//integral component of membrane;GO:0005618//cell wall;GO:0005576//extracellular region;[F]GO:0030599//pectinesterase activity;GO:0046910//pectinesterase inhibitor activity;GO:0045330//aspartyl esterase activity;GO:0004857//enzyme inhibitor activity;	[C]extracellular region;cell;membrane part;[P]cellular component organization or biogenesis;cellular process;[F]molecular function regulator;catalytic activity;	molecular_function;biological_process;cellular_component
CL11465.Contig1_All
CL11465.Contig4_All
CL11467.Contig3_All
CL1147.Contig1_All	[C]GO:0016021//integral component of membrane;[F]GO:0005384//manganese ion transmembrane transporter activity;GO:0015086//cadmium ion transmembrane transporter activity;GO:0046873//metal ion transmembrane transporter activity;	[C]membrane part;[F]transporter activity;	molecular_function;cellular_component
CL11473.Contig2_All	[F]GO:0071949//FAD binding;GO:0016491//oxidoreductase activity;	[F]catalytic activity;binding;	molecular_function
CL11476.Contig1_All
CL11476.Contig2_All
CL11479.Contig1_All	[P]GO:0006355//regulation of transcription, DNA-templated;GO:0009658//chloroplast organization;GO:0032502//developmental process;[C]GO:0009507//chloroplast;[F]GO:0003690//double-stranded DNA binding;	[C]cell;[P]biological regulation;developmental process;cellular component organization or biogenesis;[F]binding;	molecular_function;cellular_component;biological_process
CL1148.Contig1_All	[P]GO:0032264//IMP salvage;[C]GO:0016021//integral component of membrane;[F]GO:0003876//AMP deaminase activity;	[C]membrane part;[P]cellular process;[F]catalytic activity;	molecular_function;biological_process;cellular_component
CL1148.Contig2_All	[P]GO:0032264//IMP salvage;[C]GO:0016021//integral component of membrane;[F]GO:0003876//AMP deaminase activity;	[C]membrane part;[P]cellular process;[F]catalytic activity;	cellular_component;biological_process;molecular_function
CL11487.Contig2_All	[P]GO:0006629//lipid metabolic process;[C]GO:0016021//integral component of membrane;[F]GO:0016717//oxidoreductase activity, acting on paired donors, with oxidation of a pair of donors resulting in the reduction of molecular oxygen to two molecules of water;	[C]membrane part;[P]metabolic process;[F]catalytic activity;	cellular_component;biological_process;molecular_function
CL1149.Contig11_All	[F]GO:0008289//lipid binding;	[F]binding;	molecular_function
CL1149.Contig14_All	[F]GO:0008289//lipid binding;	[F]binding;	molecular_function
CL1149.Contig16_All	[F]GO:0008289//lipid binding;	[F]binding;	molecular_function
CL1149.Contig7_All	[F]GO:0008289//lipid binding;	[F]binding;	molecular_function
CL11492.Contig2_All	[P]GO:0006414//translational elongation;[C]GO:0005840//ribosome;[F]GO:0003735//structural constituent of ribosome;	[C]cell;[P]cellular process;[F]structural molecule activity;	molecular_function;cellular_component;biological_process
CL11494.Contig2_All	[P]GO:0006508//proteolysis;GO:0006518//peptide metabolic process;[C]GO:0009507//chloroplast;[F]GO:0046872//metal ion binding;GO:0004222//metalloendopeptidase activity;	[C]cell;[P]cellular process;metabolic process;[F]binding;catalytic activity;	biological_process;molecular_function;cellular_component
CL115.Contig3_All	[F]GO:0050660//flavin adenine dinucleotide binding;GO:0003997//acyl-CoA oxidase activity;GO:0003995//acyl-CoA dehydrogenase activity;	[F]catalytic activity;binding;	molecular_function
CL11500.Contig3_All
CL11507.Contig1_All	[F]GO:0004842//ubiquitin-protein transferase activity;	[F]catalytic activity;	molecular_function
CL11507.Contig2_All	[F]GO:0004842//ubiquitin-protein transferase activity;	[F]catalytic activity;	molecular_function
CL11511.Contig1_All
CL11511.Contig2_All
CL11512.Contig2_All
CL11512.Contig3_All
CL11512.Contig4_All
CL1152.Contig2_All	[C]GO:0005737//cytoplasm;GO:0005634//nucleus;[F]GO:0052840//inositol diphosphate tetrakisphosphate diphosphatase activity;GO:0016787//hydrolase activity;GO:0052842//inositol diphosphate pentakisphosphate diphosphatase activity;GO:0008486//diphosphoinositol-polyphosphate diphosphatase activity;	[C]cell;[F]catalytic activity;	cellular_component;molecular_function
CL1152.Contig4_All	[C]GO:0016021//integral component of membrane;[F]GO:0016787//hydrolase activity;GO:0052840//inositol diphosphate tetrakisphosphate diphosphatase activity;GO:0052842//inositol diphosphate pentakisphosphate diphosphatase activity;GO:0008486//diphosphoinositol-polyphosphate diphosphatase activity;	[C]membrane part;[F]catalytic activity;	molecular_function;cellular_component
CL11520.Contig13_All	[P]GO:0030163//protein catabolic process;GO:0006508//proteolysis;[F]GO:0016740//transferase activity;GO:0004190//aspartic-type endopeptidase activity;	[P]metabolic process;[F]catalytic activity;	molecular_function;biological_process
CL11520.Contig16_All	[P]GO:0030163//protein catabolic process;GO:0006508//proteolysis;[F]GO:0004190//aspartic-type endopeptidase activity;GO:0016740//transferase activity;	[P]metabolic process;[F]catalytic activity;	molecular_function;biological_process
CL11520.Contig17_All	[P]GO:0030163//protein catabolic process;GO:0006508//proteolysis;[F]GO:0004190//aspartic-type endopeptidase activity;GO:0016740//transferase activity;	[P]metabolic process;[F]catalytic activity;	molecular_function;biological_process
CL11520.Contig7_All	[P]GO:0030163//protein catabolic process;GO:0006508//proteolysis;[F]GO:0004190//aspartic-type endopeptidase activity;GO:0016740//transferase activity;	[P]metabolic process;[F]catalytic activity;	molecular_function;biological_process
CL11520.Contig9_All	[P]GO:0006508//proteolysis;GO:0030163//protein catabolic process;[F]GO:0016740//transferase activity;GO:0004190//aspartic-type endopeptidase activity;	[P]metabolic process;[F]catalytic activity;	molecular_function;biological_process
CL11540.Contig1_All	[P]GO:0002181//cytoplasmic translation;GO:0006412//translation;[C]GO:0005840//ribosome;GO:0022625//cytosolic large ribosomal subunit;[F]GO:0003723//RNA binding;GO:0003735//structural constituent of ribosome;	[C]organelle part;cell;[P]cellular process;[F]binding;structural molecule activity;	biological_process;molecular_function;cellular_component
CL11546.Contig2_All
CL11548.Contig3_All	[P]GO:0006886//intracellular protein transport;GO:0006888//ER to Golgi vesicle-mediated transport;[C]GO:0030127//COPII vesicle coat;[F]GO:0008270//zinc ion binding;	[C]organelle part;[P]localization;[F]binding;	cellular_component;molecular_function;biological_process
CL11549.Contig1_All	[P]GO:0015031//protein transport;GO:0042147//retrograde transport, endosome to Golgi;[C]GO:0005829//cytosol;GO:0030906//retromer, cargo-selective complex;	[C]cell;[P]localization;	biological_process;cellular_component
CL11549.Contig2_All	[P]GO:0042147//retrograde transport, endosome to Golgi;GO:0015031//protein transport;[C]GO:0005829//cytosol;GO:0030906//retromer, cargo-selective complex;	[C]cell;[P]localization;	cellular_component;biological_process
CL1155.Contig11_All	[P]GO:0006338//chromatin remodeling;[C]GO:0035097//histone methyltransferase complex;GO:0005634//nucleus;[F]GO:0008168//methyltransferase activity;GO:0032452//histone demethylase activity;GO:0034647//histone demethylase activity (H3-trimethyl-K4 specific);	[C]organelle part;cell;[P]cellular component organization or biogenesis;[F]catalytic activity;	biological_process;molecular_function;cellular_component
CL1155.Contig27_All	[C]GO:0005634//nucleus;	[C]cell;	cellular_component
CL1155.Contig8_All	[C]GO:0005634//nucleus;[F]GO:0008168//methyltransferase activity;	[C]cell;[F]catalytic activity;	molecular_function;cellular_component
CL11551.Contig1_All	[P]GO:0006412//translation;[C]GO:0005840//ribosome;[F]GO:0003735//structural constituent of ribosome;	[C]cell;[P]cellular process;[F]structural molecule activity;	cellular_component;biological_process;molecular_function
CL11564.Contig2_All	[F]GO:0003779//actin binding;	[F]binding;	molecular_function
CL1157.Contig6_All	[F]GO:0046983//protein dimerization activity;GO:0003677//DNA binding;	[F]binding;	molecular_function
CL11575.Contig1_All	[P]GO:0016539//intein-mediated protein splicing;[C]GO:0016021//integral component of membrane;[F]GO:0008233//peptidase activity;	[C]membrane part;[P]metabolic process;[F]catalytic activity;	biological_process;cellular_component;molecular_function
CL11575.Contig2_All	[C]GO:0016021//integral component of membrane;	[C]membrane part;	cellular_component
CL11583.Contig1_All	[P]GO:0006633//fatty acid biosynthetic process;[C]GO:0005835//fatty acid synthase complex;[F]GO:0004318//enoyl-[acyl-carrier-protein] reductase (NADH) activity;GO:0000287//magnesium ion binding;GO:0008897//holo-[acyl-carrier-protein] synthase activity;	[C]cell;[P]cellular process;[F]binding;catalytic activity;	biological_process;molecular_function;cellular_component
CL11583.Contig2_All	[P]GO:0006633//fatty acid biosynthetic process;[C]GO:0005835//fatty acid synthase complex;[F]GO:0008897//holo-[acyl-carrier-protein] synthase activity;GO:0000287//magnesium ion binding;GO:0004318//enoyl-[acyl-carrier-protein] reductase (NADH) activity;	[C]cell;[P]cellular process;[F]catalytic activity;binding;	biological_process;molecular_function;cellular_component
CL11583.Contig3_All	[P]GO:0006633//fatty acid biosynthetic process;[C]GO:0005835//fatty acid synthase complex;[F]GO:0000287//magnesium ion binding;GO:0008897//holo-[acyl-carrier-protein] synthase activity;GO:0004318//enoyl-[acyl-carrier-protein] reductase (NADH) activity;	[C]cell;[P]cellular process;[F]catalytic activity;binding;	cellular_component;biological_process;molecular_function
CL11593.Contig1_All	[P]GO:0006360//transcription by RNA polymerase I;GO:0006383//transcription by RNA polymerase III;GO:0006366//transcription by RNA polymerase II;[C]GO:0005666//RNA polymerase III complex;GO:0005665//RNA polymerase II, core complex;GO:0005736//RNA polymerase I complex;[F]GO:0003899//DNA-directed 5'-3' RNA polymerase activity;	[C]organelle part;[P]cellular process;[F]catalytic activity;	molecular_function;cellular_component;biological_process
CL116.Contig10_All	[P]GO:0006351//transcription, DNA-templated;[F]GO:0003700//DNA-binding transcription factor activity;GO:0043565//sequence-specific DNA binding;	[P]cellular process;[F]transcription regulator activity;binding;	biological_process;molecular_function
CL116.Contig11_All	[P]GO:0007018//microtubule-based movement;[F]GO:0003777//microtubule motor activity;	[P]cellular process;[F]catalytic activity;	biological_process;molecular_function
CL116.Contig9_All	[P]GO:0006351//transcription, DNA-templated;[F]GO:0043565//sequence-specific DNA binding;GO:0003700//DNA-binding transcription factor activity;	[P]cellular process;[F]binding;transcription regulator activity;	molecular_function;biological_process
CL11604.Contig1_All	[P]GO:0046777//protein autophosphorylation;[C]GO:0016021//integral component of membrane;GO:0005886//plasma membrane;[F]GO:0004674//protein serine/threonine kinase activity;GO:0005524//ATP binding;GO:0004672//protein kinase activity;	[C]membrane part;cell;[P]cellular process;[F]catalytic activity;binding;	molecular_function;cellular_component;biological_process
CL11609.Contig2_All
CL1162.Contig2_All	[P]GO:0006004//fucose metabolic process;[C]GO:0016021//integral component of membrane;[F]GO:0016757//transferase activity, transferring glycosyl groups;	[C]membrane part;[P]metabolic process;[F]catalytic activity;	biological_process;cellular_component;molecular_function
CL11621.Contig2_All	[F]GO:0003723//RNA binding;	[F]binding;	molecular_function
CL11621.Contig3_All	[F]GO:0003723//RNA binding;	[F]binding;	molecular_function
CL11636.Contig1_All
CL11642.Contig1_All	[P]GO:0006468//protein phosphorylation;[C]GO:0005886//plasma membrane;[F]GO:0005524//ATP binding;GO:0004714//transmembrane receptor protein tyrosine kinase activity;GO:0004675//transmembrane receptor protein serine/threonine kinase activity;GO:0004672//protein kinase activity;	[C]cell;[P]cellular process;[F]binding;catalytic activity;	molecular_function;cellular_component;biological_process
CL11643.Contig1_All	[P]GO:0045454//cell redox homeostasis;GO:0006662//glycerol ether metabolic process;[C]GO:0005623//cell;[F]GO:0015035//protein disulfide oxidoreductase activity;	[C]cell;[P]metabolic process;biological regulation;[F]catalytic activity;	biological_process;molecular_function;cellular_component
CL11646.Contig1_All	[P]GO:0071577//zinc ion transmembrane transport;[C]GO:0016021//integral component of membrane;GO:0005886//plasma membrane;[F]GO:0005385//zinc ion transmembrane transporter activity;	[C]membrane part;cell;[P]localization;[F]transporter activity;	molecular_function;cellular_component;biological_process
CL11648.Contig18_All	[C]GO:0016021//integral component of membrane;[F]GO:0003676//nucleic acid binding;GO:0008270//zinc ion binding;	[C]membrane part;[F]binding;	cellular_component;molecular_function
CL11648.Contig21_All	[C]GO:0016021//integral component of membrane;[F]GO:0003676//nucleic acid binding;GO:0008270//zinc ion binding;	[C]membrane part;[F]binding;	cellular_component;molecular_function
CL11648.Contig4_All	[C]GO:0016021//integral component of membrane;[F]GO:0008270//zinc ion binding;GO:0003676//nucleic acid binding;	[C]membrane part;[F]binding;	molecular_function;cellular_component
CL11648.Contig5_All	[C]GO:0016021//integral component of membrane;[F]GO:0003676//nucleic acid binding;GO:0008270//zinc ion binding;	[C]membrane part;[F]binding;	cellular_component;molecular_function
CL11663.Contig1_All	[P]GO:0005975//carbohydrate metabolic process;[F]GO:0008422//beta-glucosidase activity;GO:0004553//hydrolase activity, hydrolyzing O-glycosyl compounds;	[P]metabolic process;[F]catalytic activity;	molecular_function;biological_process
CL11667.Contig1_All	[F]GO:0046872//metal ion binding;GO:0016787//hydrolase activity;GO:0070006//metalloaminopeptidase activity;	[F]binding;catalytic activity;	molecular_function
CL11671.Contig1_All
CL11689.Contig1_All
CL11689.Contig2_All	[C]GO:0016021//integral component of membrane;	[C]membrane part;	cellular_component
CL11689.Contig4_All	[C]GO:0016021//integral component of membrane;	[C]membrane part;	cellular_component
CL11690.Contig3_All	[P]GO:0007165//signal transduction;[F]GO:0043531//ADP binding;	[P]biological regulation;[F]binding;	biological_process;molecular_function
CL11690.Contig5_All	[P]GO:0007165//signal transduction;[F]GO:0043531//ADP binding;	[P]biological regulation;[F]binding;	biological_process;molecular_function
CL11691.Contig1_All	[P]GO:0000160//phosphorelay signal transduction system;GO:0045893//positive regulation of transcription, DNA-templated;[C]GO:0005634//nucleus;[F]GO:0003700//DNA-binding transcription factor activity;GO:0044212//transcription regulatory region DNA binding;GO:0003677//DNA binding;	[C]cell;[P]biological regulation;[F]binding;transcription regulator activity;	biological_process;cellular_component;molecular_function
CL11692.Contig1_All	[F]GO:0004848//ureidoglycolate hydrolase activity;	[F]catalytic activity;	molecular_function
CL11695.Contig1_All	[P]GO:0015743//malate transport;[C]GO:0016021//integral component of membrane;GO:0009705//plant-type vacuole membrane;	[C]membrane part;organelle part;[P]localization;	cellular_component;biological_process
CL11697.Contig1_All
CL11697.Contig2_All
CL11699.Contig1_All
CL11699.Contig2_All
CL117.Contig3_All
CL11705.Contig2_All	[P]GO:0071555//cell wall organization;[C]GO:0005618//cell wall;GO:0009505//plant-type cell wall;GO:0005576//extracellular region;[F]GO:0052793//pectin acetylesterase activity;GO:0016787//hydrolase activity;	[C]cell;extracellular region;[P]cellular component organization or biogenesis;[F]catalytic activity;	molecular_function;cellular_component;biological_process
CL11709.Contig3_All
CL1171.Contig1_All
CL11717.Contig1_All	[P]GO:0042343//indole glucosinolate metabolic process;[C]GO:0016020//membrane;GO:0016021//integral component of membrane;[F]GO:0020037//heme binding;GO:0005506//iron ion binding;GO:0004497//monooxygenase activity;GO:0016709//oxidoreductase activity, acting on paired donors, with incorporation or reduction of molecular oxygen, NAD(P)H as one donor, and incorporation of one atom of oxygen;GO:001670…	[C]membrane part;membrane;[P]cellular process;[F]catalytic activity;binding;	cellular_component;biological_process;molecular_function
CL11717.Contig3_All	[P]GO:0042343//indole glucosinolate metabolic process;[C]GO:0016020//membrane;GO:0016021//integral component of membrane;[F]GO:0016705//oxidoreductase activity, acting on paired donors, with incorporation or reduction of molecular oxygen;GO:0020037//heme binding;GO:0016709//oxidoreductase activity, acting on paired donors, with incorporation or reduction of molecular oxygen, NAD(P)H as one donor,…	[C]membrane;membrane part;[P]cellular process;[F]catalytic activity;binding;	molecular_function;biological_process;cellular_component
CL11720.Contig3_All	[P]GO:0015031//protein transport;GO:0006457//protein folding;[C]GO:0009570//chloroplast stroma;	[C]organelle part;[P]cellular process;localization;	biological_process;cellular_component
CL11721.Contig2_All
CL1173.Contig12_All	[P]GO:0000398//mRNA splicing, via spliceosome;GO:0006468//protein phosphorylation;GO:0032953//regulation of (1->3)-beta-D-glucan biosynthetic process;GO:0010584//pollen exine formation;[C]GO:0005634//nucleus;[F]GO:0005524//ATP binding;GO:0004693//cyclin-dependent protein serine/threonine kinase activity;GO:0004672//protein kinase activity;	[C]cell;[P]biological regulation;cellular component organization or biogenesis;cellular process;[F]binding;catalytic activity;	biological_process;cellular_component;molecular_function
CL1173.Contig6_All	[P]GO:0032953//regulation of (1->3)-beta-D-glucan biosynthetic process;GO:0010584//pollen exine formation;GO:0006468//protein phosphorylation;GO:0000398//mRNA splicing, via spliceosome;[C]GO:0005634//nucleus;[F]GO:0004672//protein kinase activity;GO:0005524//ATP binding;GO:0004693//cyclin-dependent protein serine/threonine kinase activity;	[C]cell;[P]cellular component organization or biogenesis;cellular process;biological regulation;[F]catalytic activity;binding;	molecular_function;cellular_component;biological_process
CL11733.Contig1_All	[P]GO:0071555//cell wall organization;GO:0005975//carbohydrate metabolic process;[C]GO:0005576//extracellular region;[F]GO:0004650//polygalacturonase activity;GO:0016829//lyase activity;GO:0047911//galacturan 1,4-alpha-galacturonidase activity;	[C]extracellular region;[P]cellular component organization or biogenesis;metabolic process;[F]catalytic activity;	cellular_component;molecular_function;biological_process
CL11733.Contig2_All	[P]GO:0071555//cell wall organization;GO:0005975//carbohydrate metabolic process;[C]GO:0005576//extracellular region;[F]GO:0004650//polygalacturonase activity;GO:0047911//galacturan 1,4-alpha-galacturonidase activity;	[C]extracellular region;[P]metabolic process;cellular component organization or biogenesis;[F]catalytic activity;	cellular_component;biological_process;molecular_function
CL11735.Contig1_All	[F]GO:0043531//ADP binding;	[F]binding;	molecular_function
CL11735.Contig4_All	[F]GO:0043531//ADP binding;	[F]binding;	molecular_function
CL11741.Contig1_All	[P]GO:0006952//defense response;GO:0002229//defense response to oomycetes;GO:0042742//defense response to bacterium;[C]GO:0005886//plasma membrane;GO:0016021//integral component of membrane;[F]GO:0004675//transmembrane receptor protein serine/threonine kinase activity;GO:0030246//carbohydrate binding;GO:0005524//ATP binding;GO:0004672//protein kinase activity;	[C]cell;membrane part;[P]response to stimulus;multi-organism process;[F]binding;catalytic activity;	molecular_function;biological_process;cellular_component
CL11749.Contig1_All
CL11749.Contig2_All
CL11749.Contig3_All
CL11749.Contig4_All
CL1175.Contig1_All	[C]GO:0016021//integral component of membrane;	[C]membrane part;	cellular_component
CL1176.Contig1_All	[C]GO:0016021//integral component of membrane;[F]GO:0022857//transmembrane transporter activity;	[C]membrane part;[F]transporter activity;	molecular_function;cellular_component
CL1176.Contig3_All	[C]GO:0016021//integral component of membrane;[F]GO:0022857//transmembrane transporter activity;	[C]membrane part;[F]transporter activity;	cellular_component;molecular_function
CL1176.Contig9_All	[C]GO:0016021//integral component of membrane;[F]GO:0022857//transmembrane transporter activity;	[C]membrane part;[F]transporter activity;	molecular_function;cellular_component
CL11760.Contig4_All	[C]GO:0005886//plasma membrane;GO:0016021//integral component of membrane;[F]GO:0004672//protein kinase activity;GO:0004674//protein serine/threonine kinase activity;GO:0005524//ATP binding;GO:0030247//polysaccharide binding;	[C]cell;membrane part;[F]catalytic activity;binding;	cellular_component;molecular_function
CL11760.Contig5_All	[C]GO:0016021//integral component of membrane;GO:0005886//plasma membrane;[F]GO:0004674//protein serine/threonine kinase activity;GO:0005524//ATP binding;GO:0030247//polysaccharide binding;GO:0004672//protein kinase activity;	[C]membrane part;cell;[F]binding;catalytic activity;	cellular_component;molecular_function
CL11760.Contig9_All	[C]GO:0005886//plasma membrane;GO:0016021//integral component of membrane;[F]GO:0004674//protein serine/threonine kinase activity;GO:0030247//polysaccharide binding;GO:0005524//ATP binding;GO:0004672//protein kinase activity;	[C]membrane part;cell;[F]catalytic activity;binding;	cellular_component;molecular_function
CL11769.Contig1_All
CL11775.Contig1_All
CL11775.Contig2_All
CL11775.Contig3_All
CL1178.Contig2_All	[F]GO:0016740//transferase activity;	[F]catalytic activity;	molecular_function
CL1178.Contig4_All	[F]GO:0016740//transferase activity;	[F]catalytic activity;	molecular_function
CL11794.Contig1_All
CL11795.Contig1_All
CL11807.Contig1_All
CL11811.Contig3_All	[P]GO:0006298//mismatch repair;GO:0007131//reciprocal meiotic recombination;[C]GO:0032300//mismatch repair complex;[F]GO:0005524//ATP binding;GO:0030983//mismatched DNA binding;GO:0016887//ATPase activity;	[C]cell;[P]cellular component organization or biogenesis;cellular process;[F]binding;catalytic activity;	molecular_function;biological_process;cellular_component
CL11814.Contig1_All	[P]GO:0006511//ubiquitin-dependent protein catabolic process;[F]GO:0061631//ubiquitin conjugating enzyme activity;GO:0005524//ATP binding;GO:0016740//transferase activity;	[P]cellular process;[F]catalytic activity;binding;	biological_process;molecular_function
CL11818.Contig1_All	[C]GO:0016021//integral component of membrane;GO:0046658//anchored component of plasma membrane;[F]GO:0009055//electron transfer activity;	[C]cell;membrane part;[F]catalytic activity;	molecular_function;cellular_component
CL11818.Contig2_All	[C]GO:0016021//integral component of membrane;GO:0046658//anchored component of plasma membrane;[F]GO:0009055//electron transfer activity;	[C]cell;membrane part;[F]catalytic activity;	molecular_function;cellular_component
CL11819.Contig1_All	[P]GO:0030001//metal ion transport;[F]GO:0046872//metal ion binding;	[P]localization;[F]binding;	molecular_function;biological_process
CL11819.Contig2_All	[P]GO:0030001//metal ion transport;[F]GO:0046872//metal ion binding;	[P]localization;[F]binding;	biological_process;molecular_function
CL11821.Contig1_All	[P]GO:0017183//peptidyl-diphthamide biosynthetic process from peptidyl-histidine;[F]GO:0016740//transferase activity;	[P]biological regulation;[F]catalytic activity;	molecular_function;biological_process
CL11829.Contig1_All	[P]GO:0042546//cell wall biogenesis;[C]GO:0016021//integral component of membrane;[F]GO:0008107//galactoside 2-alpha-L-fucosyltransferase activity;	[C]membrane part;[P]cellular component organization or biogenesis;[F]catalytic activity;	cellular_component;biological_process;molecular_function
CL11831.Contig2_All	[P]GO:0006468//protein phosphorylation;[C]GO:0005634//nucleus;GO:0005737//cytoplasm;GO:0005886//plasma membrane;[F]GO:0004672//protein kinase activity;GO:0004674//protein serine/threonine kinase activity;GO:0005524//ATP binding;	[C]cell;[P]cellular process;[F]binding;catalytic activity;	molecular_function;biological_process;cellular_component
CL11837.Contig2_All	[F]GO:0016301//kinase activity;	[F]catalytic activity;	molecular_function
CL11838.Contig1_All	[F]GO:0043531//ADP binding;	[F]binding;	molecular_function
CL11838.Contig2_All	[F]GO:0043531//ADP binding;	[F]binding;	molecular_function
CL11853.Contig1_All	[P]GO:0006281//DNA repair;GO:0000725//recombinational repair;[F]GO:0003684//damaged DNA binding;GO:0008094//DNA-dependent ATPase activity;GO:0005524//ATP binding;GO:0003677//DNA binding;	[P]cellular process;[F]catalytic activity;binding;	molecular_function;biological_process
CL11854.Contig2_All	[P]GO:0007165//signal transduction;[F]GO:0043531//ADP binding;	[P]biological regulation;[F]binding;	biological_process;molecular_function
CL1186.Contig2_All
CL11865.Contig2_All	[C]GO:0016021//integral component of membrane;	[C]membrane part;	cellular_component
CL11866.Contig22_All	[C]GO:0016021//integral component of membrane;[F]GO:0005524//ATP binding;GO:0004672//protein kinase activity;	[C]membrane part;[F]catalytic activity;binding;	molecular_function;cellular_component
CL11878.Contig1_All	[F]GO:0005524//ATP binding;	[F]binding;	molecular_function
CL11889.Contig2_All	[F]GO:0004724//magnesium-dependent protein serine/threonine phosphatase activity;GO:0004722//protein serine/threonine phosphatase activity;GO:0046872//metal ion binding;	[F]binding;catalytic activity;	molecular_function
CL1189.Contig1_All	[F]GO:0008757//S-adenosylmethionine-dependent methyltransferase activity;	[F]catalytic activity;	molecular_function
CL11894.Contig1_All	[P]GO:0045944//positive regulation of transcription by RNA polymerase II;GO:0043984//histone H4-K16 acetylation;GO:0043981//histone H4-K5 acetylation;GO:0043982//histone H4-K8 acetylation;[C]GO:0044545//NSL complex;GO:0071339//MLL1 complex;GO:0031011//Ino80 complex;[F]GO:0002151//G-quadruplex RNA binding;	[C]organelle part;[P]cellular component organization or biogenesis;biological regulation;[F]binding;	biological_process;molecular_function;cellular_component
CL11900.Contig2_All	[P]GO:0015074//DNA integration;[F]GO:0003676//nucleic acid binding;GO:0004190//aspartic-type endopeptidase activity;GO:0008270//zinc ion binding;	[P]cellular process;[F]catalytic activity;binding;	biological_process;molecular_function
CL11900.Contig3_All
CL11900.Contig8_All
CL11901.Contig1_All	[P]GO:0000387//spliceosomal snRNP assembly;[C]GO:0019013//viral nucleocapsid;GO:0071013//catalytic step 2 spliceosome;GO:0005685//U1 snRNP;GO:0005732//small nucleolar ribonucleoprotein complex;GO:0005681//spliceosomal complex;[F]GO:0003723//RNA binding;	[C]organelle part;virion part;protein-containing complex;[P]cellular component organization or biogenesis;[F]binding;	molecular_function;biological_process;cellular_component
CL11903.Contig1_All	[F]GO:0003676//nucleic acid binding;GO:0008270//zinc ion binding;	[F]binding;	molecular_function
CL11915.Contig1_All	[F]GO:0016787//hydrolase activity;	[F]catalytic activity;	molecular_function
CL11915.Contig2_All	[F]GO:0016787//hydrolase activity;	[F]catalytic activity;	molecular_function
CL11918.Contig1_All	[P]GO:2001295//malonyl-CoA biosynthetic process;GO:0006633//fatty acid biosynthetic process;[F]GO:0004075//biotin carboxylase activity;GO:0046872//metal ion binding;GO:0005524//ATP binding;GO:0003989//acetyl-CoA carboxylase activity;	[P]cellular process;[F]binding;catalytic activity;	molecular_function;biological_process
CL11918.Contig2_All	[P]GO:0006633//fatty acid biosynthetic process;GO:2001295//malonyl-CoA biosynthetic process;[F]GO:0046872//metal ion binding;GO:0005524//ATP binding;GO:0003989//acetyl-CoA carboxylase activity;GO:0004075//biotin carboxylase activity;	[P]cellular process;[F]catalytic activity;binding;	molecular_function;biological_process
CL11920.Contig2_All	[C]GO:0016021//integral component of membrane;[F]GO:0042626//ATPase activity, coupled to transmembrane movement of substances;GO:0005524//ATP binding;	[C]membrane part;[F]transporter activity;binding;	cellular_component;molecular_function
CL1194.Contig3_All	[F]GO:0046872//metal ion binding;	[F]binding;	molecular_function
CL1194.Contig5_All	[F]GO:0046872//metal ion binding;	[F]binding;	molecular_function
CL1194.Contig6_All	[F]GO:0004386//helicase activity;GO:0003677//DNA binding;GO:0046872//metal ion binding;	[F]catalytic activity;binding;	molecular_function
CL11949.Contig2_All	[P]GO:0006486//protein glycosylation;[C]GO:0016021//integral component of membrane;GO:0005783//endoplasmic reticulum;GO:0000139//Golgi membrane;GO:0005794//Golgi apparatus;[F]GO:0008378//galactosyltransferase activity;	[C]organelle part;cell;membrane part;[P]cellular process;[F]catalytic activity;	molecular_function;biological_process;cellular_component
CL1195.Contig1_All	[C]GO:0016021//integral component of membrane;[F]GO:0016740//transferase activity;	[C]membrane part;[F]catalytic activity;	cellular_component;molecular_function
CL1195.Contig6_All	[F]GO:0016740//transferase activity;	[F]catalytic activity;	molecular_function
CL11955.Contig1_All	[C]GO:0016021//integral component of membrane;[F]GO:0008375//acetylglucosaminyltransferase activity;	[C]membrane part;[F]catalytic activity;	cellular_component;molecular_function
CL11958.Contig3_All
CL1196.Contig12_All	[P]GO:0046777//protein autophosphorylation;[C]GO:0009506//plasmodesma;GO:0005886//plasma membrane;[F]GO:0005524//ATP binding;GO:0004672//protein kinase activity;	[C]cell;symplast;[P]cellular process;[F]catalytic activity;binding;	cellular_component;biological_process;molecular_function
CL1196.Contig15_All	[P]GO:0046777//protein autophosphorylation;[C]GO:0005886//plasma membrane;GO:0009506//plasmodesma;[F]GO:0005524//ATP binding;GO:0004672//protein kinase activity;	[C]cell;symplast;[P]cellular process;[F]binding;catalytic activity;	biological_process;cellular_component;molecular_function
CL1196.Contig2_All	[P]GO:0046777//protein autophosphorylation;[C]GO:0005886//plasma membrane;GO:0009506//plasmodesma;[F]GO:0004672//protein kinase activity;GO:0005524//ATP binding;	[C]symplast;cell;[P]cellular process;[F]catalytic activity;binding;	molecular_function;cellular_component;biological_process
CL1196.Contig3_All	[P]GO:0046777//protein autophosphorylation;[C]GO:0009506//plasmodesma;GO:0005886//plasma membrane;[F]GO:0004672//protein kinase activity;GO:0005524//ATP binding;	[C]symplast;cell;[P]cellular process;[F]catalytic activity;binding;	cellular_component;biological_process;molecular_function
CL1196.Contig6_All	[P]GO:0046777//protein autophosphorylation;[C]GO:0009506//plasmodesma;GO:0005886//plasma membrane;[F]GO:0005524//ATP binding;GO:0004672//protein kinase activity;	[C]cell;symplast;[P]cellular process;[F]catalytic activity;binding;	cellular_component;biological_process;molecular_function
CL1196.Contig7_All	[P]GO:0046777//protein autophosphorylation;[C]GO:0009506//plasmodesma;GO:0005886//plasma membrane;[F]GO:0004672//protein kinase activity;GO:0005524//ATP binding;	[C]cell;symplast;[P]cellular process;[F]catalytic activity;binding;	cellular_component;biological_process;molecular_function
CL1196.Contig9_All	[P]GO:0046777//protein autophosphorylation;[C]GO:0009506//plasmodesma;GO:0005886//plasma membrane;[F]GO:0004672//protein kinase activity;GO:0005524//ATP binding;	[C]symplast;cell;[P]cellular process;[F]binding;catalytic activity;	cellular_component;molecular_function;biological_process
CL11967.Contig2_All	[P]GO:0006287//base-excision repair, gap-filling;GO:0045004//DNA replication proofreading;GO:0006297//nucleotide-excision repair, DNA gap filling;GO:0000278//mitotic cell cycle;GO:0006272//leading strand elongation;[C]GO:0008622//epsilon DNA polymerase complex;[F]GO:0000166//nucleotide binding;GO:0008270//zinc ion binding;GO:0003887//DNA-directed DNA polymerase activity;GO:0003677//DNA binding;GO…	[C]organelle part;[P]cellular process;[F]binding;catalytic activity;	molecular_function;cellular_component;biological_process
CL11975.Contig4_All	[F]GO:0005524//ATP binding;GO:0005509//calcium ion binding;GO:0004672//protein kinase activity;	[F]binding;catalytic activity;	molecular_function
CL11983.Contig1_All
CL11983.Contig2_All
CL11984.Contig3_All	[C]GO:0005634//nucleus;[F]GO:0043565//sequence-specific DNA binding;GO:0003700//DNA-binding transcription factor activity;	[C]cell;[F]binding;transcription regulator activity;	molecular_function;cellular_component
CL11996.Contig1_All	[C]GO:0005829//cytosol;	[C]cell;	cellular_component
CL11996.Contig2_All	[C]GO:0005829//cytosol;	[C]cell;	cellular_component
CL11996.Contig3_All	[C]GO:0005829//cytosol;	[C]cell;	cellular_component
CL11999.Contig3_All	[P]GO:0009089//lysine biosynthetic process via diaminopimelate;[F]GO:0008836//diaminopimelate decarboxylase activity;	[P]cellular process;[F]catalytic activity;	molecular_function;biological_process
CL1200.Contig4_All	[P]GO:0006571//tyrosine biosynthetic process;[F]GO:0004665//prephenate dehydrogenase (NADP+) activity;GO:0008977//prephenate dehydrogenase (NAD+) activity;GO:0033730//arogenate dehydrogenase (NADP+) activity;	[P]cellular process;[F]catalytic activity;	molecular_function;biological_process
CL12003.Contig1_All	[P]GO:0015936//coenzyme A metabolic process;[C]GO:0016021//integral component of membrane;[F]GO:0005507//copper ion binding;GO:0009055//electron transfer activity;GO:0050662//coenzyme binding;GO:0004420//hydroxymethylglutaryl-CoA reductase (NADPH) activity;	[C]membrane part;[P]cellular process;[F]catalytic activity;binding;	cellular_component;molecular_function;biological_process
CL12003.Contig2_All	[P]GO:0015936//coenzyme A metabolic process;[C]GO:0016021//integral component of membrane;[F]GO:0004420//hydroxymethylglutaryl-CoA reductase (NADPH) activity;GO:0050662//coenzyme binding;	[C]membrane part;[P]cellular process;[F]catalytic activity;binding;	molecular_function;cellular_component;biological_process
CL1201.Contig3_All	[P]GO:0006633//fatty acid biosynthetic process;[F]GO:0050080//malonyl-CoA decarboxylase activity;	[P]cellular process;[F]catalytic activity;	biological_process;molecular_function
CL12017.Contig3_All	[C]GO:0016021//integral component of membrane;	[C]membrane part;	cellular_component
CL12020.Contig2_All	[C]GO:0005634//nucleus;[F]GO:0051287//NAD binding;GO:0016616//oxidoreductase activity, acting on the CH-OH group of donors, NAD or NADP as acceptor;GO:0003677//DNA binding;	[C]cell;[F]binding;catalytic activity;	cellular_component;molecular_function
CL12029.Contig2_All	[P]GO:0006457//protein folding;[C]GO:0005737//cytoplasm;[F]GO:0051082//unfolded protein binding;GO:0005524//ATP binding;	[C]cell;[P]cellular process;[F]binding;	biological_process;cellular_component;molecular_function
CL1203.Contig3_All	[P]GO:0006857//oligopeptide transport;[C]GO:0016021//integral component of membrane;GO:0016020//membrane;GO:0005886//plasma membrane;[F]GO:0035673//oligopeptide transmembrane transporter activity;GO:1904680//peptide transmembrane transporter activity;GO:0015333//peptide:proton symporter activity;GO:0022857//transmembrane transporter activity;	[C]cell;membrane;membrane part;[P]localization;[F]transporter activity;	biological_process;cellular_component;molecular_function
CL1204.Contig1_All	[P]GO:0009102//biotin biosynthetic process;GO:0009448//gamma-aminobutyric acid metabolic process;[F]GO:0030170//pyridoxal phosphate binding;GO:0004015//adenosylmethionine-8-amino-7-oxononanoate transaminase activity;GO:0003867//4-aminobutyrate transaminase activity;GO:0008483//transaminase activity;	[P]cellular process;biological regulation;[F]binding;catalytic activity;	biological_process;molecular_function
CL1204.Contig2_All	[P]GO:0009102//biotin biosynthetic process;GO:0009448//gamma-aminobutyric acid metabolic process;[F]GO:0003867//4-aminobutyrate transaminase activity;GO:0030170//pyridoxal phosphate binding;GO:0004015//adenosylmethionine-8-amino-7-oxononanoate transaminase activity;GO:0008483//transaminase activity;	[P]biological regulation;cellular process;[F]catalytic activity;binding;	biological_process;molecular_function
CL12042.Contig1_All
CL12042.Contig2_All
CL12048.Contig2_All
CL12053.Contig2_All	[P]GO:0048544//recognition of pollen;[C]GO:0016021//integral component of membrane;[F]GO:0004674//protein serine/threonine kinase activity;GO:0030246//carbohydrate binding;GO:0005524//ATP binding;	[C]membrane part;[P]multi-organism process;[F]catalytic activity;binding;	cellular_component;biological_process;molecular_function
CL12053.Contig3_All	[P]GO:0048544//recognition of pollen;[C]GO:0016021//integral component of membrane;[F]GO:0005524//ATP binding;GO:0004672//protein kinase activity;GO:0004674//protein serine/threonine kinase activity;	[C]membrane part;[P]multi-organism process;[F]binding;catalytic activity;	molecular_function;biological_process;cellular_component
CL12055.Contig1_All
CL12059.Contig1_All
CL12065.Contig1_All
CL12067.Contig1_All	[P]GO:0006526//arginine biosynthetic process;[C]GO:0005737//cytoplasm;[F]GO:0004042//acetyl-CoA:L-glutamate N-acetyltransferase activity;	[C]cell;[P]cellular process;[F]catalytic activity;	cellular_component;molecular_function;biological_process
CL1207.Contig15_All
CL1207.Contig9_All
CL12074.Contig2_All	[F]GO:0016747//transferase activity, transferring acyl groups other than amino-acyl groups;	[F]catalytic activity;	molecular_function
CL12079.Contig1_All	[P]GO:0009773//photosynthetic electron transport in photosystem I;[C]GO:0009535//chloroplast thylakoid membrane;GO:0010598//NAD(P)H dehydrogenase complex (plastoquinone);[F]GO:0016757//transferase activity, transferring glycosyl groups;	[C]organelle part;cell;[P]cellular process;[F]catalytic activity;	cellular_component;biological_process;molecular_function
CL1208.Contig12_All	[F]GO:0004721//phosphoprotein phosphatase activity;	[F]catalytic activity;	molecular_function
CL1208.Contig1_All
CL1208.Contig6_All	[F]GO:0004721//phosphoprotein phosphatase activity;	[F]catalytic activity;	molecular_function
CL12082.Contig1_All	[F]GO:0010301//xanthoxin dehydrogenase activity;	[F]catalytic activity;	molecular_function
CL12087.Contig1_All	[P]GO:0006075//(1->3)-beta-D-glucan biosynthetic process;[C]GO:0016021//integral component of membrane;GO:0000148//1,3-beta-D-glucan synthase complex;[F]GO:0003843//1,3-beta-D-glucan synthase activity;	[C]cell;membrane part;[P]cellular process;[F]catalytic activity;	molecular_function;cellular_component;biological_process
CL1209.Contig2_All	[P]GO:0042026//protein refolding;[F]GO:0003755//peptidyl-prolyl cis-trans isomerase activity;GO:0016018//cyclosporin A binding;GO:0051082//unfolded protein binding;	[P]cellular process;[F]catalytic activity;binding;	biological_process;molecular_function
CL1209.Contig33_All	[P]GO:0042026//protein refolding;[F]GO:0051082//unfolded protein binding;GO:0003755//peptidyl-prolyl cis-trans isomerase activity;GO:0016018//cyclosporin A binding;	[P]cellular process;[F]catalytic activity;binding;	molecular_function;biological_process
CL12091.Contig2_All	[P]GO:0097036//regulation of plasma membrane sterol distribution;GO:0016125//sterol metabolic process;GO:0006665//sphingolipid metabolic process;GO:0032366//intracellular sterol transport;[C]GO:0016021//integral component of membrane;GO:0032541//cortical endoplasmic reticulum;GO:0005794//Golgi apparatus;	[C]cell;organelle part;membrane part;[P]metabolic process;cellular component organization or biogenesis;cellular process;localization;	biological_process;cellular_component
CL121.Contig6_All	[P]GO:0071555//cell wall organization;GO:0030244//cellulose biosynthetic process;GO:0009833//plant-type primary cell wall biogenesis;[C]GO:0005794//Golgi apparatus;GO:0005802//trans-Golgi network;GO:0016021//integral component of membrane;GO:0005886//plasma membrane;[F]GO:0016760//cellulose synthase (UDP-forming) activity;GO:0046872//metal ion binding;GO:0016759//cellulose synthase activity;	[C]membrane part;organelle part;cell;[P]cellular process;cellular component organization or biogenesis;[F]binding;catalytic activity;	molecular_function;biological_process;cellular_component
CL12105.Contig1_All	[P]GO:0009299//mRNA transcription;GO:0009416//response to light stimulus;[C]GO:0005634//nucleus;	[C]cell;[P]cellular process;response to stimulus;	biological_process;cellular_component
CL12105.Contig2_All
CL1212.Contig2_All	[P]GO:0019748//secondary metabolic process;[C]GO:0016021//integral component of membrane;[F]GO:0004185//serine-type carboxypeptidase activity;	[C]membrane part;[P]metabolic process;[F]catalytic activity;	molecular_function;cellular_component;biological_process
CL12124.Contig9_All	[P]GO:0006412//translation;[C]GO:0005840//ribosome;[F]GO:0003735//structural constituent of ribosome;	[C]cell;[P]cellular process;[F]structural molecule activity;	biological_process;molecular_function;cellular_component
CL12125.Contig1_All	[C]GO:0016021//integral component of membrane;	[C]membrane part;	cellular_component
CL12129.Contig1_All	[P]GO:0016255//attachment of GPI anchor to protein;GO:0006388//tRNA splicing, via endonucleolytic cleavage and ligation;GO:0006542//glutamine biosynthetic process;GO:0016042//lipid catabolic process;GO:0055085//transmembrane transport;[C]GO:0042765//GPI-anchor transamidase complex;GO:0016021//integral component of membrane;GO:0070701//mucus layer;[F]GO:0004356//glutamate-ammonia ligase activity;G…	[C]extracellular region;organelle part;membrane part;[P]cellular process;localization;metabolic process;[F]catalytic activity;binding;	molecular_function;biological_process;cellular_component
CL12131.Contig1_All
CL12132.Contig1_All
CL12137.Contig2_All	[C]GO:0016021//integral component of membrane;	[C]membrane part;	cellular_component
CL12138.Contig2_All	[C]GO:0016021//integral component of membrane;	[C]membrane part;	cellular_component
CL1214.Contig1_All	[F]GO:0051213//dioxygenase activity;GO:0046872//metal ion binding;GO:0016491//oxidoreductase activity;	[F]binding;catalytic activity;	molecular_function
CL12142.Contig1_All
CL12142.Contig2_All
CL12149.Contig1_All
CL12149.Contig2_All
CL12154.Contig2_All	[F]GO:0043531//ADP binding;	[F]binding;	molecular_function
CL1216.Contig2_All	[C]GO:0016021//integral component of membrane;	[C]membrane part;	cellular_component
CL12163.Contig1_All	[C]GO:0005634//nucleus;	[C]cell;	cellular_component
CL12165.Contig1_All
CL12168.Contig1_All
CL1217.Contig2_All	[P]GO:0032446//protein modification by small protein conjugation;GO:0045116//protein neddylation;[C]GO:0005737//cytoplasm;[F]GO:0019781//NEDD8 activating enzyme activity;	[C]cell;[P]cellular process;[F]catalytic activity;	cellular_component;molecular_function;biological_process
CL1217.Contig5_All	[P]GO:0045116//protein neddylation;GO:0032446//protein modification by small protein conjugation;[C]GO:0005737//cytoplasm;[F]GO:0019781//NEDD8 activating enzyme activity;	[C]cell;[P]cellular process;[F]catalytic activity;	molecular_function;cellular_component;biological_process
CL12171.Contig3_All	[P]GO:0006400//tRNA modification;[C]GO:0016021//integral component of membrane;[F]GO:0003723//RNA binding;	[C]membrane part;[P]cellular process;[F]binding;	biological_process;cellular_component;molecular_function
CL12173.Contig2_All	[P]GO:0045454//cell redox homeostasis;GO:0006662//glycerol ether metabolic process;[C]GO:0005829//cytosol;GO:0005623//cell;[F]GO:0015035//protein disulfide oxidoreductase activity;GO:0016671//oxidoreductase activity, acting on a sulfur group of donors, disulfide as acceptor;	[C]cell;[P]biological regulation;metabolic process;[F]catalytic activity;	cellular_component;biological_process;molecular_function
CL12184.Contig1_All	[P]GO:0019752//carboxylic acid metabolic process;[F]GO:0004451//isocitrate lyase activity;GO:0046872//metal ion binding;	[P]cellular process;[F]catalytic activity;binding;	molecular_function;biological_process
CL12189.Contig1_All	[C]GO:0016021//integral component of membrane;	[C]membrane part;	cellular_component
CL12192.Contig1_All	[C]GO:0016021//integral component of membrane;[F]GO:0015238//drug transmembrane transporter activity;GO:0015297//antiporter activity;	[C]membrane part;[F]transporter activity;	molecular_function;cellular_component
CL12195.Contig3_All
CL12197.Contig2_All
CL12198.Contig1_All	[P]GO:0006355//regulation of transcription, DNA-templated;[C]GO:0005634//nucleus;[F]GO:0003714//transcription corepressor activity;	[C]cell;[P]biological regulation;[F]transcription regulator activity;	molecular_function;biological_process;cellular_component
CL12198.Contig2_All	[P]GO:0006355//regulation of transcription, DNA-templated;[C]GO:0005634//nucleus;[F]GO:0003714//transcription corepressor activity;	[C]cell;[P]biological regulation;[F]transcription regulator activity;	cellular_component;biological_process;molecular_function
CL122.Contig1_All	[F]GO:0050589//leucocyanidin oxygenase activity;GO:0046872//metal ion binding;GO:0051213//dioxygenase activity;GO:0016491//oxidoreductase activity;	[F]catalytic activity;binding;	molecular_function
CL12201.Contig2_All
CL12201.Contig3_All
CL12205.Contig1_All	[F]GO:0004462//lactoylglutathione lyase activity;GO:0046872//metal ion binding;	[F]binding;catalytic activity;	molecular_function
CL1221.Contig10_All	[P]GO:0055085//transmembrane transport;[C]GO:0016020//membrane;GO:0016021//integral component of membrane;	[C]membrane;membrane part;[P]localization;	cellular_component;biological_process
CL1221.Contig4_All	[P]GO:0055085//transmembrane transport;[C]GO:0016020//membrane;GO:0016021//integral component of membrane;	[C]membrane;membrane part;[P]localization;	biological_process;cellular_component
CL1222.Contig3_All
CL12220.Contig1_All	[F]GO:0003723//RNA binding;	[F]binding;	molecular_function
CL12220.Contig2_All	[F]GO:0003723//RNA binding;	[F]binding;	molecular_function
CL12224.Contig2_All
CL12226.Contig1_All	[F]GO:0003723//RNA binding;	[F]binding;	molecular_function
CL1223.Contig1_All	[P]GO:0006486//protein glycosylation;[C]GO:0016021//integral component of membrane;[F]GO:0004576//oligosaccharyl transferase activity;	[C]membrane part;[P]cellular process;[F]catalytic activity;	biological_process;molecular_function;cellular_component
CL12241.Contig4_All	[P]GO:0006869//lipid transport;[C]GO:0005829//cytosol;[F]GO:0000062//fatty-acyl-CoA binding;	[C]cell;[P]localization;[F]binding;	cellular_component;molecular_function;biological_process
CL12241.Contig5_All	[F]GO:0000062//fatty-acyl-CoA binding;	[F]binding;	molecular_function
CL12258.Contig1_All	[P]GO:0009734//auxin-activated signaling pathway;GO:0006355//regulation of transcription, DNA-templated;[C]GO:0005634//nucleus;	[C]cell;[P]biological regulation;	biological_process;cellular_component
CL12267.Contig2_All
CL1227.Contig2_All	[P]GO:0005975//carbohydrate metabolic process;[F]GO:0103025//alpha-amylase activity (releasing maltohexaose);GO:0005509//calcium ion binding;GO:0004556//alpha-amylase activity;	[P]metabolic process;[F]catalytic activity;binding;	biological_process;molecular_function
CL1227.Contig3_All	[P]GO:0005975//carbohydrate metabolic process;[F]GO:0103025//alpha-amylase activity (releasing maltohexaose);GO:0004556//alpha-amylase activity;GO:0005509//calcium ion binding;	[P]metabolic process;[F]catalytic activity;binding;	biological_process;molecular_function
CL12276.Contig4_All	[C]GO:0043231//intracellular membrane-bounded organelle;[F]GO:0008194//UDP-glycosyltransferase activity;GO:0016758//transferase activity, transferring hexosyl groups;	[C]cell;[F]catalytic activity;	cellular_component;molecular_function
CL12278.Contig1_All	[P]GO:0006412//translation;[C]GO:0016021//integral component of membrane;GO:0005840//ribosome;[F]GO:0019706//protein-cysteine S-palmitoyltransferase activity;GO:0003735//structural constituent of ribosome;	[C]cell;membrane part;[P]cellular process;[F]catalytic activity;structural molecule activity;	biological_process;cellular_component;molecular_function
CL12282.Contig1_All
CL12297.Contig2_All
CL12299.Contig1_All
CL1230.Contig10_All	[F]GO:0020037//heme binding;GO:0010295//(+)-abscisic acid 8'-hydroxylase activity;GO:0005506//iron ion binding;GO:0016705//oxidoreductase activity, acting on paired donors, with incorporation or reduction of molecular oxygen;GO:0004497//monooxygenase activity;	[F]catalytic activity;binding;	molecular_function
CL1230.Contig11_All	[P]GO:0016125//sterol metabolic process;GO:0009687//abscisic acid metabolic process;GO:0055114//oxidation-reduction process;[F]GO:0010295//(+)-abscisic acid 8'-hydroxylase activity;GO:0016705//oxidoreductase activity, acting on paired donors, with incorporation or reduction of molecular oxygen;GO:0020037//heme binding;GO:0005506//iron ion binding;GO:0004497//monooxygenase activity;	[P]cellular process;metabolic process;[F]binding;catalytic activity;	molecular_function;biological_process
CL1230.Contig12_All	[P]GO:0055114//oxidation-reduction process;GO:0009687//abscisic acid metabolic process;GO:0016125//sterol metabolic process;[F]GO:0020037//heme binding;GO:0010295//(+)-abscisic acid 8'-hydroxylase activity;GO:0016705//oxidoreductase activity, acting on paired donors, with incorporation or reduction of molecular oxygen;GO:0005506//iron ion binding;GO:0004497//monooxygenase activity;	[P]metabolic process;cellular process;[F]catalytic activity;binding;	molecular_function;biological_process
CL1230.Contig15_All	[P]GO:0055114//oxidation-reduction process;GO:0016125//sterol metabolic process;GO:0009687//abscisic acid metabolic process;[F]GO:0016705//oxidoreductase activity, acting on paired donors, with incorporation or reduction of molecular oxygen;GO:0005506//iron ion binding;GO:0020037//heme binding;GO:0010295//(+)-abscisic acid 8'-hydroxylase activity;GO:0004497//monooxygenase activity;	[P]cellular process;metabolic process;[F]catalytic activity;binding;	molecular_function;biological_process
CL1230.Contig16_All	[P]GO:0009687//abscisic acid metabolic process;GO:0055114//oxidation-reduction process;GO:0016125//sterol metabolic process;[F]GO:0016705//oxidoreductase activity, acting on paired donors, with incorporation or reduction of molecular oxygen;GO:0010295//(+)-abscisic acid 8'-hydroxylase activity;GO:0005506//iron ion binding;GO:0020037//heme binding;GO:0004497//monooxygenase activity;	[P]cellular process;metabolic process;[F]catalytic activity;binding;	molecular_function;biological_process
CL1230.Contig19_All	[P]GO:0055114//oxidation-reduction process;GO:0009687//abscisic acid metabolic process;GO:0016125//sterol metabolic process;[C]GO:0016021//integral component of membrane;[F]GO:0005506//iron ion binding;GO:0010295//(+)-abscisic acid 8'-hydroxylase activity;GO:0004497//monooxygenase activity;GO:0020037//heme binding;GO:0016705//oxidoreductase activity, acting on paired donors, with incorporation or…	[C]membrane part;[P]cellular process;metabolic process;[F]binding;catalytic activity;	biological_process;molecular_function;cellular_component
CL1230.Contig1_All	[P]GO:0009687//abscisic acid metabolic process;GO:0016125//sterol metabolic process;GO:0055114//oxidation-reduction process;[F]GO:0005506//iron ion binding;GO:0004497//monooxygenase activity;GO:0020037//heme binding;GO:0010295//(+)-abscisic acid 8'-hydroxylase activity;GO:0016705//oxidoreductase activity, acting on paired donors, with incorporation or reduction of molecular oxygen;	[P]metabolic process;cellular process;[F]binding;catalytic activity;	molecular_function;biological_process
CL1230.Contig22_All	[P]GO:0055114//oxidation-reduction process;GO:0016125//sterol metabolic process;GO:0009687//abscisic acid metabolic process;[C]GO:0016021//integral component of membrane;[F]GO:0010295//(+)-abscisic acid 8'-hydroxylase activity;GO:0005506//iron ion binding;GO:0004497//monooxygenase activity;GO:0016705//oxidoreductase activity, acting on paired donors, with incorporation or reduction of molecular o…	[C]membrane part;[P]cellular process;metabolic process;[F]catalytic activity;binding;	biological_process;molecular_function;cellular_component
CL1230.Contig23_All	[P]GO:0009687//abscisic acid metabolic process;GO:0055114//oxidation-reduction process;GO:0016125//sterol metabolic process;[C]GO:0016021//integral component of membrane;[F]GO:0016705//oxidoreductase activity, acting on paired donors, with incorporation or reduction of molecular oxygen;GO:0010295//(+)-abscisic acid 8'-hydroxylase activity;GO:0020037//heme binding;GO:0004497//monooxygenase activit…	[C]membrane part;[P]cellular process;metabolic process;[F]catalytic activity;binding;	biological_process;molecular_function;cellular_component
CL1230.Contig24_All	[F]GO:0005506//iron ion binding;GO:0020037//heme binding;GO:0010295//(+)-abscisic acid 8'-hydroxylase activity;GO:0004497//monooxygenase activity;GO:0016705//oxidoreductase activity, acting on paired donors, with incorporation or reduction of molecular oxygen;	[F]binding;catalytic activity;	molecular_function
CL1230.Contig25_All	[P]GO:0009687//abscisic acid metabolic process;GO:0055114//oxidation-reduction process;GO:0016125//sterol metabolic process;[F]GO:0020037//heme binding;GO:0016705//oxidoreductase activity, acting on paired donors, with incorporation or reduction of molecular oxygen;GO:0010295//(+)-abscisic acid 8'-hydroxylase activity;GO:0005506//iron ion binding;GO:0004497//monooxygenase activity;	[P]metabolic process;cellular process;[F]binding;catalytic activity;	biological_process;molecular_function
CL1230.Contig5_All	[P]GO:0009687//abscisic acid metabolic process;GO:0055114//oxidation-reduction process;GO:0016125//sterol metabolic process;[C]GO:0016021//integral component of membrane;[F]GO:0005506//iron ion binding;GO:0004497//monooxygenase activity;GO:0010295//(+)-abscisic acid 8'-hydroxylase activity;GO:0016705//oxidoreductase activity, acting on paired donors, with incorporation or reduction of molecular o…	[C]membrane part;[P]cellular process;metabolic process;[F]binding;catalytic activity;	molecular_function;cellular_component;biological_process
CL12306.Contig2_All	[F]GO:0016874//ligase activity;GO:0004842//ubiquitin-protein transferase activity;	[F]catalytic activity;	molecular_function
CL12311.Contig2_All	[C]GO:0016021//integral component of membrane;	[C]membrane part;	cellular_component
CL12311.Contig3_All	[F]GO:0046983//protein dimerization activity;	[F]binding;	molecular_function
CL12316.Contig3_All	[P]GO:0003333//amino acid transmembrane transport;[C]GO:0016021//integral component of membrane;GO:0005886//plasma membrane;[F]GO:0015171//amino acid transmembrane transporter activity;	[C]membrane part;cell;[P]localization;[F]transporter activity;	molecular_function;biological_process;cellular_component
CL12319.Contig1_All	[C]GO:0016021//integral component of membrane;[F]GO:0005524//ATP binding;GO:0004672//protein kinase activity;	[C]membrane part;[F]catalytic activity;binding;	molecular_function;cellular_component
CL12319.Contig2_All	[C]GO:0016021//integral component of membrane;[F]GO:0004672//protein kinase activity;GO:0005524//ATP binding;	[C]membrane part;[F]binding;catalytic activity;	molecular_function;cellular_component
CL12319.Contig3_All
CL12324.Contig2_All
CL12326.Contig1_All
CL12326.Contig2_All
CL12327.Contig2_All
CL12356.Contig1_All	[P]GO:0000281//mitotic cytokinesis;GO:0007018//microtubule-based movement;GO:0000911//cytokinesis by cell plate formation;[F]GO:0005524//ATP binding;GO:0008017//microtubule binding;GO:0003777//microtubule motor activity;	[P]cellular process;[F]catalytic activity;binding;	biological_process;molecular_function
CL12356.Contig3_All
CL12361.Contig2_All
CL12364.Contig3_All
CL12368.Contig2_All	[P]GO:0006260//DNA replication;[F]GO:0004748//ribonucleoside-diphosphate reductase activity, thioredoxin disulfide as acceptor;GO:0005524//ATP binding;	[P]cellular process;[F]binding;catalytic activity;	biological_process;molecular_function
CL12369.Contig1_All	[P]GO:0006355//regulation of transcription, DNA-templated;[F]GO:0046983//protein dimerization activity;	[P]biological regulation;[F]binding;	molecular_function;biological_process
CL12369.Contig2_All	[P]GO:0006355//regulation of transcription, DNA-templated;[F]GO:0046983//protein dimerization activity;	[P]biological regulation;[F]binding;	molecular_function;biological_process
CL12370.Contig1_All	[C]GO:0005856//cytoskeleton;[F]GO:0003779//actin binding;	[C]cell;[F]binding;	molecular_function;cellular_component
CL12370.Contig2_All	[C]GO:0005856//cytoskeleton;[F]GO:0003779//actin binding;	[C]cell;[F]binding;	cellular_component;molecular_function
CL12374.Contig1_All	[P]GO:0006538//glutamate catabolic process;GO:0006536//glutamate metabolic process;[C]GO:0005829//cytosol;[F]GO:0004351//glutamate decarboxylase activity;GO:0030170//pyridoxal phosphate binding;	[C]cell;[P]cellular process;[F]binding;catalytic activity;	cellular_component;molecular_function;biological_process
CL12379.Contig1_All
CL1238.Contig10_All	[P]GO:2000762//regulation of phenylpropanoid metabolic process;[C]GO:0016021//integral component of membrane;GO:0016592//mediator complex;	[C]organelle part;membrane part;[P]biological regulation;	biological_process;cellular_component
CL1238.Contig6_All	[P]GO:2000762//regulation of phenylpropanoid metabolic process;[C]GO:0016021//integral component of membrane;GO:0016592//mediator complex;	[C]membrane part;organelle part;[P]biological regulation;	cellular_component;biological_process
CL1239.Contig8_All	[C]GO:0016021//integral component of membrane;[F]GO:0008270//zinc ion binding;GO:0016874//ligase activity;	[C]membrane part;[F]binding;catalytic activity;	molecular_function;cellular_component
CL12393.Contig2_All
CL12398.Contig1_All	[C]GO:0016021//integral component of membrane;[F]GO:0015174//basic amino acid transmembrane transporter activity;	[C]membrane part;[F]transporter activity;	molecular_function;cellular_component
CL124.Contig1_All	[F]GO:0043531//ADP binding;	[F]binding;	molecular_function
CL12410.Contig2_All	[F]GO:0016874//ligase activity;GO:0046872//metal ion binding;GO:0004842//ubiquitin-protein transferase activity;	[F]catalytic activity;binding;	molecular_function
CL1242.Contig1_All	[F]GO:0004672//protein kinase activity;GO:0005524//ATP binding;	[F]catalytic activity;binding;	molecular_function
CL1242.Contig3_All	[C]GO:0016021//integral component of membrane;	[C]membrane part;	cellular_component
CL12422.Contig1_All
CL12422.Contig2_All
CL1243.Contig4_All
CL12436.Contig1_All
CL12439.Contig2_All	[P]GO:0061614//pri-miRNA transcription by RNA polymerase II;GO:0010152//pollen maturation;GO:0048827//phyllome development;GO:0010229//inflorescence development;[C]GO:0016021//integral component of membrane;	[C]membrane part;[P]cellular process;multicellular organismal process;	biological_process;cellular_component
CL12441.Contig1_All	[P]GO:0006542//glutamine biosynthetic process;[F]GO:0004356//glutamate-ammonia ligase activity;GO:0005524//ATP binding;	[P]cellular process;[F]catalytic activity;binding;	molecular_function;biological_process
CL12443.Contig2_All	[P]GO:0016567//protein ubiquitination;[C]GO:0016021//integral component of membrane;	[C]membrane part;[P]cellular process;	biological_process;cellular_component
CL12457.Contig1_All	[P]GO:0046777//protein autophosphorylation;GO:0035556//intracellular signal transduction;GO:0009738//abscisic acid-activated signaling pathway;GO:0018105//peptidyl-serine phosphorylation;[C]GO:0005634//nucleus;GO:0005886//plasma membrane;GO:0005737//cytoplasm;[F]GO:0004672//protein kinase activity;GO:0005524//ATP binding;GO:0009931//calcium-dependent protein serine/threonine kinase activity;GO:00…	[C]cell;[P]cellular process;biological regulation;[F]binding;catalytic activity;	molecular_function;biological_process;cellular_component
CL1247.Contig1_All	[P]GO:0006629//lipid metabolic process;[F]GO:0016787//hydrolase activity;	[P]metabolic process;[F]catalytic activity;	biological_process;molecular_function
CL12481.Contig1_All	[P]GO:0006486//protein glycosylation;[F]GO:0016757//transferase activity, transferring glycosyl groups;	[P]cellular process;[F]catalytic activity;	biological_process;molecular_function
CL12481.Contig2_All	[P]GO:0006486//protein glycosylation;[F]GO:0016757//transferase activity, transferring glycosyl groups;	[P]cellular process;[F]catalytic activity;	molecular_function;biological_process
CL12485.Contig2_All
CL12486.Contig2_All	[P]GO:0006357//regulation of transcription by RNA polymerase II;[C]GO:0016592//mediator complex;[F]GO:0003712//transcription coregulator activity;	[C]organelle part;[P]biological regulation;[F]transcription regulator activity;	cellular_component;molecular_function;biological_process
CL12490.Contig1_All	[P]GO:0005975//carbohydrate metabolic process;[F]GO:0004553//hydrolase activity, hydrolyzing O-glycosyl compounds;	[P]metabolic process;[F]catalytic activity;	biological_process;molecular_function
CL12490.Contig2_All	[P]GO:0005975//carbohydrate metabolic process;[F]GO:0004553//hydrolase activity, hydrolyzing O-glycosyl compounds;	[P]metabolic process;[F]catalytic activity;	biological_process;molecular_function
CL12491.Contig4_All	[P]GO:0009639//response to red or far red light;	[P]response to stimulus;	biological_process
CL12496.Contig1_All	[P]GO:0010200//response to chitin;[F]GO:0003676//nucleic acid binding;	[P]response to stimulus;[F]binding;	biological_process;molecular_function
CL12496.Contig2_All	[P]GO:0010200//response to chitin;[F]GO:0003676//nucleic acid binding;	[P]response to stimulus;[F]binding;	molecular_function;biological_process
CL12502.Contig2_All	[F]GO:0003924//GTPase activity;GO:0003746//translation elongation factor activity;GO:0005525//GTP binding;	[F]catalytic activity;binding;	molecular_function
CL12520.Contig4_All	[P]GO:0000162//tryptophan biosynthetic process;GO:0009058//biosynthetic process;[F]GO:0004049//anthranilate synthase activity;	[P]cellular process;metabolic process;[F]catalytic activity;	molecular_function;biological_process
CL12521.Contig1_All
CL12521.Contig2_All
CL12522.Contig1_All	[P]GO:0006526//arginine biosynthetic process;[C]GO:0005739//mitochondrion;GO:0005737//cytoplasm;[F]GO:0003942//N-acetyl-gamma-glutamyl-phosphate reductase activity;GO:0051287//NAD binding;GO:0003991//acetylglutamate kinase activity;	[C]cell;[P]cellular process;[F]binding;catalytic activity;	biological_process;cellular_component;molecular_function
CL12527.Contig2_All	[C]GO:0005576//extracellular region;	[C]extracellular region;	cellular_component
CL12527.Contig4_All	[C]GO:0005576//extracellular region;	[C]extracellular region;	cellular_component
CL12527.Contig5_All	[C]GO:0005576//extracellular region;	[C]extracellular region;	cellular_component
CL12528.Contig1_All	[F]GO:0018024//histone-lysine N-methyltransferase activity;	[F]catalytic activity;	molecular_function
CL12533.Contig1_All
CL12539.Contig2_All	[C]GO:0005576//extracellular region;GO:0005618//cell wall;[F]GO:0045735//nutrient reservoir activity;GO:0030145//manganese ion binding;	[C]cell;extracellular region;[F]binding;nutrient reservoir activity;	molecular_function;cellular_component
CL12540.Contig1_All	[C]GO:0005618//cell wall;GO:0005576//extracellular region;[F]GO:0045735//nutrient reservoir activity;GO:0030145//manganese ion binding;	[C]extracellular region;cell;[F]binding;nutrient reservoir activity;	molecular_function;cellular_component
CL12546.Contig1_All	[P]GO:1900150//regulation of defense response to fungus;	[P]biological regulation;	biological_process
CL12546.Contig2_All	[P]GO:1900150//regulation of defense response to fungus;	[P]biological regulation;	biological_process
CL12549.Contig3_All
CL12556.Contig1_All
CL1256.Contig1_All	[P]GO:0006412//translation;[C]GO:0005840//ribosome;[F]GO:0003735//structural constituent of ribosome;	[C]cell;[P]cellular process;[F]structural molecule activity;	molecular_function;biological_process;cellular_component
CL12562.Contig2_All
CL1257.Contig10_All	[C]GO:0016021//integral component of membrane;[F]GO:0005216//ion channel activity;	[C]membrane part;[F]transporter activity;	molecular_function;cellular_component
CL1257.Contig12_All	[C]GO:0016021//integral component of membrane;[F]GO:0005216//ion channel activity;	[C]membrane part;[F]transporter activity;	cellular_component;molecular_function
CL1257.Contig1_All	[C]GO:0016021//integral component of membrane;[F]GO:0005216//ion channel activity;	[C]membrane part;[F]transporter activity;	cellular_component;molecular_function
CL1257.Contig4_All	[C]GO:0016021//integral component of membrane;[F]GO:0005216//ion channel activity;	[C]membrane part;[F]transporter activity;	molecular_function;cellular_component
CL1257.Contig6_All	[C]GO:0016021//integral component of membrane;[F]GO:0005216//ion channel activity;	[C]membrane part;[F]transporter activity;	molecular_function;cellular_component
CL12574.Contig3_All	[P]GO:0048316//seed development;GO:0006433//prolyl-tRNA aminoacylation;GO:0010109//regulation of photosynthesis;GO:0048481//plant ovule development;GO:0009553//embryo sac development;[C]GO:0005739//mitochondrion;GO:0009570//chloroplast stroma;GO:0005737//cytoplasm;GO:0017101//aminoacyl-tRNA synthetase multienzyme complex;[F]GO:0004827//proline-tRNA ligase activity;GO:0005524//ATP binding;	[C]cell;organelle part;[P]cellular process;multicellular organismal process;biological regulation;[F]binding;catalytic activity;	molecular_function;biological_process;cellular_component
CL12580.Contig2_All	[C]GO:0016021//integral component of membrane;	[C]membrane part;	cellular_component
CL12582.Contig2_All	[C]GO:0016021//integral component of membrane;[F]GO:0016757//transferase activity, transferring glycosyl groups;	[C]membrane part;[F]catalytic activity;	molecular_function;cellular_component
CL12591.Contig1_All
CL12592.Contig1_All	[P]GO:0006468//protein phosphorylation;[C]GO:0005634//nucleus;[F]GO:0005524//ATP binding;GO:0004693//cyclin-dependent protein serine/threonine kinase activity;GO:0004672//protein kinase activity;	[C]cell;[P]cellular process;[F]catalytic activity;binding;	cellular_component;molecular_function;biological_process
CL12598.Contig4_All
CL12599.Contig1_All	[F]GO:0016829//lyase activity;GO:0005524//ATP binding;	[F]binding;catalytic activity;	molecular_function
CL1260.Contig1_All	[F]GO:0003723//RNA binding;	[F]binding;	molecular_function
CL12607.Contig2_All
CL12609.Contig2_All	[C]GO:0016021//integral component of membrane;	[C]membrane part;	cellular_component
CL12610.Contig1_All	[C]GO:0016021//integral component of membrane;	[C]membrane part;	cellular_component
CL12611.Contig4_All	[C]GO:0005737//cytoplasm;[F]GO:0043022//ribosome binding;GO:0005525//GTP binding;	[C]cell;[F]binding;	molecular_function;cellular_component
CL12615.Contig3_All	[P]GO:0051603//proteolysis involved in cellular protein catabolic process;[C]GO:0005773//vacuole;[F]GO:0004185//serine-type carboxypeptidase activity;	[C]cell;[P]cellular process;[F]catalytic activity;	molecular_function;biological_process;cellular_component
CL12616.Contig1_All	[C]GO:0016021//integral component of membrane;[F]GO:0022857//transmembrane transporter activity;	[C]membrane part;[F]transporter activity;	cellular_component;molecular_function
CL12618.Contig1_All
CL12618.Contig2_All
CL12624.Contig2_All
CL12625.Contig2_All
CL12626.Contig2_All	[P]GO:0006099//tricarboxylic acid cycle;[F]GO:0030976//thiamine pyrophosphate binding;GO:0004591//oxoglutarate dehydrogenase (succinyl-transferring) activity;	[P]cellular process;[F]catalytic activity;binding;	biological_process;molecular_function
CL12634.Contig2_All	[C]GO:0005634//nucleus;[F]GO:0044212//transcription regulatory region DNA binding;GO:0043565//sequence-specific DNA binding;GO:0003700//DNA-binding transcription factor activity;	[C]cell;[F]transcription regulator activity;binding;	molecular_function;cellular_component
CL12636.Contig1_All	[P]GO:0005975//carbohydrate metabolic process;[C]GO:0005737//cytoplasm;[F]GO:0000287//magnesium ion binding;GO:0004427//inorganic diphosphatase activity;GO:0042132//fructose 1,6-bisphosphate 1-phosphatase activity;	[C]cell;[P]metabolic process;[F]catalytic activity;binding;	biological_process;molecular_function;cellular_component
CL12645.Contig2_All	[P]GO:0007188//adenylate cyclase-modulating G protein-coupled receptor signaling pathway;GO:0007186//G protein-coupled receptor signaling pathway;[C]GO:0005834//heterotrimeric G-protein complex;[F]GO:0003924//GTPase activity;GO:0031683//G-protein beta/gamma-subunit complex binding;GO:0001664//G protein-coupled receptor binding;GO:0005525//GTP binding;	[C]cell;[P]biological regulation;[F]binding;catalytic activity;	cellular_component;biological_process;molecular_function
CL12650.Contig1_All
CL12650.Contig3_All
CL12655.Contig2_All
CL12665.Contig1_All
CL12665.Contig2_All
CL12665.Contig3_All
CL12671.Contig2_All
CL12673.Contig1_All	[C]GO:0016021//integral component of membrane;GO:0016020//membrane;[F]GO:0016705//oxidoreductase activity, acting on paired donors, with incorporation or reduction of molecular oxygen;GO:0016709//oxidoreductase activity, acting on paired donors, with incorporation or reduction of molecular oxygen, NAD(P)H as one donor, and incorporation of one atom of oxygen;GO:0020037//heme binding;GO:0005506//i…	[C]membrane part;membrane;[F]binding;catalytic activity;	cellular_component;molecular_function
CL12673.Contig3_All	[C]GO:0016021//integral component of membrane;GO:0016020//membrane;[F]GO:0016705//oxidoreductase activity, acting on paired donors, with incorporation or reduction of molecular oxygen;GO:0016709//oxidoreductase activity, acting on paired donors, with incorporation or reduction of molecular oxygen, NAD(P)H as one donor, and incorporation of one atom of oxygen;GO:0005506//iron ion binding;GO:000449…	[C]membrane part;membrane;[F]binding;catalytic activity;	cellular_component;molecular_function
CL12675.Contig1_All
CL12676.Contig1_All
CL12678.Contig1_All	[P]GO:0006517//protein deglycosylation;GO:0006013//mannose metabolic process;[C]GO:0005774//vacuolar membrane;[F]GO:0046872//metal ion binding;GO:0030246//carbohydrate binding;GO:0004559//alpha-mannosidase activity;	[C]organelle part;[P]metabolic process;cellular process;[F]binding;catalytic activity;	biological_process;cellular_component;molecular_function
CL12687.Contig2_All	[P]GO:0032784//regulation of DNA-templated transcription, elongation;GO:0006357//regulation of transcription by RNA polymerase II;[F]GO:0003746//translation elongation factor activity;GO:0008270//zinc ion binding;	[P]biological regulation;[F]binding;	molecular_function;biological_process
CL1269.Contig2_All	[P]GO:0006421//asparaginyl-tRNA aminoacylation;[F]GO:0004816//asparagine-tRNA ligase activity;GO:0005524//ATP binding;	[P]cellular process;[F]catalytic activity;binding;	molecular_function;biological_process
CL12690.Contig1_All	[P]GO:0019628//urate catabolic process;GO:0006144//purine nucleobase metabolic process;GO:0009877//nodulation;[C]GO:0005777//peroxisome;[F]GO:0004846//urate oxidase activity;	[C]cell;[P]multi-organism process;cellular process;[F]catalytic activity;	biological_process;cellular_component;molecular_function
CL12690.Contig3_All	[P]GO:0006144//purine nucleobase metabolic process;GO:0019628//urate catabolic process;[C]GO:0005777//peroxisome;[F]GO:0004846//urate oxidase activity;	[C]cell;[P]cellular process;[F]catalytic activity;	cellular_component;biological_process;molecular_function
CL127.Contig7_All	[F]GO:0046872//metal ion binding;	[F]binding;	molecular_function
CL12702.Contig1_All	[C]GO:0016021//integral component of membrane;[F]GO:0005506//iron ion binding;GO:0016705//oxidoreductase activity, acting on paired donors, with incorporation or reduction of molecular oxygen;GO:0031418//L-ascorbic acid binding;	[C]membrane part;[F]binding;catalytic activity;	cellular_component;molecular_function
CL12706.Contig1_All	[P]GO:0007165//signal transduction;[F]GO:0043531//ADP binding;GO:0003677//DNA binding;	[P]biological regulation;[F]binding;	molecular_function;biological_process
CL12710.Contig1_All
CL1274.Contig5_All	[C]GO:0005886//plasma membrane;GO:0016021//integral component of membrane;[F]GO:0035673//oligopeptide transmembrane transporter activity;GO:0015333//peptide:proton symporter activity;GO:0022857//transmembrane transporter activity;GO:1904680//peptide transmembrane transporter activity;	[C]cell;membrane part;[F]transporter activity;	molecular_function;cellular_component
CL12750.Contig1_All
CL12755.Contig2_All
CL12755.Contig3_All
CL1276.Contig10_All	[P]GO:0005975//carbohydrate metabolic process;[F]GO:0052692//raffinose alpha-galactosidase activity;	[P]metabolic process;[F]catalytic activity;	biological_process;molecular_function
CL1276.Contig1_All	[P]GO:0005975//carbohydrate metabolic process;[F]GO:0052692//raffinose alpha-galactosidase activity;	[P]metabolic process;[F]catalytic activity;	molecular_function;biological_process
CL1276.Contig3_All	[P]GO:0005975//carbohydrate metabolic process;[F]GO:0052692//raffinose alpha-galactosidase activity;	[P]metabolic process;[F]catalytic activity;	biological_process;molecular_function
CL1276.Contig4_All	[P]GO:0005975//carbohydrate metabolic process;[F]GO:0052692//raffinose alpha-galactosidase activity;	[P]metabolic process;[F]catalytic activity;	biological_process;molecular_function
CL12763.Contig2_All	[P]GO:0006065//UDP-glucuronate biosynthetic process;GO:0006024//glycosaminoglycan biosynthetic process;[C]GO:0005829//cytosol;GO:0005634//nucleus;[F]GO:0051287//NAD binding;GO:0003979//UDP-glucose 6-dehydrogenase activity;	[C]cell;[P]metabolic process;cellular process;[F]catalytic activity;binding;	cellular_component;molecular_function;biological_process
CL12763.Contig3_All	[P]GO:0006065//UDP-glucuronate biosynthetic process;GO:0006024//glycosaminoglycan biosynthetic process;[C]GO:0005829//cytosol;GO:0005634//nucleus;[F]GO:0003979//UDP-glucose 6-dehydrogenase activity;GO:0051287//NAD binding;	[C]cell;[P]metabolic process;cellular process;[F]binding;catalytic activity;	molecular_function;biological_process;cellular_component
CL12763.Contig4_All	[P]GO:0045454//cell redox homeostasis;[C]GO:0005623//cell;[F]GO:0015035//protein disulfide oxidoreductase activity;GO:0009055//electron transfer activity;	[C]cell;[P]biological regulation;[F]catalytic activity;	molecular_function;biological_process;cellular_component
CL12772.Contig1_All
CL12772.Contig2_All
CL12777.Contig7_All	[C]GO:0016020//membrane;GO:0005829//cytosol;GO:0043231//intracellular membrane-bounded organelle;[F]GO:0015248//sterol transporter activity;GO:0032934//sterol binding;GO:0008289//lipid binding;	[C]cell;membrane;[F]binding;transporter activity;	cellular_component;molecular_function
CL1278.Contig5_All
CL1279.Contig1_All	[P]GO:0007165//signal transduction;[F]GO:0043531//ADP binding;	[P]biological regulation;[F]binding;	molecular_function;biological_process
CL1279.Contig3_All	[P]GO:0007165//signal transduction;[F]GO:0043531//ADP binding;	[P]biological regulation;[F]binding;	biological_process;molecular_function
CL12790.Contig1_All	[P]GO:0006412//translation;[C]GO:0005840//ribosome;[F]GO:0003735//structural constituent of ribosome;	[C]cell;[P]cellular process;[F]structural molecule activity;	cellular_component;molecular_function;biological_process
CL12797.Contig1_All	[P]GO:0006855//drug transmembrane transport;[C]GO:0016021//integral component of membrane;GO:0005774//vacuolar membrane;[F]GO:0015238//drug transmembrane transporter activity;GO:0015297//antiporter activity;	[C]membrane part;organelle part;[P]localization;[F]transporter activity;	biological_process;molecular_function;cellular_component
CL12797.Contig3_All	[P]GO:0006855//drug transmembrane transport;[C]GO:0005774//vacuolar membrane;GO:0016021//integral component of membrane;[F]GO:0015297//antiporter activity;GO:0015238//drug transmembrane transporter activity;	[C]membrane part;organelle part;[P]localization;[F]transporter activity;	biological_process;cellular_component;molecular_function
CL12797.Contig4_All	[P]GO:0006855//drug transmembrane transport;[C]GO:0016021//integral component of membrane;GO:0005774//vacuolar membrane;[F]GO:0015297//antiporter activity;GO:0015238//drug transmembrane transporter activity;	[C]organelle part;membrane part;[P]localization;[F]transporter activity;	biological_process;molecular_function;cellular_component
CL12797.Contig5_All	[C]GO:0016021//integral component of membrane;[F]GO:0015297//antiporter activity;GO:0015238//drug transmembrane transporter activity;	[C]membrane part;[F]transporter activity;	cellular_component;molecular_function
CL12797.Contig6_All	[C]GO:0016021//integral component of membrane;[F]GO:0015238//drug transmembrane transporter activity;GO:0015297//antiporter activity;	[C]membrane part;[F]transporter activity;	cellular_component;molecular_function
CL128.Contig4_All
CL128.Contig5_All
CL12805.Contig1_All
CL12818.Contig1_All
CL1282.Contig10_All	[C]GO:0005634//nucleus;[F]GO:0003677//DNA binding;GO:0008270//zinc ion binding;	[C]cell;[F]binding;	cellular_component;molecular_function
CL1282.Contig12_All	[C]GO:0005634//nucleus;[F]GO:0003677//DNA binding;GO:0008270//zinc ion binding;	[C]cell;[F]binding;	cellular_component;molecular_function
CL1282.Contig15_All	[C]GO:0005634//nucleus;[F]GO:0003677//DNA binding;GO:0008270//zinc ion binding;	[C]cell;[F]binding;	cellular_component;molecular_function
CL1282.Contig16_All	[C]GO:0005634//nucleus;[F]GO:0003677//DNA binding;GO:0008270//zinc ion binding;	[C]cell;[F]binding;	cellular_component;molecular_function
CL1282.Contig21_All	[C]GO:0005634//nucleus;[F]GO:0003677//DNA binding;GO:0008270//zinc ion binding;	[C]cell;[F]binding;	molecular_function;cellular_component
CL1282.Contig25_All	[C]GO:0005634//nucleus;[F]GO:0008270//zinc ion binding;GO:0003677//DNA binding;	[C]cell;[F]binding;	molecular_function;cellular_component
CL12821.Contig2_All	[P]GO:0015074//DNA integration;[C]GO:0000943//retrotransposon nucleocapsid;[F]GO:0003676//nucleic acid binding;GO:0008270//zinc ion binding;	[C]organelle part;[P]cellular process;[F]binding;	molecular_function;cellular_component;biological_process
CL12825.Contig2_All	[P]GO:0009073//aromatic amino acid family biosynthetic process;GO:0009423//chorismate biosynthetic process;[F]GO:0003866//3-phosphoshikimate 1-carboxyvinyltransferase activity;	[P]cellular process;[F]catalytic activity;	molecular_function;biological_process
CL12831.Contig1_All	[P]GO:0017148//negative regulation of translation;GO:0043928//exonucleolytic nuclear-transcribed mRNA catabolic process involved in deadenylation-dependent decay;[C]GO:0030015//CCR4-NOT core complex;GO:0030014//CCR4-NOT complex;GO:0000932//P-body;[F]GO:0004535//poly(A)-specific ribonuclease activity;GO:0003676//nucleic acid binding;	[C]cell;[P]biological regulation;[F]catalytic activity;binding;	cellular_component;biological_process;molecular_function
CL12839.Contig4_All
CL1284.Contig1_All	[P]GO:0046496//nicotinamide nucleotide metabolic process;[F]GO:0052855//ADP-dependent NAD(P)H-hydrate dehydratase activity;GO:0047453//ATP-dependent NAD(P)H-hydrate dehydratase activity;GO:0005524//ATP binding;	[P]cellular process;[F]catalytic activity;binding;	biological_process;molecular_function
CL1284.Contig2_All	[P]GO:0046496//nicotinamide nucleotide metabolic process;[F]GO:0047453//ATP-dependent NAD(P)H-hydrate dehydratase activity;GO:0052855//ADP-dependent NAD(P)H-hydrate dehydratase activity;GO:0005524//ATP binding;	[P]cellular process;[F]catalytic activity;binding;	biological_process;molecular_function
CL1284.Contig4_All	[C]GO:0005634//nucleus;[F]GO:0004386//helicase activity;GO:0005524//ATP binding;GO:0046872//metal ion binding;GO:0003677//DNA binding;	[C]cell;[F]catalytic activity;binding;	cellular_component;molecular_function
CL1284.Contig7_All	[P]GO:0046496//nicotinamide nucleotide metabolic process;[F]GO:0052855//ADP-dependent NAD(P)H-hydrate dehydratase activity;GO:0047453//ATP-dependent NAD(P)H-hydrate dehydratase activity;GO:0005524//ATP binding;	[P]cellular process;[F]binding;catalytic activity;	biological_process;molecular_function
CL12847.Contig2_All
CL12852.Contig1_All
CL12864.Contig2_All	[F]GO:0008234//cysteine-type peptidase activity;GO:0043531//ADP binding;	[F]catalytic activity;binding;	molecular_function
CL12867.Contig1_All	[C]GO:0016021//integral component of membrane;[F]GO:0020037//heme binding;GO:0004497//monooxygenase activity;GO:0050616//secologanin synthase activity;GO:0005506//iron ion binding;GO:0016705//oxidoreductase activity, acting on paired donors, with incorporation or reduction of molecular oxygen;	[C]membrane part;[F]binding;catalytic activity;	cellular_component;molecular_function
CL12870.Contig1_All	[P]GO:0000028//ribosomal small subunit assembly;GO:0006412//translation;[C]GO:0022627//cytosolic small ribosomal subunit;[F]GO:0003735//structural constituent of ribosome;	[C]organelle part;[P]cellular process;cellular component organization or biogenesis;[F]structural molecule activity;	biological_process;cellular_component;molecular_function
CL12871.Contig1_All	[P]GO:0007017//microtubule-based process;[C]GO:0005874//microtubule;GO:0005737//cytoplasm;[F]GO:0005525//GTP binding;GO:0003924//GTPase activity;GO:0005200//structural constituent of cytoskeleton;	[C]cell;organelle part;[P]cellular process;[F]catalytic activity;binding;structural molecule activity;	cellular_component;biological_process;molecular_function
CL1289.Contig3_All	[P]GO:0006607//NLS-bearing protein import into nucleus;GO:2000636//positive regulation of primary miRNA processing;GO:0006610//ribosomal protein import into nucleus;GO:0006606//protein import into nucleus;[C]GO:0031965//nuclear membrane;GO:0005737//cytoplasm;GO:0005623//cell;GO:0034399//nuclear periphery;GO:0005618//cell wall;GO:0005829//cytosol;[F]GO:0008536//Ran GTPase binding;GO:0008565//prote…	[C]cell;organelle part;[P]biological regulation;localization;[F]binding;transporter activity;	cellular_component;molecular_function;biological_process
CL12891.Contig1_All	[C]GO:0005634//nucleus;[F]GO:0003677//DNA binding;GO:0003700//DNA-binding transcription factor activity;	[C]cell;[F]binding;transcription regulator activity;	cellular_component;molecular_function
CL12896.Contig2_All
CL12898.Contig1_All	[F]GO:0004857//enzyme inhibitor activity;	[F]molecular function regulator;	molecular_function
CL12898.Contig3_All
CL129.Contig12_All	[C]GO:0005886//plasma membrane;GO:0016021//integral component of membrane;[F]GO:0005227//calcium activated cation channel activity;	[C]membrane part;cell;[F]transporter activity;	cellular_component;molecular_function
CL129.Contig21_All	[C]GO:0016021//integral component of membrane;GO:0005886//plasma membrane;[F]GO:0005227//calcium activated cation channel activity;	[C]membrane part;cell;[F]transporter activity;	cellular_component;molecular_function
CL129.Contig25_All	[C]GO:0005886//plasma membrane;GO:0016021//integral component of membrane;[F]GO:0005227//calcium activated cation channel activity;	[C]cell;membrane part;[F]transporter activity;	cellular_component;molecular_function
CL129.Contig28_All	[C]GO:0016021//integral component of membrane;GO:0005886//plasma membrane;[F]GO:0005227//calcium activated cation channel activity;	[C]membrane part;cell;[F]transporter activity;	molecular_function;cellular_component
CL129.Contig29_All	[C]GO:0005886//plasma membrane;GO:0016021//integral component of membrane;[F]GO:0005227//calcium activated cation channel activity;	[C]membrane part;cell;[F]transporter activity;	molecular_function;cellular_component
CL129.Contig3_All	[C]GO:0005886//plasma membrane;GO:0016021//integral component of membrane;[F]GO:0005227//calcium activated cation channel activity;	[C]cell;membrane part;[F]transporter activity;	cellular_component;molecular_function
CL129.Contig7_All	[C]GO:0005886//plasma membrane;GO:0016021//integral component of membrane;[F]GO:0005227//calcium activated cation channel activity;	[C]cell;membrane part;[F]transporter activity;	molecular_function;cellular_component
CL12901.Contig3_All	[P]GO:0006412//translation;[C]GO:0005840//ribosome;[F]GO:0003735//structural constituent of ribosome;	[C]cell;[P]cellular process;[F]structural molecule activity;	biological_process;molecular_function;cellular_component
CL12902.Contig1_All
CL12908.Contig2_All
CL12908.Contig3_All
CL12908.Contig5_All
CL12908.Contig6_All
CL12908.Contig7_All
CL12908.Contig9_All
CL12920.Contig2_All
CL12923.Contig1_All	[C]GO:0005794//Golgi apparatus;[F]GO:0016413//O-acetyltransferase activity;	[C]cell;[F]catalytic activity;	molecular_function;cellular_component
CL12936.Contig1_All	[P]GO:0006094//gluconeogenesis;[F]GO:0016301//kinase activity;GO:0005524//ATP binding;GO:0004612//phosphoenolpyruvate carboxykinase (ATP) activity;	[P]metabolic process;[F]catalytic activity;binding;	molecular_function;biological_process
CL12936.Contig2_All	[P]GO:0006094//gluconeogenesis;[F]GO:0004612//phosphoenolpyruvate carboxykinase (ATP) activity;GO:0016301//kinase activity;GO:0005524//ATP binding;	[P]metabolic process;[F]catalytic activity;binding;	molecular_function;biological_process
CL12936.Contig3_All	[P]GO:0006094//gluconeogenesis;[F]GO:0004612//phosphoenolpyruvate carboxykinase (ATP) activity;GO:0005524//ATP binding;GO:0016301//kinase activity;	[P]metabolic process;[F]catalytic activity;binding;	molecular_function;biological_process
CL12936.Contig4_All	[P]GO:0006094//gluconeogenesis;[F]GO:0016301//kinase activity;GO:0005524//ATP binding;GO:0004612//phosphoenolpyruvate carboxykinase (ATP) activity;	[P]metabolic process;[F]catalytic activity;binding;	molecular_function;biological_process
CL12936.Contig6_All
CL12936.Contig7_All	[P]GO:0006094//gluconeogenesis;[F]GO:0005524//ATP binding;GO:0016301//kinase activity;GO:0004612//phosphoenolpyruvate carboxykinase (ATP) activity;	[P]metabolic process;[F]binding;catalytic activity;	molecular_function;biological_process
CL12940.Contig1_All	[P]GO:0006886//intracellular protein transport;[C]GO:0000326//protein storage vacuole;GO:0005802//trans-Golgi network;	[C]organelle part;cell;[P]localization;	cellular_component;biological_process
CL12943.Contig1_All	[C]GO:0005634//nucleus;GO:0000786//nucleosome;[F]GO:0046982//protein heterodimerization activity;GO:0003677//DNA binding;	[C]organelle part;cell;[F]binding;	molecular_function;cellular_component
CL12944.Contig2_All
CL12944.Contig3_All
CL12946.Contig1_All	[P]GO:0048544//recognition of pollen;[C]GO:0016021//integral component of membrane;[F]GO:0030246//carbohydrate binding;GO:0005524//ATP binding;GO:0004674//protein serine/threonine kinase activity;GO:0004672//protein kinase activity;	[C]membrane part;[P]multi-organism process;[F]binding;catalytic activity;	biological_process;molecular_function;cellular_component
CL12955.Contig1_All	[C]GO:0016021//integral component of membrane;	[C]membrane part;	cellular_component
CL12955.Contig2_All	[C]GO:0016021//integral component of membrane;	[C]membrane part;	cellular_component
CL1296.Contig1_All	[C]GO:0016021//integral component of membrane;[F]GO:0016740//transferase activity;	[C]membrane part;[F]catalytic activity;	molecular_function;cellular_component
CL12964.Contig2_All	[P]GO:0048544//recognition of pollen;[F]GO:0004674//protein serine/threonine kinase activity;GO:0030246//carbohydrate binding;GO:0005524//ATP binding;	[P]multi-organism process;[F]catalytic activity;binding;	molecular_function;biological_process
CL1297.Contig4_All	[P]GO:0006479//protein methylation;GO:0034969//histone arginine methylation;GO:0006355//regulation of transcription, DNA-templated;GO:0019919//peptidyl-arginine methylation, to asymmetrical-dimethyl arginine;[C]GO:0005829//cytosol;[F]GO:0008469//histone-arginine N-methyltransferase activity;GO:0008168//methyltransferase activity;GO:0035242//protein-arginine omega-N asymmetric methyltransferase ac…	[C]cell;[P]biological regulation;cellular process;cellular component organization or biogenesis;[F]catalytic activity;	molecular_function;cellular_component;biological_process
CL1298.Contig3_All	[P]GO:0015995//chlorophyll biosynthetic process;[C]GO:0009507//chloroplast;[F]GO:0016851//magnesium chelatase activity;	[C]cell;[P]cellular process;[F]catalytic activity;	biological_process;cellular_component;molecular_function
CL12982.Contig1_All
CL12983.Contig1_All	[F]GO:0005525//GTP binding;GO:0003924//GTPase activity;	[F]catalytic activity;binding;	molecular_function
CL12983.Contig2_All	[F]GO:0005525//GTP binding;GO:0003924//GTPase activity;	[F]catalytic activity;binding;	molecular_function
CL13000.Contig1_All	[C]GO:0043231//intracellular membrane-bounded organelle;[F]GO:0080043//quercetin 3-O-glucosyltransferase activity;GO:0008194//UDP-glycosyltransferase activity;GO:0016758//transferase activity, transferring hexosyl groups;GO:0080044//quercetin 7-O-glucosyltransferase activity;	[C]cell;[F]catalytic activity;	molecular_function;cellular_component
CL13006.Contig1_All	[F]GO:0003755//peptidyl-prolyl cis-trans isomerase activity;	[F]catalytic activity;	molecular_function
CL13006.Contig2_All
CL1302.Contig10_All	[P]GO:0006468//protein phosphorylation;[C]GO:0005634//nucleus;[F]GO:0004693//cyclin-dependent protein serine/threonine kinase activity;GO:0005524//ATP binding;GO:0004672//protein kinase activity;	[C]cell;[P]cellular process;[F]catalytic activity;binding;	cellular_component;biological_process;molecular_function
CL13023.Contig1_All	[C]GO:0005634//nucleus;[F]GO:0003700//DNA-binding transcription factor activity;GO:0043565//sequence-specific DNA binding;	[C]cell;[F]transcription regulator activity;binding;	cellular_component;molecular_function
CL13024.Contig1_All	[P]GO:0006468//protein phosphorylation;[C]GO:0016021//integral component of membrane;GO:0005886//plasma membrane;[F]GO:0030246//carbohydrate binding;GO:0004674//protein serine/threonine kinase activity;GO:0031625//ubiquitin protein ligase binding;GO:0005524//ATP binding;	[C]membrane part;cell;[P]cellular process;[F]catalytic activity;binding;	biological_process;cellular_component;molecular_function
CL13026.Contig2_All
CL13026.Contig3_All	[C]GO:0016021//integral component of membrane;	[C]membrane part;	cellular_component
CL13031.Contig1_All	[P]GO:0016998//cell wall macromolecule catabolic process;GO:0006032//chitin catabolic process;GO:0050832//defense response to fungus;GO:0005975//carbohydrate metabolic process;[F]GO:0008061//chitin binding;GO:0030247//polysaccharide binding;GO:0004568//chitinase activity;	[P]multi-organism process;metabolic process;cellular process;[F]binding;catalytic activity;	molecular_function;biological_process
CL13033.Contig2_All	[P]GO:0006878//cellular copper ion homeostasis;GO:0030001//metal ion transport;GO:0009651//response to salt stress;GO:0046686//response to cadmium ion;[C]GO:0048046//apoplast;GO:0009507//chloroplast;[F]GO:0046872//metal ion binding;GO:0019904//protein domain specific binding;	[C]cell;extracellular region;[P]localization;response to stimulus;biological regulation;[F]binding;	molecular_function;cellular_component;biological_process
CL13035.Contig2_All	[P]GO:0045454//cell redox homeostasis;[C]GO:0005623//cell;GO:0016021//integral component of membrane;[F]GO:0015035//protein disulfide oxidoreductase activity;GO:0050220//prostaglandin-E synthase activity;GO:0009055//electron transfer activity;	[C]membrane part;cell;[P]biological regulation;[F]catalytic activity;	biological_process;molecular_function;cellular_component
CL13042.Contig1_All	[C]GO:0016021//integral component of membrane;	[C]membrane part;	cellular_component
CL1305.Contig2_All	[P]GO:0000162//tryptophan biosynthetic process;GO:0006568//tryptophan metabolic process;[F]GO:0004425//indole-3-glycerol-phosphate synthase activity;GO:0004640//phosphoribosylanthranilate isomerase activity;	[P]cellular process;[F]catalytic activity;	biological_process;molecular_function
CL13051.Contig1_All	[P]GO:0009416//response to light stimulus;GO:0009299//mRNA transcription;[C]GO:0005634//nucleus;	[C]cell;[P]response to stimulus;cellular process;	biological_process;cellular_component
CL13057.Contig2_All	[P]GO:0009097//isoleucine biosynthetic process;GO:0009099//valine biosynthetic process;[F]GO:0003984//acetolactate synthase activity;GO:0030976//thiamine pyrophosphate binding;GO:0000287//magnesium ion binding;GO:0050660//flavin adenine dinucleotide binding;	[P]cellular process;[F]binding;catalytic activity;	molecular_function;biological_process
CL13063.Contig1_All	[F]GO:0008168//methyltransferase activity;GO:0102805//codeine O-demethylase activity;GO:0102803//thebane O-demethylase activity;GO:0046872//metal ion binding;GO:0016491//oxidoreductase activity;	[F]binding;catalytic activity;	molecular_function
CL13065.Contig2_All	[C]GO:0005634//nucleus;[F]GO:0003700//DNA-binding transcription factor activity;GO:0003680//AT DNA binding;	[C]cell;[F]binding;transcription regulator activity;	molecular_function;cellular_component
CL13078.Contig4_All	[F]GO:0003723//RNA binding;	[F]binding;	molecular_function
CL13080.Contig1_All	[P]GO:0015031//protein transport;GO:0006913//nucleocytoplasmic transport;[C]GO:0005634//nucleus;[F]GO:0003924//GTPase activity;GO:0005525//GTP binding;	[C]cell;[P]localization;[F]binding;catalytic activity;	biological_process;molecular_function;cellular_component
CL131.Contig2_All	[P]GO:0007186//G protein-coupled receptor signaling pathway;GO:0007188//adenylate cyclase-modulating G protein-coupled receptor signaling pathway;[C]GO:0005834//heterotrimeric G-protein complex;[F]GO:0031683//G-protein beta/gamma-subunit complex binding;GO:0003924//GTPase activity;GO:0005525//GTP binding;GO:0001664//G protein-coupled receptor binding;	[C]cell;[P]biological regulation;[F]binding;catalytic activity;	biological_process;cellular_component;molecular_function
CL13101.Contig2_All	[P]GO:0007165//signal transduction;[F]GO:0043531//ADP binding;	[P]biological regulation;[F]binding;	molecular_function;biological_process
CL13101.Contig6_All	[P]GO:0007165//signal transduction;[F]GO:0043531//ADP binding;	[P]biological regulation;[F]binding;	biological_process;molecular_function
CL13103.Contig2_All	[F]GO:0005509//calcium ion binding;	[F]binding;	molecular_function
CL13110.Contig2_All
CL13113.Contig1_All	[C]GO:0016021//integral component of membrane;[F]GO:0005524//ATP binding;GO:0004674//protein serine/threonine kinase activity;	[C]membrane part;[F]catalytic activity;binding;	cellular_component;molecular_function
CL13113.Contig2_All	[C]GO:0016021//integral component of membrane;[F]GO:0004674//protein serine/threonine kinase activity;GO:0005524//ATP binding;	[C]membrane part;[F]catalytic activity;binding;	cellular_component;molecular_function
CL13114.Contig15_All	[F]GO:0043531//ADP binding;	[F]binding;	molecular_function
CL13121.Contig1_All	[F]GO:0102802//thebaine 6-O-demethylase activity;GO:0046872//metal ion binding;GO:0051213//dioxygenase activity;GO:0016491//oxidoreductase activity;GO:0102804//oripavine 6-O-demethylase activity;GO:0008168//methyltransferase activity;	[F]catalytic activity;binding;	molecular_function
CL13121.Contig2_All	[F]GO:0008168//methyltransferase activity;GO:0102804//oripavine 6-O-demethylase activity;GO:0102802//thebaine 6-O-demethylase activity;GO:0016491//oxidoreductase activity;GO:0051213//dioxygenase activity;GO:0046872//metal ion binding;	[F]binding;catalytic activity;	molecular_function
CL13121.Contig4_All	[F]GO:0051213//dioxygenase activity;GO:0102804//oripavine 6-O-demethylase activity;GO:0102802//thebaine 6-O-demethylase activity;GO:0046872//metal ion binding;GO:0016491//oxidoreductase activity;GO:0008168//methyltransferase activity;	[F]binding;catalytic activity;	molecular_function
CL13139.Contig2_All	[P]GO:0034605//cellular response to heat;GO:0006457//protein folding;GO:0009408//response to heat;GO:0050821//protein stabilization;[C]GO:0048471//perinuclear region of cytoplasm;GO:0009986//cell surface;GO:0005737//cytoplasm;GO:0032991//protein-containing complex;GO:0005886//plasma membrane;GO:0005829//cytosol;[F]GO:0051082//unfolded protein binding;GO:0005524//ATP binding;	[C]cell;protein-containing complex;[P]cellular process;biological regulation;response to stimulus;[F]binding;	biological_process;molecular_function;cellular_component
CL13145.Contig1_All
CL13149.Contig1_All	[P]GO:0007186//G protein-coupled receptor signaling pathway;[F]GO:0031683//G-protein beta/gamma-subunit complex binding;GO:0005525//GTP binding;GO:0003924//GTPase activity;	[P]biological regulation;[F]binding;catalytic activity;	molecular_function;biological_process
CL1315.Contig18_All
CL13155.Contig1_All
CL13155.Contig2_All
CL1316.Contig2_All	[F]GO:0016491//oxidoreductase activity;	[F]catalytic activity;	molecular_function
CL1316.Contig4_All
CL13163.Contig2_All
CL13174.Contig1_All	[F]GO:0003746//translation elongation factor activity;	[F]binding;	molecular_function
CL13176.Contig2_All	[P]GO:0048544//recognition of pollen;[C]GO:0016021//integral component of membrane;[F]GO:0005524//ATP binding;GO:0004674//protein serine/threonine kinase activity;	[C]membrane part;[P]multi-organism process;[F]catalytic activity;binding;	molecular_function;cellular_component;biological_process
CL1318.Contig3_All	[F]GO:0003924//GTPase activity;GO:0005525//GTP binding;GO:0003746//translation elongation factor activity;	[F]catalytic activity;binding;	molecular_function
CL13185.Contig2_All	[P]GO:0010044//response to aluminum ion;[C]GO:0016021//integral component of membrane;GO:0012506//vesicle membrane;GO:0005887//integral component of plasma membrane;[F]GO:0005460//UDP-glucose transmembrane transporter activity;	[C]organelle part;cell;membrane part;[P]response to stimulus;[F]transporter activity;	biological_process;molecular_function;cellular_component
CL13189.Contig1_All	[P]GO:0035556//intracellular signal transduction;GO:0006468//protein phosphorylation;[C]GO:0005634//nucleus;GO:0005737//cytoplasm;[F]GO:0004674//protein serine/threonine kinase activity;GO:0005524//ATP binding;	[C]cell;[P]biological regulation;cellular process;[F]catalytic activity;binding;	biological_process;molecular_function;cellular_component
CL13189.Contig3_All	[F]GO:0005524//ATP binding;GO:0004674//protein serine/threonine kinase activity;	[F]binding;catalytic activity;	molecular_function
CL13190.Contig3_All
CL13191.Contig1_All	[P]GO:0007165//signal transduction;[F]GO:0043531//ADP binding;	[P]biological regulation;[F]binding;	molecular_function;biological_process
CL13191.Contig2_All	[P]GO:0007165//signal transduction;[F]GO:0043531//ADP binding;	[P]biological regulation;[F]binding;	biological_process;molecular_function
CL13206.Contig1_All	[F]GO:0004842//ubiquitin-protein transferase activity;	[F]catalytic activity;	molecular_function
CL13207.Contig2_All	[P]GO:0006520//cellular amino acid metabolic process;[F]GO:0000166//nucleotide binding;GO:0016639//oxidoreductase activity, acting on the CH-NH2 group of donors, NAD or NADP as acceptor;	[P]cellular process;[F]binding;catalytic activity;	molecular_function;biological_process
CL13207.Contig3_All	[P]GO:0006520//cellular amino acid metabolic process;[F]GO:0000166//nucleotide binding;GO:0016639//oxidoreductase activity, acting on the CH-NH2 group of donors, NAD or NADP as acceptor;	[P]cellular process;[F]catalytic activity;binding;	molecular_function;biological_process
CL13207.Contig5_All	[P]GO:0006520//cellular amino acid metabolic process;[F]GO:0016639//oxidoreductase activity, acting on the CH-NH2 group of donors, NAD or NADP as acceptor;GO:0000166//nucleotide binding;	[P]cellular process;[F]catalytic activity;binding;	biological_process;molecular_function
CL13207.Contig7_All	[P]GO:0006520//cellular amino acid metabolic process;[F]GO:0016639//oxidoreductase activity, acting on the CH-NH2 group of donors, NAD or NADP as acceptor;GO:0000166//nucleotide binding;	[P]cellular process;[F]binding;catalytic activity;	biological_process;molecular_function
CL1321.Contig2_All	[P]GO:0016567//protein ubiquitination;GO:0006511//ubiquitin-dependent protein catabolic process;GO:0031146//SCF-dependent proteasomal ubiquitin-dependent protein catabolic process;[C]GO:0019005//SCF ubiquitin ligase complex;	[C]cell;[P]cellular process;	cellular_component;biological_process
CL1321.Contig7_All	[P]GO:0006511//ubiquitin-dependent protein catabolic process;GO:0016567//protein ubiquitination;GO:0031146//SCF-dependent proteasomal ubiquitin-dependent protein catabolic process;[C]GO:0019005//SCF ubiquitin ligase complex;	[C]cell;[P]cellular process;	cellular_component;biological_process
CL13217.Contig2_All	[F]GO:0004252//serine-type endopeptidase activity;	[F]catalytic activity;	molecular_function
CL13219.Contig1_All	[P]GO:0015074//DNA integration;[F]GO:0003676//nucleic acid binding;GO:0008270//zinc ion binding;GO:0016779//nucleotidyltransferase activity;GO:0004523//RNA-DNA hybrid ribonuclease activity;	[P]cellular process;[F]binding;catalytic activity;	biological_process;molecular_function
CL13228.Contig10_All	[P]GO:0005975//carbohydrate metabolic process;[F]GO:0004553//hydrolase activity, hydrolyzing O-glycosyl compounds;	[P]metabolic process;[F]catalytic activity;	biological_process;molecular_function
CL13228.Contig1_All	[P]GO:0005975//carbohydrate metabolic process;[F]GO:0004553//hydrolase activity, hydrolyzing O-glycosyl compounds;	[P]metabolic process;[F]catalytic activity;	molecular_function;biological_process
CL1323.Contig3_All	[P]GO:0006468//protein phosphorylation;GO:0035556//intracellular signal transduction;[C]GO:0005634//nucleus;GO:0005737//cytoplasm;[F]GO:0004674//protein serine/threonine kinase activity;GO:0005524//ATP binding;	[C]cell;[P]cellular process;biological regulation;[F]binding;catalytic activity;	cellular_component;biological_process;molecular_function
CL13232.Contig1_All
CL13237.Contig1_All	[P]GO:0046777//protein autophosphorylation;[C]GO:0005886//plasma membrane;[F]GO:0005524//ATP binding;GO:0004674//protein serine/threonine kinase activity;	[C]cell;[P]cellular process;[F]catalytic activity;binding;	molecular_function;cellular_component;biological_process
CL13237.Contig2_All	[P]GO:0046777//protein autophosphorylation;[C]GO:0005886//plasma membrane;[F]GO:0005524//ATP binding;GO:0004674//protein serine/threonine kinase activity;	[C]cell;[P]cellular process;[F]binding;catalytic activity;	cellular_component;biological_process;molecular_function
CL13240.Contig1_All	[P]GO:0006633//fatty acid biosynthetic process;[C]GO:0005835//fatty acid synthase complex;[F]GO:0004318//enoyl-[acyl-carrier-protein] reductase (NADH) activity;GO:0008897//holo-[acyl-carrier-protein] synthase activity;GO:0000287//magnesium ion binding;	[C]cell;[P]cellular process;[F]binding;catalytic activity;	cellular_component;molecular_function;biological_process
CL13240.Contig2_All	[P]GO:0006633//fatty acid biosynthetic process;[C]GO:0005835//fatty acid synthase complex;[F]GO:0000287//magnesium ion binding;GO:0004318//enoyl-[acyl-carrier-protein] reductase (NADH) activity;GO:0008897//holo-[acyl-carrier-protein] synthase activity;	[C]cell;[P]cellular process;[F]binding;catalytic activity;	cellular_component;molecular_function;biological_process
CL13240.Contig3_All	[P]GO:0006633//fatty acid biosynthetic process;[C]GO:0005835//fatty acid synthase complex;[F]GO:0004318//enoyl-[acyl-carrier-protein] reductase (NADH) activity;GO:0000287//magnesium ion binding;GO:0008897//holo-[acyl-carrier-protein] synthase activity;	[C]cell;[P]cellular process;[F]catalytic activity;binding;	cellular_component;molecular_function;biological_process
CL13248.Contig1_All	[F]GO:0016491//oxidoreductase activity;GO:0046872//metal ion binding;GO:0051213//dioxygenase activity;GO:0045486//naringenin 3-dioxygenase activity;	[F]catalytic activity;binding;	molecular_function
CL1326.Contig1_All	[C]GO:0005634//nucleus;[F]GO:0003677//DNA binding;	[C]cell;[F]binding;	cellular_component;molecular_function
CL13262.Contig1_All	[F]GO:0004491//methylmalonate-semialdehyde dehydrogenase (acylating) activity;	[F]catalytic activity;	molecular_function
CL13262.Contig2_All	[F]GO:0004491//methylmalonate-semialdehyde dehydrogenase (acylating) activity;	[F]catalytic activity;	molecular_function
CL13264.Contig11_All	[P]GO:0007165//signal transduction;[C]GO:0016021//integral component of membrane;[F]GO:0043531//ADP binding;	[C]membrane part;[P]biological regulation;[F]binding;	molecular_function;biological_process;cellular_component
CL13272.Contig4_All
CL13272.Contig5_All
CL13273.Contig5_All	[F]GO:0004471//malate dehydrogenase (decarboxylating) (NAD+) activity;GO:0046872//metal ion binding;GO:0051287//NAD binding;	[F]binding;catalytic activity;	molecular_function
CL13273.Contig6_All	[F]GO:0004471//malate dehydrogenase (decarboxylating) (NAD+) activity;GO:0046872//metal ion binding;GO:0051287//NAD binding;	[F]catalytic activity;binding;	molecular_function
CL13274.Contig1_All	[C]GO:0016021//integral component of membrane;[F]GO:0015098//molybdate ion transmembrane transporter activity;	[C]membrane part;[F]transporter activity;	cellular_component;molecular_function
CL13274.Contig2_All	[C]GO:0016021//integral component of membrane;[F]GO:0015098//molybdate ion transmembrane transporter activity;	[C]membrane part;[F]transporter activity;	molecular_function;cellular_component
CL13274.Contig3_All	[C]GO:0016021//integral component of membrane;[F]GO:0015098//molybdate ion transmembrane transporter activity;	[C]membrane part;[F]transporter activity;	cellular_component;molecular_function
CL1328.Contig2_All	[F]GO:0043531//ADP binding;	[F]binding;	molecular_function
CL1328.Contig4_All	[F]GO:0043531//ADP binding;	[F]binding;	molecular_function
CL13290.Contig2_All	[P]GO:0015986//ATP synthesis coupled proton transport;GO:0015991//ATP hydrolysis coupled proton transport;[C]GO:0045263//proton-transporting ATP synthase complex, coupling factor F(o);GO:0016021//integral component of membrane;[F]GO:0008289//lipid binding;GO:0015078//proton transmembrane transporter activity;	[C]membrane part;cell;[P]localization;cellular process;[F]transporter activity;binding;	biological_process;molecular_function;cellular_component
CL13292.Contig2_All	[C]GO:0016021//integral component of membrane;	[C]membrane part;	cellular_component
CL13293.Contig3_All	[F]GO:0005524//ATP binding;	[F]binding;	molecular_function
CL13295.Contig1_All
CL13295.Contig2_All
CL1330.Contig5_All	[P]GO:0000028//ribosomal small subunit assembly;[C]GO:0022627//cytosolic small ribosomal subunit;[F]GO:0003735//structural constituent of ribosome;	[C]organelle part;[P]cellular component organization or biogenesis;[F]structural molecule activity;	cellular_component;molecular_function;biological_process
CL13303.Contig9_All
CL1331.Contig3_All	[P]GO:0006869//lipid transport;[C]GO:0043231//intracellular membrane-bounded organelle;GO:0016021//integral component of membrane;[F]GO:0005319//lipid transporter activity;GO:0042626//ATPase activity, coupled to transmembrane movement of substances;GO:0005524//ATP binding;	[C]membrane part;cell;[P]localization;[F]transporter activity;binding;	molecular_function;cellular_component;biological_process
CL1331.Contig4_All	[P]GO:0006869//lipid transport;[C]GO:0043231//intracellular membrane-bounded organelle;GO:0016021//integral component of membrane;[F]GO:0005524//ATP binding;GO:0005319//lipid transporter activity;GO:0042626//ATPase activity, coupled to transmembrane movement of substances;	[C]membrane part;cell;[P]localization;[F]binding;transporter activity;	molecular_function;biological_process;cellular_component
CL1331.Contig5_All	[P]GO:0006869//lipid transport;[C]GO:0016021//integral component of membrane;GO:0043231//intracellular membrane-bounded organelle;[F]GO:0005319//lipid transporter activity;GO:0005524//ATP binding;GO:0042626//ATPase activity, coupled to transmembrane movement of substances;	[C]membrane part;cell;[P]localization;[F]transporter activity;binding;	cellular_component;molecular_function;biological_process
CL1331.Contig7_All	[P]GO:0006869//lipid transport;[C]GO:0016021//integral component of membrane;GO:0043231//intracellular membrane-bounded organelle;[F]GO:0005319//lipid transporter activity;GO:0042626//ATPase activity, coupled to transmembrane movement of substances;GO:0005524//ATP binding;	[C]membrane part;cell;[P]localization;[F]transporter activity;binding;	molecular_function;biological_process;cellular_component
CL1331.Contig8_All	[P]GO:0006869//lipid transport;[C]GO:0016021//integral component of membrane;GO:0043231//intracellular membrane-bounded organelle;[F]GO:0005319//lipid transporter activity;GO:0005524//ATP binding;GO:0042626//ATPase activity, coupled to transmembrane movement of substances;	[C]cell;membrane part;[P]localization;[F]transporter activity;binding;	biological_process;cellular_component;molecular_function
CL1331.Contig9_All	[P]GO:0006869//lipid transport;[C]GO:0016021//integral component of membrane;GO:0043231//intracellular membrane-bounded organelle;[F]GO:0005524//ATP binding;GO:0005319//lipid transporter activity;GO:0042626//ATPase activity, coupled to transmembrane movement of substances;	[C]cell;membrane part;[P]localization;[F]transporter activity;binding;	biological_process;molecular_function;cellular_component
CL13313.Contig18_All	[F]GO:0004674//protein serine/threonine kinase activity;GO:0005524//ATP binding;	[F]catalytic activity;binding;	molecular_function
CL13313.Contig6_All	[F]GO:0005524//ATP binding;GO:0004674//protein serine/threonine kinase activity;	[F]binding;catalytic activity;	molecular_function
CL13313.Contig7_All	[F]GO:0004672//protein kinase activity;GO:0004674//protein serine/threonine kinase activity;GO:0005524//ATP binding;	[F]binding;catalytic activity;	molecular_function
CL13313.Contig8_All	[F]GO:0005524//ATP binding;GO:0004674//protein serine/threonine kinase activity;	[F]binding;catalytic activity;	molecular_function
CL13316.Contig1_All
CL13324.Contig2_All	[P]GO:0006627//protein processing involved in protein targeting to mitochondrion;[C]GO:0017087//mitochondrial processing peptidase complex;[F]GO:0046872//metal ion binding;GO:0004222//metalloendopeptidase activity;	[C]organelle part;[P]cellular component organization or biogenesis;[F]binding;catalytic activity;	cellular_component;molecular_function;biological_process
CL1333.Contig3_All	[C]GO:0016021//integral component of membrane;[F]GO:0008375//acetylglucosaminyltransferase activity;	[C]membrane part;[F]catalytic activity;	cellular_component;molecular_function
CL1333.Contig4_All	[C]GO:0016021//integral component of membrane;[F]GO:0008375//acetylglucosaminyltransferase activity;	[C]membrane part;[F]catalytic activity;	molecular_function;cellular_component
CL1334.Contig11_All	[F]GO:0043531//ADP binding;	[F]binding;	molecular_function
CL1334.Contig1_All	[F]GO:0043531//ADP binding;	[F]binding;	molecular_function
CL1335.Contig4_All	[P]GO:0009083//branched-chain amino acid catabolic process;[C]GO:0005947//mitochondrial alpha-ketoglutarate dehydrogenase complex;[F]GO:0003826//alpha-ketoacid dehydrogenase activity;GO:0016624//oxidoreductase activity, acting on the aldehyde or oxo group of donors, disulfide as acceptor;GO:0003863//3-methyl-2-oxobutanoate dehydrogenase (2-methylpropanoyl-transferring) activity;	[C]organelle part;[P]cellular process;[F]catalytic activity;	molecular_function;biological_process;cellular_component
CL13357.Contig2_All	[P]GO:0045747//positive regulation of Notch signaling pathway;GO:0006221//pyrimidine nucleotide biosynthetic process;GO:0007049//cell cycle;	[P]cellular process;biological regulation;	biological_process
CL13357.Contig4_All	[P]GO:0007049//cell cycle;GO:0006221//pyrimidine nucleotide biosynthetic process;GO:0045747//positive regulation of Notch signaling pathway;	[P]cellular process;biological regulation;	biological_process
CL13362.Contig1_All
CL13366.Contig2_All	[C]GO:0005615//extracellular space;[F]GO:0008289//lipid binding;	[C]extracellular region;[F]binding;	molecular_function;cellular_component
CL13371.Contig1_All	[F]GO:0016491//oxidoreductase activity;GO:0008270//zinc ion binding;	[F]catalytic activity;binding;	molecular_function
CL13371.Contig2_All	[F]GO:0008270//zinc ion binding;GO:0016491//oxidoreductase activity;	[F]binding;catalytic activity;	molecular_function
CL13375.Contig1_All	[P]GO:0009640//photomorphogenesis;GO:0006355//regulation of transcription, DNA-templated;[C]GO:0005634//nucleus;[F]GO:0008270//zinc ion binding;	[C]cell;[P]biological regulation;multicellular organismal process;[F]binding;	molecular_function;cellular_component;biological_process
CL13375.Contig2_All	[P]GO:0009640//photomorphogenesis;GO:0006355//regulation of transcription, DNA-templated;[C]GO:0005634//nucleus;[F]GO:0008270//zinc ion binding;	[C]cell;[P]biological regulation;multicellular organismal process;[F]binding;	biological_process;molecular_function;cellular_component
CL1338.Contig10_All	[F]GO:0019904//protein domain specific binding;	[F]binding;	molecular_function
CL13382.Contig1_All	[P]GO:0032869//cellular response to insulin stimulus;GO:0006096//glycolytic process;[C]GO:0009570//chloroplast stroma;GO:0005737//cytoplasm;[F]GO:0000287//magnesium ion binding;GO:0004743//pyruvate kinase activity;GO:0030955//potassium ion binding;GO:0016301//kinase activity;	[C]cell;organelle part;[P]cellular process;[F]binding;catalytic activity;	cellular_component;molecular_function;biological_process
CL13385.Contig2_All	[P]GO:0000226//microtubule cytoskeleton organization;GO:0000278//mitotic cell cycle;GO:0007017//microtubule-based process;[C]GO:0005737//cytoplasm;GO:0005874//microtubule;[F]GO:0003924//GTPase activity;GO:0005525//GTP binding;GO:0005200//structural constituent of cytoskeleton;	[C]cell;organelle part;[P]cellular process;cellular component organization or biogenesis;[F]binding;catalytic activity;structural molecule activity;	biological_process;cellular_component;molecular_function
CL13385.Contig3_All	[P]GO:0007017//microtubule-based process;[C]GO:0005874//microtubule;GO:0005737//cytoplasm;[F]GO:0005525//GTP binding;GO:0003924//GTPase activity;GO:0005200//structural constituent of cytoskeleton;	[C]cell;organelle part;[P]cellular process;[F]binding;catalytic activity;structural molecule activity;	cellular_component;biological_process;molecular_function
CL13388.Contig1_All
CL1339.Contig7_All	[P]GO:0016042//lipid catabolic process;GO:0032959//inositol trisphosphate biosynthetic process;GO:0051209//release of sequestered calcium ion into cytosol;GO:0048015//phosphatidylinositol-mediated signaling;GO:0035556//intracellular signal transduction;[C]GO:0005886//plasma membrane;[F]GO:0004435//phosphatidylinositol phospholipase C activity;	[C]cell;[P]biological regulation;cellular process;metabolic process;[F]catalytic activity;	molecular_function;biological_process;cellular_component
CL13391.Contig14_All	[P]GO:0034605//cellular response to heat;GO:0006986//response to unfolded protein;GO:0051085//chaperone cofactor-dependent protein refolding;GO:0042026//protein refolding;GO:0034620//cellular response to unfolded protein;[C]GO:0005737//cytoplasm;[F]GO:0005524//ATP binding;GO:0042623//ATPase activity, coupled;GO:0051082//unfolded protein binding;GO:0044183//protein binding involved in protein fold…	[C]cell;[P]cellular process;response to stimulus;[F]binding;catalytic activity;	molecular_function;biological_process;cellular_component
CL13396.Contig1_All	[C]GO:0016021//integral component of membrane;	[C]membrane part;	cellular_component
CL13396.Contig3_All	[C]GO:0016021//integral component of membrane;	[C]membrane part;	cellular_component
CL13396.Contig4_All	[C]GO:0016021//integral component of membrane;	[C]membrane part;	cellular_component
CL13396.Contig6_All	[C]GO:0016021//integral component of membrane;	[C]membrane part;	cellular_component
CL13396.Contig7_All	[C]GO:0016021//integral component of membrane;	[C]membrane part;	cellular_component
CL134.Contig6_All	[F]GO:0016887//ATPase activity;GO:0005524//ATP binding;	[F]catalytic activity;binding;	molecular_function
CL134.Contig7_All	[F]GO:0016887//ATPase activity;GO:0005524//ATP binding;	[F]binding;catalytic activity;	molecular_function
CL1340.Contig8_All
CL13401.Contig1_All	[C]GO:0016021//integral component of membrane;[F]GO:0004672//protein kinase activity;GO:0005524//ATP binding;	[C]membrane part;[F]catalytic activity;binding;	molecular_function;cellular_component
CL13409.Contig1_All	[C]GO:0016021//integral component of membrane;[F]GO:0005506//iron ion binding;GO:0004497//monooxygenase activity;GO:0016705//oxidoreductase activity, acting on paired donors, with incorporation or reduction of molecular oxygen;GO:0020037//heme binding;	[C]membrane part;[F]binding;catalytic activity;	molecular_function;cellular_component
CL13415.Contig1_All	[C]GO:0016021//integral component of membrane;	[C]membrane part;	cellular_component
CL13415.Contig2_All
CL13416.Contig1_All	[C]GO:0005576//extracellular region;[F]GO:0005199//structural constituent of cell wall;	[C]extracellular region;[F]structural molecule activity;	molecular_function;cellular_component
CL13416.Contig2_All	[C]GO:0005576//extracellular region;[F]GO:0005199//structural constituent of cell wall;	[C]extracellular region;[F]structural molecule activity;	molecular_function;cellular_component
CL13417.Contig1_All	[C]GO:0016021//integral component of membrane;	[C]membrane part;	cellular_component
CL13417.Contig2_All	[C]GO:0016021//integral component of membrane;	[C]membrane part;	cellular_component
CL13419.Contig1_All
CL13420.Contig1_All	[C]GO:0043231//intracellular membrane-bounded organelle;[F]GO:0016758//transferase activity, transferring hexosyl groups;GO:0080044//quercetin 7-O-glucosyltransferase activity;GO:0008194//UDP-glycosyltransferase activity;GO:0080043//quercetin 3-O-glucosyltransferase activity;	[C]cell;[F]catalytic activity;	cellular_component;molecular_function
CL13420.Contig2_All	[C]GO:0043231//intracellular membrane-bounded organelle;[F]GO:0080043//quercetin 3-O-glucosyltransferase activity;GO:0008194//UDP-glycosyltransferase activity;GO:0080044//quercetin 7-O-glucosyltransferase activity;GO:0016758//transferase activity, transferring hexosyl groups;	[C]cell;[F]catalytic activity;	cellular_component;molecular_function
CL13424.Contig3_All
CL13424.Contig4_All
CL13433.Contig4_All	[P]GO:0101030//tRNA-guanine transglycosylation;[C]GO:0005737//cytoplasm;[F]GO:0008479//queuine tRNA-ribosyltransferase activity;GO:0046872//metal ion binding;	[C]cell;[P]cellular process;[F]catalytic activity;binding;	cellular_component;molecular_function;biological_process
CL13433.Contig6_All	[P]GO:0101030//tRNA-guanine transglycosylation;[C]GO:0005737//cytoplasm;[F]GO:0008479//queuine tRNA-ribosyltransferase activity;GO:0046872//metal ion binding;	[C]cell;[P]cellular process;[F]catalytic activity;binding;	molecular_function;cellular_component;biological_process
CL13436.Contig2_All	[F]GO:0043531//ADP binding;	[F]binding;	molecular_function
CL13437.Contig2_All	[F]GO:0008234//cysteine-type peptidase activity;	[F]catalytic activity;	molecular_function
CL1344.Contig6_All	[F]GO:0003950//NAD+ ADP-ribosyltransferase activity;	[F]catalytic activity;	molecular_function
CL13454.Contig2_All
CL13457.Contig7_All	[P]GO:0042594//response to starvation;[C]GO:0005737//cytoplasm;[F]GO:0005524//ATP binding;GO:0004672//protein kinase activity;	[C]cell;[P]response to stimulus;[F]catalytic activity;binding;	biological_process;molecular_function;cellular_component
CL1346.Contig1_All
CL1346.Contig3_All
CL1346.Contig4_All
CL13466.Contig13_All
CL13466.Contig3_All
CL13466.Contig6_All
CL1347.Contig1_All	[F]GO:0008289//lipid binding;	[F]binding;	molecular_function
CL13470.Contig1_All	[C]GO:0016021//integral component of membrane;	[C]membrane part;	cellular_component
CL13470.Contig2_All
CL13481.Contig1_All	[P]GO:0009058//biosynthetic process;GO:0009835//fruit ripening;GO:0009693//ethylene biosynthetic process;[F]GO:0030170//pyridoxal phosphate binding;GO:0003824//catalytic activity;GO:0016847//1-aminocyclopropane-1-carboxylate synthase activity;	[P]biological regulation;multicellular organismal process;metabolic process;[F]binding;catalytic activity;	molecular_function;biological_process
CL13481.Contig2_All	[P]GO:0009835//fruit ripening;GO:0009058//biosynthetic process;GO:0009693//ethylene biosynthetic process;[F]GO:0016847//1-aminocyclopropane-1-carboxylate synthase activity;GO:0030170//pyridoxal phosphate binding;GO:0003824//catalytic activity;	[P]biological regulation;metabolic process;multicellular organismal process;[F]catalytic activity;binding;	molecular_function;biological_process
CL13481.Contig3_All	[P]GO:0009058//biosynthetic process;GO:0009693//ethylene biosynthetic process;GO:0009835//fruit ripening;[F]GO:0030170//pyridoxal phosphate binding;GO:0003824//catalytic activity;GO:0016847//1-aminocyclopropane-1-carboxylate synthase activity;	[P]biological regulation;multicellular organismal process;metabolic process;[F]catalytic activity;binding;	molecular_function;biological_process
CL13481.Contig4_All	[P]GO:0009693//ethylene biosynthetic process;GO:0009058//biosynthetic process;GO:0009835//fruit ripening;[F]GO:0016847//1-aminocyclopropane-1-carboxylate synthase activity;GO:0003824//catalytic activity;GO:0030170//pyridoxal phosphate binding;	[P]biological regulation;metabolic process;multicellular organismal process;[F]catalytic activity;binding;	biological_process;molecular_function
CL13486.Contig9_All	[C]GO:0016021//integral component of membrane;[F]GO:0016740//transferase activity;GO:0016301//kinase activity;	[C]membrane part;[F]catalytic activity;	molecular_function;cellular_component
CL13488.Contig1_All
CL13493.Contig2_All	[C]GO:0016021//integral component of membrane;	[C]membrane part;	cellular_component
CL13495.Contig1_All	[P]GO:0005975//carbohydrate metabolic process;[F]GO:0103025//alpha-amylase activity (releasing maltohexaose);GO:0005509//calcium ion binding;GO:0004556//alpha-amylase activity;	[P]metabolic process;[F]binding;catalytic activity;	molecular_function;biological_process
CL13498.Contig1_All
CL13498.Contig2_All	[F]GO:0004721//phosphoprotein phosphatase activity;GO:0043531//ADP binding;	[F]binding;catalytic activity;	molecular_function
CL13499.Contig2_All	[C]GO:0016021//integral component of membrane;[F]GO:0016705//oxidoreductase activity, acting on paired donors, with incorporation or reduction of molecular oxygen;GO:0020037//heme binding;GO:0005506//iron ion binding;GO:0004497//monooxygenase activity;	[C]membrane part;[F]binding;catalytic activity;	molecular_function;cellular_component
CL135.Contig6_All	[P]GO:0006730//one-carbon metabolic process;GO:0006556//S-adenosylmethionine biosynthetic process;[C]GO:0005829//cytosol;[F]GO:0005524//ATP binding;GO:0004478//methionine adenosyltransferase activity;GO:0046872//metal ion binding;	[C]cell;[P]cellular process;[F]catalytic activity;binding;	cellular_component;molecular_function;biological_process
CL13500.Contig1_All	[P]GO:0046417//chorismate metabolic process;GO:0009073//aromatic amino acid family biosynthetic process;[F]GO:0004106//chorismate mutase activity;	[P]cellular process;[F]catalytic activity;	molecular_function;biological_process
CL13500.Contig5_All	[P]GO:0046417//chorismate metabolic process;GO:0009073//aromatic amino acid family biosynthetic process;[F]GO:0004106//chorismate mutase activity;	[P]cellular process;[F]catalytic activity;	molecular_function;biological_process
CL13506.Contig2_All	[P]GO:0006520//cellular amino acid metabolic process;GO:0009058//biosynthetic process;[F]GO:0004069//L-aspartate:2-oxoglutarate aminotransferase activity;GO:0030170//pyridoxal phosphate binding;	[P]metabolic process;cellular process;[F]catalytic activity;binding;	biological_process;molecular_function
CL13508.Contig1_All	[P]GO:0006412//translation;[C]GO:0005840//ribosome;[F]GO:0003735//structural constituent of ribosome;	[C]cell;[P]cellular process;[F]structural molecule activity;	biological_process;molecular_function;cellular_component
CL13519.Contig11_All	[F]GO:0016787//hydrolase activity;	[F]catalytic activity;	molecular_function
CL13519.Contig12_All	[F]GO:0016787//hydrolase activity;	[F]catalytic activity;	molecular_function
CL13519.Contig13_All	[F]GO:0016787//hydrolase activity;	[F]catalytic activity;	molecular_function
CL13519.Contig1_All	[F]GO:0016787//hydrolase activity;	[F]catalytic activity;	molecular_function
CL13519.Contig2_All	[F]GO:0016787//hydrolase activity;	[F]catalytic activity;	molecular_function
CL13519.Contig4_All	[F]GO:0016787//hydrolase activity;	[F]catalytic activity;	molecular_function
CL13519.Contig8_All	[F]GO:0016787//hydrolase activity;	[F]catalytic activity;	molecular_function
CL13522.Contig2_All	[C]GO:0016021//integral component of membrane;	[C]membrane part;	cellular_component
CL13522.Contig3_All	[C]GO:0016021//integral component of membrane;	[C]membrane part;	cellular_component
CL13522.Contig4_All
CL13522.Contig5_All	[C]GO:0016021//integral component of membrane;	[C]membrane part;	cellular_component
CL13522.Contig6_All	[C]GO:0016021//integral component of membrane;	[C]membrane part;	cellular_component
CL13523.Contig1_All	[P]GO:0051603//proteolysis involved in cellular protein catabolic process;[C]GO:0005764//lysosome;GO:0005615//extracellular space;[F]GO:0032440//2-alkenal reductase [NAD(P)] activity;GO:0008234//cysteine-type peptidase activity;GO:0004197//cysteine-type endopeptidase activity;	[C]extracellular region;cell;[P]cellular process;[F]catalytic activity;	cellular_component;biological_process;molecular_function
CL13523.Contig2_All	[P]GO:0051603//proteolysis involved in cellular protein catabolic process;[C]GO:0005764//lysosome;GO:0005615//extracellular space;[F]GO:0008234//cysteine-type peptidase activity;GO:0032440//2-alkenal reductase [NAD(P)] activity;GO:0004197//cysteine-type endopeptidase activity;	[C]extracellular region;cell;[P]cellular process;[F]catalytic activity;	biological_process;cellular_component;molecular_function
CL13532.Contig1_All
CL13532.Contig2_All
CL13536.Contig2_All	[F]GO:0010181//FMN binding;GO:0003955//NAD(P)H dehydrogenase (quinone) activity;	[F]catalytic activity;binding;	molecular_function
CL13536.Contig3_All
CL13536.Contig5_All	[F]GO:0016872//intramolecular lyase activity;	[F]catalytic activity;	molecular_function
CL13536.Contig7_All	[F]GO:0010181//FMN binding;GO:0003955//NAD(P)H dehydrogenase (quinone) activity;	[F]binding;catalytic activity;	molecular_function
CL13537.Contig2_All	[F]GO:0016747//transferase activity, transferring acyl groups other than amino-acyl groups;	[F]catalytic activity;	molecular_function
CL13538.Contig2_All	[F]GO:0008270//zinc ion binding;GO:0003960//NADPH:quinone reductase activity;GO:0016491//oxidoreductase activity;	[F]catalytic activity;binding;	molecular_function
CL13538.Contig3_All	[F]GO:0008270//zinc ion binding;GO:0016491//oxidoreductase activity;GO:0003960//NADPH:quinone reductase activity;	[F]catalytic activity;binding;	molecular_function
CL1354.Contig7_All	[C]GO:0016021//integral component of membrane;	[C]membrane part;	cellular_component
CL13544.Contig2_All	[P]GO:0006412//translation;[C]GO:0005840//ribosome;[F]GO:0003723//RNA binding;GO:0003735//structural constituent of ribosome;	[C]cell;[P]cellular process;[F]structural molecule activity;binding;	cellular_component;biological_process;molecular_function
CL13545.Contig1_All
CL13546.Contig1_All	[C]GO:0005634//nucleus;[F]GO:0003677//DNA binding;GO:0003700//DNA-binding transcription factor activity;	[C]cell;[F]binding;transcription regulator activity;	molecular_function;cellular_component
CL13547.Contig1_All	[C]GO:0005737//cytoplasm;[F]GO:0055105//ubiquitin-protein transferase inhibitor activity;	[C]cell;[F]molecular function regulator;	molecular_function;cellular_component
CL13547.Contig2_All	[C]GO:0005737//cytoplasm;[F]GO:0055105//ubiquitin-protein transferase inhibitor activity;	[C]cell;[F]molecular function regulator;	cellular_component;molecular_function
CL1355.Contig10_All	[C]GO:0005829//cytosol;[F]GO:0000287//magnesium ion binding;GO:0047434//indolepyruvate decarboxylase activity;GO:0030976//thiamine pyrophosphate binding;GO:0004737//pyruvate decarboxylase activity;GO:0016831//carboxy-lyase activity;	[C]cell;[F]catalytic activity;binding;	cellular_component;molecular_function
CL1355.Contig2_All	[C]GO:0005829//cytosol;[F]GO:0047434//indolepyruvate decarboxylase activity;GO:0016831//carboxy-lyase activity;GO:0030976//thiamine pyrophosphate binding;GO:0000287//magnesium ion binding;	[C]cell;[F]catalytic activity;binding;	cellular_component;molecular_function
CL1355.Contig3_All	[C]GO:0005829//cytosol;[F]GO:0000287//magnesium ion binding;GO:0016831//carboxy-lyase activity;GO:0047434//indolepyruvate decarboxylase activity;GO:0030976//thiamine pyrophosphate binding;	[C]cell;[F]catalytic activity;binding;	cellular_component;molecular_function
CL1355.Contig5_All	[C]GO:0005829//cytosol;[F]GO:0000287//magnesium ion binding;GO:0016831//carboxy-lyase activity;GO:0030976//thiamine pyrophosphate binding;GO:0047434//indolepyruvate decarboxylase activity;	[C]cell;[F]binding;catalytic activity;	molecular_function;cellular_component
CL1355.Contig7_All	[C]GO:0005829//cytosol;[F]GO:0030976//thiamine pyrophosphate binding;GO:0004737//pyruvate decarboxylase activity;GO:0016831//carboxy-lyase activity;GO:0000287//magnesium ion binding;	[C]cell;[F]catalytic activity;binding;	cellular_component;molecular_function
CL1355.Contig9_All	[C]GO:0005829//cytosol;[F]GO:0004737//pyruvate decarboxylase activity;GO:0003824//catalytic activity;GO:0016831//carboxy-lyase activity;GO:0000287//magnesium ion binding;GO:0030976//thiamine pyrophosphate binding;	[C]cell;[F]catalytic activity;binding;	cellular_component;molecular_function
CL13552.Contig2_All	[P]GO:0006979//response to oxidative stress;GO:0042744//hydrogen peroxide catabolic process;[C]GO:0005576//extracellular region;[F]GO:0020037//heme binding;GO:0004601//peroxidase activity;GO:0046872//metal ion binding;	[C]extracellular region;[P]cellular process;response to stimulus;[F]binding;antioxidant activity;	cellular_component;biological_process;molecular_function
CL13554.Contig3_All	[F]GO:0043531//ADP binding;	[F]binding;	molecular_function
CL13556.Contig1_All	[C]GO:0016021//integral component of membrane;	[C]membrane part;	cellular_component
CL1356.Contig10_All	[P]GO:0006536//glutamate metabolic process;GO:0006538//glutamate catabolic process;[C]GO:0005829//cytosol;[F]GO:0004351//glutamate decarboxylase activity;GO:0030170//pyridoxal phosphate binding;	[C]cell;[P]cellular process;[F]binding;catalytic activity;	biological_process;cellular_component;molecular_function
CL1356.Contig11_All	[P]GO:0006536//glutamate metabolic process;GO:0006538//glutamate catabolic process;[C]GO:0005829//cytosol;[F]GO:0004351//glutamate decarboxylase activity;GO:0030170//pyridoxal phosphate binding;	[C]cell;[P]cellular process;[F]catalytic activity;binding;	molecular_function;cellular_component;biological_process
CL1356.Contig1_All	[P]GO:0006536//glutamate metabolic process;GO:0006538//glutamate catabolic process;[C]GO:0005829//cytosol;[F]GO:0004351//glutamate decarboxylase activity;GO:0030170//pyridoxal phosphate binding;	[C]cell;[P]cellular process;[F]binding;catalytic activity;	molecular_function;biological_process;cellular_component
CL1356.Contig5_All	[P]GO:0006536//glutamate metabolic process;GO:0006538//glutamate catabolic process;[C]GO:0005829//cytosol;[F]GO:0030170//pyridoxal phosphate binding;GO:0004351//glutamate decarboxylase activity;	[C]cell;[P]cellular process;[F]binding;catalytic activity;	cellular_component;biological_process;molecular_function
CL1356.Contig6_All	[P]GO:0006536//glutamate metabolic process;GO:0006538//glutamate catabolic process;[C]GO:0005829//cytosol;[F]GO:0004351//glutamate decarboxylase activity;GO:0030170//pyridoxal phosphate binding;	[C]cell;[P]cellular process;[F]binding;catalytic activity;	molecular_function;biological_process;cellular_component
CL1356.Contig8_All	[P]GO:0006536//glutamate metabolic process;GO:0006538//glutamate catabolic process;[C]GO:0005829//cytosol;[F]GO:0004351//glutamate decarboxylase activity;GO:0030170//pyridoxal phosphate binding;	[C]cell;[P]cellular process;[F]binding;catalytic activity;	molecular_function;biological_process;cellular_component
CL13564.Contig1_All
CL13564.Contig3_All
CL13569.Contig1_All	[P]GO:0007165//signal transduction;[F]GO:0043531//ADP binding;	[P]biological regulation;[F]binding;	molecular_function;biological_process
CL13572.Contig1_All	[C]GO:0005886//plasma membrane;	[C]cell;	cellular_component
CL13572.Contig2_All	[C]GO:0005886//plasma membrane;	[C]cell;	cellular_component
CL13573.Contig2_All	[F]GO:0046872//metal ion binding;	[F]binding;	molecular_function
CL13574.Contig3_All	[P]GO:0006412//translation;[C]GO:0005840//ribosome;[F]GO:0003735//structural constituent of ribosome;	[C]cell;[P]cellular process;[F]structural molecule activity;	cellular_component;molecular_function;biological_process
CL13574.Contig4_All	[P]GO:0006412//translation;[C]GO:0005840//ribosome;[F]GO:0003735//structural constituent of ribosome;	[C]cell;[P]cellular process;[F]structural molecule activity;	cellular_component;biological_process;molecular_function
CL13575.Contig1_All	[P]GO:0019438//aromatic compound biosynthetic process;[C]GO:0005829//cytosol;[F]GO:0008757//S-adenosylmethionine-dependent methyltransferase activity;GO:0008171//O-methyltransferase activity;GO:0046983//protein dimerization activity;	[C]cell;[P]cellular process;[F]catalytic activity;binding;	cellular_component;biological_process;molecular_function
CL13575.Contig2_All	[P]GO:0019438//aromatic compound biosynthetic process;[C]GO:0005829//cytosol;[F]GO:0008171//O-methyltransferase activity;GO:0008757//S-adenosylmethionine-dependent methyltransferase activity;GO:0030755//quercetin 3-O-methyltransferase activity;GO:0046983//protein dimerization activity;	[C]cell;[P]cellular process;[F]catalytic activity;binding;	cellular_component;molecular_function;biological_process
CL13575.Contig3_All	[P]GO:0019438//aromatic compound biosynthetic process;[C]GO:0005829//cytosol;[F]GO:0046983//protein dimerization activity;GO:0008757//S-adenosylmethionine-dependent methyltransferase activity;GO:0008171//O-methyltransferase activity;	[C]cell;[P]cellular process;[F]catalytic activity;binding;	cellular_component;molecular_function;biological_process
CL13583.Contig1_All
CL13584.Contig1_All	[P]GO:0007186//G protein-coupled receptor signaling pathway;[F]GO:0003924//GTPase activity;GO:0001664//G protein-coupled receptor binding;GO:0031683//G-protein beta/gamma-subunit complex binding;GO:0005525//GTP binding;	[P]biological regulation;[F]binding;catalytic activity;	molecular_function;biological_process
CL13587.Contig2_All	[P]GO:0016310//phosphorylation;GO:0000160//phosphorelay signal transduction system;GO:0009736//cytokinin-activated signaling pathway;[C]GO:0005634//nucleus;GO:0005737//cytoplasm;[F]GO:0043424//protein histidine kinase binding;GO:0009927//histidine phosphotransfer kinase activity;	[C]cell;[P]cellular process;biological regulation;[F]binding;catalytic activity;	cellular_component;biological_process;molecular_function
CL13598.Contig1_All	[C]GO:0005739//mitochondrion;[F]GO:0046872//metal ion binding;GO:0004784//superoxide dismutase activity;	[C]cell;[F]binding;antioxidant activity;	molecular_function;cellular_component
CL13598.Contig2_All	[F]GO:0004784//superoxide dismutase activity;GO:0046872//metal ion binding;	[F]binding;antioxidant activity;	molecular_function
CL13599.Contig1_All	[P]GO:0006355//regulation of transcription, DNA-templated;GO:0007623//circadian rhythm;	[P]rhythmic process;biological regulation;	biological_process
CL13599.Contig2_All	[P]GO:0007623//circadian rhythm;GO:0006355//regulation of transcription, DNA-templated;	[P]biological regulation;rhythmic process;	biological_process
CL1360.Contig4_All	[F]GO:0016491//oxidoreductase activity;GO:0046872//metal ion binding;GO:0051213//dioxygenase activity;	[F]catalytic activity;binding;	molecular_function
CL13601.Contig3_All
CL13604.Contig4_All	[P]GO:0071555//cell wall organization;GO:0042546//cell wall biogenesis;GO:0010411//xyloglucan metabolic process;[C]GO:0005618//cell wall;GO:0016021//integral component of membrane;GO:0048046//apoplast;[F]GO:0004553//hydrolase activity, hydrolyzing O-glycosyl compounds;GO:0016762//xyloglucan:xyloglucosyl transferase activity;	[C]membrane part;extracellular region;cell;[P]cellular component organization or biogenesis;cellular process;[F]catalytic activity;	molecular_function;cellular_component;biological_process
CL1361.Contig6_All	[P]GO:0006730//one-carbon metabolic process;GO:0006556//S-adenosylmethionine biosynthetic process;[F]GO:0005524//ATP binding;GO:0046872//metal ion binding;GO:0004478//methionine adenosyltransferase activity;	[P]cellular process;[F]binding;catalytic activity;	molecular_function;biological_process
CL13615.Contig1_All	[P]GO:0070588//calcium ion transmembrane transport;GO:0006874//cellular calcium ion homeostasis;[C]GO:0009705//plant-type vacuole membrane;GO:0016021//integral component of membrane;GO:0005774//vacuolar membrane;[F]GO:0015369//calcium:proton antiporter activity;	[C]organelle part;membrane part;[P]biological regulation;localization;[F]transporter activity;	biological_process;cellular_component;molecular_function
CL13617.Contig2_All	[C]GO:0005634//nucleus;[F]GO:0043565//sequence-specific DNA binding;GO:0044212//transcription regulatory region DNA binding;GO:0003700//DNA-binding transcription factor activity;	[C]cell;[F]binding;transcription regulator activity;	cellular_component;molecular_function
CL13618.Contig2_All	[P]GO:0006355//regulation of transcription, DNA-templated;[C]GO:0005634//nucleus;[F]GO:0003677//DNA binding;	[C]cell;[P]biological regulation;[F]binding;	molecular_function;biological_process;cellular_component
CL13619.Contig1_All	[P]GO:0032210//regulation of telomere maintenance via telomerase;GO:0016233//telomere capping;GO:0051974//negative regulation of telomerase activity;GO:0000723//telomere maintenance;[C]GO:0000783//nuclear telomere cap complex;GO:0000784//nuclear chromosome, telomeric region;[F]GO:0010521//telomerase inhibitor activity;GO:0098505//G-rich strand telomeric DNA binding;GO:0000234//phosphoethanolamine…	[C]organelle part;[P]cellular component organization or biogenesis;biological regulation;[F]catalytic activity;molecular function regulator;binding;	molecular_function;cellular_component;biological_process
CL13619.Contig2_All	[P]GO:0000723//telomere maintenance;GO:0032210//regulation of telomere maintenance via telomerase;GO:0016233//telomere capping;GO:0006656//phosphatidylcholine biosynthetic process;GO:0051974//negative regulation of telomerase activity;[C]GO:0000783//nuclear telomere cap complex;GO:0000784//nuclear chromosome, telomeric region;[F]GO:0010521//telomerase inhibitor activity;GO:0003677//DNA binding;GO…	[C]organelle part;[P]biological regulation;cellular component organization or biogenesis;cellular process;[F]catalytic activity;molecular function regulator;binding;	biological_process;cellular_component;molecular_function
CL13625.Contig1_All
CL13626.Contig6_All	[C]GO:0016021//integral component of membrane;	[C]membrane part;	cellular_component
CL13633.Contig5_All	[F]GO:0016874//ligase activity;GO:0004842//ubiquitin-protein transferase activity;	[F]catalytic activity;	molecular_function
CL13635.Contig1_All	[P]GO:0006357//regulation of transcription by RNA polymerase II;[C]GO:0090575//RNA polymerase II transcription factor complex;[F]GO:0000977//RNA polymerase II regulatory region sequence-specific DNA binding;GO:0008134//transcription factor binding;GO:0003677//DNA binding;GO:0046983//protein dimerization activity;	[C]organelle part;[P]biological regulation;[F]binding;	molecular_function;cellular_component;biological_process
CL13635.Contig2_All	[P]GO:0006357//regulation of transcription by RNA polymerase II;[C]GO:0090575//RNA polymerase II transcription factor complex;[F]GO:0008134//transcription factor binding;GO:0003677//DNA binding;GO:0000977//RNA polymerase II regulatory region sequence-specific DNA binding;GO:0046983//protein dimerization activity;	[C]organelle part;[P]biological regulation;[F]binding;	biological_process;molecular_function;cellular_component
CL13643.Contig2_All	[P]GO:0019722//calcium-mediated signaling;[F]GO:0005509//calcium ion binding;	[P]biological regulation;[F]binding;	biological_process;molecular_function
CL13645.Contig1_All	[P]GO:0043086//negative regulation of catalytic activity;[F]GO:0004857//enzyme inhibitor activity;	[P]biological regulation;[F]molecular function regulator;	biological_process;molecular_function
CL13645.Contig2_All	[P]GO:0043086//negative regulation of catalytic activity;[F]GO:0004857//enzyme inhibitor activity;	[P]biological regulation;[F]molecular function regulator;	molecular_function;biological_process
CL1365.Contig11_All	[F]GO:0004722//protein serine/threonine phosphatase activity;GO:0004724//magnesium-dependent protein serine/threonine phosphatase activity;	[F]catalytic activity;	molecular_function
CL13660.Contig3_All
CL13660.Contig6_All
CL13664.Contig2_All	[C]GO:0005634//nucleus;[F]GO:0003700//DNA-binding transcription factor activity;GO:0003677//DNA binding;	[C]cell;[F]transcription regulator activity;binding;	molecular_function;cellular_component
CL13667.Contig1_All
CL1367.Contig2_All	[P]GO:0071816//tail-anchored membrane protein insertion into ER membrane;[C]GO:0016021//integral component of membrane;GO:0022627//cytosolic small ribosomal subunit;[F]GO:0003735//structural constituent of ribosome;	[C]membrane part;organelle part;[P]cellular component organization or biogenesis;[F]structural molecule activity;	biological_process;molecular_function;cellular_component
CL1367.Contig5_All	[P]GO:0071816//tail-anchored membrane protein insertion into ER membrane;[C]GO:0022627//cytosolic small ribosomal subunit;GO:0016021//integral component of membrane;[F]GO:0003735//structural constituent of ribosome;	[C]membrane part;organelle part;[P]cellular component organization or biogenesis;[F]structural molecule activity;	molecular_function;cellular_component;biological_process
CL13677.Contig2_All	[P]GO:0006412//translation;[C]GO:0005840//ribosome;[F]GO:0003735//structural constituent of ribosome;	[C]cell;[P]cellular process;[F]structural molecule activity;	molecular_function;biological_process;cellular_component
CL13678.Contig2_All	[F]GO:0004672//protein kinase activity;GO:0005524//ATP binding;	[F]binding;catalytic activity;	molecular_function
CL13679.Contig10_All
CL13679.Contig2_All
CL13679.Contig3_All
CL1370.Contig3_All	[P]GO:0034051//negative regulation of plant-type hypersensitive response;GO:0010228//vegetative to reproductive phase transition of meristem;GO:1902478//negative regulation of defense response to bacterium, incompatible interaction;GO:0010027//thylakoid membrane organization;[C]GO:0016021//integral component of membrane;GO:0031969//chloroplast membrane;GO:0009707//chloroplast outer membrane;[F]GO…	[C]organelle part;membrane part;[P]multicellular organismal process;cellular component organization or biogenesis;biological regulation;[F]binding;catalytic activity;	biological_process;molecular_function;cellular_component
CL13702.Contig2_All	[P]GO:0009734//auxin-activated signaling pathway;GO:0006355//regulation of transcription, DNA-templated;[C]GO:0005634//nucleus;[F]GO:0003677//DNA binding;	[C]cell;[P]biological regulation;[F]binding;	biological_process;molecular_function;cellular_component
CL13708.Contig1_All	[P]GO:0042256//mature ribosome assembly;[F]GO:0003743//translation initiation factor activity;GO:0043022//ribosome binding;	[P]cellular component organization or biogenesis;[F]binding;	molecular_function;biological_process
CL1371.Contig1_All
CL13711.Contig5_All	[C]GO:0005794//Golgi apparatus;GO:0005768//endosome;GO:0005802//trans-Golgi network;GO:0016021//integral component of membrane;[F]GO:0008168//methyltransferase activity;	[C]cell;organelle part;membrane part;[F]catalytic activity;	cellular_component;molecular_function
CL13711.Contig6_All	[C]GO:0016021//integral component of membrane;[F]GO:0008168//methyltransferase activity;	[C]membrane part;[F]catalytic activity;	cellular_component;molecular_function
CL1373.Contig2_All	[C]GO:0016021//integral component of membrane;[F]GO:0005524//ATP binding;GO:0004672//protein kinase activity;	[C]membrane part;[F]catalytic activity;binding;	cellular_component;molecular_function
CL13736.Contig2_All	[P]GO:0006412//translation;[C]GO:0022627//cytosolic small ribosomal subunit;GO:0005840//ribosome;[F]GO:0003735//structural constituent of ribosome;GO:0003729//mRNA binding;	[C]organelle part;cell;[P]cellular process;[F]structural molecule activity;binding;	molecular_function;biological_process;cellular_component
CL13738.Contig6_All	[P]GO:0051259//protein complex oligomerization;GO:0006457//protein folding;GO:0000302//response to reactive oxygen species;GO:0042542//response to hydrogen peroxide;GO:0009408//response to heat;GO:0009651//response to salt stress;[C]GO:0005737//cytoplasm;[F]GO:0051082//unfolded protein binding;GO:0043621//protein self-association;	[C]cell;[P]response to stimulus;cellular component organization or biogenesis;cellular process;[F]binding;	molecular_function;cellular_component;biological_process
CL13749.Contig2_All
CL1376.Contig7_All	[C]GO:0005634//nucleus;	[C]cell;	cellular_component
CL13762.Contig4_All	[C]GO:0016021//integral component of membrane;	[C]membrane part;	cellular_component
CL13766.Contig1_All
CL13766.Contig2_All
CL13767.Contig5_All	[F]GO:0004252//serine-type endopeptidase activity;	[F]catalytic activity;	molecular_function
CL13767.Contig6_All	[F]GO:0004252//serine-type endopeptidase activity;	[F]catalytic activity;	molecular_function
CL1377.Contig3_All	[C]GO:0016021//integral component of membrane;	[C]membrane part;	cellular_component
CL13778.Contig11_All	[P]GO:0007165//signal transduction;[F]GO:0043531//ADP binding;	[P]biological regulation;[F]binding;	molecular_function;biological_process
CL13778.Contig6_All	[P]GO:0017148//negative regulation of translation;GO:0006412//translation;[C]GO:0005840//ribosome;GO:0005762//mitochondrial large ribosomal subunit;[F]GO:0003735//structural constituent of ribosome;GO:0003729//mRNA binding;	[C]organelle part;cell;[P]cellular process;biological regulation;[F]structural molecule activity;binding;	biological_process;cellular_component;molecular_function
CL13779.Contig1_All	[C]GO:0016021//integral component of membrane;	[C]membrane part;	cellular_component
CL13783.Contig1_All	[F]GO:0004869//cysteine-type endopeptidase inhibitor activity;	[F]molecular function regulator;	molecular_function
CL13789.Contig1_All	[P]GO:0006412//translation;[C]GO:0005840//ribosome;[F]GO:0003735//structural constituent of ribosome;	[C]cell;[P]cellular process;[F]structural molecule activity;	biological_process;molecular_function;cellular_component
CL13799.Contig1_All	[P]GO:0006412//translation;[C]GO:0005840//ribosome;[F]GO:0003735//structural constituent of ribosome;	[C]cell;[P]cellular process;[F]structural molecule activity;	cellular_component;molecular_function;biological_process
CL13799.Contig2_All	[P]GO:0006412//translation;[C]GO:0005840//ribosome;[F]GO:0003735//structural constituent of ribosome;	[C]cell;[P]cellular process;[F]structural molecule activity;	molecular_function;biological_process;cellular_component
CL138.Contig1_All
CL13800.Contig1_All	[F]GO:0004724//magnesium-dependent protein serine/threonine phosphatase activity;GO:0004722//protein serine/threonine phosphatase activity;GO:0046872//metal ion binding;	[F]catalytic activity;binding;	molecular_function
CL13804.Contig5_All	[P]GO:0006281//DNA repair;GO:0000012//single strand break repair;GO:0006302//double-strand break repair;[C]GO:0005634//nucleus;[F]GO:0003690//double-stranded DNA binding;GO:0003697//single-stranded DNA binding;GO:0008081//phosphoric diester hydrolase activity;GO:0017005//3'-tyrosyl-DNA phosphodiesterase activity;	[C]cell;[P]cellular process;[F]binding;catalytic activity;	cellular_component;biological_process;molecular_function
CL13808.Contig4_All	[F]GO:0016874//ligase activity;	[F]catalytic activity;	molecular_function
CL1381.Contig1_All	[P]GO:0006486//protein glycosylation;[C]GO:0016021//integral component of membrane;[F]GO:0016757//transferase activity, transferring glycosyl groups;	[C]membrane part;[P]cellular process;[F]catalytic activity;	biological_process;molecular_function;cellular_component
CL13810.Contig2_All	[C]GO:0009507//chloroplast;[F]GO:0016491//oxidoreductase activity;GO:0051287//NAD binding;GO:0030267//glyoxylate reductase (NADP) activity;GO:0050661//NADP binding;	[C]cell;[F]catalytic activity;binding;	cellular_component;molecular_function
CL13815.Contig3_All	[P]GO:0006096//glycolytic process;GO:0046166//glyceraldehyde-3-phosphate biosynthetic process;GO:0019563//glycerol catabolic process;GO:0006094//gluconeogenesis;[C]GO:0005829//cytosol;[F]GO:0004807//triose-phosphate isomerase activity;	[C]cell;[P]cellular process;metabolic process;[F]catalytic activity;	biological_process;molecular_function;cellular_component
CL13817.Contig1_All
CL13817.Contig2_All
CL13817.Contig3_All
CL1382.Contig3_All
CL13821.Contig4_All	[P]GO:0007165//signal transduction;GO:0019538//protein metabolic process;[F]GO:0043531//ADP binding;	[P]metabolic process;biological regulation;[F]binding;	biological_process;molecular_function
CL13821.Contig5_All
CL13826.Contig7_All	[C]GO:0016021//integral component of membrane;[F]GO:0030247//polysaccharide binding;GO:0004672//protein kinase activity;GO:0005524//ATP binding;GO:0004674//protein serine/threonine kinase activity;	[C]membrane part;[F]binding;catalytic activity;	cellular_component;molecular_function
CL13831.Contig9_All	[P]GO:0032147//activation of protein kinase activity;GO:0023014//signal transduction by protein phosphorylation;GO:0031098//stress-activated protein kinase signaling cascade;[C]GO:0005737//cytoplasm;[F]GO:0005524//ATP binding;GO:0004674//protein serine/threonine kinase activity;GO:0004672//protein kinase activity;GO:0004709//MAP kinase kinase kinase activity;	[C]cell;[P]biological regulation;[F]catalytic activity;binding;	molecular_function;biological_process;cellular_component
CL13832.Contig2_All	[C]GO:0016021//integral component of membrane;	[C]membrane part;	cellular_component
CL13832.Contig4_All	[C]GO:0016021//integral component of membrane;	[C]membrane part;	cellular_component
CL13833.Contig4_All	[P]GO:0006412//translation;[C]GO:0015935//small ribosomal subunit;[F]GO:0003735//structural constituent of ribosome;GO:0003723//RNA binding;	[C]organelle part;[P]cellular process;[F]binding;structural molecule activity;	biological_process;molecular_function;cellular_component
CL13833.Contig6_All	[P]GO:0006412//translation;[C]GO:0015935//small ribosomal subunit;[F]GO:0003723//RNA binding;GO:0003735//structural constituent of ribosome;	[C]organelle part;[P]cellular process;[F]structural molecule activity;binding;	biological_process;molecular_function;cellular_component
CL13836.Contig1_All	[P]GO:0006886//intracellular protein transport;GO:0048278//vesicle docking;GO:0006906//vesicle fusion;[C]GO:0016020//membrane;GO:0016021//integral component of membrane;GO:0012505//endomembrane system;GO:0005623//cell;GO:0031201//SNARE complex;[F]GO:0005484//SNAP receptor activity;GO:0000149//SNARE binding;	[C]cell;membrane;membrane part;[P]cellular process;localization;cellular component organization or biogenesis;[F]binding;	cellular_component;biological_process;molecular_function
CL13838.Contig1_All	[C]GO:0005634//nucleus;[F]GO:0032041//NAD-dependent histone deacetylase activity (H3-K14 specific);	[C]cell;[F]catalytic activity;	molecular_function;cellular_component
CL13848.Contig2_All	[F]GO:0004674//protein serine/threonine kinase activity;GO:0005524//ATP binding;	[F]catalytic activity;binding;	molecular_function
CL13853.Contig1_All	[P]GO:0090630//activation of GTPase activity;GO:0006886//intracellular protein transport;[C]GO:0005623//cell;[F]GO:0017137//Rab GTPase binding;GO:0005096//GTPase activator activity;	[C]cell;[P]biological regulation;localization;[F]molecular function regulator;binding;	biological_process;molecular_function;cellular_component
CL13853.Contig3_All	[P]GO:0006886//intracellular protein transport;GO:0090630//activation of GTPase activity;[C]GO:0005623//cell;[F]GO:0005096//GTPase activator activity;GO:0017137//Rab GTPase binding;	[C]cell;[P]biological regulation;localization;[F]binding;molecular function regulator;	biological_process;cellular_component;molecular_function
CL13862.Contig1_All
CL13863.Contig4_All
CL13864.Contig1_All	[P]GO:0006355//regulation of transcription, DNA-templated;[F]GO:0008270//zinc ion binding;GO:0043565//sequence-specific DNA binding;	[P]biological regulation;[F]binding;	biological_process;molecular_function
CL13866.Contig1_All
CL13866.Contig2_All
CL13868.Contig1_All
CL13868.Contig2_All
CL13873.Contig2_All
CL13876.Contig2_All	[F]GO:0016740//transferase activity;GO:0005524//ATP binding;GO:0016874//ligase activity;	[F]catalytic activity;binding;	molecular_function
CL13879.Contig2_All	[C]GO:0016020//membrane;GO:0016021//integral component of membrane;[F]GO:0016709//oxidoreductase activity, acting on paired donors, with incorporation or reduction of molecular oxygen, NAD(P)H as one donor, and incorporation of one atom of oxygen;GO:0005506//iron ion binding;GO:0020037//heme binding;GO:0016705//oxidoreductase activity, acting on paired donors, with incorporation or reduction of m…	[C]membrane part;membrane;[F]binding;catalytic activity;	molecular_function;cellular_component
CL13882.Contig2_All	[C]GO:0016021//integral component of membrane;	[C]membrane part;	cellular_component
CL13882.Contig6_All	[C]GO:0016021//integral component of membrane;[F]GO:0016301//kinase activity;	[C]membrane part;[F]catalytic activity;	cellular_component;molecular_function
CL13882.Contig7_All	[C]GO:0016021//integral component of membrane;[F]GO:0016301//kinase activity;	[C]membrane part;[F]catalytic activity;	cellular_component;molecular_function
CL13882.Contig9_All	[C]GO:0016021//integral component of membrane;[F]GO:0016301//kinase activity;	[C]membrane part;[F]catalytic activity;	molecular_function;cellular_component
CL13883.Contig1_All
CL13883.Contig3_All	[C]GO:0016021//integral component of membrane;[F]GO:0046873//metal ion transmembrane transporter activity;	[C]membrane part;[F]transporter activity;	cellular_component;molecular_function
CL13883.Contig5_All	[C]GO:0016021//integral component of membrane;[F]GO:0046873//metal ion transmembrane transporter activity;	[C]membrane part;[F]transporter activity;	cellular_component;molecular_function
CL13883.Contig6_All
CL13884.Contig16_All	[P]GO:0007165//signal transduction;[F]GO:0043531//ADP binding;	[P]biological regulation;[F]binding;	molecular_function;biological_process
CL13884.Contig22_All	[P]GO:0007165//signal transduction;[F]GO:0043531//ADP binding;	[P]biological regulation;[F]binding;	biological_process;molecular_function
CL13884.Contig28_All	[P]GO:0007165//signal transduction;[F]GO:0043531//ADP binding;	[P]biological regulation;[F]binding;	molecular_function;biological_process
CL13884.Contig30_All	[P]GO:0007165//signal transduction;[F]GO:0043531//ADP binding;	[P]biological regulation;[F]binding;	molecular_function;biological_process
CL13884.Contig3_All	[P]GO:0007165//signal transduction;[F]GO:0043531//ADP binding;	[P]biological regulation;[F]binding;	biological_process;molecular_function
CL13884.Contig4_All	[P]GO:0007165//signal transduction;[F]GO:0043531//ADP binding;	[P]biological regulation;[F]binding;	biological_process;molecular_function
CL13884.Contig5_All	[P]GO:0007165//signal transduction;[F]GO:0043531//ADP binding;	[P]biological regulation;[F]binding;	biological_process;molecular_function
CL13884.Contig8_All	[P]GO:0007165//signal transduction;[F]GO:0043531//ADP binding;	[P]biological regulation;[F]binding;	molecular_function;biological_process
CL13886.Contig1_All	[P]GO:0006468//protein phosphorylation;GO:0048544//recognition of pollen;[C]GO:0016021//integral component of membrane;GO:0005886//plasma membrane;[F]GO:0005524//ATP binding;GO:0004674//protein serine/threonine kinase activity;GO:0030246//carbohydrate binding;GO:0004672//protein kinase activity;	[C]cell;membrane part;[P]multi-organism process;cellular process;[F]catalytic activity;binding;	molecular_function;biological_process;cellular_component
CL13886.Contig2_All	[P]GO:0006468//protein phosphorylation;GO:0048544//recognition of pollen;[C]GO:0016021//integral component of membrane;GO:0005886//plasma membrane;[F]GO:0004672//protein kinase activity;GO:0005524//ATP binding;GO:0030246//carbohydrate binding;GO:0004674//protein serine/threonine kinase activity;	[C]membrane part;cell;[P]multi-organism process;cellular process;[F]binding;catalytic activity;	biological_process;cellular_component;molecular_function
CL13886.Contig3_All	[P]GO:0048544//recognition of pollen;GO:0006468//protein phosphorylation;[C]GO:0016021//integral component of membrane;GO:0005886//plasma membrane;[F]GO:0004672//protein kinase activity;GO:0030246//carbohydrate binding;GO:0004674//protein serine/threonine kinase activity;GO:0005524//ATP binding;	[C]membrane part;cell;[P]cellular process;multi-organism process;[F]catalytic activity;binding;	biological_process;molecular_function;cellular_component
CL1389.Contig10_All	[P]GO:0006468//protein phosphorylation;GO:0030100//regulation of endocytosis;[F]GO:0004672//protein kinase activity;GO:0005524//ATP binding;GO:0004674//protein serine/threonine kinase activity;	[P]cellular process;biological regulation;[F]catalytic activity;binding;	molecular_function;biological_process
CL1389.Contig2_All	[P]GO:0030100//regulation of endocytosis;GO:0006468//protein phosphorylation;[F]GO:0005524//ATP binding;GO:0004674//protein serine/threonine kinase activity;GO:0004672//protein kinase activity;	[P]cellular process;biological regulation;[F]binding;catalytic activity;	molecular_function;biological_process
CL13891.Contig1_All	[P]GO:0016539//intein-mediated protein splicing;[C]GO:0016021//integral component of membrane;[F]GO:0004252//serine-type endopeptidase activity;GO:0008233//peptidase activity;GO:0005524//ATP binding;	[C]membrane part;[P]metabolic process;[F]binding;catalytic activity;	cellular_component;biological_process;molecular_function
CL13897.Contig3_All	[C]GO:0016021//integral component of membrane;[F]GO:0005524//ATP binding;GO:0000287//magnesium ion binding;GO:0004012//phospholipid-translocating ATPase activity;	[C]membrane part;[F]transporter activity;binding;	cellular_component;molecular_function
CL13897.Contig9_All	[P]GO:0048194//Golgi vesicle budding;GO:0045332//phospholipid translocation;[C]GO:0016021//integral component of membrane;GO:0000139//Golgi membrane;GO:0005802//trans-Golgi network;GO:0005886//plasma membrane;[F]GO:0004012//phospholipid-translocating ATPase activity;GO:0005524//ATP binding;GO:0000287//magnesium ion binding;	[C]cell;organelle part;membrane part;[P]cellular component organization or biogenesis;[F]transporter activity;binding;	cellular_component;molecular_function;biological_process
CL13900.Contig3_All	[F]GO:0016874//ligase activity;	[F]catalytic activity;	molecular_function
CL13903.Contig2_All	[F]GO:0005525//GTP binding;GO:0003924//GTPase activity;	[F]catalytic activity;binding;	molecular_function
CL13910.Contig2_All	[P]GO:0006101//citrate metabolic process;GO:0006629//lipid metabolic process;GO:0006085//acetyl-CoA biosynthetic process;[C]GO:0005737//cytoplasm;[F]GO:0005524//ATP binding;GO:0046872//metal ion binding;GO:0048037//cofactor binding;GO:0003878//ATP citrate synthase activity;GO:0016829//lyase activity;	[C]cell;[P]metabolic process;cellular process;[F]binding;catalytic activity;	cellular_component;molecular_function;biological_process
CL13911.Contig3_All	[C]GO:0005829//cytosol;GO:0005634//nucleus;	[C]cell;	cellular_component
CL13915.Contig1_All	[P]GO:0006457//protein folding;[F]GO:0005524//ATP binding;GO:0051082//unfolded protein binding;	[P]cellular process;[F]binding;	molecular_function;biological_process
CL13916.Contig2_All	[P]GO:0006696//ergosterol biosynthetic process;GO:0045338//farnesyl diphosphate metabolic process;[C]GO:0016021//integral component of membrane;GO:0005789//endoplasmic reticulum membrane;[F]GO:0004310//farnesyl-diphosphate farnesyltransferase activity;GO:0051996//squalene synthase activity;	[C]membrane part;organelle part;[P]cellular process;[F]catalytic activity;	cellular_component;biological_process;molecular_function
CL1392.Contig1_All	[P]GO:0071555//cell wall organization;GO:0010400//rhamnogalacturonan I side chain metabolic process;GO:0009834//plant-type secondary cell wall biogenesis;GO:0030244//cellulose biosynthetic process;[C]GO:0009507//chloroplast;GO:0005886//plasma membrane;GO:0016021//integral component of membrane;GO:0010330//cellulose synthase complex;[F]GO:0046872//metal ion binding;GO:0016760//cellulose synthase (…	[C]cell;membrane part;protein-containing complex;[P]cellular process;cellular component organization or biogenesis;[F]binding;catalytic activity;	molecular_function;cellular_component;biological_process
CL1392.Contig3_All
CL13923.Contig1_All	[C]GO:0016021//integral component of membrane;	[C]membrane part;	cellular_component
CL13926.Contig2_All	[P]GO:0042026//protein refolding;GO:0006458//'de novo' protein folding;GO:0007005//mitochondrion organization;GO:0045041//protein import into mitochondrial intermembrane space;[C]GO:0005829//cytosol;GO:0005739//mitochondrion;GO:0005737//cytoplasm;[F]GO:0005524//ATP binding;GO:0051082//unfolded protein binding;	[C]cell;[P]cellular component organization or biogenesis;cellular process;[F]binding;	biological_process;molecular_function;cellular_component
CL13927.Contig2_All	[F]GO:0043531//ADP binding;GO:0004526//ribonuclease P activity;	[F]catalytic activity;binding;	molecular_function
CL13927.Contig4_All	[F]GO:0043531//ADP binding;	[F]binding;	molecular_function
CL13934.Contig3_All	[P]GO:0006749//glutathione metabolic process;GO:0045454//cell redox homeostasis;[C]GO:0005623//cell;GO:0005737//cytoplasm;[F]GO:0004791//thioredoxin-disulfide reductase activity;GO:0004362//glutathione-disulfide reductase activity;GO:0009055//electron transfer activity;GO:0050660//flavin adenine dinucleotide binding;GO:0050661//NADP binding;	[C]cell;[P]biological regulation;cellular process;[F]catalytic activity;antioxidant activity;binding;	cellular_component;molecular_function;biological_process
CL13934.Contig4_All
CL13934.Contig6_All
CL13937.Contig1_All	[P]GO:0030154//cell differentiation;[C]GO:0005634//nucleus;[F]GO:0043565//sequence-specific DNA binding;GO:0003677//DNA binding;GO:0044212//transcription regulatory region DNA binding;	[C]cell;[P]cellular process;[F]binding;	biological_process;cellular_component;molecular_function
CL1394.Contig4_All
CL13941.Contig2_All
CL13946.Contig2_All
CL1395.Contig1_All	[P]GO:0080142//regulation of salicylic acid biosynthetic process;[C]GO:0005634//nucleus;[F]GO:0005516//calmodulin binding;GO:0043565//sequence-specific DNA binding;GO:0003700//DNA-binding transcription factor activity;	[C]cell;[P]biological regulation;[F]transcription regulator activity;binding;	molecular_function;biological_process;cellular_component
CL13955.Contig1_All	[P]GO:0016126//sterol biosynthetic process;GO:0015936//coenzyme A metabolic process;GO:0008299//isoprenoid biosynthetic process;[C]GO:0005778//peroxisomal membrane;GO:0016021//integral component of membrane;GO:0005789//endoplasmic reticulum membrane;[F]GO:0050661//NADP binding;GO:0004420//hydroxymethylglutaryl-CoA reductase (NADPH) activity;GO:0042282//hydroxymethylglutaryl-CoA reductase activity;	[C]membrane part;organelle part;[P]metabolic process;cellular process;[F]catalytic activity;binding;	molecular_function;biological_process;cellular_component
CL13955.Contig2_All	[P]GO:0015936//coenzyme A metabolic process;GO:0016126//sterol biosynthetic process;GO:0008299//isoprenoid biosynthetic process;[C]GO:0016021//integral component of membrane;GO:0005778//peroxisomal membrane;GO:0005789//endoplasmic reticulum membrane;[F]GO:0042282//hydroxymethylglutaryl-CoA reductase activity;GO:0050661//NADP binding;GO:0004420//hydroxymethylglutaryl-CoA reductase (NADPH) activity;	[C]organelle part;membrane part;[P]metabolic process;cellular process;[F]binding;catalytic activity;	molecular_function;biological_process;cellular_component
CL13955.Contig4_All	[P]GO:0016126//sterol biosynthetic process;GO:0008299//isoprenoid biosynthetic process;GO:0015936//coenzyme A metabolic process;[C]GO:0005778//peroxisomal membrane;GO:0016021//integral component of membrane;GO:0005789//endoplasmic reticulum membrane;[F]GO:0042282//hydroxymethylglutaryl-CoA reductase activity;GO:0004420//hydroxymethylglutaryl-CoA reductase (NADPH) activity;GO:0050661//NADP binding;	[C]organelle part;membrane part;[P]metabolic process;cellular process;[F]binding;catalytic activity;	molecular_function;biological_process;cellular_component
CL13955.Contig5_All	[P]GO:0015936//coenzyme A metabolic process;GO:0016126//sterol biosynthetic process;GO:0008299//isoprenoid biosynthetic process;[C]GO:0005778//peroxisomal membrane;GO:0005789//endoplasmic reticulum membrane;GO:0016021//integral component of membrane;[F]GO:0042282//hydroxymethylglutaryl-CoA reductase activity;GO:0050661//NADP binding;GO:0004420//hydroxymethylglutaryl-CoA reductase (NADPH) activity;	[C]organelle part;membrane part;[P]metabolic process;cellular process;[F]binding;catalytic activity;	biological_process;molecular_function;cellular_component
CL13956.Contig2_All	[C]GO:0016021//integral component of membrane;[F]GO:0016740//transferase activity;	[C]membrane part;[F]catalytic activity;	cellular_component;molecular_function
CL13958.Contig3_All	[P]GO:0007165//signal transduction;[F]GO:0043531//ADP binding;	[P]biological regulation;[F]binding;	molecular_function;biological_process
CL13962.Contig3_All
CL13969.Contig3_All	[F]GO:0004674//protein serine/threonine kinase activity;GO:0005524//ATP binding;	[F]catalytic activity;binding;	molecular_function
CL13969.Contig8_All	[F]GO:0004674//protein serine/threonine kinase activity;GO:0005524//ATP binding;	[F]catalytic activity;binding;	molecular_function
CL1397.Contig2_All
CL1397.Contig3_All
CL13970.Contig3_All	[P]GO:0006817//phosphate ion transport;[C]GO:0016021//integral component of membrane;[F]GO:0005315//inorganic phosphate transmembrane transporter activity;	[C]membrane part;[P]localization;[F]transporter activity;	molecular_function;biological_process;cellular_component
CL13971.Contig12_All	[P]GO:0007165//signal transduction;[C]GO:0016021//integral component of membrane;[F]GO:0005102//signaling receptor binding;GO:0004674//protein serine/threonine kinase activity;GO:0005524//ATP binding;	[C]membrane part;[P]biological regulation;[F]catalytic activity;binding;	molecular_function;biological_process;cellular_component
CL13971.Contig14_All	[F]GO:0004714//transmembrane receptor protein tyrosine kinase activity;GO:0016301//kinase activity;	[F]catalytic activity;	molecular_function
CL13971.Contig15_All	[C]GO:0016021//integral component of membrane;	[C]membrane part;	cellular_component
CL13971.Contig6_All	[P]GO:0007165//signal transduction;[C]GO:0016021//integral component of membrane;[F]GO:0005102//signaling receptor binding;GO:0004674//protein serine/threonine kinase activity;GO:0005524//ATP binding;	[C]membrane part;[P]biological regulation;[F]catalytic activity;binding;	biological_process;molecular_function;cellular_component
CL13972.Contig2_All	[P]GO:0009738//abscisic acid-activated signaling pathway;GO:0080163//regulation of protein serine/threonine phosphatase activity;GO:0009607//response to biotic stimulus;GO:0006952//defense response;[C]GO:0005634//nucleus;GO:0005737//cytoplasm;[F]GO:0038023//signaling receptor activity;GO:0010427//abscisic acid binding;GO:0004864//protein phosphatase inhibitor activity;	[C]cell;[P]biological regulation;response to stimulus;[F]binding;molecular function regulator;molecular transducer activity;	biological_process;cellular_component;molecular_function
CL13975.Contig12_All	[P]GO:0055114//oxidation-reduction process;GO:0046294//formaldehyde catabolic process;[C]GO:0005829//cytosol;[F]GO:0051903//S-(hydroxymethyl)glutathione dehydrogenase activity;GO:0004024//alcohol dehydrogenase activity, zinc-dependent;GO:0008270//zinc ion binding;GO:0004022//alcohol dehydrogenase (NAD) activity;	[C]cell;[P]metabolic process;cellular process;[F]catalytic activity;binding;	cellular_component;biological_process;molecular_function
CL13975.Contig1_All	[F]GO:0004526//ribonuclease P activity;GO:0043531//ADP binding;	[F]catalytic activity;binding;	molecular_function
CL13975.Contig2_All	[P]GO:0046294//formaldehyde catabolic process;[C]GO:0005829//cytosol;[F]GO:0004024//alcohol dehydrogenase activity, zinc-dependent;GO:0016491//oxidoreductase activity;GO:0008270//zinc ion binding;GO:0051903//S-(hydroxymethyl)glutathione dehydrogenase activity;GO:0004022//alcohol dehydrogenase (NAD) activity;	[C]cell;[P]cellular process;[F]catalytic activity;binding;	cellular_component;molecular_function;biological_process
CL13975.Contig5_All	[P]GO:0046294//formaldehyde catabolic process;[C]GO:0005829//cytosol;[F]GO:0008270//zinc ion binding;GO:0016491//oxidoreductase activity;GO:0004024//alcohol dehydrogenase activity, zinc-dependent;GO:0051903//S-(hydroxymethyl)glutathione dehydrogenase activity;GO:0004022//alcohol dehydrogenase (NAD) activity;	[C]cell;[P]cellular process;[F]binding;catalytic activity;	molecular_function;cellular_component;biological_process
CL13975.Contig6_All	[F]GO:0016491//oxidoreductase activity;GO:0008270//zinc ion binding;GO:0004022//alcohol dehydrogenase (NAD) activity;	[F]binding;catalytic activity;	molecular_function
CL13975.Contig7_All	[F]GO:0008270//zinc ion binding;GO:0016491//oxidoreductase activity;	[F]binding;catalytic activity;	molecular_function
CL13976.Contig2_All	[P]GO:1901135//carbohydrate derivative metabolic process;[C]GO:0005829//cytosol;[F]GO:0004672//protein kinase activity;GO:0008483//transaminase activity;GO:0005524//ATP binding;GO:0097367//carbohydrate derivative binding;	[C]cell;[P]metabolic process;[F]binding;catalytic activity;	biological_process;cellular_component;molecular_function
CL13985.Contig10_All	[P]GO:0006004//fucose metabolic process;[F]GO:0016757//transferase activity, transferring glycosyl groups;	[P]metabolic process;[F]catalytic activity;	molecular_function;biological_process
CL13985.Contig3_All	[P]GO:0006004//fucose metabolic process;[F]GO:0016757//transferase activity, transferring glycosyl groups;	[P]metabolic process;[F]catalytic activity;	biological_process;molecular_function
CL13985.Contig6_All	[F]GO:0016874//ligase activity;	[F]catalytic activity;	molecular_function
CL13985.Contig8_All
CL13985.Contig9_All	[P]GO:0006004//fucose metabolic process;[F]GO:0016757//transferase activity, transferring glycosyl groups;	[P]metabolic process;[F]catalytic activity;	biological_process;molecular_function
CL13987.Contig1_All	[P]GO:0006412//translation;[C]GO:0005840//ribosome;[F]GO:0003735//structural constituent of ribosome;	[C]cell;[P]cellular process;[F]structural molecule activity;	biological_process;cellular_component;molecular_function
CL13987.Contig2_All	[P]GO:0006412//translation;[C]GO:0005840//ribosome;[F]GO:0003735//structural constituent of ribosome;	[C]cell;[P]cellular process;[F]structural molecule activity;	molecular_function;cellular_component;biological_process
CL13990.Contig2_All	[F]GO:0004743//pyruvate kinase activity;GO:0030955//potassium ion binding;GO:0016301//kinase activity;GO:0000287//magnesium ion binding;	[F]catalytic activity;binding;	molecular_function
CL13992.Contig2_All	[P]GO:0007165//signal transduction;[F]GO:0043531//ADP binding;	[P]biological regulation;[F]binding;	molecular_function;biological_process
CL13993.Contig6_All	[F]GO:0046872//metal ion binding;GO:0016491//oxidoreductase activity;GO:0051213//dioxygenase activity;	[F]binding;catalytic activity;	molecular_function
CL13996.Contig10_All	[C]GO:0016021//integral component of membrane;[F]GO:0005524//ATP binding;GO:0004672//protein kinase activity;	[C]membrane part;[F]binding;catalytic activity;	molecular_function;cellular_component
CL13996.Contig11_All	[C]GO:0016021//integral component of membrane;[F]GO:0004672//protein kinase activity;GO:0005524//ATP binding;	[C]membrane part;[F]catalytic activity;binding;	cellular_component;molecular_function
CL13996.Contig12_All	[C]GO:0016021//integral component of membrane;[F]GO:0005524//ATP binding;GO:0004672//protein kinase activity;	[C]membrane part;[F]catalytic activity;binding;	molecular_function;cellular_component
CL13996.Contig13_All	[C]GO:0016021//integral component of membrane;[F]GO:0004672//protein kinase activity;GO:0005524//ATP binding;	[C]membrane part;[F]binding;catalytic activity;	molecular_function;cellular_component
CL13996.Contig14_All	[C]GO:0016021//integral component of membrane;[F]GO:0004672//protein kinase activity;GO:0005524//ATP binding;	[C]membrane part;[F]catalytic activity;binding;	molecular_function;cellular_component
CL13996.Contig15_All	[C]GO:0016021//integral component of membrane;[F]GO:0005524//ATP binding;GO:0004672//protein kinase activity;	[C]membrane part;[F]binding;catalytic activity;	cellular_component;molecular_function
CL13996.Contig16_All	[C]GO:0016021//integral component of membrane;[F]GO:0005524//ATP binding;GO:0004672//protein kinase activity;	[C]membrane part;[F]catalytic activity;binding;	cellular_component;molecular_function
CL13996.Contig6_All	[C]GO:0016021//integral component of membrane;[F]GO:0004672//protein kinase activity;GO:0005524//ATP binding;	[C]membrane part;[F]catalytic activity;binding;	cellular_component;molecular_function
CL13996.Contig8_All	[C]GO:0016021//integral component of membrane;[F]GO:0005524//ATP binding;GO:0004672//protein kinase activity;	[C]membrane part;[F]binding;catalytic activity;	cellular_component;molecular_function
CL13997.Contig2_All	[F]GO:0004672//protein kinase activity;GO:0005524//ATP binding;	[F]binding;catalytic activity;	molecular_function
CL140.Contig1_All	[C]GO:0005829//cytosol;GO:1990904//ribonucleoprotein complex;[F]GO:0003729//mRNA binding;GO:0003723//RNA binding;	[C]protein-containing complex;cell;[F]binding;	cellular_component;molecular_function
CL1400.Contig12_All	[F]GO:0043531//ADP binding;	[F]binding;	molecular_function
CL14000.Contig13_All	[P]GO:0006081//cellular aldehyde metabolic process;[F]GO:0016620//oxidoreductase activity, acting on the aldehyde or oxo group of donors, NAD or NADP as acceptor;GO:0004028//3-chloroallyl aldehyde dehydrogenase activity;	[P]cellular process;[F]catalytic activity;	molecular_function;biological_process
CL14000.Contig9_All	[P]GO:0006081//cellular aldehyde metabolic process;[F]GO:0004030//aldehyde dehydrogenase [NAD(P)+] activity;GO:0004029//aldehyde dehydrogenase (NAD) activity;GO:0043878//glyceraldehyde-3-phosphate dehydrogenase (NAD+) (non-phosphorylating) activity;GO:0016620//oxidoreductase activity, acting on the aldehyde or oxo group of donors, NAD or NADP as acceptor;GO:0004028//3-chloroallyl aldehyde dehydro…	[P]cellular process;[F]catalytic activity;	biological_process;molecular_function
CL14001.Contig2_All	[C]GO:0016021//integral component of membrane;[F]GO:0005524//ATP binding;GO:0004672//protein kinase activity;	[C]membrane part;[F]binding;catalytic activity;	cellular_component;molecular_function
CL14006.Contig1_All	[P]GO:0005975//carbohydrate metabolic process;GO:0006032//chitin catabolic process;[C]GO:0005576//extracellular region;[F]GO:0004568//chitinase activity;GO:0008061//chitin binding;GO:0004553//hydrolase activity, hydrolyzing O-glycosyl compounds;	[C]extracellular region;[P]metabolic process;cellular process;[F]binding;catalytic activity;	biological_process;cellular_component;molecular_function
CL14008.Contig1_All	[P]GO:0006468//protein phosphorylation;GO:0048544//recognition of pollen;[C]GO:0016021//integral component of membrane;GO:0009506//plasmodesma;GO:0005886//plasma membrane;[F]GO:0005524//ATP binding;GO:0031625//ubiquitin protein ligase binding;GO:0004674//protein serine/threonine kinase activity;	[C]symplast;cell;membrane part;[P]cellular process;multi-organism process;[F]catalytic activity;binding;	biological_process;cellular_component;molecular_function
CL14016.Contig1_All	[F]GO:0016491//oxidoreductase activity;	[F]catalytic activity;	molecular_function
CL14017.Contig8_All	[P]GO:0007165//signal transduction;[F]GO:0043531//ADP binding;	[P]biological regulation;[F]binding;	biological_process;molecular_function
CL14018.Contig4_All
CL1404.Contig11_All	[C]GO:0016021//integral component of membrane;[F]GO:0022857//transmembrane transporter activity;	[C]membrane part;[F]transporter activity;	molecular_function;cellular_component
CL1404.Contig12_All	[C]GO:0016021//integral component of membrane;[F]GO:0022857//transmembrane transporter activity;	[C]membrane part;[F]transporter activity;	cellular_component;molecular_function
CL1404.Contig13_All	[C]GO:0016021//integral component of membrane;[F]GO:0022857//transmembrane transporter activity;	[C]membrane part;[F]transporter activity;	cellular_component;molecular_function
CL1404.Contig15_All	[C]GO:0016021//integral component of membrane;[F]GO:0022857//transmembrane transporter activity;	[C]membrane part;[F]transporter activity;	cellular_component;molecular_function
CL1411.Contig1_All	[F]GO:0016887//ATPase activity;GO:0005524//ATP binding;	[F]catalytic activity;binding;	molecular_function
CL1411.Contig5_All	[F]GO:0005524//ATP binding;GO:0016887//ATPase activity;	[F]binding;catalytic activity;	molecular_function
CL1411.Contig9_All	[C]GO:0016021//integral component of membrane;[F]GO:0005524//ATP binding;GO:0016887//ATPase activity;	[C]membrane part;[F]catalytic activity;binding;	molecular_function;cellular_component
CL1412.Contig2_All	[F]GO:0004724//magnesium-dependent protein serine/threonine phosphatase activity;GO:0004722//protein serine/threonine phosphatase activity;	[F]catalytic activity;	molecular_function
CL1412.Contig4_All	[F]GO:0004722//protein serine/threonine phosphatase activity;GO:0004724//magnesium-dependent protein serine/threonine phosphatase activity;	[F]catalytic activity;	molecular_function
CL142.Contig1_All	[F]GO:0016788//hydrolase activity, acting on ester bonds;GO:0052886//9,9'-dicis-carotene:quinone oxidoreductase activity;GO:0052887//7,9,9'-tricis-neurosporene:quinone oxidoreductase activity;	[F]catalytic activity;	molecular_function
CL142.Contig8_All	[F]GO:0016788//hydrolase activity, acting on ester bonds;	[F]catalytic activity;	molecular_function
CL1420.Contig2_All	[C]GO:0016020//membrane;GO:0016021//integral component of membrane;[F]GO:0005506//iron ion binding;GO:0016709//oxidoreductase activity, acting on paired donors, with incorporation or reduction of molecular oxygen, NAD(P)H as one donor, and incorporation of one atom of oxygen;GO:0020037//heme binding;	[C]membrane;membrane part;[F]binding;catalytic activity;	cellular_component;molecular_function
CL1420.Contig3_All	[C]GO:0016021//integral component of membrane;GO:0016020//membrane;[F]GO:0016705//oxidoreductase activity, acting on paired donors, with incorporation or reduction of molecular oxygen;GO:0020037//heme binding;GO:0004497//monooxygenase activity;GO:0005506//iron ion binding;GO:0016709//oxidoreductase activity, acting on paired donors, with incorporation or reduction of molecular oxygen, NAD(P)H as …	[C]membrane;membrane part;[F]binding;catalytic activity;	cellular_component;molecular_function
CL1424.Contig3_All	[C]GO:0016021//integral component of membrane;	[C]membrane part;	cellular_component
CL1427.Contig5_All
CL1427.Contig6_All
CL1433.Contig2_All	[C]GO:0005634//nucleus;GO:0005829//cytosol;[F]GO:0003677//DNA binding;	[C]cell;[F]binding;	cellular_component;molecular_function
CL1434.Contig1_All	[C]GO:0005634//nucleus;[F]GO:0003677//DNA binding;GO:0046872//metal ion binding;	[C]cell;[F]binding;	molecular_function;cellular_component
CL1435.Contig3_All	[F]GO:0003723//RNA binding;GO:0046872//metal ion binding;	[F]binding;	molecular_function
CL1435.Contig4_All	[F]GO:0003723//RNA binding;GO:0046872//metal ion binding;	[F]binding;	molecular_function
CL1441.Contig1_All
CL1441.Contig2_All
CL1441.Contig3_All
CL1441.Contig5_All
CL1444.Contig1_All	[P]GO:0006152//purine nucleoside catabolic process;[C]GO:0016021//integral component of membrane;[F]GO:0008270//zinc ion binding;GO:0016787//hydrolase activity;GO:0047974//guanosine deaminase activity;	[C]membrane part;[P]cellular process;[F]binding;catalytic activity;	biological_process;cellular_component;molecular_function
CL1445.Contig3_All	[P]GO:0030150//protein import into mitochondrial matrix;[C]GO:0005744//TIM23 mitochondrial import inner membrane translocase complex;GO:0016021//integral component of membrane;	[C]membrane part;organelle part;[P]cellular component organization or biogenesis;	biological_process;cellular_component
CL1447.Contig1_All
CL1449.Contig1_All	[P]GO:0031408//oxylipin biosynthetic process;[F]GO:0046872//metal ion binding;GO:0016702//oxidoreductase activity, acting on single donors with incorporation of molecular oxygen, incorporation of two atoms of oxygen;	[P]cellular process;[F]catalytic activity;binding;	molecular_function;biological_process
CL1453.Contig2_All	[P]GO:0007165//signal transduction;GO:0005975//carbohydrate metabolic process;[C]GO:0046658//anchored component of plasma membrane;[F]GO:0004553//hydrolase activity, hydrolyzing O-glycosyl compounds;	[C]cell;[P]biological regulation;metabolic process;[F]catalytic activity;	molecular_function;biological_process;cellular_component
CL1454.Contig3_All	[P]GO:0033215//iron assimilation by reduction and transport;GO:0055114//oxidation-reduction process;[C]GO:0005886//plasma membrane;GO:0016021//integral component of membrane;[F]GO:0000293//ferric-chelate reductase activity;GO:0016491//oxidoreductase activity;	[C]cell;membrane part;[P]metabolic process;biological regulation;[F]catalytic activity;	cellular_component;biological_process;molecular_function
CL1454.Contig6_All	[P]GO:0033215//iron assimilation by reduction and transport;GO:0055114//oxidation-reduction process;[C]GO:0016021//integral component of membrane;GO:0005886//plasma membrane;[F]GO:0016491//oxidoreductase activity;GO:0000293//ferric-chelate reductase activity;	[C]cell;membrane part;[P]metabolic process;biological regulation;[F]catalytic activity;	biological_process;molecular_function;cellular_component
CL1455.Contig1_All	[F]GO:0016874//ligase activity;	[F]catalytic activity;	molecular_function
CL1464.Contig2_All	[P]GO:0005975//carbohydrate metabolic process;[F]GO:0004553//hydrolase activity, hydrolyzing O-glycosyl compounds;	[P]metabolic process;[F]catalytic activity;	biological_process;molecular_function
CL1468.Contig4_All	[F]GO:0005524//ATP binding;GO:0004672//protein kinase activity;GO:0004712//protein serine/threonine/tyrosine kinase activity;	[F]catalytic activity;binding;	molecular_function
CL1477.Contig3_All
CL1477.Contig4_All
CL1481.Contig19_All	[P]GO:0006468//protein phosphorylation;[C]GO:0016459//myosin complex;GO:0016021//integral component of membrane;GO:0005886//plasma membrane;[F]GO:0003779//actin binding;GO:0003774//motor activity;GO:0004672//protein kinase activity;GO:0004675//transmembrane receptor protein serine/threonine kinase activity;GO:0005524//ATP binding;	[C]membrane part;cell;organelle part;[P]cellular process;[F]binding;catalytic activity;	molecular_function;biological_process;cellular_component
CL1481.Contig9_All	[P]GO:0007015//actin filament organization;[C]GO:0016459//myosin complex;[F]GO:0003774//motor activity;GO:0051015//actin filament binding;GO:0005524//ATP binding;GO:0003779//actin binding;	[C]organelle part;[P]cellular component organization or biogenesis;[F]catalytic activity;binding;	biological_process;cellular_component;molecular_function
CL1482.Contig5_All
CL1484.Contig5_All	[F]GO:0003700//DNA-binding transcription factor activity;	[F]transcription regulator activity;	molecular_function
CL1484.Contig7_All	[F]GO:0003700//DNA-binding transcription factor activity;	[F]transcription regulator activity;	molecular_function
CL1484.Contig8_All	[F]GO:0003700//DNA-binding transcription factor activity;	[F]transcription regulator activity;	molecular_function
CL1487.Contig4_All	[P]GO:0006468//protein phosphorylation;GO:0048544//recognition of pollen;[C]GO:0016021//integral component of membrane;GO:0005886//plasma membrane;GO:0009506//plasmodesma;[F]GO:0004674//protein serine/threonine kinase activity;GO:0005524//ATP binding;GO:0030246//carbohydrate binding;GO:0031625//ubiquitin protein ligase binding;GO:0004672//protein kinase activity;	[C]membrane part;cell;symplast;[P]multi-organism process;cellular process;[F]catalytic activity;binding;	molecular_function;cellular_component;biological_process
CL1489.Contig1_All	[P]GO:0010027//thylakoid membrane organization;GO:0009793//embryo development ending in seed dormancy;[C]GO:0009570//chloroplast stroma;GO:0016021//integral component of membrane;[F]GO:0005524//ATP binding;GO:0016887//ATPase activity;GO:0042626//ATPase activity, coupled to transmembrane movement of substances;	[C]membrane part;organelle part;[P]multicellular organismal process;cellular component organization or biogenesis;[F]transporter activity;catalytic activity;binding;	biological_process;molecular_function;cellular_component
CL1490.Contig1_All	[P]GO:0016192//vesicle-mediated transport;GO:0006886//intracellular protein transport;[C]GO:0030131//clathrin adaptor complex;	[C]cell;[P]localization;	cellular_component;biological_process
CL1490.Contig2_All	[P]GO:0006886//intracellular protein transport;GO:0016192//vesicle-mediated transport;[C]GO:0030131//clathrin adaptor complex;	[C]cell;[P]localization;	biological_process;cellular_component
CL1490.Contig4_All	[P]GO:0016192//vesicle-mediated transport;GO:0006886//intracellular protein transport;[C]GO:0030131//clathrin adaptor complex;	[C]cell;[P]localization;	biological_process;cellular_component
CL1491.Contig3_All	[F]GO:0046872//metal ion binding;GO:0016491//oxidoreductase activity;	[F]binding;catalytic activity;	molecular_function
CL1491.Contig4_All	[F]GO:0016491//oxidoreductase activity;GO:0046872//metal ion binding;	[F]catalytic activity;binding;	molecular_function
CL1491.Contig5_All	[F]GO:0050589//leucocyanidin oxygenase activity;GO:0046872//metal ion binding;	[F]binding;catalytic activity;	molecular_function
CL1492.Contig5_All	[P]GO:0009620//response to fungus;GO:0061512//protein localization to cilium;[C]GO:0009536//plastid;GO:0005929//cilium;GO:0005886//plasma membrane;GO:0005634//nucleus;GO:0005829//cytosol;[F]GO:0035091//phosphatidylinositol binding;	[C]cell;[P]localization;multi-organism process;[F]binding;	biological_process;cellular_component;molecular_function
CL1499.Contig3_All	[F]GO:0043531//ADP binding;	[F]binding;	molecular_function
CL1502.Contig3_All
CL1503.Contig3_All	[F]GO:0016788//hydrolase activity, acting on ester bonds;	[F]catalytic activity;	molecular_function
CL1506.Contig14_All	[C]GO:0005794//Golgi apparatus;GO:0005802//trans-Golgi network;GO:0016021//integral component of membrane;GO:0005768//endosome;[F]GO:0008168//methyltransferase activity;	[C]membrane part;organelle part;cell;[F]catalytic activity;	molecular_function;cellular_component
CL1509.Contig13_All	[P]GO:0046856//phosphatidylinositol dephosphorylation;[F]GO:0016787//hydrolase activity;	[P]cellular process;[F]catalytic activity;	molecular_function;biological_process
CL1509.Contig23_All	[P]GO:0046856//phosphatidylinositol dephosphorylation;[F]GO:0034485//phosphatidylinositol-3,4,5-trisphosphate 5-phosphatase activity;GO:0004439//phosphatidylinositol-4,5-bisphosphate 5-phosphatase activity;GO:0016787//hydrolase activity;	[P]cellular process;[F]catalytic activity;	molecular_function;biological_process
CL1509.Contig26_All	[P]GO:0046856//phosphatidylinositol dephosphorylation;[F]GO:0016787//hydrolase activity;	[P]cellular process;[F]catalytic activity;	biological_process;molecular_function
CL1509.Contig8_All	[P]GO:0046856//phosphatidylinositol dephosphorylation;[F]GO:0034485//phosphatidylinositol-3,4,5-trisphosphate 5-phosphatase activity;GO:0004439//phosphatidylinositol-4,5-bisphosphate 5-phosphatase activity;	[P]cellular process;[F]catalytic activity;	biological_process;molecular_function
CL1510.Contig2_All	[P]GO:0006511//ubiquitin-dependent protein catabolic process;GO:0016579//protein deubiquitination;[F]GO:0004197//cysteine-type endopeptidase activity;GO:0004843//thiol-dependent ubiquitin-specific protease activity;	[P]cellular process;[F]catalytic activity;	biological_process;molecular_function
CL1510.Contig7_All	[P]GO:0016579//protein deubiquitination;GO:0006511//ubiquitin-dependent protein catabolic process;[F]GO:0004197//cysteine-type endopeptidase activity;GO:0004843//thiol-dependent ubiquitin-specific protease activity;	[P]cellular process;[F]catalytic activity;	molecular_function;biological_process
CL1511.Contig3_All	[C]GO:0016021//integral component of membrane;[F]GO:0016787//hydrolase activity;GO:0044715//8-oxo-dGDP phosphatase activity;	[C]membrane part;[F]catalytic activity;	molecular_function;cellular_component
CL1511.Contig4_All	[F]GO:0016787//hydrolase activity;GO:0044715//8-oxo-dGDP phosphatase activity;	[F]catalytic activity;	molecular_function
CL1513.Contig1_All	[C]GO:0005634//nucleus;[F]GO:0043565//sequence-specific DNA binding;GO:0003700//DNA-binding transcription factor activity;	[C]cell;[F]transcription regulator activity;binding;	cellular_component;molecular_function
CL1513.Contig2_All	[C]GO:0005634//nucleus;[F]GO:0043565//sequence-specific DNA binding;GO:0003700//DNA-binding transcription factor activity;	[C]cell;[F]binding;transcription regulator activity;	cellular_component;molecular_function
CL1520.Contig3_All	[P]GO:0009698//phenylpropanoid metabolic process;[C]GO:0016021//integral component of membrane;[F]GO:0005524//ATP binding;GO:0003824//catalytic activity;GO:0016207//4-coumarate-CoA ligase activity;	[C]membrane part;[P]cellular process;[F]catalytic activity;binding;	cellular_component;biological_process;molecular_function
CL1523.Contig11_All	[C]GO:0016021//integral component of membrane;GO:0005886//plasma membrane;[F]GO:0004672//protein kinase activity;GO:0005509//calcium ion binding;GO:0004674//protein serine/threonine kinase activity;GO:0005524//ATP binding;GO:0030247//polysaccharide binding;	[C]membrane part;cell;[F]binding;catalytic activity;	cellular_component;molecular_function
CL1523.Contig1_All	[C]GO:0016021//integral component of membrane;GO:0005886//plasma membrane;[F]GO:0005509//calcium ion binding;GO:0030247//polysaccharide binding;GO:0005524//ATP binding;GO:0004672//protein kinase activity;GO:0004674//protein serine/threonine kinase activity;	[C]cell;membrane part;[F]binding;catalytic activity;	cellular_component;molecular_function
CL1523.Contig4_All	[C]GO:0005886//plasma membrane;GO:0016021//integral component of membrane;[F]GO:0005509//calcium ion binding;GO:0030247//polysaccharide binding;GO:0004672//protein kinase activity;GO:0004674//protein serine/threonine kinase activity;GO:0005524//ATP binding;	[C]membrane part;cell;[F]catalytic activity;binding;	molecular_function;cellular_component
CL1523.Contig5_All	[C]GO:0005886//plasma membrane;GO:0016021//integral component of membrane;[F]GO:0030247//polysaccharide binding;GO:0005509//calcium ion binding;GO:0004674//protein serine/threonine kinase activity;GO:0004672//protein kinase activity;GO:0005524//ATP binding;	[C]cell;membrane part;[F]catalytic activity;binding;	cellular_component;molecular_function
CL1523.Contig7_All	[C]GO:0016021//integral component of membrane;GO:0005886//plasma membrane;[F]GO:0005509//calcium ion binding;GO:0004674//protein serine/threonine kinase activity;GO:0030247//polysaccharide binding;GO:0004672//protein kinase activity;GO:0005524//ATP binding;	[C]cell;membrane part;[F]binding;catalytic activity;	molecular_function;cellular_component
CL1524.Contig2_All	[P]GO:0070814//hydrogen sulfide biosynthetic process;GO:0009086//methionine biosynthetic process;GO:0000103//sulfate assimilation;GO:0000096//sulfur amino acid metabolic process;GO:0019344//cysteine biosynthetic process;[C]GO:0005737//cytoplasm;[F]GO:0004781//sulfate adenylyltransferase (ATP) activity;GO:0005524//ATP binding;GO:0004674//protein serine/threonine kinase activity;GO:0004020//adenyly…	[C]cell;[P]cellular process;[F]catalytic activity;binding;	biological_process;molecular_function;cellular_component
CL1526.Contig1_All
CL1526.Contig2_All
CL1527.Contig8_All	[F]GO:0020037//heme binding;GO:0046872//metal ion binding;GO:0005344//oxygen carrier activity;GO:0019825//oxygen binding;	[F]molecular carrier activity;binding;	molecular_function
CL1532.Contig1_All	[P]GO:0071555//cell wall organization;GO:0045489//pectin biosynthetic process;[C]GO:0016021//integral component of membrane;GO:0000139//Golgi membrane;[F]GO:0047262//polygalacturonate 4-alpha-galacturonosyltransferase activity;	[C]membrane part;organelle part;[P]cellular component organization or biogenesis;cellular process;[F]catalytic activity;	molecular_function;biological_process;cellular_component
CL1533.Contig7_All	[P]GO:0045489//pectin biosynthetic process;GO:0071555//cell wall organization;[C]GO:0016021//integral component of membrane;GO:0000139//Golgi membrane;[F]GO:0047262//polygalacturonate 4-alpha-galacturonosyltransferase activity;	[C]membrane part;organelle part;[P]cellular component organization or biogenesis;cellular process;[F]catalytic activity;	cellular_component;molecular_function;biological_process
CL1533.Contig8_All	[P]GO:0071555//cell wall organization;GO:0045489//pectin biosynthetic process;[C]GO:0016021//integral component of membrane;GO:0000139//Golgi membrane;[F]GO:0047262//polygalacturonate 4-alpha-galacturonosyltransferase activity;	[C]organelle part;membrane part;[P]cellular component organization or biogenesis;cellular process;[F]catalytic activity;	biological_process;cellular_component;molecular_function
CL1533.Contig9_All	[P]GO:0045489//pectin biosynthetic process;GO:0071555//cell wall organization;[C]GO:0000139//Golgi membrane;GO:0016021//integral component of membrane;[F]GO:0047262//polygalacturonate 4-alpha-galacturonosyltransferase activity;	[C]organelle part;membrane part;[P]cellular component organization or biogenesis;cellular process;[F]catalytic activity;	molecular_function;cellular_component;biological_process
CL1534.Contig2_All	[P]GO:0015031//protein transport;	[P]localization;	biological_process
CL1538.Contig4_All	[P]GO:0006412//translation;[C]GO:0005840//ribosome;[F]GO:0003735//structural constituent of ribosome;	[C]cell;[P]cellular process;[F]structural molecule activity;	cellular_component;molecular_function;biological_process
CL1539.Contig2_All	[P]GO:0009826//unidimensional cell growth;GO:1902476//chloride transmembrane transport;GO:0010038//response to metal ion;[C]GO:0016021//integral component of membrane;GO:0005802//trans-Golgi network;[F]GO:0005247//voltage-gated chloride channel activity;	[C]organelle part;membrane part;[P]response to stimulus;localization;cellular component organization or biogenesis;[F]transporter activity;	cellular_component;molecular_function;biological_process
CL1542.Contig5_All	[C]GO:0000159//protein phosphatase type 2A complex;[F]GO:0019888//protein phosphatase regulator activity;	[C]cell;[F]molecular function regulator;	cellular_component;molecular_function
CL1544.Contig10_All	[C]GO:0016021//integral component of membrane;[F]GO:0004674//protein serine/threonine kinase activity;GO:0030246//carbohydrate binding;GO:0005524//ATP binding;	[C]membrane part;[F]catalytic activity;binding;	cellular_component;molecular_function
CL1544.Contig11_All	[P]GO:0006468//protein phosphorylation;[C]GO:0005886//plasma membrane;GO:0016021//integral component of membrane;[F]GO:0004674//protein serine/threonine kinase activity;GO:0005524//ATP binding;GO:0030246//carbohydrate binding;GO:0004672//protein kinase activity;	[C]membrane part;cell;[P]cellular process;[F]binding;catalytic activity;	cellular_component;biological_process;molecular_function
CL1544.Contig3_All	[C]GO:0016021//integral component of membrane;[F]GO:0005524//ATP binding;GO:0004674//protein serine/threonine kinase activity;	[C]membrane part;[F]binding;catalytic activity;	cellular_component;molecular_function
CL1544.Contig5_All	[P]GO:0006468//protein phosphorylation;[C]GO:0016021//integral component of membrane;GO:0005886//plasma membrane;[F]GO:0004674//protein serine/threonine kinase activity;GO:0030246//carbohydrate binding;GO:0005524//ATP binding;	[C]membrane part;cell;[P]cellular process;[F]catalytic activity;binding;	biological_process;molecular_function;cellular_component
CL1544.Contig6_All	[P]GO:0006468//protein phosphorylation;[C]GO:0016021//integral component of membrane;GO:0005886//plasma membrane;[F]GO:0005524//ATP binding;GO:0030246//carbohydrate binding;GO:0004674//protein serine/threonine kinase activity;	[C]cell;membrane part;[P]cellular process;[F]binding;catalytic activity;	cellular_component;molecular_function;biological_process
CL1544.Contig7_All	[P]GO:0006468//protein phosphorylation;[C]GO:0016021//integral component of membrane;GO:0005886//plasma membrane;[F]GO:0004674//protein serine/threonine kinase activity;GO:0005524//ATP binding;GO:0030246//carbohydrate binding;	[C]cell;membrane part;[P]cellular process;[F]binding;catalytic activity;	cellular_component;molecular_function;biological_process
CL1544.Contig8_All	[P]GO:0006468//protein phosphorylation;[C]GO:0016021//integral component of membrane;GO:0005886//plasma membrane;[F]GO:0005524//ATP binding;GO:0030246//carbohydrate binding;GO:0004674//protein serine/threonine kinase activity;	[C]membrane part;cell;[P]cellular process;[F]catalytic activity;binding;	biological_process;molecular_function;cellular_component
CL1546.Contig11_All
CL155.Contig5_All	[C]GO:0005634//nucleus;[F]GO:0046872//metal ion binding;GO:0003677//DNA binding;	[C]cell;[F]binding;	cellular_component;molecular_function
CL1552.Contig6_All	[C]GO:0016021//integral component of membrane;[F]GO:0052866//phosphatidylinositol phosphate phosphatase activity;	[C]membrane part;[F]catalytic activity;	cellular_component;molecular_function
CL1552.Contig8_All	[P]GO:0046856//phosphatidylinositol dephosphorylation;[C]GO:0016021//integral component of membrane;GO:0005783//endoplasmic reticulum;[F]GO:0043812//phosphatidylinositol-4-phosphate phosphatase activity;GO:0052866//phosphatidylinositol phosphate phosphatase activity;	[C]cell;membrane part;[P]cellular process;[F]catalytic activity;	molecular_function;cellular_component;biological_process
CL1555.Contig2_All	[P]GO:0006284//base-excision repair;[F]GO:0003905//alkylbase DNA N-glycosylase activity;GO:0003677//DNA binding;	[P]cellular process;[F]binding;catalytic activity;	biological_process;molecular_function
CL1557.Contig33_All	[C]GO:0016021//integral component of membrane;[F]GO:0016757//transferase activity, transferring glycosyl groups;	[C]membrane part;[F]catalytic activity;	cellular_component;molecular_function
CL1564.Contig3_All
CL1566.Contig5_All	[F]GO:0008236//serine-type peptidase activity;GO:0004177//aminopeptidase activity;	[F]catalytic activity;	molecular_function
CL1568.Contig2_All	[C]GO:0016021//integral component of membrane;GO:0005794//Golgi apparatus;	[C]cell;membrane part;	cellular_component
CL1569.Contig4_All	[P]GO:0007584//response to nutrient;GO:0009083//branched-chain amino acid catabolic process;[C]GO:0005947//mitochondrial alpha-ketoglutarate dehydrogenase complex;GO:0005739//mitochondrion;[F]GO:0003824//catalytic activity;GO:0003863//3-methyl-2-oxobutanoate dehydrogenase (2-methylpropanoyl-transferring) activity;GO:0003826//alpha-ketoacid dehydrogenase activity;	[C]cell;organelle part;[P]response to stimulus;cellular process;[F]catalytic activity;	molecular_function;biological_process;cellular_component
CL157.Contig6_All
CL1570.Contig4_All	[P]GO:0006369//termination of RNA polymerase II transcription;GO:0006357//regulation of transcription by RNA polymerase II;[C]GO:0070847//core mediator complex;GO:0016592//mediator complex;[F]GO:0003712//transcription coregulator activity;	[C]organelle part;[P]biological regulation;cellular process;[F]transcription regulator activity;	cellular_component;biological_process;molecular_function
CL1571.Contig3_All
CL1574.Contig1_All	[P]GO:0005975//carbohydrate metabolic process;GO:0009737//response to abscisic acid;GO:0009739//response to gibberellin;[C]GO:0016021//integral component of membrane;GO:0048046//apoplast;[F]GO:0004556//alpha-amylase activity;GO:0103025//alpha-amylase activity (releasing maltohexaose);GO:0005509//calcium ion binding;	[C]extracellular region;membrane part;[P]metabolic process;response to stimulus;[F]binding;catalytic activity;	biological_process;cellular_component;molecular_function
CL1574.Contig2_All	[P]GO:0005975//carbohydrate metabolic process;GO:0009737//response to abscisic acid;GO:0009739//response to gibberellin;[C]GO:0048046//apoplast;[F]GO:0005509//calcium ion binding;GO:0103025//alpha-amylase activity (releasing maltohexaose);GO:0004556//alpha-amylase activity;	[C]extracellular region;[P]response to stimulus;metabolic process;[F]binding;catalytic activity;	molecular_function;biological_process;cellular_component
CL1574.Contig3_All	[P]GO:0009737//response to abscisic acid;GO:0005975//carbohydrate metabolic process;GO:0009739//response to gibberellin;[C]GO:0048046//apoplast;[F]GO:0103025//alpha-amylase activity (releasing maltohexaose);GO:0004556//alpha-amylase activity;GO:0005509//calcium ion binding;	[C]extracellular region;[P]response to stimulus;metabolic process;[F]binding;catalytic activity;	molecular_function;cellular_component;biological_process
CL1577.Contig16_All	[F]GO:0003700//DNA-binding transcription factor activity;	[F]transcription regulator activity;	molecular_function
CL1577.Contig5_All	[F]GO:0003700//DNA-binding transcription factor activity;	[F]transcription regulator activity;	molecular_function
CL1577.Contig6_All	[F]GO:0003700//DNA-binding transcription factor activity;	[F]transcription regulator activity;	molecular_function
CL1577.Contig7_All	[F]GO:0003700//DNA-binding transcription factor activity;	[F]transcription regulator activity;	molecular_function
CL158.Contig3_All	[C]GO:0016021//integral component of membrane;GO:0005634//nucleus;[F]GO:0001228//DNA-binding transcription activator activity, RNA polymerase II-specific;	[C]cell;membrane part;[F]transcription regulator activity;	molecular_function;cellular_component
CL1580.Contig2_All	[F]GO:0003676//nucleic acid binding;GO:0004386//helicase activity;GO:0005524//ATP binding;	[F]binding;catalytic activity;	molecular_function
CL1582.Contig20_All	[C]GO:0005737//cytoplasm;	[C]cell;	cellular_component
CL1582.Contig6_All	[C]GO:0005737//cytoplasm;	[C]cell;	cellular_component
CL1588.Contig4_All	[P]GO:0006013//mannose metabolic process;[F]GO:0030246//carbohydrate binding;GO:0046872//metal ion binding;GO:0004559//alpha-mannosidase activity;	[P]metabolic process;[F]catalytic activity;binding;	biological_process;molecular_function
CL1589.Contig1_All	[P]GO:0045454//cell redox homeostasis;[C]GO:0005739//mitochondrion;[F]GO:0050897//cobalt ion binding;	[C]cell;[P]biological regulation;[F]binding;	cellular_component;molecular_function;biological_process
CL1589.Contig2_All	[P]GO:0045454//cell redox homeostasis;[C]GO:0005739//mitochondrion;[F]GO:0050897//cobalt ion binding;	[C]cell;[P]biological regulation;[F]binding;	molecular_function;cellular_component;biological_process
CL1595.Contig1_All	[P]GO:0072657//protein localization to membrane;[C]GO:0005768//endosome;GO:0016021//integral component of membrane;GO:0016020//membrane;GO:0005802//trans-Golgi network;GO:0005794//Golgi apparatus;	[C]cell;organelle part;membrane part;membrane;[P]localization;	biological_process;cellular_component
CL1595.Contig5_All	[P]GO:0072657//protein localization to membrane;[C]GO:0016021//integral component of membrane;GO:0005768//endosome;GO:0005794//Golgi apparatus;GO:0016020//membrane;GO:0005802//trans-Golgi network;	[C]membrane part;organelle part;membrane;cell;[P]localization;	biological_process;cellular_component
CL1595.Contig8_All	[P]GO:0072657//protein localization to membrane;[C]GO:0005794//Golgi apparatus;GO:0005802//trans-Golgi network;GO:0016021//integral component of membrane;GO:0016020//membrane;GO:0005768//endosome;	[C]membrane;membrane part;cell;organelle part;[P]localization;	cellular_component;biological_process
CL1597.Contig2_All	[C]GO:0005887//integral component of plasma membrane;GO:0016021//integral component of membrane;[F]GO:0015301//anion:anion antiporter activity;GO:0008271//secondary active sulfate transmembrane transporter activity;GO:0015116//sulfate transmembrane transporter activity;	[C]cell;membrane part;[F]transporter activity;	molecular_function;cellular_component
CL1597.Contig5_All	[C]GO:0016021//integral component of membrane;GO:0005887//integral component of plasma membrane;[F]GO:0015116//sulfate transmembrane transporter activity;GO:0015301//anion:anion antiporter activity;GO:0008271//secondary active sulfate transmembrane transporter activity;	[C]membrane part;cell;[F]transporter activity;	cellular_component;molecular_function
CL16.Contig9_All	[P]GO:0007018//microtubule-based movement;[F]GO:0003777//microtubule motor activity;GO:0004674//protein serine/threonine kinase activity;GO:0005524//ATP binding;GO:0008017//microtubule binding;	[P]cellular process;[F]binding;catalytic activity;	biological_process;molecular_function
CL160.Contig4_All	[C]GO:0016020//membrane;	[C]membrane;	cellular_component
CL1600.Contig4_All
CL1603.Contig1_All	[P]GO:0034599//cellular response to oxidative stress;GO:0010150//leaf senescence;[C]GO:0009507//chloroplast;	[C]cell;[P]cellular process;multicellular organismal process;	biological_process;cellular_component
CL1609.Contig1_All	[F]GO:0003723//RNA binding;	[F]binding;	molecular_function
CL1610.Contig1_All	[C]GO:0016021//integral component of membrane;GO:0046658//anchored component of plasma membrane;GO:0009506//plasmodesma;	[C]membrane part;symplast;cell;	cellular_component
CL1610.Contig2_All	[C]GO:0016021//integral component of membrane;GO:0046658//anchored component of plasma membrane;GO:0009506//plasmodesma;	[C]membrane part;symplast;cell;	cellular_component
CL1610.Contig4_All	[C]GO:0009506//plasmodesma;GO:0046658//anchored component of plasma membrane;GO:0016021//integral component of membrane;	[C]cell;symplast;membrane part;	cellular_component
CL1610.Contig5_All	[C]GO:0009506//plasmodesma;GO:0016021//integral component of membrane;GO:0046658//anchored component of plasma membrane;	[C]symplast;cell;membrane part;	cellular_component
CL1610.Contig6_All	[C]GO:0016021//integral component of membrane;GO:0009506//plasmodesma;GO:0046658//anchored component of plasma membrane;	[C]cell;membrane part;symplast;	cellular_component
CL1612.Contig4_All	[F]GO:0005524//ATP binding;GO:0004386//helicase activity;GO:0003676//nucleic acid binding;	[F]catalytic activity;binding;	molecular_function
CL1615.Contig4_All	[C]GO:0016021//integral component of membrane;	[C]membrane part;	cellular_component
CL1616.Contig2_All	[F]GO:0046872//metal ion binding;	[F]binding;	molecular_function
CL1616.Contig8_All	[F]GO:0046872//metal ion binding;	[F]binding;	molecular_function
CL1620.Contig1_All	[P]GO:0008610//lipid biosynthetic process;[F]GO:0008168//methyltransferase activity;	[P]metabolic process;[F]catalytic activity;	molecular_function;biological_process
CL1620.Contig6_All	[P]GO:0008610//lipid biosynthetic process;[F]GO:0008168//methyltransferase activity;	[P]metabolic process;[F]catalytic activity;	biological_process;molecular_function
CL1622.Contig6_All	[C]GO:0043231//intracellular membrane-bounded organelle;[F]GO:0080043//quercetin 3-O-glucosyltransferase activity;GO:0016758//transferase activity, transferring hexosyl groups;GO:0008194//UDP-glycosyltransferase activity;GO:0080044//quercetin 7-O-glucosyltransferase activity;	[C]cell;[F]catalytic activity;	cellular_component;molecular_function
CL1622.Contig7_All	[C]GO:0043231//intracellular membrane-bounded organelle;[F]GO:0016758//transferase activity, transferring hexosyl groups;GO:0008194//UDP-glycosyltransferase activity;GO:0080043//quercetin 3-O-glucosyltransferase activity;GO:0080044//quercetin 7-O-glucosyltransferase activity;	[C]cell;[F]catalytic activity;	molecular_function;cellular_component
CL1622.Contig8_All	[C]GO:0043231//intracellular membrane-bounded organelle;[F]GO:0016758//transferase activity, transferring hexosyl groups;GO:0008194//UDP-glycosyltransferase activity;GO:0080043//quercetin 3-O-glucosyltransferase activity;GO:0080044//quercetin 7-O-glucosyltransferase activity;	[C]cell;[F]catalytic activity;	molecular_function;cellular_component
CL1625.Contig4_All	[C]GO:0016021//integral component of membrane;	[C]membrane part;	cellular_component
CL1627.Contig2_All	[P]GO:0042274//ribosomal small subunit biogenesis;GO:0030490//maturation of SSU-rRNA;GO:0000469//cleavage involved in rRNA processing;[C]GO:0030688//preribosome, small subunit precursor;[F]GO:0004521//endoribonuclease activity;GO:0046872//metal ion binding;	[C]protein-containing complex;[P]cellular component organization or biogenesis;[F]catalytic activity;binding;	cellular_component;biological_process;molecular_function
CL1630.Contig11_All
CL1630.Contig13_All
CL1630.Contig19_All
CL1630.Contig22_All
CL1631.Contig11_All	[C]GO:0000786//nucleosome;GO:0005634//nucleus;[F]GO:0003677//DNA binding;GO:0046982//protein heterodimerization activity;	[C]cell;organelle part;[F]binding;	molecular_function;cellular_component
CL1631.Contig2_All	[C]GO:0005634//nucleus;GO:0000786//nucleosome;[F]GO:0003677//DNA binding;GO:0046982//protein heterodimerization activity;	[C]cell;organelle part;[F]binding;	cellular_component;molecular_function
CL1632.Contig10_All	[F]GO:0003713//transcription coactivator activity;	[F]transcription regulator activity;	molecular_function
CL1634.Contig1_All	[P]GO:0030001//metal ion transport;[F]GO:0046872//metal ion binding;	[P]localization;[F]binding;	molecular_function;biological_process
CL1634.Contig2_All	[P]GO:0030001//metal ion transport;[F]GO:0046872//metal ion binding;	[P]localization;[F]binding;	biological_process;molecular_function
CL1635.Contig3_All	[F]GO:0050662//coenzyme binding;GO:0003824//catalytic activity;	[F]binding;catalytic activity;	molecular_function
CL1635.Contig6_All	[F]GO:0003824//catalytic activity;GO:0050662//coenzyme binding;	[F]catalytic activity;binding;	molecular_function
CL1642.Contig11_All	[P]GO:0006000//fructose metabolic process;[C]GO:0005829//cytosol;[F]GO:0016301//kinase activity;GO:0008865//fructokinase activity;GO:0019200//carbohydrate kinase activity;GO:0016773//phosphotransferase activity, alcohol group as acceptor;	[C]cell;[P]metabolic process;[F]catalytic activity;	biological_process;cellular_component;molecular_function
CL1642.Contig3_All	[P]GO:0006000//fructose metabolic process;[C]GO:0016021//integral component of membrane;GO:0005829//cytosol;[F]GO:0008865//fructokinase activity;GO:0016773//phosphotransferase activity, alcohol group as acceptor;GO:0016301//kinase activity;GO:0019200//carbohydrate kinase activity;	[C]membrane part;cell;[P]metabolic process;[F]catalytic activity;	molecular_function;biological_process;cellular_component
CL1644.Contig5_All	[P]GO:0006355//regulation of transcription, DNA-templated;[C]GO:0005634//nucleus;[F]GO:0003677//DNA binding;	[C]cell;[P]biological regulation;[F]binding;	cellular_component;biological_process;molecular_function
CL1649.Contig2_All
CL1649.Contig3_All
CL1654.Contig2_All	[P]GO:0008299//isoprenoid biosynthetic process;[C]GO:0009570//chloroplast stroma;[F]GO:0050518//2-C-methyl-D-erythritol 4-phosphate cytidylyltransferase activity;	[C]organelle part;[P]cellular process;[F]catalytic activity;	molecular_function;biological_process;cellular_component
CL1654.Contig5_All	[P]GO:0008299//isoprenoid biosynthetic process;[C]GO:0009570//chloroplast stroma;[F]GO:0050518//2-C-methyl-D-erythritol 4-phosphate cytidylyltransferase activity;	[C]organelle part;[P]cellular process;[F]catalytic activity;	biological_process;molecular_function;cellular_component
CL1657.Contig10_All	[P]GO:0055114//oxidation-reduction process;[C]GO:0005886//plasma membrane;GO:0016021//integral component of membrane;[F]GO:0050664//oxidoreductase activity, acting on NAD(P)H, oxygen as acceptor;GO:0005509//calcium ion binding;GO:0016174//NAD(P)H oxidase activity;GO:0004601//peroxidase activity;	[C]membrane part;cell;[P]metabolic process;[F]binding;antioxidant activity;catalytic activity;	biological_process;molecular_function;cellular_component
CL1657.Contig12_All	[P]GO:0055114//oxidation-reduction process;[C]GO:0016021//integral component of membrane;GO:0005886//plasma membrane;[F]GO:0050664//oxidoreductase activity, acting on NAD(P)H, oxygen as acceptor;GO:0004601//peroxidase activity;GO:0016174//NAD(P)H oxidase activity;GO:0005509//calcium ion binding;	[C]cell;membrane part;[P]metabolic process;[F]catalytic activity;binding;antioxidant activity;	cellular_component;biological_process;molecular_function
CL1657.Contig2_All	[P]GO:0055114//oxidation-reduction process;[C]GO:0005886//plasma membrane;GO:0016021//integral component of membrane;[F]GO:0050664//oxidoreductase activity, acting on NAD(P)H, oxygen as acceptor;GO:0004601//peroxidase activity;GO:0005509//calcium ion binding;GO:0016174//NAD(P)H oxidase activity;	[C]cell;membrane part;[P]metabolic process;[F]binding;catalytic activity;antioxidant activity;	biological_process;molecular_function;cellular_component
CL1657.Contig5_All	[P]GO:0055114//oxidation-reduction process;[C]GO:0016021//integral component of membrane;GO:0005886//plasma membrane;[F]GO:0004601//peroxidase activity;GO:0016174//NAD(P)H oxidase activity;GO:0050664//oxidoreductase activity, acting on NAD(P)H, oxygen as acceptor;GO:0005509//calcium ion binding;	[C]membrane part;cell;[P]metabolic process;[F]catalytic activity;binding;antioxidant activity;	molecular_function;cellular_component;biological_process
CL1657.Contig6_All	[P]GO:0055114//oxidation-reduction process;[C]GO:0016021//integral component of membrane;GO:0005886//plasma membrane;[F]GO:0050664//oxidoreductase activity, acting on NAD(P)H, oxygen as acceptor;GO:0005509//calcium ion binding;GO:0004601//peroxidase activity;GO:0016174//NAD(P)H oxidase activity;	[C]membrane part;cell;[P]metabolic process;[F]binding;catalytic activity;antioxidant activity;	cellular_component;biological_process;molecular_function
CL1657.Contig7_All	[P]GO:0055114//oxidation-reduction process;[C]GO:0016021//integral component of membrane;GO:0005886//plasma membrane;[F]GO:0005509//calcium ion binding;GO:0050664//oxidoreductase activity, acting on NAD(P)H, oxygen as acceptor;GO:0016174//NAD(P)H oxidase activity;GO:0004601//peroxidase activity;	[C]membrane part;cell;[P]metabolic process;[F]antioxidant activity;binding;catalytic activity;	cellular_component;biological_process;molecular_function
CL1657.Contig8_All	[P]GO:0055114//oxidation-reduction process;[C]GO:0005886//plasma membrane;GO:0016021//integral component of membrane;[F]GO:0016174//NAD(P)H oxidase activity;GO:0004601//peroxidase activity;GO:0050664//oxidoreductase activity, acting on NAD(P)H, oxygen as acceptor;GO:0005509//calcium ion binding;	[C]membrane part;cell;[P]metabolic process;[F]antioxidant activity;binding;catalytic activity;	molecular_function;cellular_component;biological_process
CL1658.Contig1_All	[P]GO:0006412//translation;[C]GO:0005840//ribosome;[F]GO:0003735//structural constituent of ribosome;	[C]cell;[P]cellular process;[F]structural molecule activity;	molecular_function;biological_process;cellular_component
CL1658.Contig2_All	[P]GO:0006412//translation;[C]GO:0005840//ribosome;[F]GO:0003735//structural constituent of ribosome;	[C]cell;[P]cellular process;[F]structural molecule activity;	molecular_function;cellular_component;biological_process
CL1659.Contig7_All	[P]GO:0006412//translation;[C]GO:0005840//ribosome;[F]GO:0046872//metal ion binding;GO:0003735//structural constituent of ribosome;	[C]cell;[P]cellular process;[F]binding;structural molecule activity;	biological_process;cellular_component;molecular_function
CL1670.Contig10_All
CL1670.Contig11_All	[C]GO:0016021//integral component of membrane;GO:0005887//integral component of plasma membrane;[F]GO:0005524//ATP binding;GO:0005388//calcium-transporting ATPase activity;GO:0005516//calmodulin binding;	[C]membrane part;cell;[F]transporter activity;binding;	molecular_function;cellular_component
CL1670.Contig4_All	[C]GO:0016021//integral component of membrane;GO:0005887//integral component of plasma membrane;[F]GO:0005388//calcium-transporting ATPase activity;GO:0005516//calmodulin binding;GO:0005524//ATP binding;	[C]cell;membrane part;[F]binding;transporter activity;	cellular_component;molecular_function
CL1670.Contig7_All
CL1675.Contig2_All	[P]GO:0006355//regulation of transcription, DNA-templated;[C]GO:0005634//nucleus;[F]GO:0046983//protein dimerization activity;	[C]cell;[P]biological regulation;[F]binding;	molecular_function;cellular_component;biological_process
CL1675.Contig3_All	[P]GO:0006355//regulation of transcription, DNA-templated;[C]GO:0005634//nucleus;[F]GO:0046983//protein dimerization activity;	[C]cell;[P]biological regulation;[F]binding;	cellular_component;molecular_function;biological_process
CL1676.Contig6_All	[P]GO:0015986//ATP synthesis coupled proton transport;[C]GO:0045261//proton-transporting ATP synthase complex, catalytic core F(1);[F]GO:0005524//ATP binding;GO:0046933//proton-transporting ATP synthase activity, rotational mechanism;	[C]cell;[P]cellular process;[F]transporter activity;binding;	biological_process;cellular_component;molecular_function
CL1676.Contig7_All	[P]GO:0015986//ATP synthesis coupled proton transport;[C]GO:0045261//proton-transporting ATP synthase complex, catalytic core F(1);[F]GO:0046933//proton-transporting ATP synthase activity, rotational mechanism;GO:0005524//ATP binding;	[C]cell;[P]cellular process;[F]transporter activity;binding;	cellular_component;molecular_function;biological_process
CL1677.Contig3_All	[C]GO:0016021//integral component of membrane;[F]GO:0015098//molybdate ion transmembrane transporter activity;	[C]membrane part;[F]transporter activity;	cellular_component;molecular_function
CL1679.Contig1_All	[P]GO:0007165//signal transduction;[F]GO:0043531//ADP binding;	[P]biological regulation;[F]binding;	biological_process;molecular_function
CL168.Contig9_All	[P]GO:0006851//mitochondrial calcium ion transmembrane transport;[F]GO:0005509//calcium ion binding;	[P]localization;[F]binding;	molecular_function;biological_process
CL1680.Contig10_All	[P]GO:0006285//base-excision repair, AP site formation;GO:0006284//base-excision repair;[C]GO:0005634//nucleus;[F]GO:0034039//8-oxo-7,8-dihydroguanine DNA N-glycosylase activity;GO:0003824//catalytic activity;	[C]cell;[P]cellular process;[F]catalytic activity;	cellular_component;molecular_function;biological_process
CL1680.Contig12_All	[P]GO:0006285//base-excision repair, AP site formation;GO:0006284//base-excision repair;[C]GO:0005634//nucleus;[F]GO:0003824//catalytic activity;GO:0034039//8-oxo-7,8-dihydroguanine DNA N-glycosylase activity;	[C]cell;[P]cellular process;[F]catalytic activity;	cellular_component;molecular_function;biological_process
CL1680.Contig13_All	[P]GO:0006284//base-excision repair;GO:0006285//base-excision repair, AP site formation;[C]GO:0005634//nucleus;[F]GO:0003824//catalytic activity;GO:0034039//8-oxo-7,8-dihydroguanine DNA N-glycosylase activity;	[C]cell;[P]cellular process;[F]catalytic activity;	biological_process;molecular_function;cellular_component
CL1680.Contig14_All	[P]GO:0006285//base-excision repair, AP site formation;GO:0006284//base-excision repair;[C]GO:0005634//nucleus;[F]GO:0003824//catalytic activity;GO:0034039//8-oxo-7,8-dihydroguanine DNA N-glycosylase activity;	[C]cell;[P]cellular process;[F]catalytic activity;	molecular_function;biological_process;cellular_component
CL1680.Contig2_All	[P]GO:0006285//base-excision repair, AP site formation;GO:0006284//base-excision repair;[C]GO:0005634//nucleus;[F]GO:0003824//catalytic activity;GO:0034039//8-oxo-7,8-dihydroguanine DNA N-glycosylase activity;	[C]cell;[P]cellular process;[F]catalytic activity;	molecular_function;biological_process;cellular_component
CL1680.Contig5_All	[P]GO:0006285//base-excision repair, AP site formation;GO:0006284//base-excision repair;[C]GO:0005634//nucleus;[F]GO:0034039//8-oxo-7,8-dihydroguanine DNA N-glycosylase activity;GO:0003824//catalytic activity;	[C]cell;[P]cellular process;[F]catalytic activity;	molecular_function;cellular_component;biological_process
CL1680.Contig6_All	[P]GO:0006285//base-excision repair, AP site formation;GO:0006284//base-excision repair;[C]GO:0005634//nucleus;[F]GO:0034039//8-oxo-7,8-dihydroguanine DNA N-glycosylase activity;GO:0003824//catalytic activity;	[C]cell;[P]cellular process;[F]catalytic activity;	biological_process;molecular_function;cellular_component
CL1680.Contig7_All	[P]GO:0006284//base-excision repair;GO:0006285//base-excision repair, AP site formation;[C]GO:0005634//nucleus;[F]GO:0003824//catalytic activity;GO:0034039//8-oxo-7,8-dihydroguanine DNA N-glycosylase activity;	[C]cell;[P]cellular process;[F]catalytic activity;	molecular_function;biological_process;cellular_component
CL1680.Contig9_All	[P]GO:0006284//base-excision repair;GO:0006285//base-excision repair, AP site formation;[C]GO:0005634//nucleus;[F]GO:0034039//8-oxo-7,8-dihydroguanine DNA N-glycosylase activity;GO:0003824//catalytic activity;	[C]cell;[P]cellular process;[F]catalytic activity;	cellular_component;biological_process;molecular_function
CL1681.Contig4_All
CL1685.Contig10_All	[P]GO:0006468//protein phosphorylation;[C]GO:0016021//integral component of membrane;GO:0005886//plasma membrane;[F]GO:0005524//ATP binding;GO:0004674//protein serine/threonine kinase activity;GO:0004675//transmembrane receptor protein serine/threonine kinase activity;	[C]cell;membrane part;[P]cellular process;[F]catalytic activity;binding;	biological_process;cellular_component;molecular_function
CL1685.Contig14_All	[P]GO:0006468//protein phosphorylation;[C]GO:0005886//plasma membrane;GO:0016021//integral component of membrane;[F]GO:0005524//ATP binding;GO:0004674//protein serine/threonine kinase activity;GO:0004675//transmembrane receptor protein serine/threonine kinase activity;	[C]cell;membrane part;[P]cellular process;[F]binding;catalytic activity;	biological_process;cellular_component;molecular_function
CL1685.Contig17_All	[P]GO:0006468//protein phosphorylation;[C]GO:0016021//integral component of membrane;GO:0005886//plasma membrane;[F]GO:0004674//protein serine/threonine kinase activity;GO:0004675//transmembrane receptor protein serine/threonine kinase activity;GO:0005524//ATP binding;	[C]cell;membrane part;[P]cellular process;[F]catalytic activity;binding;	molecular_function;biological_process;cellular_component
CL1685.Contig18_All	[P]GO:0006468//protein phosphorylation;[C]GO:0005886//plasma membrane;GO:0016021//integral component of membrane;[F]GO:0005524//ATP binding;GO:0004674//protein serine/threonine kinase activity;GO:0004675//transmembrane receptor protein serine/threonine kinase activity;	[C]membrane part;cell;[P]cellular process;[F]catalytic activity;binding;	cellular_component;molecular_function;biological_process
CL1685.Contig19_All	[P]GO:0006468//protein phosphorylation;[C]GO:0016021//integral component of membrane;GO:0005886//plasma membrane;[F]GO:0005524//ATP binding;GO:0004674//protein serine/threonine kinase activity;GO:0004675//transmembrane receptor protein serine/threonine kinase activity;	[C]membrane part;cell;[P]cellular process;[F]binding;catalytic activity;	cellular_component;molecular_function;biological_process
CL1685.Contig5_All	[P]GO:0006468//protein phosphorylation;[C]GO:0005886//plasma membrane;GO:0016021//integral component of membrane;[F]GO:0005524//ATP binding;GO:0004675//transmembrane receptor protein serine/threonine kinase activity;GO:0004674//protein serine/threonine kinase activity;	[C]membrane part;cell;[P]cellular process;[F]catalytic activity;binding;	biological_process;cellular_component;molecular_function
CL1685.Contig6_All	[P]GO:0006468//protein phosphorylation;[C]GO:0005886//plasma membrane;GO:0016021//integral component of membrane;[F]GO:0005524//ATP binding;GO:0004674//protein serine/threonine kinase activity;GO:0004675//transmembrane receptor protein serine/threonine kinase activity;	[C]cell;membrane part;[P]cellular process;[F]catalytic activity;binding;	biological_process;molecular_function;cellular_component
CL1685.Contig7_All	[P]GO:0006468//protein phosphorylation;[C]GO:0005886//plasma membrane;GO:0016021//integral component of membrane;[F]GO:0005524//ATP binding;GO:0004675//transmembrane receptor protein serine/threonine kinase activity;GO:0004674//protein serine/threonine kinase activity;	[C]cell;membrane part;[P]cellular process;[F]binding;catalytic activity;	biological_process;cellular_component;molecular_function
CL1685.Contig8_All	[P]GO:0006468//protein phosphorylation;[C]GO:0005886//plasma membrane;GO:0016021//integral component of membrane;[F]GO:0005524//ATP binding;GO:0004675//transmembrane receptor protein serine/threonine kinase activity;GO:0004674//protein serine/threonine kinase activity;	[C]cell;membrane part;[P]cellular process;[F]catalytic activity;binding;	biological_process;molecular_function;cellular_component
CL1686.Contig2_All	[P]GO:0006457//protein folding;[F]GO:0003755//peptidyl-prolyl cis-trans isomerase activity;	[P]cellular process;[F]catalytic activity;	molecular_function;biological_process
CL1686.Contig4_All	[P]GO:0006457//protein folding;[F]GO:0003755//peptidyl-prolyl cis-trans isomerase activity;	[P]cellular process;[F]catalytic activity;	biological_process;molecular_function
CL1688.Contig20_All
CL1691.Contig1_All
CL1691.Contig2_All
CL1693.Contig1_All	[F]GO:0046872//metal ion binding;GO:0003993//acid phosphatase activity;	[F]binding;catalytic activity;	molecular_function
CL1695.Contig1_All	[C]GO:0016021//integral component of membrane;[F]GO:0016621//cinnamoyl-CoA reductase activity;GO:0050662//coenzyme binding;GO:0016491//oxidoreductase activity;GO:0003824//catalytic activity;GO:0016616//oxidoreductase activity, acting on the CH-OH group of donors, NAD or NADP as acceptor;	[C]membrane part;[F]catalytic activity;binding;	molecular_function;cellular_component
CL1695.Contig3_All	[F]GO:0003824//catalytic activity;GO:0050662//coenzyme binding;	[F]binding;catalytic activity;	molecular_function
CL1695.Contig4_All	[C]GO:0016021//integral component of membrane;[F]GO:0016621//cinnamoyl-CoA reductase activity;GO:0016616//oxidoreductase activity, acting on the CH-OH group of donors, NAD or NADP as acceptor;GO:0003824//catalytic activity;GO:0050662//coenzyme binding;GO:0016491//oxidoreductase activity;	[C]membrane part;[F]catalytic activity;binding;	molecular_function;cellular_component
CL1695.Contig5_All	[C]GO:0016021//integral component of membrane;[F]GO:0016621//cinnamoyl-CoA reductase activity;GO:0016491//oxidoreductase activity;GO:0016616//oxidoreductase activity, acting on the CH-OH group of donors, NAD or NADP as acceptor;GO:0050662//coenzyme binding;GO:0003824//catalytic activity;	[C]membrane part;[F]catalytic activity;binding;	cellular_component;molecular_function
CL1695.Contig6_All	[C]GO:0016021//integral component of membrane;[F]GO:0016491//oxidoreductase activity;GO:0016621//cinnamoyl-CoA reductase activity;GO:0050662//coenzyme binding;GO:0003824//catalytic activity;GO:0016616//oxidoreductase activity, acting on the CH-OH group of donors, NAD or NADP as acceptor;	[C]membrane part;[F]catalytic activity;binding;	molecular_function;cellular_component
CL1695.Contig7_All	[C]GO:0016021//integral component of membrane;[F]GO:0016491//oxidoreductase activity;GO:0016616//oxidoreductase activity, acting on the CH-OH group of donors, NAD or NADP as acceptor;GO:0016621//cinnamoyl-CoA reductase activity;GO:0050662//coenzyme binding;GO:0003824//catalytic activity;	[C]membrane part;[F]binding;catalytic activity;	cellular_component;molecular_function
CL1696.Contig20_All	[P]GO:0007165//signal transduction;[C]GO:0016021//integral component of membrane;[F]GO:0043531//ADP binding;	[C]membrane part;[P]biological regulation;[F]binding;	cellular_component;biological_process;molecular_function
CL1696.Contig21_All	[P]GO:0007165//signal transduction;[C]GO:0016021//integral component of membrane;[F]GO:0043531//ADP binding;	[C]membrane part;[P]biological regulation;[F]binding;	cellular_component;molecular_function;biological_process
CL1696.Contig3_All	[P]GO:0007165//signal transduction;[C]GO:0016021//integral component of membrane;[F]GO:0043531//ADP binding;	[C]membrane part;[P]biological regulation;[F]binding;	cellular_component;biological_process;molecular_function
CL1696.Contig4_All	[P]GO:0007165//signal transduction;[C]GO:0016021//integral component of membrane;[F]GO:0043531//ADP binding;	[C]membrane part;[P]biological regulation;[F]binding;	molecular_function;cellular_component;biological_process
CL1701.Contig1_All	[F]GO:0004674//protein serine/threonine kinase activity;GO:0005524//ATP binding;	[F]catalytic activity;binding;	molecular_function
CL1701.Contig4_All	[F]GO:0005524//ATP binding;GO:0004674//protein serine/threonine kinase activity;	[F]catalytic activity;binding;	molecular_function
CL1705.Contig18_All	[P]GO:0045944//positive regulation of transcription by RNA polymerase II;GO:0006367//transcription initiation from RNA polymerase II promoter;[C]GO:0005669//transcription factor TFIID complex;[F]GO:0003743//translation initiation factor activity;GO:0003682//chromatin binding;GO:0008237//metallopeptidase activity;GO:0008270//zinc ion binding;GO:0044212//transcription regulatory region DNA binding;	[C]organelle part;[P]biological regulation;cellular process;[F]catalytic activity;binding;	cellular_component;molecular_function;biological_process
CL1712.Contig5_All	[F]GO:0004674//protein serine/threonine kinase activity;GO:0005524//ATP binding;	[F]catalytic activity;binding;	molecular_function
CL1714.Contig30_All	[P]GO:0006904//vesicle docking involved in exocytosis;	[P]cellular process;	biological_process
CL172.Contig5_All
CL1722.Contig3_All	[C]GO:0016021//integral component of membrane;	[C]membrane part;	cellular_component
CL1725.Contig2_All	[C]GO:0016021//integral component of membrane;[F]GO:0016747//transferase activity, transferring acyl groups other than amino-acyl groups;	[C]membrane part;[F]catalytic activity;	molecular_function;cellular_component
CL1727.Contig7_All	[P]GO:0045901//positive regulation of translational elongation;GO:0045905//positive regulation of translational termination;GO:0010089//xylem development;GO:0006452//translational frameshifting;[F]GO:0003743//translation initiation factor activity;GO:0043022//ribosome binding;GO:0003746//translation elongation factor activity;	[P]cellular process;biological regulation;developmental process;[F]binding;	biological_process;molecular_function
CL1728.Contig1_All	[C]GO:0016021//integral component of membrane;[F]GO:0005524//ATP binding;GO:0004672//protein kinase activity;	[C]membrane part;[F]binding;catalytic activity;	cellular_component;molecular_function
CL1728.Contig2_All	[P]GO:0046777//protein autophosphorylation;[C]GO:0005886//plasma membrane;GO:0016021//integral component of membrane;[F]GO:0004672//protein kinase activity;GO:0004674//protein serine/threonine kinase activity;GO:0005524//ATP binding;	[C]cell;membrane part;[P]cellular process;[F]catalytic activity;binding;	cellular_component;molecular_function;biological_process
CL1728.Contig5_All	[P]GO:0046777//protein autophosphorylation;[C]GO:0005886//plasma membrane;GO:0016021//integral component of membrane;[F]GO:0004672//protein kinase activity;GO:0004674//protein serine/threonine kinase activity;GO:0005524//ATP binding;	[C]cell;membrane part;[P]cellular process;[F]binding;catalytic activity;	cellular_component;molecular_function;biological_process
CL1728.Contig6_All	[P]GO:0046777//protein autophosphorylation;[C]GO:0016021//integral component of membrane;GO:0005886//plasma membrane;[F]GO:0004674//protein serine/threonine kinase activity;GO:0004672//protein kinase activity;GO:0005524//ATP binding;	[C]cell;membrane part;[P]cellular process;[F]catalytic activity;binding;	biological_process;molecular_function;cellular_component
CL1728.Contig8_All	[C]GO:0016021//integral component of membrane;[F]GO:0004672//protein kinase activity;GO:0005524//ATP binding;	[C]membrane part;[F]catalytic activity;binding;	molecular_function;cellular_component
CL1730.Contig7_All
CL1730.Contig8_All
CL1731.Contig13_All	[P]GO:0006468//protein phosphorylation;[C]GO:0005886//plasma membrane;[F]GO:0005524//ATP binding;GO:0004675//transmembrane receptor protein serine/threonine kinase activity;GO:0004674//protein serine/threonine kinase activity;	[C]cell;[P]cellular process;[F]binding;catalytic activity;	molecular_function;biological_process;cellular_component
CL1731.Contig4_All	[P]GO:0006468//protein phosphorylation;[C]GO:0005886//plasma membrane;[F]GO:0005524//ATP binding;GO:0004674//protein serine/threonine kinase activity;GO:0004675//transmembrane receptor protein serine/threonine kinase activity;	[C]cell;[P]cellular process;[F]catalytic activity;binding;	biological_process;molecular_function;cellular_component
CL1731.Contig5_All	[P]GO:0006468//protein phosphorylation;[C]GO:0005886//plasma membrane;[F]GO:0004674//protein serine/threonine kinase activity;GO:0004675//transmembrane receptor protein serine/threonine kinase activity;GO:0005524//ATP binding;	[C]cell;[P]cellular process;[F]catalytic activity;binding;	biological_process;cellular_component;molecular_function
CL1731.Contig9_All	[P]GO:0006468//protein phosphorylation;[C]GO:0005886//plasma membrane;[F]GO:0004674//protein serine/threonine kinase activity;GO:0004675//transmembrane receptor protein serine/threonine kinase activity;GO:0005524//ATP binding;	[C]cell;[P]cellular process;[F]binding;catalytic activity;	biological_process;cellular_component;molecular_function
CL1735.Contig1_All
CL1735.Contig7_All
CL1737.Contig12_All	[P]GO:0006749//glutathione metabolic process;[C]GO:0005737//cytoplasm;[F]GO:0004364//glutathione transferase activity;GO:0016740//transferase activity;	[C]cell;[P]cellular process;[F]catalytic activity;	molecular_function;biological_process;cellular_component
CL1737.Contig2_All	[P]GO:0006749//glutathione metabolic process;[C]GO:0005737//cytoplasm;[F]GO:0004364//glutathione transferase activity;GO:0016740//transferase activity;	[C]cell;[P]cellular process;[F]catalytic activity;	cellular_component;biological_process;molecular_function
CL1743.Contig12_All	[F]GO:0008168//methyltransferase activity;	[F]catalytic activity;	molecular_function
CL1743.Contig4_All	[F]GO:0008168//methyltransferase activity;	[F]catalytic activity;	molecular_function
CL1743.Contig7_All	[F]GO:0008168//methyltransferase activity;	[F]catalytic activity;	molecular_function
CL1745.Contig1_All
CL1747.Contig13_All
CL1748.Contig3_All	[F]GO:0004190//aspartic-type endopeptidase activity;	[F]catalytic activity;	molecular_function
CL1750.Contig10_All
CL1750.Contig12_All	[F]GO:0016758//transferase activity, transferring hexosyl groups;	[F]catalytic activity;	molecular_function
CL1754.Contig1_All
CL1754.Contig2_All
CL1754.Contig3_All
CL1754.Contig4_All
CL1754.Contig6_All
CL1757.Contig4_All	[C]GO:0016021//integral component of membrane;[F]GO:0005524//ATP binding;GO:0004672//protein kinase activity;GO:0004674//protein serine/threonine kinase activity;	[C]membrane part;[F]catalytic activity;binding;	cellular_component;molecular_function
CL1763.Contig2_All	[F]GO:0016491//oxidoreductase activity;GO:0050356//tropine dehydrogenase activity;	[F]catalytic activity;	molecular_function
CL1774.Contig13_All	[P]GO:0006397//mRNA processing;	[P]cellular process;	biological_process
CL1776.Contig2_All	[F]GO:0004066//asparagine synthase (glutamine-hydrolyzing) activity;	[F]catalytic activity;	molecular_function
CL1777.Contig2_All	[F]GO:0004722//protein serine/threonine phosphatase activity;	[F]catalytic activity;	molecular_function
CL1777.Contig4_All	[F]GO:0004722//protein serine/threonine phosphatase activity;	[F]catalytic activity;	molecular_function
CL1777.Contig5_All	[F]GO:0004722//protein serine/threonine phosphatase activity;	[F]catalytic activity;	molecular_function
CL1779.Contig4_All
CL1787.Contig1_All
CL1793.Contig3_All	[P]GO:0016192//vesicle-mediated transport;GO:0006906//vesicle fusion;GO:0006887//exocytosis;[C]GO:0031201//SNARE complex;GO:0016021//integral component of membrane;[F]GO:0005484//SNAP receptor activity;GO:0000149//SNARE binding;	[C]membrane part;cell;[P]cellular process;cellular component organization or biogenesis;localization;[F]binding;	molecular_function;biological_process;cellular_component
CL1793.Contig4_All	[P]GO:0006906//vesicle fusion;GO:0016192//vesicle-mediated transport;GO:0006887//exocytosis;[C]GO:0016021//integral component of membrane;GO:0031201//SNARE complex;[F]GO:0000149//SNARE binding;GO:0005484//SNAP receptor activity;	[C]membrane part;cell;[P]localization;cellular component organization or biogenesis;cellular process;[F]binding;	molecular_function;cellular_component;biological_process
CL1794.Contig1_All	[P]GO:0009808//lignin metabolic process;[C]GO:0016020//membrane;[F]GO:0016710//trans-cinnamate 4-monooxygenase activity;GO:0004497//monooxygenase activity;GO:0005506//iron ion binding;GO:0016709//oxidoreductase activity, acting on paired donors, with incorporation or reduction of molecular oxygen, NAD(P)H as one donor, and incorporation of one atom of oxygen;GO:0020037//heme binding;GO:0016705//o…	[C]membrane;[P]cellular process;[F]binding;catalytic activity;	cellular_component;biological_process;molecular_function
CL1794.Contig2_All	[P]GO:0009808//lignin metabolic process;[C]GO:0016020//membrane;[F]GO:0020037//heme binding;GO:0016710//trans-cinnamate 4-monooxygenase activity;GO:0016705//oxidoreductase activity, acting on paired donors, with incorporation or reduction of molecular oxygen;GO:0004497//monooxygenase activity;GO:0005506//iron ion binding;GO:0016709//oxidoreductase activity, acting on paired donors, with incorpora…	[C]membrane;[P]cellular process;[F]catalytic activity;binding;	biological_process;molecular_function;cellular_component
CL1794.Contig5_All	[F]GO:0004497//monooxygenase activity;GO:0020037//heme binding;GO:0005506//iron ion binding;GO:0016705//oxidoreductase activity, acting on paired donors, with incorporation or reduction of molecular oxygen;	[F]binding;catalytic activity;	molecular_function
CL1795.Contig3_All	[P]GO:0055114//oxidation-reduction process;[F]GO:0016491//oxidoreductase activity;	[P]metabolic process;[F]catalytic activity;	biological_process;molecular_function
CL1796.Contig1_All	[P]GO:0046856//phosphatidylinositol dephosphorylation;[F]GO:0004439//phosphatidylinositol-4,5-bisphosphate 5-phosphatase activity;GO:0034485//phosphatidylinositol-3,4,5-trisphosphate 5-phosphatase activity;GO:0016787//hydrolase activity;	[P]cellular process;[F]catalytic activity;	biological_process;molecular_function
CL1796.Contig4_All	[P]GO:0046856//phosphatidylinositol dephosphorylation;[F]GO:0034485//phosphatidylinositol-3,4,5-trisphosphate 5-phosphatase activity;GO:0016787//hydrolase activity;GO:0004439//phosphatidylinositol-4,5-bisphosphate 5-phosphatase activity;	[P]cellular process;[F]catalytic activity;	biological_process;molecular_function
CL1796.Contig8_All	[P]GO:0046856//phosphatidylinositol dephosphorylation;[F]GO:0004439//phosphatidylinositol-4,5-bisphosphate 5-phosphatase activity;GO:0034485//phosphatidylinositol-3,4,5-trisphosphate 5-phosphatase activity;	[P]cellular process;[F]catalytic activity;	molecular_function;biological_process
CL1799.Contig1_All	[F]GO:0043531//ADP binding;	[F]binding;	molecular_function
CL1799.Contig3_All	[F]GO:0043531//ADP binding;	[F]binding;	molecular_function
CL1799.Contig5_All	[F]GO:0043531//ADP binding;	[F]binding;	molecular_function
CL1799.Contig7_All	[F]GO:0043531//ADP binding;	[F]binding;	molecular_function
CL1799.Contig9_All	[F]GO:0043531//ADP binding;	[F]binding;	molecular_function
CL180.Contig15_All
CL1804.Contig1_All	[P]GO:0009416//response to light stimulus;GO:0009299//mRNA transcription;[C]GO:0005634//nucleus;	[C]cell;[P]response to stimulus;cellular process;	biological_process;cellular_component
CL1804.Contig2_All	[P]GO:0009299//mRNA transcription;GO:0009416//response to light stimulus;[C]GO:0005634//nucleus;	[C]cell;[P]response to stimulus;cellular process;	cellular_component;biological_process
CL1804.Contig6_All	[P]GO:0009416//response to light stimulus;GO:0009299//mRNA transcription;[C]GO:0005634//nucleus;	[C]cell;[P]cellular process;response to stimulus;	cellular_component;biological_process
CL1806.Contig3_All	[P]GO:0060548//negative regulation of cell death;GO:0071277//cellular response to calcium ion;[C]GO:0005886//plasma membrane;[F]GO:0005544//calcium-dependent phospholipid binding;	[C]cell;[P]cellular process;biological regulation;[F]binding;	molecular_function;biological_process;cellular_component
CL1806.Contig5_All	[P]GO:0071277//cellular response to calcium ion;GO:0060548//negative regulation of cell death;[C]GO:0005886//plasma membrane;[F]GO:0005544//calcium-dependent phospholipid binding;	[C]cell;[P]biological regulation;cellular process;[F]binding;	cellular_component;molecular_function;biological_process
CL1807.Contig9_All
CL1808.Contig10_All	[P]GO:0006891//intra-Golgi vesicle-mediated transport;GO:0006888//ER to Golgi vesicle-mediated transport;GO:0006890//retrograde vesicle-mediated transport, Golgi to ER;GO:0006886//intracellular protein transport;[C]GO:0030126//COPI vesicle coat;	[C]organelle part;[P]localization;	cellular_component;biological_process
CL1808.Contig14_All	[P]GO:0006891//intra-Golgi vesicle-mediated transport;GO:0006888//ER to Golgi vesicle-mediated transport;GO:0006886//intracellular protein transport;GO:0006890//retrograde vesicle-mediated transport, Golgi to ER;[C]GO:0030126//COPI vesicle coat;	[C]organelle part;[P]localization;	biological_process;cellular_component
CL1808.Contig27_All	[P]GO:0006886//intracellular protein transport;GO:0006888//ER to Golgi vesicle-mediated transport;GO:0006891//intra-Golgi vesicle-mediated transport;GO:0006890//retrograde vesicle-mediated transport, Golgi to ER;[C]GO:0030126//COPI vesicle coat;	[C]organelle part;[P]localization;	biological_process;cellular_component
CL1808.Contig3_All	[P]GO:0006888//ER to Golgi vesicle-mediated transport;GO:0006886//intracellular protein transport;GO:0006891//intra-Golgi vesicle-mediated transport;GO:0006890//retrograde vesicle-mediated transport, Golgi to ER;[C]GO:0030126//COPI vesicle coat;	[C]organelle part;[P]localization;	biological_process;cellular_component
CL1808.Contig6_All	[P]GO:0006886//intracellular protein transport;GO:0006888//ER to Golgi vesicle-mediated transport;GO:0006891//intra-Golgi vesicle-mediated transport;GO:0006890//retrograde vesicle-mediated transport, Golgi to ER;[C]GO:0030126//COPI vesicle coat;	[C]organelle part;[P]localization;	biological_process;cellular_component
CL1811.Contig4_All
CL1812.Contig2_All	[C]GO:0016021//integral component of membrane;	[C]membrane part;	cellular_component
CL1812.Contig4_All
CL1817.Contig11_All	[F]GO:0016831//carboxy-lyase activity;GO:0016787//hydrolase activity;	[F]catalytic activity;	molecular_function
CL1818.Contig2_All	[P]GO:0006002//fructose 6-phosphate metabolic process;[C]GO:0005737//cytoplasm;[F]GO:0003872//6-phosphofructokinase activity;GO:0005524//ATP binding;GO:0046872//metal ion binding;	[C]cell;[P]cellular process;[F]catalytic activity;binding;	cellular_component;molecular_function;biological_process
CL1819.Contig1_All
CL182.Contig24_All	[C]GO:0016021//integral component of membrane;GO:0005887//integral component of plasma membrane;[F]GO:0005388//calcium-transporting ATPase activity;GO:0005516//calmodulin binding;GO:0005524//ATP binding;	[C]cell;membrane part;[F]binding;transporter activity;	molecular_function;cellular_component
CL182.Contig3_All	[C]GO:0016021//integral component of membrane;[F]GO:0005524//ATP binding;GO:0005388//calcium-transporting ATPase activity;GO:0005516//calmodulin binding;	[C]membrane part;[F]binding;transporter activity;	molecular_function;cellular_component
CL1824.Contig3_All	[P]GO:0006335//DNA replication-dependent nucleosome assembly;GO:0034080//CENP-A containing nucleosome assembly;[C]GO:0005654//nucleoplasm;GO:0005634//nucleus;[F]GO:0042393//histone binding;	[C]organelle part;cell;[P]cellular component organization or biogenesis;[F]binding;	cellular_component;biological_process;molecular_function
CL183.Contig2_All
CL1834.Contig5_All	[F]GO:0016787//hydrolase activity;	[F]catalytic activity;	molecular_function
CL1836.Contig1_All	[P]GO:0007275//multicellular organism development;[C]GO:0005618//cell wall;GO:0005576//extracellular region;[F]GO:0004725//protein tyrosine phosphatase activity;GO:0005199//structural constituent of cell wall;	[C]cell;extracellular region;[P]multicellular organismal process;[F]structural molecule activity;catalytic activity;	molecular_function;cellular_component;biological_process
CL1836.Contig2_All	[C]GO:0005576//extracellular region;[F]GO:0005199//structural constituent of cell wall;	[C]extracellular region;[F]structural molecule activity;	molecular_function;cellular_component
CL1836.Contig3_All	[P]GO:0007275//multicellular organism development;[C]GO:0005618//cell wall;GO:0005576//extracellular region;[F]GO:0004725//protein tyrosine phosphatase activity;GO:0005199//structural constituent of cell wall;	[C]cell;extracellular region;[P]multicellular organismal process;[F]structural molecule activity;catalytic activity;	molecular_function;biological_process;cellular_component
CL184.Contig10_All	[P]GO:0007165//signal transduction;[F]GO:0043531//ADP binding;	[P]biological regulation;[F]binding;	molecular_function;biological_process
CL184.Contig11_All	[P]GO:0007165//signal transduction;[F]GO:0043531//ADP binding;	[P]biological regulation;[F]binding;	biological_process;molecular_function
CL184.Contig18_All	[P]GO:0007165//signal transduction;[F]GO:0043531//ADP binding;	[P]biological regulation;[F]binding;	molecular_function;biological_process
CL184.Contig6_All	[P]GO:0007165//signal transduction;[F]GO:0043531//ADP binding;	[P]biological regulation;[F]binding;	biological_process;molecular_function
CL1843.Contig1_All	[P]GO:0009737//response to abscisic acid;GO:0042127//regulation of cell proliferation;GO:0009749//response to glucose;GO:0009414//response to water deprivation;GO:0010182//sugar mediated signaling pathway;[C]GO:0005634//nucleus;GO:0010008//endosome membrane;GO:0005886//plasma membrane;GO:0016021//integral component of membrane;[F]GO:0004930//G protein-coupled receptor activity;GO:0005096//GTPase …	[C]membrane part;cell;organelle part;[P]response to stimulus;biological regulation;[F]molecular function regulator;molecular transducer activity;	biological_process;cellular_component;molecular_function
CL1844.Contig1_All	[P]GO:0008152//metabolic process;[C]GO:0005737//cytoplasm;[F]GO:0033925//mannosyl-glycoprotein endo-beta-N-acetylglucosaminidase activity;	[C]cell;[P]metabolic process;[F]catalytic activity;	molecular_function;cellular_component;biological_process
CL1844.Contig2_All	[P]GO:0006517//protein deglycosylation;[C]GO:0005737//cytoplasm;GO:0016021//integral component of membrane;[F]GO:0033925//mannosyl-glycoprotein endo-beta-N-acetylglucosaminidase activity;	[C]cell;membrane part;[P]cellular process;[F]catalytic activity;	cellular_component;biological_process;molecular_function
CL1848.Contig2_All	[P]GO:0006662//glycerol ether metabolic process;GO:0045454//cell redox homeostasis;[C]GO:0005623//cell;GO:0005737//cytoplasm;[F]GO:0016671//oxidoreductase activity, acting on a sulfur group of donors, disulfide as acceptor;GO:0015035//protein disulfide oxidoreductase activity;GO:0047134//protein-disulfide reductase activity;	[C]cell;[P]metabolic process;biological regulation;[F]catalytic activity;	cellular_component;molecular_function;biological_process
CL1849.Contig2_All	[P]GO:0045944//positive regulation of transcription by RNA polymerase II;[C]GO:0005634//nucleus;[F]GO:0003677//DNA binding;GO:0043565//sequence-specific DNA binding;	[C]cell;[P]biological regulation;[F]binding;	biological_process;molecular_function;cellular_component
CL1852.Contig10_All	[C]GO:0005768//endosome;GO:0016021//integral component of membrane;GO:0005802//trans-Golgi network;[F]GO:0016314//phosphatidylinositol-3,4,5-trisphosphate 3-phosphatase activity;GO:0008168//methyltransferase activity;	[C]cell;organelle part;membrane part;[F]catalytic activity;	molecular_function;cellular_component
CL1852.Contig15_All	[C]GO:0005802//trans-Golgi network;GO:0016021//integral component of membrane;GO:0005768//endosome;[F]GO:0008168//methyltransferase activity;	[C]membrane part;cell;organelle part;[F]catalytic activity;	molecular_function;cellular_component
CL1852.Contig4_All	[C]GO:0005768//endosome;GO:0005802//trans-Golgi network;GO:0016021//integral component of membrane;[F]GO:0016314//phosphatidylinositol-3,4,5-trisphosphate 3-phosphatase activity;GO:0008168//methyltransferase activity;	[C]organelle part;membrane part;cell;[F]catalytic activity;	cellular_component;molecular_function
CL1852.Contig7_All	[C]GO:0005802//trans-Golgi network;GO:0005768//endosome;GO:0016021//integral component of membrane;[F]GO:0008168//methyltransferase activity;GO:0016314//phosphatidylinositol-3,4,5-trisphosphate 3-phosphatase activity;	[C]organelle part;cell;membrane part;[F]catalytic activity;	cellular_component;molecular_function
CL1852.Contig8_All	[C]GO:0005802//trans-Golgi network;GO:0016021//integral component of membrane;GO:0005768//endosome;[F]GO:0008168//methyltransferase activity;GO:0016314//phosphatidylinositol-3,4,5-trisphosphate 3-phosphatase activity;	[C]cell;membrane part;organelle part;[F]catalytic activity;	molecular_function;cellular_component
CL1857.Contig2_All
CL1863.Contig16_All	[C]GO:0016021//integral component of membrane;[F]GO:0005216//ion channel activity;	[C]membrane part;[F]transporter activity;	molecular_function;cellular_component
CL1863.Contig17_All	[C]GO:0016021//integral component of membrane;[F]GO:0005216//ion channel activity;	[C]membrane part;[F]transporter activity;	cellular_component;molecular_function
CL1863.Contig18_All	[C]GO:0016021//integral component of membrane;[F]GO:0005216//ion channel activity;	[C]membrane part;[F]transporter activity;	cellular_component;molecular_function
CL1863.Contig7_All	[C]GO:0016021//integral component of membrane;[F]GO:0005216//ion channel activity;	[C]membrane part;[F]transporter activity;	cellular_component;molecular_function
CL1865.Contig5_All	[P]GO:0055114//oxidation-reduction process;[C]GO:0005743//mitochondrial inner membrane;GO:0016021//integral component of membrane;GO:0005886//plasma membrane;[F]GO:0016491//oxidoreductase activity;	[C]membrane part;organelle part;cell;[P]metabolic process;[F]catalytic activity;	molecular_function;biological_process;cellular_component
CL1866.Contig2_All	[P]GO:0006355//regulation of transcription, DNA-templated;GO:0009734//auxin-activated signaling pathway;[C]GO:0005634//nucleus;	[C]cell;[P]biological regulation;	cellular_component;biological_process
CL187.Contig14_All	[P]GO:0006468//protein phosphorylation;[C]GO:0005886//plasma membrane;GO:0016021//integral component of membrane;[F]GO:0004674//protein serine/threonine kinase activity;GO:0005524//ATP binding;GO:0004675//transmembrane receptor protein serine/threonine kinase activity;	[C]cell;membrane part;[P]cellular process;[F]catalytic activity;binding;	cellular_component;molecular_function;biological_process
CL187.Contig20_All	[P]GO:0006468//protein phosphorylation;[C]GO:0016021//integral component of membrane;GO:0005886//plasma membrane;[F]GO:0004675//transmembrane receptor protein serine/threonine kinase activity;GO:0005524//ATP binding;GO:0004674//protein serine/threonine kinase activity;	[C]membrane part;cell;[P]cellular process;[F]catalytic activity;binding;	cellular_component;biological_process;molecular_function
CL187.Contig29_All	[P]GO:0006468//protein phosphorylation;[C]GO:0005886//plasma membrane;GO:0016021//integral component of membrane;[F]GO:0004674//protein serine/threonine kinase activity;GO:0004675//transmembrane receptor protein serine/threonine kinase activity;GO:0005524//ATP binding;	[C]membrane part;cell;[P]cellular process;[F]binding;catalytic activity;	biological_process;molecular_function;cellular_component
CL187.Contig6_All	[P]GO:0006468//protein phosphorylation;[C]GO:0005886//plasma membrane;GO:0016021//integral component of membrane;[F]GO:0005524//ATP binding;GO:0004675//transmembrane receptor protein serine/threonine kinase activity;GO:0004674//protein serine/threonine kinase activity;	[C]cell;membrane part;[P]cellular process;[F]catalytic activity;binding;	cellular_component;molecular_function;biological_process
CL1873.Contig3_All	[P]GO:0006556//S-adenosylmethionine biosynthetic process;GO:0006730//one-carbon metabolic process;[C]GO:0005829//cytosol;[F]GO:0005524//ATP binding;GO:0004478//methionine adenosyltransferase activity;GO:0046872//metal ion binding;	[C]cell;[P]cellular process;[F]catalytic activity;binding;	cellular_component;biological_process;molecular_function
CL1878.Contig3_All	[P]GO:0007035//vacuolar acidification;GO:0015991//ATP hydrolysis coupled proton transport;[C]GO:0000220//vacuolar proton-transporting V-type ATPase, V0 domain;GO:0016471//vacuolar proton-transporting V-type ATPase complex;GO:0016021//integral component of membrane;[F]GO:0046961//proton-transporting ATPase activity, rotational mechanism;GO:0051117//ATPase binding;	[C]membrane part;organelle part;[P]localization;biological regulation;[F]binding;transporter activity;	cellular_component;molecular_function;biological_process
CL1878.Contig4_All	[P]GO:0015991//ATP hydrolysis coupled proton transport;[C]GO:0016021//integral component of membrane;GO:0000220//vacuolar proton-transporting V-type ATPase, V0 domain;[F]GO:0015078//proton transmembrane transporter activity;	[C]membrane part;organelle part;[P]localization;[F]transporter activity;	biological_process;molecular_function;cellular_component
CL1881.Contig5_All	[P]GO:0006730//one-carbon metabolic process;[C]GO:0005737//cytoplasm;GO:0005759//mitochondrial matrix;[F]GO:0005524//ATP binding;GO:0004326//tetrahydrofolylpolyglutamate synthase activity;	[C]cell;organelle part;[P]cellular process;[F]catalytic activity;binding;	molecular_function;biological_process;cellular_component
CL1883.Contig3_All	[C]GO:0016021//integral component of membrane;GO:0005634//nucleus;[F]GO:0046872//metal ion binding;GO:0003677//DNA binding;	[C]cell;membrane part;[F]binding;	molecular_function;cellular_component
CL1884.Contig1_All
CL1886.Contig1_All	[F]GO:0003723//RNA binding;	[F]binding;	molecular_function
CL1889.Contig1_All	[C]GO:0016021//integral component of membrane;[F]GO:0003904//deoxyribodipyrimidine photo-lyase activity;GO:0008168//methyltransferase activity;GO:0016430//tRNA (adenine-N6-)-methyltransferase activity;	[C]membrane part;[F]catalytic activity;	cellular_component;molecular_function
CL1889.Contig3_All	[C]GO:0016021//integral component of membrane;[F]GO:0003904//deoxyribodipyrimidine photo-lyase activity;GO:0016430//tRNA (adenine-N6-)-methyltransferase activity;GO:0008168//methyltransferase activity;	[C]membrane part;[F]catalytic activity;	molecular_function;cellular_component
CL1889.Contig6_All	[C]GO:0016021//integral component of membrane;[F]GO:0008168//methyltransferase activity;GO:0016430//tRNA (adenine-N6-)-methyltransferase activity;GO:0003904//deoxyribodipyrimidine photo-lyase activity;	[C]membrane part;[F]catalytic activity;	cellular_component;molecular_function
CL1889.Contig7_All	[C]GO:0016021//integral component of membrane;[F]GO:0016430//tRNA (adenine-N6-)-methyltransferase activity;	[C]membrane part;[F]catalytic activity;	cellular_component;molecular_function
CL1889.Contig8_All	[F]GO:0016430//tRNA (adenine-N6-)-methyltransferase activity;GO:0003904//deoxyribodipyrimidine photo-lyase activity;	[F]catalytic activity;	molecular_function
CL1894.Contig4_All
CL1896.Contig2_All	[F]GO:0003924//GTPase activity;GO:0003746//translation elongation factor activity;GO:0005525//GTP binding;	[F]binding;catalytic activity;	molecular_function
CL1896.Contig3_All	[F]GO:0005525//GTP binding;GO:0003924//GTPase activity;GO:0003746//translation elongation factor activity;	[F]binding;catalytic activity;	molecular_function
CL1899.Contig2_All	[P]GO:0005975//carbohydrate metabolic process;[C]GO:0016021//integral component of membrane;[F]GO:0004575//sucrose alpha-glucosidase activity;	[C]membrane part;[P]metabolic process;[F]catalytic activity;	biological_process;molecular_function;cellular_component
CL19.Contig3_All	[F]GO:0004518//nuclease activity;	[F]catalytic activity;	molecular_function
CL190.Contig3_All	[C]GO:0005634//nucleus;[F]GO:0008233//peptidase activity;	[C]cell;[F]catalytic activity;	cellular_component;molecular_function
CL190.Contig5_All	[P]GO:0051307//meiotic chromosome separation;[C]GO:0072686//mitotic spindle;GO:0005737//cytoplasm;GO:0005813//centrosome;GO:0005634//nucleus;[F]GO:0008233//peptidase activity;GO:0004197//cysteine-type endopeptidase activity;	[C]cell;organelle part;[P]cellular component organization or biogenesis;[F]catalytic activity;	cellular_component;molecular_function;biological_process
CL1909.Contig6_All	[P]GO:0006355//regulation of transcription, DNA-templated;[F]GO:0004672//protein kinase activity;GO:0005524//ATP binding;	[P]biological regulation;[F]catalytic activity;binding;	biological_process;molecular_function
CL1910.Contig1_All	[P]GO:0016075//rRNA catabolic process;GO:0006401//RNA catabolic process;GO:0006364//rRNA processing;[C]GO:0000178//exosome (RNase complex);GO:0000176//nuclear exosome (RNase complex);GO:0000177//cytoplasmic exosome (RNase complex);[F]GO:0003723//RNA binding;GO:0008859//exoribonuclease II activity;GO:0000175//3'-5'-exoribonuclease activity;GO:0004519//endonuclease activity;	[C]cell;organelle part;[P]cellular process;cellular component organization or biogenesis;[F]catalytic activity;binding;	cellular_component;molecular_function;biological_process
CL1915.Contig16_All	[F]GO:0003824//catalytic activity;	[F]catalytic activity;	molecular_function
CL1915.Contig4_All	[P]GO:0009451//RNA modification;[F]GO:0008568//microtubule-severing ATPase activity;	[P]cellular process;[F]catalytic activity;	biological_process;molecular_function
CL1915.Contig6_All	[P]GO:0009451//RNA modification;[F]GO:0008568//microtubule-severing ATPase activity;	[P]cellular process;[F]catalytic activity;	biological_process;molecular_function
CL1916.Contig3_All
CL1916.Contig7_All
CL1917.Contig1_All	[F]GO:0051213//dioxygenase activity;GO:0016491//oxidoreductase activity;GO:0046872//metal ion binding;	[F]binding;catalytic activity;	molecular_function
CL1917.Contig2_All	[F]GO:0046872//metal ion binding;GO:0016491//oxidoreductase activity;GO:0051213//dioxygenase activity;	[F]catalytic activity;binding;	molecular_function
CL1922.Contig1_All	[F]GO:0003680//AT DNA binding;	[F]binding;	molecular_function
CL1931.Contig1_All	[F]GO:0004866//endopeptidase inhibitor activity;GO:0004867//serine-type endopeptidase inhibitor activity;GO:0008233//peptidase activity;	[F]molecular function regulator;catalytic activity;	molecular_function
CL1931.Contig3_All	[F]GO:0004867//serine-type endopeptidase inhibitor activity;GO:0004866//endopeptidase inhibitor activity;	[F]molecular function regulator;	molecular_function
CL1931.Contig6_All	[F]GO:0004866//endopeptidase inhibitor activity;	[F]molecular function regulator;	molecular_function
CL1933.Contig1_All	[C]GO:0016021//integral component of membrane;	[C]membrane part;	cellular_component
CL1933.Contig4_All	[C]GO:0016021//integral component of membrane;	[C]membrane part;	cellular_component
CL1933.Contig5_All	[C]GO:0016021//integral component of membrane;	[C]membrane part;	cellular_component
CL1934.Contig1_All
CL1934.Contig2_All
CL1934.Contig3_All
CL1934.Contig4_All
CL1934.Contig6_All
CL1934.Contig9_All
CL1935.Contig4_All	[P]GO:0010224//response to UV-B;GO:0009926//auxin polar transport;[C]GO:0009941//chloroplast envelope;GO:0005739//mitochondrion;	[C]cell;organelle part;[P]response to stimulus;biological regulation;	cellular_component;biological_process
CL1936.Contig3_All	[P]GO:0055085//transmembrane transport;[C]GO:0016021//integral component of membrane;	[C]membrane part;[P]localization;	cellular_component;biological_process
CL1936.Contig4_All	[P]GO:0055085//transmembrane transport;[C]GO:0016021//integral component of membrane;	[C]membrane part;[P]localization;	cellular_component;biological_process
CL194.Contig6_All	[P]GO:0006355//regulation of transcription, DNA-templated;GO:0009734//auxin-activated signaling pathway;[C]GO:0005634//nucleus;[F]GO:0003677//DNA binding;	[C]cell;[P]biological regulation;[F]binding;	cellular_component;molecular_function;biological_process
CL1943.Contig11_All	[F]GO:0016787//hydrolase activity;	[F]catalytic activity;	molecular_function
CL1943.Contig2_All	[F]GO:0016787//hydrolase activity;	[F]catalytic activity;	molecular_function
CL1943.Contig3_All	[F]GO:0016787//hydrolase activity;	[F]catalytic activity;	molecular_function
CL1946.Contig3_All	[F]GO:0016301//kinase activity;GO:0005199//structural constituent of cell wall;	[F]structural molecule activity;catalytic activity;	molecular_function
CL1946.Contig5_All	[F]GO:0016301//kinase activity;	[F]catalytic activity;	molecular_function
CL1946.Contig6_All	[C]GO:0070701//mucus layer;GO:0016021//integral component of membrane;[F]GO:0003824//catalytic activity;GO:0009055//electron transfer activity;	[C]extracellular region;membrane part;[F]catalytic activity;	molecular_function;cellular_component
CL1947.Contig1_All
CL1949.Contig6_All	[P]GO:0006004//fucose metabolic process;[C]GO:0005737//cytoplasm;GO:0016021//integral component of membrane;GO:0005634//nucleus;[F]GO:0008237//metallopeptidase activity;GO:0005524//ATP binding;GO:0016757//transferase activity, transferring glycosyl groups;	[C]membrane part;cell;[P]metabolic process;[F]catalytic activity;binding;	biological_process;cellular_component;molecular_function
CL1951.Contig1_All	[F]GO:0008270//zinc ion binding;	[F]binding;	molecular_function
CL1953.Contig1_All	[P]GO:0006869//lipid transport;[C]GO:0005829//cytosol;[F]GO:0000062//fatty-acyl-CoA binding;	[C]cell;[P]localization;[F]binding;	biological_process;molecular_function;cellular_component
CL1954.Contig4_All
CL1963.Contig1_All	[P]GO:1990414//replication-born double-strand break repair via sister chromatid exchange;GO:0007049//cell cycle;GO:0071733//transcriptional activation by promoter-enhancer looping;GO:1905406//positive regulation of mitotic cohesin loading;GO:0010468//regulation of gene expression;GO:0034087//establishment of mitotic sister chromatid cohesion;GO:0071169//establishment of protein localization to ch…	[C]organelle part;cell;[P]biological regulation;cellular process;cellular component organization or biogenesis;localization;[F]binding;	molecular_function;cellular_component;biological_process
CL1963.Contig2_All	[P]GO:0070550//rDNA condensation;GO:0007049//cell cycle;GO:0007076//mitotic chromosome condensation;GO:0071733//transcriptional activation by promoter-enhancer looping;GO:0006302//double-strand break repair;GO:1905406//positive regulation of mitotic cohesin loading;GO:1990414//replication-born double-strand break repair via sister chromatid exchange;GO:0034087//establishment of mitotic sister chr…	[C]organelle part;cell;[P]cellular component organization or biogenesis;cellular process;localization;biological regulation;[F]binding;	cellular_component;molecular_function;biological_process
CL197.Contig1_All	[F]GO:0016747//transferase activity, transferring acyl groups other than amino-acyl groups;	[F]catalytic activity;	molecular_function
CL197.Contig8_All	[F]GO:0016747//transferase activity, transferring acyl groups other than amino-acyl groups;	[F]catalytic activity;	molecular_function
CL197.Contig9_All	[F]GO:0016747//transferase activity, transferring acyl groups other than amino-acyl groups;	[F]catalytic activity;	molecular_function
CL1979.Contig13_All
CL1979.Contig1_All
CL198.Contig2_All	[P]GO:0006006//glucose metabolic process;GO:0006096//glycolytic process;[C]GO:0005829//cytosol;[F]GO:0051287//NAD binding;GO:0004365//glyceraldehyde-3-phosphate dehydrogenase (NAD+) (phosphorylating) activity;GO:0050661//NADP binding;GO:0016620//oxidoreductase activity, acting on the aldehyde or oxo group of donors, NAD or NADP as acceptor;	[C]cell;[P]metabolic process;cellular process;[F]binding;catalytic activity;	cellular_component;molecular_function;biological_process
CL198.Contig3_All	[P]GO:0006006//glucose metabolic process;[F]GO:0050661//NADP binding;GO:0051287//NAD binding;GO:0016620//oxidoreductase activity, acting on the aldehyde or oxo group of donors, NAD or NADP as acceptor;	[P]metabolic process;[F]catalytic activity;binding;	molecular_function;biological_process
CL198.Contig6_All	[P]GO:0006006//glucose metabolic process;GO:0006096//glycolytic process;[C]GO:0005829//cytosol;[F]GO:0016620//oxidoreductase activity, acting on the aldehyde or oxo group of donors, NAD or NADP as acceptor;GO:0004365//glyceraldehyde-3-phosphate dehydrogenase (NAD+) (phosphorylating) activity;GO:0050661//NADP binding;GO:0051287//NAD binding;	[C]cell;[P]metabolic process;cellular process;[F]binding;catalytic activity;	cellular_component;biological_process;molecular_function
CL198.Contig7_All	[P]GO:0006096//glycolytic process;GO:0006006//glucose metabolic process;[C]GO:0005829//cytosol;[F]GO:0016620//oxidoreductase activity, acting on the aldehyde or oxo group of donors, NAD or NADP as acceptor;GO:0051287//NAD binding;GO:0050661//NADP binding;GO:0004365//glyceraldehyde-3-phosphate dehydrogenase (NAD+) (phosphorylating) activity;	[C]cell;[P]cellular process;metabolic process;[F]binding;catalytic activity;	molecular_function;cellular_component;biological_process
CL1980.Contig7_All	[C]GO:0016021//integral component of membrane;	[C]membrane part;	cellular_component
CL1982.Contig1_All	[P]GO:0045292//mRNA cis splicing, via spliceosome;GO:0000398//mRNA splicing, via spliceosome;[C]GO:0005685//U1 snRNP;GO:0071004//U2-type prespliceosome;[F]GO:0003723//RNA binding;	[C]organelle part;[P]cellular process;[F]binding;	cellular_component;molecular_function;biological_process
CL1983.Contig1_All	[F]GO:0016810//hydrolase activity, acting on carbon-nitrogen (but not peptide) bonds;	[F]catalytic activity;	molecular_function
CL1984.Contig2_All	[P]GO:0055085//transmembrane transport;[C]GO:0009536//plastid;GO:0016021//integral component of membrane;[F]GO:0005315//inorganic phosphate transmembrane transporter activity;	[C]membrane part;cell;[P]localization;[F]transporter activity;	biological_process;cellular_component;molecular_function
CL1991.Contig3_All	[F]GO:0061631//ubiquitin conjugating enzyme activity;	[F]catalytic activity;	molecular_function
CL1991.Contig4_All	[F]GO:0061631//ubiquitin conjugating enzyme activity;	[F]catalytic activity;	molecular_function
CL1992.Contig2_All	[P]GO:0048544//recognition of pollen;GO:0006468//protein phosphorylation;[C]GO:0016021//integral component of membrane;GO:0005886//plasma membrane;[F]GO:0030246//carbohydrate binding;GO:0004674//protein serine/threonine kinase activity;GO:0005524//ATP binding;	[C]membrane part;cell;[P]cellular process;multi-organism process;[F]catalytic activity;binding;	molecular_function;cellular_component;biological_process
CL1997.Contig1_All
CL2001.Contig4_All	[P]GO:0016226//iron-sulfur cluster assembly;[C]GO:0097361//CIA complex;	[C]cell;[P]cellular component organization or biogenesis;	cellular_component;biological_process
CL2002.Contig2_All	[C]GO:0005829//cytosol;[F]GO:0051539//4 iron, 4 sulfur cluster binding;	[C]cell;[F]binding;	molecular_function;cellular_component
CL2002.Contig4_All	[C]GO:0005829//cytosol;[F]GO:0051539//4 iron, 4 sulfur cluster binding;	[C]cell;[F]binding;	cellular_component;molecular_function
CL2007.Contig3_All	[F]GO:0016788//hydrolase activity, acting on ester bonds;	[F]catalytic activity;	molecular_function
CL2008.Contig2_All	[P]GO:0006886//intracellular protein transport;GO:0032482//Rab protein signal transduction;GO:0006890//retrograde vesicle-mediated transport, Golgi to ER;GO:0042147//retrograde transport, endosome to Golgi;GO:0006891//intra-Golgi vesicle-mediated transport;[C]GO:0005794//Golgi apparatus;GO:0005829//cytosol;[F]GO:0005525//GTP binding;GO:0003924//GTPase activity;	[C]cell;[P]localization;biological regulation;[F]catalytic activity;binding;	cellular_component;molecular_function;biological_process
CL202.Contig13_All	[P]GO:0006351//transcription, DNA-templated;[F]GO:0043565//sequence-specific DNA binding;GO:0003700//DNA-binding transcription factor activity;	[P]cellular process;[F]transcription regulator activity;binding;	biological_process;molecular_function
CL202.Contig22_All	[P]GO:0006351//transcription, DNA-templated;[F]GO:0003700//DNA-binding transcription factor activity;GO:0043565//sequence-specific DNA binding;	[P]cellular process;[F]transcription regulator activity;binding;	biological_process;molecular_function
CL202.Contig5_All	[P]GO:0006351//transcription, DNA-templated;[F]GO:0043565//sequence-specific DNA binding;GO:0003700//DNA-binding transcription factor activity;	[P]cellular process;[F]binding;transcription regulator activity;	molecular_function;biological_process
CL2020.Contig2_All	[P]GO:0005975//carbohydrate metabolic process;[F]GO:0004650//polygalacturonase activity;	[P]metabolic process;[F]catalytic activity;	biological_process;molecular_function
CL2020.Contig3_All	[P]GO:0005975//carbohydrate metabolic process;[F]GO:0004650//polygalacturonase activity;GO:0047911//galacturan 1,4-alpha-galacturonidase activity;	[P]metabolic process;[F]catalytic activity;	biological_process;molecular_function
CL2021.Contig2_All	[P]GO:0034314//Arp2/3 complex-mediated actin nucleation;[C]GO:0005885//Arp2/3 protein complex;[F]GO:0005524//ATP binding;	[C]organelle part;[P]cellular component organization or biogenesis;[F]binding;	biological_process;cellular_component;molecular_function
CL2029.Contig2_All	[C]GO:0016021//integral component of membrane;	[C]membrane part;	cellular_component
CL2033.Contig3_All
CL2038.Contig1_All	[P]GO:0019438//aromatic compound biosynthetic process;[C]GO:0005829//cytosol;[F]GO:0008757//S-adenosylmethionine-dependent methyltransferase activity;GO:0046983//protein dimerization activity;GO:0030755//quercetin 3-O-methyltransferase activity;GO:0008171//O-methyltransferase activity;	[C]cell;[P]cellular process;[F]binding;catalytic activity;	cellular_component;biological_process;molecular_function
CL2038.Contig2_All	[P]GO:0019438//aromatic compound biosynthetic process;[C]GO:0005829//cytosol;[F]GO:0008757//S-adenosylmethionine-dependent methyltransferase activity;GO:0046983//protein dimerization activity;GO:0008171//O-methyltransferase activity;GO:0030755//quercetin 3-O-methyltransferase activity;	[C]cell;[P]cellular process;[F]binding;catalytic activity;	molecular_function;cellular_component;biological_process
CL204.Contig1_All	[F]GO:0004672//protein kinase activity;GO:0005524//ATP binding;	[F]binding;catalytic activity;	molecular_function
CL204.Contig2_All	[F]GO:0004672//protein kinase activity;GO:0005524//ATP binding;	[F]binding;catalytic activity;	molecular_function
CL2046.Contig11_All	[P]GO:0045337//farnesyl diphosphate biosynthetic process;GO:0033384//geranyl diphosphate biosynthetic process;[C]GO:0005737//cytoplasm;[F]GO:0004161//dimethylallyltranstransferase activity;GO:0004337//geranyltranstransferase activity;	[C]cell;[P]cellular process;[F]catalytic activity;	cellular_component;molecular_function;biological_process
CL2046.Contig1_All	[P]GO:0045337//farnesyl diphosphate biosynthetic process;GO:0033384//geranyl diphosphate biosynthetic process;[C]GO:0005737//cytoplasm;[F]GO:0004161//dimethylallyltranstransferase activity;GO:0004337//geranyltranstransferase activity;	[C]cell;[P]cellular process;[F]catalytic activity;	cellular_component;biological_process;molecular_function
CL2046.Contig2_All	[P]GO:0045337//farnesyl diphosphate biosynthetic process;GO:0033384//geranyl diphosphate biosynthetic process;[C]GO:0005737//cytoplasm;[F]GO:0004337//geranyltranstransferase activity;GO:0004161//dimethylallyltranstransferase activity;	[C]cell;[P]cellular process;[F]catalytic activity;	molecular_function;cellular_component;biological_process
CL2046.Contig4_All	[P]GO:0033384//geranyl diphosphate biosynthetic process;GO:0045337//farnesyl diphosphate biosynthetic process;[C]GO:0005737//cytoplasm;[F]GO:0004161//dimethylallyltranstransferase activity;GO:0004337//geranyltranstransferase activity;	[C]cell;[P]cellular process;[F]catalytic activity;	molecular_function;cellular_component;biological_process
CL2046.Contig5_All	[P]GO:0045337//farnesyl diphosphate biosynthetic process;GO:0033384//geranyl diphosphate biosynthetic process;[C]GO:0005737//cytoplasm;[F]GO:0004337//geranyltranstransferase activity;GO:0004161//dimethylallyltranstransferase activity;	[C]cell;[P]cellular process;[F]catalytic activity;	molecular_function;biological_process;cellular_component
CL2046.Contig6_All	[P]GO:0033384//geranyl diphosphate biosynthetic process;GO:0045337//farnesyl diphosphate biosynthetic process;[C]GO:0005737//cytoplasm;[F]GO:0004161//dimethylallyltranstransferase activity;GO:0004337//geranyltranstransferase activity;	[C]cell;[P]cellular process;[F]catalytic activity;	molecular_function;biological_process;cellular_component
CL2046.Contig8_All	[P]GO:0045337//farnesyl diphosphate biosynthetic process;GO:0033384//geranyl diphosphate biosynthetic process;[C]GO:0005737//cytoplasm;[F]GO:0004161//dimethylallyltranstransferase activity;GO:0004337//geranyltranstransferase activity;	[C]cell;[P]cellular process;[F]catalytic activity;	biological_process;cellular_component;molecular_function
CL2046.Contig9_All	[P]GO:0033384//geranyl diphosphate biosynthetic process;GO:0045337//farnesyl diphosphate biosynthetic process;[C]GO:0005737//cytoplasm;[F]GO:0004161//dimethylallyltranstransferase activity;GO:0004337//geranyltranstransferase activity;	[C]cell;[P]cellular process;[F]catalytic activity;	molecular_function;biological_process;cellular_component
CL2048.Contig1_All	[C]GO:0016021//integral component of membrane;	[C]membrane part;	cellular_component
CL2049.Contig10_All	[C]GO:0016021//integral component of membrane;[F]GO:0016301//kinase activity;	[C]membrane part;[F]catalytic activity;	cellular_component;molecular_function
CL2049.Contig14_All
CL2049.Contig9_All	[C]GO:0005886//plasma membrane;GO:0016021//integral component of membrane;	[C]cell;membrane part;	cellular_component
CL205.Contig3_All	[P]GO:0045332//phospholipid translocation;[C]GO:0016021//integral component of membrane;GO:0005886//plasma membrane;[F]GO:0000287//magnesium ion binding;GO:0004012//phospholipid-translocating ATPase activity;GO:0005524//ATP binding;	[C]membrane part;cell;[P]cellular component organization or biogenesis;[F]binding;transporter activity;	cellular_component;molecular_function;biological_process
CL2051.Contig10_All
CL2051.Contig12_All	[P]GO:0006511//ubiquitin-dependent protein catabolic process;GO:0016567//protein ubiquitination;GO:0031146//SCF-dependent proteasomal ubiquitin-dependent protein catabolic process;[C]GO:0019005//SCF ubiquitin ligase complex;	[C]cell;[P]cellular process;	cellular_component;biological_process
CL2051.Contig15_All	[P]GO:0006511//ubiquitin-dependent protein catabolic process;GO:0016567//protein ubiquitination;GO:0031146//SCF-dependent proteasomal ubiquitin-dependent protein catabolic process;[C]GO:0016021//integral component of membrane;GO:0019005//SCF ubiquitin ligase complex;	[C]cell;membrane part;[P]cellular process;	biological_process;cellular_component
CL2052.Contig12_All	[C]GO:0016021//integral component of membrane;[F]GO:0005524//ATP binding;GO:0004672//protein kinase activity;GO:0030247//polysaccharide binding;	[C]membrane part;[F]binding;catalytic activity;	molecular_function;cellular_component
CL2059.Contig2_All	[P]GO:0006002//fructose 6-phosphate metabolic process;[C]GO:0005737//cytoplasm;[F]GO:0047334//diphosphate-fructose-6-phosphate 1-phosphotransferase activity;GO:0005524//ATP binding;GO:0003872//6-phosphofructokinase activity;GO:0046872//metal ion binding;	[C]cell;[P]cellular process;[F]binding;catalytic activity;	cellular_component;biological_process;molecular_function
CL2062.Contig15_All	[C]GO:0005634//nucleus;GO:0016021//integral component of membrane;GO:0005829//cytosol;[F]GO:0004724//magnesium-dependent protein serine/threonine phosphatase activity;GO:0046872//metal ion binding;GO:0004722//protein serine/threonine phosphatase activity;	[C]cell;membrane part;[F]binding;catalytic activity;	molecular_function;cellular_component
CL2062.Contig7_All	[C]GO:0005634//nucleus;GO:0005829//cytosol;GO:0016021//integral component of membrane;[F]GO:0004724//magnesium-dependent protein serine/threonine phosphatase activity;GO:0046872//metal ion binding;GO:0004722//protein serine/threonine phosphatase activity;	[C]cell;membrane part;[F]binding;catalytic activity;	molecular_function;cellular_component
CL2067.Contig4_All	[C]GO:0005634//nucleus;[F]GO:0003677//DNA binding;	[C]cell;[F]binding;	molecular_function;cellular_component
CL2067.Contig6_All	[C]GO:0005634//nucleus;[F]GO:0003677//DNA binding;	[C]cell;[F]binding;	molecular_function;cellular_component
CL2070.Contig1_All	[P]GO:0006888//ER to Golgi vesicle-mediated transport;GO:0006890//retrograde vesicle-mediated transport, Golgi to ER;GO:0045454//cell redox homeostasis;[C]GO:0016021//integral component of membrane;GO:0005783//endoplasmic reticulum;GO:0005623//cell;[F]GO:0003756//protein disulfide isomerase activity;	[C]membrane part;cell;[P]biological regulation;localization;[F]catalytic activity;	biological_process;cellular_component;molecular_function
CL2073.Contig4_All	[P]GO:0007017//microtubule-based process;[C]GO:0005737//cytoplasm;GO:0005874//microtubule;[F]GO:0005525//GTP binding;GO:0005200//structural constituent of cytoskeleton;GO:0003924//GTPase activity;	[C]cell;organelle part;[P]cellular process;[F]catalytic activity;binding;structural molecule activity;	cellular_component;molecular_function;biological_process
CL208.Contig4_All	[C]GO:0005737//cytoplasm;GO:0005856//cytoskeleton;[F]GO:0005524//ATP binding;	[C]cell;[F]binding;	cellular_component;molecular_function
CL2089.Contig2_All	[P]GO:0034605//cellular response to heat;GO:0061408//positive regulation of transcription from RNA polymerase II promoter in response to heat stress;[C]GO:0005634//nucleus;[F]GO:0003700//DNA-binding transcription factor activity;GO:0000978//RNA polymerase II proximal promoter sequence-specific DNA binding;GO:0043565//sequence-specific DNA binding;	[C]cell;[P]biological regulation;cellular process;[F]binding;transcription regulator activity;	molecular_function;cellular_component;biological_process
CL2091.Contig1_All	[F]GO:0003723//RNA binding;	[F]binding;	molecular_function
CL2094.Contig1_All
CL2094.Contig4_All
CL2102.Contig4_All	[F]GO:0016787//hydrolase activity;GO:0005525//GTP binding;	[F]catalytic activity;binding;	molecular_function
CL2109.Contig6_All	[C]GO:0016021//integral component of membrane;[F]GO:0016746//transferase activity, transferring acyl groups;GO:0016740//transferase activity;GO:0015019//heparan-alpha-glucosaminide N-acetyltransferase activity;	[C]membrane part;[F]catalytic activity;	cellular_component;molecular_function
CL2114.Contig3_All	[C]GO:0005634//nucleus;GO:0005737//cytoplasm;[F]GO:0004842//ubiquitin-protein transferase activity;	[C]cell;[F]catalytic activity;	cellular_component;molecular_function
CL2114.Contig5_All	[C]GO:0005634//nucleus;GO:0005737//cytoplasm;[F]GO:0004842//ubiquitin-protein transferase activity;	[C]cell;[F]catalytic activity;	cellular_component;molecular_function
CL2115.Contig6_All	[P]GO:0018343//protein farnesylation;GO:0018342//protein prenylation;[C]GO:0005965//protein farnesyltransferase complex;[F]GO:0008270//zinc ion binding;GO:0004660//protein farnesyltransferase activity;	[C]cell;[P]cellular process;[F]binding;catalytic activity;	cellular_component;molecular_function;biological_process
CL2122.Contig4_All	[F]GO:0004523//RNA-DNA hybrid ribonuclease activity;GO:0003676//nucleic acid binding;	[F]binding;catalytic activity;	molecular_function
CL2131.Contig6_All
CL2138.Contig1_All
CL2138.Contig2_All
CL2140.Contig2_All	[C]GO:0016021//integral component of membrane;GO:0005634//nucleus;[F]GO:0003700//DNA-binding transcription factor activity;GO:0003680//AT DNA binding;	[C]membrane part;cell;[F]transcription regulator activity;binding;	cellular_component;molecular_function
CL2142.Contig1_All	[P]GO:0006952//defense response;GO:0009607//response to biotic stimulus;GO:0080163//regulation of protein serine/threonine phosphatase activity;GO:0009738//abscisic acid-activated signaling pathway;[C]GO:0005737//cytoplasm;GO:0005634//nucleus;[F]GO:0004864//protein phosphatase inhibitor activity;GO:0038023//signaling receptor activity;GO:0010427//abscisic acid binding;	[C]cell;[P]biological regulation;response to stimulus;[F]binding;molecular function regulator;molecular transducer activity;	cellular_component;biological_process;molecular_function
CL2142.Contig2_All	[P]GO:0006952//defense response;GO:0080163//regulation of protein serine/threonine phosphatase activity;GO:0009607//response to biotic stimulus;GO:0009738//abscisic acid-activated signaling pathway;[C]GO:0005737//cytoplasm;GO:0005634//nucleus;[F]GO:0004864//protein phosphatase inhibitor activity;GO:0038023//signaling receptor activity;GO:0010427//abscisic acid binding;	[C]cell;[P]biological regulation;response to stimulus;[F]binding;molecular transducer activity;molecular function regulator;	cellular_component;molecular_function;biological_process
CL2142.Contig5_All	[P]GO:0080163//regulation of protein serine/threonine phosphatase activity;GO:0006952//defense response;GO:0009738//abscisic acid-activated signaling pathway;GO:0009607//response to biotic stimulus;[C]GO:0005737//cytoplasm;GO:0005634//nucleus;[F]GO:0004864//protein phosphatase inhibitor activity;GO:0010427//abscisic acid binding;GO:0038023//signaling receptor activity;	[C]cell;[P]biological regulation;response to stimulus;[F]molecular transducer activity;binding;molecular function regulator;	cellular_component;molecular_function;biological_process
CL2160.Contig1_All	[P]GO:0009626//plant-type hypersensitive response;GO:0006955//immune response;[C]GO:0005886//plasma membrane;	[C]cell;[P]cellular process;response to stimulus;	biological_process;cellular_component
CL2160.Contig2_All	[P]GO:0006955//immune response;GO:0009626//plant-type hypersensitive response;[C]GO:0005886//plasma membrane;	[C]cell;[P]cellular process;response to stimulus;	biological_process;cellular_component
CL2160.Contig3_All	[P]GO:0009626//plant-type hypersensitive response;GO:0006955//immune response;[C]GO:0005886//plasma membrane;	[C]cell;[P]cellular process;response to stimulus;	cellular_component;biological_process
CL2160.Contig4_All	[P]GO:0006955//immune response;GO:0009626//plant-type hypersensitive response;[C]GO:0005886//plasma membrane;	[C]cell;[P]response to stimulus;cellular process;	biological_process;cellular_component
CL2163.Contig1_All	[C]GO:0016021//integral component of membrane;[F]GO:0046527//glucosyltransferase activity;GO:0016757//transferase activity, transferring glycosyl groups;GO:0016740//transferase activity;	[C]membrane part;[F]catalytic activity;	cellular_component;molecular_function
CL2163.Contig2_All	[C]GO:0016021//integral component of membrane;[F]GO:0016757//transferase activity, transferring glycosyl groups;GO:0016740//transferase activity;GO:0046527//glucosyltransferase activity;	[C]membrane part;[F]catalytic activity;	molecular_function;cellular_component
CL2163.Contig3_All	[P]GO:0032264//IMP salvage;[F]GO:0003876//AMP deaminase activity;	[P]cellular process;[F]catalytic activity;	biological_process;molecular_function
CL2163.Contig5_All	[C]GO:0016021//integral component of membrane;[F]GO:0046527//glucosyltransferase activity;GO:0016740//transferase activity;	[C]membrane part;[F]catalytic activity;	molecular_function;cellular_component
CL2168.Contig3_All
CL2168.Contig4_All	[C]GO:0005886//plasma membrane;[F]GO:0004519//endonuclease activity;GO:0004527//exonuclease activity;	[C]cell;[F]catalytic activity;	molecular_function;cellular_component
CL2168.Contig9_All	[C]GO:0005886//plasma membrane;	[C]cell;	cellular_component
CL217.Contig2_All	[C]GO:0016021//integral component of membrane;[F]GO:0016757//transferase activity, transferring glycosyl groups;	[C]membrane part;[F]catalytic activity;	molecular_function;cellular_component
CL217.Contig7_All	[C]GO:0016021//integral component of membrane;[F]GO:0016757//transferase activity, transferring glycosyl groups;	[C]membrane part;[F]catalytic activity;	cellular_component;molecular_function
CL2174.Contig1_All	[C]GO:0016021//integral component of membrane;[F]GO:0102025//ATPase-coupled thiosulfate transmembrane transporter activity;GO:0005524//ATP binding;GO:0015419//ATPase-coupled sulfate transmembrane transporter activity;GO:0016887//ATPase activity;	[C]membrane part;[F]catalytic activity;transporter activity;binding;	molecular_function;cellular_component
CL2174.Contig3_All	[C]GO:0016021//integral component of membrane;[F]GO:0005524//ATP binding;GO:0016887//ATPase activity;	[C]membrane part;[F]binding;catalytic activity;	cellular_component;molecular_function
CL218.Contig2_All	[P]GO:0032981//mitochondrial respiratory chain complex I assembly;[C]GO:0009570//chloroplast stroma;[F]GO:0051082//unfolded protein binding;	[C]organelle part;[P]cellular component organization or biogenesis;[F]binding;	biological_process;cellular_component;molecular_function
CL2182.Contig11_All	[P]GO:0006887//exocytosis;GO:0051601//exocyst localization;[C]GO:0000145//exocyst;[F]GO:0000149//SNARE binding;	[C]cell;[P]cellular process;localization;[F]binding;	molecular_function;biological_process;cellular_component
CL2182.Contig6_All	[P]GO:0051601//exocyst localization;GO:0006887//exocytosis;[C]GO:0000145//exocyst;[F]GO:0000149//SNARE binding;	[C]cell;[P]cellular process;localization;[F]binding;	biological_process;molecular_function;cellular_component
CL2182.Contig9_All	[P]GO:0006887//exocytosis;[C]GO:0000145//exocyst;	[C]cell;[P]cellular process;	biological_process;cellular_component
CL2188.Contig2_All	[P]GO:0030001//metal ion transport;[F]GO:0046872//metal ion binding;	[P]localization;[F]binding;	molecular_function;biological_process
CL2195.Contig16_All	[C]GO:0016021//integral component of membrane;	[C]membrane part;	cellular_component
CL2195.Contig35_All	[C]GO:0016021//integral component of membrane;	[C]membrane part;	cellular_component
CL2195.Contig7_All	[C]GO:0016021//integral component of membrane;	[C]membrane part;	cellular_component
CL220.Contig3_All
CL2202.Contig1_All	[C]GO:0016020//membrane;GO:0016021//integral component of membrane;[F]GO:0008506//sucrose:proton symporter activity;	[C]membrane part;membrane;[F]transporter activity;	molecular_function;cellular_component
CL2202.Contig7_All	[C]GO:0016020//membrane;GO:0016021//integral component of membrane;[F]GO:0008506//sucrose:proton symporter activity;	[C]membrane;membrane part;[F]transporter activity;	cellular_component;molecular_function
CL2202.Contig8_All	[C]GO:0016021//integral component of membrane;GO:0016020//membrane;[F]GO:0008506//sucrose:proton symporter activity;	[C]membrane;membrane part;[F]transporter activity;	cellular_component;molecular_function
CL2206.Contig2_All	[F]GO:0004674//protein serine/threonine kinase activity;GO:0005524//ATP binding;GO:0004672//protein kinase activity;	[F]binding;catalytic activity;	molecular_function
CL2207.Contig5_All
CL221.Contig1_All	[P]GO:0006952//defense response;GO:0009607//response to biotic stimulus;[C]GO:0016021//integral component of membrane;[F]GO:0005516//calmodulin binding;	[C]membrane part;[P]response to stimulus;[F]binding;	biological_process;molecular_function;cellular_component
CL221.Contig2_All	[P]GO:0006952//defense response;GO:0009607//response to biotic stimulus;[C]GO:0016021//integral component of membrane;[F]GO:0005516//calmodulin binding;	[C]membrane part;[P]response to stimulus;[F]binding;	cellular_component;biological_process;molecular_function
CL221.Contig3_All	[P]GO:0006952//defense response;GO:0009607//response to biotic stimulus;[C]GO:0016021//integral component of membrane;[F]GO:0005516//calmodulin binding;	[C]membrane part;[P]response to stimulus;[F]binding;	cellular_component;biological_process;molecular_function
CL221.Contig4_All	[P]GO:0009607//response to biotic stimulus;GO:0006952//defense response;[C]GO:0016021//integral component of membrane;[F]GO:0005516//calmodulin binding;	[C]membrane part;[P]response to stimulus;[F]binding;	biological_process;molecular_function;cellular_component
CL2210.Contig2_All	[P]GO:0045324//late endosome to vacuole transport;GO:0007034//vacuolar transport;GO:0032509//endosome transport via multivesicular body sorting pathway;GO:0015031//protein transport;[C]GO:0005771//multivesicular body;GO:0000815//ESCRT III complex;	[C]cell;organelle part;[P]localization;	cellular_component;biological_process
CL2210.Contig4_All	[P]GO:0007034//vacuolar transport;GO:0015031//protein transport;GO:0045324//late endosome to vacuole transport;GO:0032509//endosome transport via multivesicular body sorting pathway;[C]GO:0005771//multivesicular body;GO:0000815//ESCRT III complex;	[C]cell;organelle part;[P]localization;	cellular_component;biological_process
CL2214.Contig4_All	[F]GO:0004693//cyclin-dependent protein serine/threonine kinase activity;GO:0004672//protein kinase activity;GO:0008353//RNA polymerase II CTD heptapeptide repeat kinase activity;GO:0005524//ATP binding;	[F]catalytic activity;binding;	molecular_function
CL2216.Contig1_All	[F]GO:0010181//FMN binding;GO:0016491//oxidoreductase activity;	[F]catalytic activity;binding;	molecular_function
CL2216.Contig2_All	[F]GO:0016491//oxidoreductase activity;GO:0010181//FMN binding;	[F]catalytic activity;binding;	molecular_function
CL2216.Contig4_All	[F]GO:0010181//FMN binding;GO:0016491//oxidoreductase activity;	[F]catalytic activity;binding;	molecular_function
CL2219.Contig1_All	[P]GO:0120029//proton export across plasma membrane;[C]GO:0016021//integral component of membrane;GO:0005886//plasma membrane;[F]GO:0008553//proton-exporting ATPase activity, phosphorylative mechanism;GO:0005524//ATP binding;	[C]cell;membrane part;[P]localization;[F]binding;transporter activity;	biological_process;molecular_function;cellular_component
CL2225.Contig1_All	[P]GO:0006357//regulation of transcription by RNA polymerase II;[C]GO:0090575//RNA polymerase II transcription factor complex;[F]GO:0003677//DNA binding;GO:0008134//transcription factor binding;GO:0046983//protein dimerization activity;GO:0000977//RNA polymerase II regulatory region sequence-specific DNA binding;	[C]organelle part;[P]biological regulation;[F]binding;	molecular_function;cellular_component;biological_process
CL2227.Contig1_All	[C]GO:0016021//integral component of membrane;	[C]membrane part;	cellular_component
CL2227.Contig4_All	[C]GO:0016021//integral component of membrane;	[C]membrane part;	cellular_component
CL2227.Contig5_All	[C]GO:0016021//integral component of membrane;	[C]membrane part;	cellular_component
CL2232.Contig1_All	[P]GO:0006468//protein phosphorylation;[C]GO:0005634//nucleus;GO:0016592//mediator complex;[F]GO:0004674//protein serine/threonine kinase activity;GO:0005524//ATP binding;GO:0004693//cyclin-dependent protein serine/threonine kinase activity;	[C]cell;organelle part;[P]cellular process;[F]binding;catalytic activity;	molecular_function;cellular_component;biological_process
CL2232.Contig3_All	[P]GO:0006468//protein phosphorylation;[C]GO:0016592//mediator complex;GO:0005634//nucleus;[F]GO:0004674//protein serine/threonine kinase activity;GO:0008353//RNA polymerase II CTD heptapeptide repeat kinase activity;GO:0005524//ATP binding;GO:0004693//cyclin-dependent protein serine/threonine kinase activity;	[C]organelle part;cell;[P]cellular process;[F]binding;catalytic activity;	biological_process;cellular_component;molecular_function
CL2237.Contig10_All	[F]GO:0016491//oxidoreductase activity;	[F]catalytic activity;	molecular_function
CL2237.Contig11_All	[F]GO:0016491//oxidoreductase activity;	[F]catalytic activity;	molecular_function
CL2237.Contig9_All	[F]GO:0016491//oxidoreductase activity;	[F]catalytic activity;	molecular_function
CL2238.Contig14_All	[P]GO:0006071//glycerol metabolic process;[F]GO:0005524//ATP binding;GO:0004371//glycerone kinase activity;	[P]cellular process;[F]binding;catalytic activity;	molecular_function;biological_process
CL2238.Contig7_All	[P]GO:0006071//glycerol metabolic process;[F]GO:0004371//glycerone kinase activity;GO:0005524//ATP binding;	[P]cellular process;[F]catalytic activity;binding;	biological_process;molecular_function
CL224.Contig2_All
CL224.Contig3_All
CL2243.Contig3_All	[C]GO:0005634//nucleus;[F]GO:0003677//DNA binding;	[C]cell;[F]binding;	molecular_function;cellular_component
CL2254.Contig1_All	[P]GO:0042545//cell wall modification;GO:0045490//pectin catabolic process;[C]GO:0016021//integral component of membrane;[F]GO:0030599//pectinesterase activity;GO:0004857//enzyme inhibitor activity;GO:0045330//aspartyl esterase activity;GO:0046910//pectinesterase inhibitor activity;	[C]membrane part;[P]cellular component organization or biogenesis;cellular process;[F]molecular function regulator;catalytic activity;	molecular_function;cellular_component;biological_process
CL2254.Contig5_All	[P]GO:0042545//cell wall modification;GO:0045490//pectin catabolic process;[C]GO:0016021//integral component of membrane;[F]GO:0045330//aspartyl esterase activity;GO:0030599//pectinesterase activity;GO:0004857//enzyme inhibitor activity;GO:0046910//pectinesterase inhibitor activity;	[C]membrane part;[P]cellular component organization or biogenesis;cellular process;[F]catalytic activity;molecular function regulator;	biological_process;molecular_function;cellular_component
CL2255.Contig1_All	[P]GO:0018342//protein prenylation;[C]GO:0005737//cytoplasm;[F]GO:0008318//protein prenyltransferase activity;	[C]cell;[P]cellular process;[F]catalytic activity;	biological_process;cellular_component;molecular_function
CL2257.Contig2_All	[F]GO:0003924//GTPase activity;GO:0005525//GTP binding;	[F]catalytic activity;binding;	molecular_function
CL2257.Contig4_All	[F]GO:0005525//GTP binding;GO:0003924//GTPase activity;	[F]catalytic activity;binding;	molecular_function
CL2259.Contig2_All	[C]GO:0005634//nucleus;[F]GO:0003700//DNA-binding transcription factor activity;GO:0003677//DNA binding;	[C]cell;[F]binding;transcription regulator activity;	molecular_function;cellular_component
CL2261.Contig11_All	[C]GO:0016021//integral component of membrane;GO:0005886//plasma membrane;[F]GO:0005524//ATP binding;GO:0004674//protein serine/threonine kinase activity;	[C]membrane part;cell;[F]binding;catalytic activity;	cellular_component;molecular_function
CL2261.Contig12_All	[P]GO:0043631//RNA polyadenylation;GO:0006378//mRNA polyadenylation;GO:0031123//RNA 3'-end processing;[C]GO:0005634//nucleus;[F]GO:0003723//RNA binding;GO:0004652//polynucleotide adenylyltransferase activity;	[C]cell;[P]cellular process;[F]catalytic activity;binding;	molecular_function;biological_process;cellular_component
CL2261.Contig13_All	[P]GO:0006378//mRNA polyadenylation;[C]GO:0005634//nucleus;[F]GO:0004652//polynucleotide adenylyltransferase activity;GO:0003723//RNA binding;	[C]cell;[P]cellular process;[F]binding;catalytic activity;	biological_process;molecular_function;cellular_component
CL2261.Contig4_All	[P]GO:0006378//mRNA polyadenylation;[C]GO:0005634//nucleus;[F]GO:0003723//RNA binding;GO:0004652//polynucleotide adenylyltransferase activity;	[C]cell;[P]cellular process;[F]binding;catalytic activity;	biological_process;cellular_component;molecular_function
CL2262.Contig1_All
CL2263.Contig3_All	[P]GO:0042372//phylloquinone biosynthetic process;[C]GO:0016021//integral component of membrane;GO:0005777//peroxisome;[F]GO:0061522//1,4-dihydroxy-2-naphthoyl-CoA thioesterase activity;GO:0016289//CoA hydrolase activity;	[C]membrane part;cell;[P]cellular process;[F]catalytic activity;	molecular_function;cellular_component;biological_process
CL2263.Contig6_All	[C]GO:0016021//integral component of membrane;	[C]membrane part;	cellular_component
CL2268.Contig5_All	[P]GO:0006979//response to oxidative stress;GO:0042744//hydrogen peroxide catabolic process;[C]GO:0005576//extracellular region;[F]GO:0020037//heme binding;GO:0004601//peroxidase activity;GO:0046872//metal ion binding;	[C]extracellular region;[P]cellular process;response to stimulus;[F]binding;antioxidant activity;	biological_process;cellular_component;molecular_function
CL2269.Contig4_All	[C]GO:0043231//intracellular membrane-bounded organelle;[F]GO:0016758//transferase activity, transferring hexosyl groups;GO:0080044//quercetin 7-O-glucosyltransferase activity;GO:0080043//quercetin 3-O-glucosyltransferase activity;GO:0008194//UDP-glycosyltransferase activity;	[C]cell;[F]catalytic activity;	molecular_function;cellular_component
CL2271.Contig1_All	[F]GO:0046983//protein dimerization activity;	[F]binding;	molecular_function
CL2271.Contig2_All	[F]GO:0046983//protein dimerization activity;	[F]binding;	molecular_function
CL2271.Contig3_All	[F]GO:0046983//protein dimerization activity;	[F]binding;	molecular_function
CL2272.Contig2_All	[C]GO:0005794//Golgi apparatus;[F]GO:0016413//O-acetyltransferase activity;	[C]cell;[F]catalytic activity;	cellular_component;molecular_function
CL2272.Contig6_All	[C]GO:0005794//Golgi apparatus;[F]GO:0016413//O-acetyltransferase activity;	[C]cell;[F]catalytic activity;	cellular_component;molecular_function
CL2273.Contig12_All	[F]GO:0016787//hydrolase activity;	[F]catalytic activity;	molecular_function
CL2273.Contig2_All	[F]GO:0016787//hydrolase activity;	[F]catalytic activity;	molecular_function
CL2274.Contig1_All
CL2274.Contig2_All	[F]GO:0043531//ADP binding;	[F]binding;	molecular_function
CL228.Contig12_All	[P]GO:0006629//lipid metabolic process;GO:0042744//hydrogen peroxide catabolic process;GO:0006979//response to oxidative stress;[F]GO:0020037//heme binding;GO:0046872//metal ion binding;GO:0016787//hydrolase activity;GO:0004601//peroxidase activity;	[P]response to stimulus;metabolic process;cellular process;[F]antioxidant activity;binding;catalytic activity;	molecular_function;biological_process
CL228.Contig13_All	[P]GO:0006629//lipid metabolic process;[F]GO:0016787//hydrolase activity;GO:0080030//methyl indole-3-acetate esterase activity;	[P]metabolic process;[F]catalytic activity;	molecular_function;biological_process
CL228.Contig14_All
CL228.Contig16_All	[P]GO:0042744//hydrogen peroxide catabolic process;GO:0006629//lipid metabolic process;GO:0006979//response to oxidative stress;[F]GO:0016787//hydrolase activity;GO:0046872//metal ion binding;GO:0020037//heme binding;GO:0004601//peroxidase activity;	[P]cellular process;metabolic process;response to stimulus;[F]antioxidant activity;binding;catalytic activity;	molecular_function;biological_process
CL228.Contig1_All	[P]GO:0006629//lipid metabolic process;[F]GO:0016787//hydrolase activity;	[P]metabolic process;[F]catalytic activity;	biological_process;molecular_function
CL228.Contig23_All	[P]GO:0042744//hydrogen peroxide catabolic process;GO:0006979//response to oxidative stress;GO:0006629//lipid metabolic process;[F]GO:0020037//heme binding;GO:0016787//hydrolase activity;GO:0046872//metal ion binding;GO:0004601//peroxidase activity;	[P]cellular process;metabolic process;response to stimulus;[F]antioxidant activity;catalytic activity;binding;	molecular_function;biological_process
CL228.Contig25_All	[P]GO:0006629//lipid metabolic process;[F]GO:0016787//hydrolase activity;	[P]metabolic process;[F]catalytic activity;	biological_process;molecular_function
CL228.Contig26_All	[P]GO:0006629//lipid metabolic process;[F]GO:0016787//hydrolase activity;	[P]metabolic process;[F]catalytic activity;	biological_process;molecular_function
CL228.Contig7_All	[P]GO:0006979//response to oxidative stress;GO:0006629//lipid metabolic process;GO:0015074//DNA integration;GO:0042744//hydrogen peroxide catabolic process;[C]GO:0000943//retrotransposon nucleocapsid;[F]GO:0004601//peroxidase activity;GO:0003676//nucleic acid binding;GO:0020037//heme binding;GO:0016787//hydrolase activity;GO:0004491//methylmalonate-semialdehyde dehydrogenase (acylating) activity;…	[C]organelle part;[P]response to stimulus;cellular process;metabolic process;[F]binding;antioxidant activity;catalytic activity;	biological_process;cellular_component;molecular_function
CL228.Contig9_All	[P]GO:0006979//response to oxidative stress;GO:0042744//hydrogen peroxide catabolic process;GO:0006629//lipid metabolic process;[F]GO:0020037//heme binding;GO:0016787//hydrolase activity;GO:0004601//peroxidase activity;GO:0046872//metal ion binding;	[P]cellular process;response to stimulus;metabolic process;[F]binding;catalytic activity;antioxidant activity;	molecular_function;biological_process
CL2285.Contig1_All
CL2292.Contig1_All	[C]GO:0016021//integral component of membrane;GO:0016020//membrane;[F]GO:0008375//acetylglucosaminyltransferase activity;	[C]membrane part;membrane;[F]catalytic activity;	molecular_function;cellular_component
CL2292.Contig2_All	[C]GO:0016021//integral component of membrane;[F]GO:0008375//acetylglucosaminyltransferase activity;	[C]membrane part;[F]catalytic activity;	molecular_function;cellular_component
CL2292.Contig5_All	[C]GO:0016021//integral component of membrane;[F]GO:0008375//acetylglucosaminyltransferase activity;	[C]membrane part;[F]catalytic activity;	molecular_function;cellular_component
CL2292.Contig6_All	[C]GO:0016021//integral component of membrane;[F]GO:0008375//acetylglucosaminyltransferase activity;	[C]membrane part;[F]catalytic activity;	cellular_component;molecular_function
CL2296.Contig4_All
CL23.Contig6_All	[P]GO:0006468//protein phosphorylation;GO:0042742//defense response to bacterium;[C]GO:0005886//plasma membrane;GO:0016021//integral component of membrane;[F]GO:0004672//protein kinase activity;GO:0004674//protein serine/threonine kinase activity;GO:0005524//ATP binding;	[C]membrane part;cell;[P]multi-organism process;cellular process;[F]catalytic activity;binding;	molecular_function;biological_process;cellular_component
[truncated: 8,470 more rows]
