# Supplementary material for: Comparative transcriptome analysis of roots, stems, and leaves of Pueraria lobata (Willd.) Ohwi: identification of genes involved in isoflavonoid biosynthesis
Source: PeerJ. 2021 Feb 22;9:e10885. doi: 10.7717/peerj.10885 (PMC7906042; doi:10.7717/peerj.10885)
Supplement: Supplemental Information 20 — Determination of the content of isoflavonoid components in different P. lobata tissues. [file peerj-09-10885-s020.xlsx]

## Sheet: Ion fragment and standard curve
431.2
genistin
	445
445
glycitin
253
daidzein
269
genistein
267
formononetin
415
puerarin
415
daidzin
283
glycitein

## Sheet: Standards and sample images
Standard
Leaf
Stem
Root

## Sheet: Results of isoflavone content
		Leaf（mg/kg）	Stem（mg/kg）	Root（mg/kg）
	puerarin	11.1888	5.4509	2648.79
	daidzin	0	0	1104.56
	daidzein	0	0.961924	52.4397
	glycitin	0	0	196.247
	glycitein	0	0	0
	formononetin	0	0	3.64611
	genistein	1.3986	1.28257	1.93029
	genistin	1.67832	5.4509	83.6461
