# Supplementary material for: Comparative transcriptome analysis of roots, stems, and leaves of Pueraria lobata (Willd.) Ohwi: identification of genes involved in isoflavonoid biosynthesis
Source: PeerJ. 2021 Feb 22;9:e10885. doi: 10.7717/peerj.10885 (PMC7906042; doi:10.7717/peerj.10885)
Supplement: Supplemental Information 23 [file peerj-09-10885-s023.xlsx]

## Sheet: Sheet1
Group		CT1	CT2	CT3	CT4	CT5	CT6	CT7	CT8	CT9	Ave CT
Roof	β-actin	26.02	25.43	25.59	25.59	25.82	25.38	25.62	25.26	25.52	25.5811			Among them CT1,2,3; CT4,5,6; CT7,8,9 are 3 biological repetitions and 3 technical repetitions, respectively
Leaf	β-actin	27.23	27.1	27.21	27.45	27.19	27.37	27.1	27.59	27.12	27.2622
Stem	β-actin	27.02	27.04	27.13	27.06	26.98	26.96	27.1	27.17	26.87	27.0367
Group		CT1	CT2	CT3	CT4	CT5	CT6	CT7	CT8	CT9	Ave CT	△CT	△△CT	2-△△CT	△CT1	△CT2	△CT3	△CT4	△CT5	△CT6	△CT7	△CT8	△CT9	△△CT1	△△CT2	△△CT3	△△CT4	△△CT5	△△CT6	△△CT7	△△CT8	△△CT9	2-△△CT1	2-△△CT2	2-△△CT3	2-△△CT4	2-△△CT5	2-△△CT6	2-△△CT7	2-△△CT8	2-△△CT9	Within-group standard deviation
Roof	CL518.Contig3	17.98	17.99	17.75	17.79	18	17.16	17.17	17.84	18.02	17.7444	-7.83667	0	1	-7.60111	-7.59111	-7.83111	-7.79111	-7.58111	-8.42111	-8.41111	-7.74111	-7.56111	0.235556	0.245556	#N/A	#N/A	#N/A	-0.584444	-0.574444	0.0955556	0.275556	0.849358	0.843491	#N/A	#N/A	#N/A	1.49946	1.4891	0.935912	0.826132	#N/A
Leaf	CL518.Contig3	22.95	23.12	23.04	22.98	22.89	22.91	22.88	23.28	23.24	23.0322	-4.23	3.60667	0.082089	-2.63111	-2.46111	-2.54111	-2.60111	-2.69111	-2.67111	-2.70111	-2.30111	-2.34111	5.20556	#N/A	#N/A	#N/A	#N/A	5.16556	5.13556	5.53556	5.49556	0.0271001	#N/A	#N/A	#N/A	#N/A	0.027862	0.0284475	0.0215592	0.0221653	#N/A
Stem	CL518.Contig3	21.67	21.16	21.25	21.22	21.25	21.34	21.3	21.33	21.24	21.3067	-5.73	2.10667	0.232183	-3.91111	-4.42111	-4.33111	-4.36111	-4.33111	-4.24111	-4.28111	-4.25111	-4.34111	3.92556	#N/A	#N/A	#N/A	#N/A	3.59556	3.55556	3.58556	3.49556	0.0658097	#N/A	#N/A	#N/A	#N/A	0.0827237	0.0850494	0.0832991	0.0886611	#N/A
Group		CT1	CT2	CT3	CT4	CT5	CT6	CT7	CT8	CT9	Ave CT	△CT	△△CT	2-△△CT	△CT1	△CT2	△CT3	△CT4	△CT5	△CT6	△CT7	△CT8	△CT9	△△CT1	△△CT2	△△CT3	△△CT4	△△CT5	△△CT6	△△CT7	△△CT8	△△CT9	2-△△CT1	2-△△CT2	2-△△CT3	2-△△CT4	2-△△CT5	2-△△CT6	2-△△CT7	2-△△CT8	2-△△CT9	Within-group standard deviation
Roof	CL2444.Contig2	19.36	19.4	19.52	19.17	19.59	19.63	19.5	19.36	19.84	19.4856	-6.09556	#N/A	#N/A	-6.22111	-6.18111	-6.06111	-6.41111	-5.99111	-5.95111	-6.08111	-6.22111	-5.74111	#N/A	-0.0855556	0.0344444	-0.315556	0.104444	0.144444	0.0144444	-0.125556	0.354444	#N/A	1.0611	0.976408	1.24449	0.930163	0.904728	0.990038	1.09093	0.782171	#N/A
Leaf	CL2444.Contig2	32.28	33.18	33.19	31.5	30.56	29.77	30.17	31.33	31.57	31.5056	4.24333	#N/A	#N/A	6.69889	7.59889	7.60889	5.91889	4.97889	4.18889	4.58889	5.74889	5.98889	2.45556	3.35556	3.36556	1.67556	0.735556	-0.0544444	0.345556	1.50556	1.74556	0.182307	0.0976961	0.0970212	0.313046	0.600587	1.03846	0.787005	0.352195	0.298219	0.370179
Stem	CL2444.Contig2	24.83	25.54	25.32	25.2	25.26	25.43	25.33	25.28	25.09	25.2533	-1.78333	#N/A	#N/A	-0.751111	-0.0411111	-0.261111	-0.381111	-0.321111	-0.151111	-0.251111	-0.301111	-0.491111	1.03222	1.74222	1.52222	1.40222	1.46222	1.63222	1.53222	1.48222	1.29222	0.488956	0.298909	0.348149	0.378346	0.362934	0.322591	0.345744	0.357937	0.408322	0.0663051
Group		CT1	CT2	CT3	CT4	CT5	CT6	CT7	CT8	CT9	Ave CT	△CT	△△CT	2-△△CT	△CT1	△CT2	△CT3	△CT4	△CT5	△CT6	△CT7	△CT8	△CT9	△△CT1	△△CT2	△△CT3	△△CT4	△△CT5	△△CT6	△△CT7	△△CT8	△△CT9	2-△△CT1	2-△△CT2	2-△△CT3	2-△△CT4	2-△△CT5	2-△△CT6	2-△△CT7	2-△△CT8	2-△△CT9	Within-group standard deviation
Roof	CL1520.Contig3	18.86	19.04	18.96	18.77	19.27	19.09	19.24	18.72	18.96	18.99	-6.59111	0	1	-6.72111	-6.54111	-6.62111	-6.81111	-6.31111	-6.49111	-6.34111	-6.86111	-6.62111	-0.13	0.05	-0.03	-0.22	0.28	0.1	0.25	-0.27	-0.03	1.09429	0.965936	1.02101	1.16473	0.823591	0.933033	0.840896	1.20581	1.02101	0.121024
Leaf	CL1520.Contig3	25.52	25.54	25.83	26.12	25.63	25.87	26.19	26.28	26.33	25.9233	-1.33889	5.25222	0.0262376	-0.0611111	-0.0411111	0.248889	0.538889	0.0488889	0.288889	0.608889	0.698889	0.748889	1.27778	1.29778	1.58778	1.87778	1.38778	1.62778	1.94778	2.03778	2.08778	0.41243	0.406752	0.332684	0.272103	0.382153	0.323586	0.259215	0.243539	0.235243	0.0549011
Stem	CL1520.Contig3	22.26	22.12	21.79	21.86	22.11	22.03	22.04	21.85	21.99	22.0056	-5.03111	1.56	0.339151	-3.32111	-3.46111	-3.79111	-3.72111	-3.47111	-3.55111	-3.54111	-3.73111	-3.59111	1.71	1.57	1.24	1.31	1.56	1.48	1.49	1.3	1.44	0.30566	0.336808	0.423373	0.403321	0.339151	0.358489	0.356013	0.406126	0.368567	0.0443006
Group		CT1	CT2	CT3	CT4	CT5	CT6	CT7	CT8	CT9	Ave CT	△CT	△△CT	2-△△CT	△CT1	△CT2	△CT3	△CT4	△CT5	△CT6	△CT7	△CT8	△CT9	△△CT1	△△CT2	△△CT3	△△CT4	△△CT5	△△CT6	△△CT7	△△CT8	△△CT9	2-△△CT1	2-△△CT2	2-△△CT3	2-△△CT4	2-△△CT5	2-△△CT6	2-△△CT7	2-△△CT8	2-△△CT9	Within-group standard deviation
Roof	CL3338.Contig1	17.58	17.07	17.03	17.05	17.43	17.14	17.17	17.07	17.34	17.2089	-8.37222	0	1	-8.00111	-8.51111	-8.55111	-8.53111	-8.15111	-8.44111	-8.41111	-8.51111	-8.24111	0.371111	-0.138889	-0.178889	-0.158889	0.221111	-0.0688889	-0.0388889	-0.138889	0.131111	0.773187	1.10106	1.13201	1.11643	0.857904	1.04891	1.02732	1.10106	0.913128	0.151708
Leaf	CL3338.Contig1	22.13	22.12	28.13	22.09	21.42	21.32	21.97	22.1	22.57	22.65	-4.61222	3.76	0.073812	-3.45111	-3.46111	2.54889	-3.49111	-4.16111	-4.26111	-3.61111	-3.48111	-3.01111	1.16111	1.15111	7.16111	1.12111	0.451111	0.351111	1.00111	1.13111	1.60111	0.447168	0.450278	0.006987	0.45974	0.731479	0.78398	0.499615	0.456564	0.329623	0.276318
Stem	CL3338.Contig1	20.84	20.63	20.5	20.33	20.3	20.19	20.52	20.5	20.42	20.47	-6.56667	1.80556	0.286071	-4.74111	-4.95111	-5.08111	-5.25111	-5.28111	-5.39111	-5.06111	-5.08111	-5.16111	1.82556	1.61556	1.48556	1.31556	1.28556	1.17556	1.50556	1.48556	1.40556	0.282132	0.326339	0.357111	0.401771	0.410213	0.442713	0.352195	0.357111	0.377473	0.0595092
Group		CT1	CT2	CT3	CT4	CT5	CT6	CT7	CT8	CT9	Ave CT	△CT	△△CT	2-△△CT	△CT1	△CT2	△CT3	△CT4	△CT5	△CT6	△CT7	△CT8	△CT9	△△CT1	△△CT2	△△CT3	△△CT4	△△CT5	△△CT6	△△CT7	△△CT8	△△CT9	2-△△CT1	2-△△CT2	2-△△CT3	2-△△CT4	2-△△CT5	2-△△CT6	2-△△CT7	2-△△CT8	2-△△CT9	Within-group standard deviation
Roof	Unigene9945	17.17	17.37	17.71	18.07	16.85	17.23	17.4	17.55	17.27	17.4022	-8.17889	0	1	-8.41111	-8.21111	-7.87111	-7.51111	-8.73111	-8.35111	-8.18111	-8.03111	-8.31111	-0.0388889	0.161111	0.501111	0.861111	-0.358889	0.0211111	0.191111	0.341111	0.0611111	1.02732	0.894336	0.706562	0.550528	1.28244	0.985473	0.875931	0.789433	0.958526	0.256512
Leaf	Unigene9945	22.31	22.33	22.11	22.58	22.4	22.72	22.94	22.66	22.84	22.5433	-4.71889	3.46	0.0908733	-3.27111	-3.25111	-3.47111	-3.00111	-3.18111	-2.86111	-2.64111	-2.92111	-2.74111	1.34111	1.36111	1.14111	1.61111	1.43111	1.75111	1.97111	1.69111	1.87111	0.394717	0.389282	0.45341	0.327346	0.370845	0.297073	0.255057	0.309688	0.273363	0.0548665
Stem	Unigene9945	20.35	20.59	20.45	19.94	20.42	20.86	20.25	20.93	20.31	20.4556	-6.58111	1.59778	0.330385	-5.23111	-4.99111	-5.13111	-5.64111	-5.16111	-4.72111	-5.33111	-4.65111	-5.27111	1.33556	1.57556	1.43556	0.925556	1.40556	1.84556	1.23556	1.91556	1.29556	0.396239	0.335514	0.369704	0.526478	0.377473	0.278248	0.424679	0.26507	0.407379	0.0826584
Group		CT1	CT2	CT3	CT4	CT5	CT6	CT7	CT8	CT9	Ave CT	△CT	△△CT	2-△△CT	△CT1	△CT2	△CT3	△CT4	△CT5	△CT6	△CT7	△CT8	△CT9	△△CT1	△△CT2	△△CT3	△△CT4	△△CT5	△△CT6	△△CT7	△△CT8	△△CT9	2-△△CT1	2-△△CT2	2-△△CT3	2-△△CT4	2-△△CT5	2-△△CT6	2-△△CT7	2-△△CT8	2-△△CT9	Within-group standard deviation
Roof	Unigene72602	29.34	29.04	28.59	28.92	28.57	28.96	28.35	28.74	28.43	28.7711	3.19	0	1	3.75889	3.45889	3.00889	3.33889	2.98889	3.37889	2.76889	3.15889	2.84889	12.1311	11.8311	11.3811	11.7111	11.3611	11.7511	11.1411	11.5311	11.2211	0.000222932	0.000274461	0.000374925	0.000298266	0.000380159	0.00029011	0.000442783	0.000337901	0.000418899	6.07512e-05
Leaf	Unigene72602	32.18	30.68	31.07	31.82	31	30.69	31.24	33.72	30.85	31.4722	4.21	1.02	0.493116	6.59889	5.09889	5.48889	6.23889	5.41889	5.10889	5.65889	8.13889	5.26889	11.2111	9.71111	10.1011	10.8511	10.0311	9.72111	10.2711	12.7511	9.88111	0.000421812	0.00119307	0.000910464	0.000541365	0.000955729	0.00118482	0.000809259	0.000145055	0.00106045	0.000322899
Stem	Unigene72602	31.04	31.04	31.08	31.07	31.07	31.01	31.81	31.46	31.73	31.2567	4.22	1.03	0.48971	5.45889	5.45889	5.49889	5.48889	5.48889	5.42889	6.22889	5.87889	6.14889	12.0256	12.0256	12.0656	12.0556	12.0556	11.9956	12.7956	12.4456	12.7156	0.000239854	0.000239854	0.000233295	0.000234918	0.000234918	0.000244894	0.000140655	0.000179273	0.000148674	4.37086e-06
Group		CT1	CT2	CT3	CT4	CT5	CT6	CT7	CT8	CT9	Ave CT	△CT	△△CT	2-△△CT	△CT1	△CT2	△CT3	△CT4	△CT5	△CT6	△CT7	△CT8	△CT9	△△CT1	△△CT2	△△CT3	△△CT4	△△CT5	△△CT6	△△CT7	△△CT8	△△CT9	2-△△CT1	2-△△CT2	2-△△CT3	2-△△CT4	2-△△CT5	2-△△CT6	2-△△CT7	2-△△CT8	2-△△CT9	Within-group standard deviation
Roof	CL2625.Contig2	16.21	16.07	16.01	15.87	16.05	16.07	15.79	16.21	16.29	16.0633	-9.51778	0	1	-9.37111	-9.51111	-9.57111	-9.71111	-9.53111	-9.51111	-9.79111	-9.37111	-9.29111	-0.998889	-1.13889	-1.19889	-1.33889	-1.15889	-1.13889	-1.41889	-0.998889	-0.918889	1.99846	2.20211	2.29563	2.52956	2.23285	2.20211	2.6738	1.99846	1.89066	0.172124
Leaf	CL2625.Contig2	23	22.89	29.55	22.98	22.63	29.04	22.85	22.89	22.93	24.3067	-2.95556	6.56222	0.0105822	-2.58111	-2.69111	3.96889	-2.60111	-2.95111	3.45889	-2.73111	-2.69111	-2.65111	2.03111	1.92111	8.58111	2.01111	1.66111	8.07111	1.88111	1.92111	1.96111	0.244667	0.264051	0.00261113	0.248082	0.316196	0.00371838	0.271475	0.264051	0.256831	0.139264
Stem	CL2625.Contig2	19.24	19.21	19.19	19.1	19.14	19.25	19.31	19.15	19.26	19.2056	-7.83111	1.68667	0.310644	-6.34111	-6.37111	-6.39111	-6.48111	-6.44111	-6.33111	-6.27111	-6.43111	-6.32111	0.225556	0.195556	0.175556	0.0855556	0.125556	0.235556	0.295556	0.135556	0.245556	0.855266	0.873237	0.885426	0.942422	0.916651	0.849358	0.814759	0.910319	0.843491	0.0362398
Group		CT1	CT2	CT3	CT4	CT5	CT6	CT7	CT8	CT9	Ave CT	△CT	△△CT	2-△△CT	△CT1	△CT2	△CT3	△CT4	△CT5	△CT6	△CT7	△CT8	△CT9	△△CT1	△△CT2	△△CT3	△△CT4	△△CT5	△△CT6	△△CT7	△△CT8	△△CT9	2-△△CT1	2-△△CT2	2-△△CT3	2-△△CT4	2-△△CT5	2-△△CT6	2-△△CT7	2-△△CT8	2-△△CT9	Within-group standard deviation
Roof	CL10538.Contig1	27.03	27.05	26.85	27.14	26.93	26.9	27.23	26.82	27.24	27.0211	1.44	0	1	1.44889	1.46889	1.26889	1.55889	1.34889	1.31889	1.64889	1.23889	1.65889	9.82111	9.84111	9.64111	9.93111	9.72111	9.69111	10.0211	9.61111	10.0311	0.00110548	0.00109026	0.00125238	0.00102432	0.00118482	0.00120972	0.000962376	0.0012787	0.000955729	8.53516e-05
Leaf	CL10538.Contig1	30.4	31.89	31.16	30.49	30.36	30.77	30.21	30.85	31.04	30.7967	3.53444	2.09444	0.234158	4.81889	6.30889	5.57889	4.90889	4.77889	5.18889	4.62889	5.26889	5.45889	9.43111	10.9211	10.1911	9.52111	9.39111	9.80111	9.24111	9.88111	10.0711	0.00144861	0.000515725	0.000855401	0.00136101	0.00148934	0.00112091	0.00165253	0.00106045	0.000929594	0.000383876
Stem	CL10538.Contig1	31.62	31.4	31.04	31.79	31.21	31.97	31.46	31.37	31.13	31.4433	4.40667	2.96667	0.127922	6.03889	5.81889	5.45889	6.20889	5.62889	6.38889	5.87889	5.78889	5.54889	12.6056	12.3856	12.0256	12.7756	12.1956	12.9556	12.4456	12.3556	12.1156	0.000160454	0.000186886	0.000239854	0.000142618	0.000213193	0.000125889	0.000179273	0.000190813	0.000225348	4.34017e-05
Group		CT1	CT2	CT3	CT4	CT5	CT6	CT7	CT8	CT9	Ave CT	△CT	△△CT	2-△△CT	△CT1	△CT2	△CT3	△CT4	△CT5	△CT6	△CT7	△CT8	△CT9	△△CT1	△△CT2	△△CT3	△△CT4	△△CT5	△△CT6	△△CT7	△△CT8	△△CT9	2-△△CT1	2-△△CT2	2-△△CT3	2-△△CT4	2-△△CT5	2-△△CT6	2-△△CT7	2-△△CT8	2-△△CT9	Within-group standard deviation
Roof	Unigene54862	22.65	22.43	22.37	22.3	22.54	22.96	22.35	22.96	22.52	22.5644	-3.01667	0	1	-2.93111	-3.15111	-3.21111	-3.28111	-3.04111	-2.62111	-3.23111	-2.62111	-3.06111	5.44111	5.22111	5.16111	5.09111	5.33111	5.75111	5.14111	5.75111	5.31111	0.0230177	0.0268095	0.027948	0.0293375	0.0248414	0.0185671	0.0283381	0.0185671	0.0251881	0.00390054
Leaf	Unigene54862	24.51	24.44	24.66	24.6	24.5	24.67	24.98	24.76	24.78	24.6556	-2.60667	0.41	0.21	-1.07111	-1.14111	-0.921111	-0.981111	-1.08111	-0.911111	-0.601111	-0.821111	-0.801111	3.54111	3.47111	3.69111	3.63111	3.53111	3.70111	4.01111	3.79111	3.81111	0.0859052	0.0901761	0.0774221	0.0807099	0.0865027	0.0768873	0.0620205	0.0722374	0.0712428	0.00540189
Stem	Unigene54862	25.57	25.4	25.37	25.39	25.34	25.34	25.42	25.29	25.25	25.3744	-1.66222	1.35444	0.13	-0.0111111	-0.181111	-0.211111	-0.191111	-0.241111	-0.241111	-0.161111	-0.291111	-0.331111	6.55556	6.38556	6.35556	6.37556	6.32556	6.32556	6.40556	6.27556	6.23556	0.0106312	0.0119607	0.012212	0.0120439	0.0124686	0.0124686	0.011796	0.0129083	0.0132712	0.00068609
	CL518.Contig3	CL2444.Contig2	CL1520.Contig3	CL3338.Contig1	Unigene9945	Unigene72602	CL2625.Contig2	CL10538.Contig1	Unigene54862
Roof	1	1	1	1	1	1	1	1	1
Leaf	0.082089	0.000772119	0.0262376	0.073812	0.0908733	0.493116	0.0105822	0.234158	0.21
Stem	0.232183	0.0503375	0.339151	0.286071	0.330385	0.48971	0.310644	0.127922	0.13
	0.25455	0.125769	0.121024	0.151708	0.256512	6.07512e-05	0.172124	8.53516e-05	0.00390054
	0.00155984	0.370179	0.0549011	0.276318	0.0548665	0.000322899	0.139264	0.000383876	0.00540189
	0.0099146	0.0663051	0.0443006	0.0595092	0.0826584	2.52911e-05	0.0362398	4.34017e-05	0.00068609
